# Supplementary material for: Translatome analyses by bio-orthogonal non-canonical amino acid labeling reveal that MR1-activated MAIT cells induce an M1 phenotype and antiviral programming in antigen-presenting monocytes
Source: Front Immunol. 2023 Feb 16;14:1091837. doi: 10.3389/fimmu.2023.1091837 (PMC9977998; doi:10.3389/fimmu.2023.1091837)
Supplement: Supplementary Table 1 — Bicellular_MAIT. [file Table_1.xlsx]

## Sheet: MAIT translatome
Protein	ID	Gene	MAIT_US_1	MAIT_US_2	MAIT_US_3	MAIT_US_4	MAIT_US_5	MAIT_US_6	MAIT_A_1	MAIT_A_2	MAIT_A_3	MAIT_A_4	MAIT_A_5	MAIT_A_6	MAIT_I_1	MAIT_I_2	MAIT_I_3	MAIT_I_4	MAIT_I_5	MAIT_I_6	Diff_USvA	Diff_IvA	Diff_USvI	median_US	median_A	median_I	SD_US	SD_A	SD_I	P_USvA	P_USvI	P_IvA	Diff_USvA_no AHA	Diff_USvI_no AHA	MAIT_US_no AHA	MAIT_A_no AHA	MAIT_I_no AHA	Coverage (%)_AHA1	#Unique_AHA1	Coverage (%)_AHA2	#Unique_AHA2	Coverage (%)_AHA3	#Unique_AHA3
Thioredoxin domain-containing protein 12	O95881	TXNDC12	6.7154	6.79922	7.30911	4.50949	5.97356	6.07895	9.64918	7.10455	9.87423	9.60383	5.56334	8.77732	8.39382	10.7558	9.88255	8.16516	7.70349	8.63441	2.7934	0.67646	2.11694	6.39718	9.19058	8.51412	0.977019	1.73466	1.15799	1.37469	3.02045	0.241845	0.8659	1.92566	5.171	6.0369	7.09666	23	3	35	5	28	4
Methionine aminopeptidase 2	P50579	METAP2	6.15704	7.26959	6.17478	5.67114	6.57131	6.11059	7.90605	9.1184	7.91332	7.15076	4.57356	9.40418	5.33021	6.17902	5.53755	5.17479	5.55428	5.70453	1.74377	2.36377	-0.620001	6.16591	7.90968	5.54591	0.543545	1.73651	0.347387	0.924453	2.90658	1.60906	NaN	NaN	NaN	NaN	NaN	27	8	NaN	NaN	40	12
High mobility group protein B1	P09429	HMGB1	12.453	11.721	5.01847	9.98584	10.8708	11.8468	11.8826	12.0291	6.82451	11.0809	11.0591	12.6805	12.7518	12.2098	5.87049	10.9447	11.9664	12.784	0.185845	-0.606349	0.792194	11.2959	11.4817	12.0881	2.73366	2.10115	2.64264	0.88941	2.77211	0.227678	NaN	NaN	NaN	NaN	NaN	47	9	NaN	NaN	42	9
Thioredoxin domain-containing protein 5	Q8NBS9	TXNDC5	7.67744	8.78467	7.78215	5.8388	6.00627	7.05105	10.4556	9.13386	9.23616	5.43914	5.94162	9.24648	6.25795	8.09482	7.0247	5.11344	5.29199	6.73836	1.82077	2.68685	-0.866087	7.36424	9.18501	6.49816	1.12938	2.0416	1.12052	0.9914	2.48149	1.56225	-0.717999	-2.87274	9.73495	9.01695	6.8622	24	7	24	7	43	10
Nucleolar protein 14	P78316	NOP14	6.84109	6.9723	6.23992	6.59362	6.46006	8.8755	6.67186	6.44178	8.0927	9.19695	10.0464	10.7062	5.7676	4.86695	5.70637	5.40583	5.57133	7.88032	1.92747	3.00598	-1.07851	6.71735	8.64482	5.63885	0.956858	1.75982	1.0382	1.1831	2.47886	2.33913	NaN	NaN	NaN	NaN	NaN	6	4	1	1	5	4
Guanylate-binding protein 4	Q96PP9	GBP4	7.25399	7.89645	4.87734	5.7536	7.42307	8.233	9.14481	9.57368	7.2032	7.87946	10.6878	10.2942	9.19042	8.85256	6.56711	8.97091	8.82251	9.1497	2.02072	0.447512	1.5732	7.33853	9.35925	8.91174	1.30949	1.36055	1.00339	3.72816	2.33348	0.600326	NaN	NaN	NaN	NaN	NaN	20	8	14	5	25	11
Periodic tryptophan protein 2 homolog	Q15269	PWP2	10.1365	10.5556	5.83355	5.54806	6.1758	5.62725	10.4511	9.49544	6.52705	6.66562	6.89821	7.44012	9.19323	9.08881	5.6493	4.54414	4.80619	5.10595	1.16449	1.79154	-0.627049	6.00467	7.16916	5.37762	2.36328	1.65386	2.15659	0.730487	2.21681	2.28567	NaN	NaN	NaN	NaN	NaN	2	1	NaN	NaN	8	5
Protein sel-1 homolog 1	Q9UBV2	SEL1L	6.75602	7.38745	9.13988	10.0692	9.76333	11.805	6.67422	6.26054	9.3721	11.0941	12.0082	11.9621	6.47777	5.62287	8.45232	9.02672	8.47074	11.1463	0.781485	1.77156	-0.990074	9.45161	10.2331	8.46153	1.84976	2.58328	1.95494	0.377786	2.16368	1.37161	1.65556	-1.99064	7.0247	8.68025	5.03405	26	12	16	7	30	13
Zinc-alpha-2-glycoprotein	P25311	AZGP1	11.6309	13.3941	11.9353	11.0934	9.35852	11.1304	12.0084	11.2346	11.57	10.7437	9.72028	10.4507	12.3436	13.7201	12.7156	11.1433	9.89647	11.951	-0.391524	-1.15818	0.766657	11.3806	10.9891	12.1473	1.31507	0.823355	1.32222	0.565431	2.1463	1.40561	-1.44624	-1.60305	13.8152	12.3689	12.2121	46	12	42	11	18	4
T-box transcription factor TBX21	Q9UL17	TBX21	7.03958	7.49969	10.7829	9.99181	10.5284	10.4257	8.93009	9.49103	11.6645	10.9197	11.8721	12.2829	6.32468	6.91803	10.5703	8.99946	9.78455	10.2706	1.08334	1.9001	-0.816763	10.2088	11.2921	9.39201	1.65939	1.36372	1.78741	3.10791	2.09854	3.57512	3.00385	0.707047	7.20584	10.2097	7.91289	3	1	7	3	12	5
Lysine-specific demethylase 3A	Q9Y4C1	KDM3A	8.0964	7.1917	6.55052	9.0545	8.99141	7.35544	10.7113	7.95947	7.03452	8.77498	9.31535	8.44886	7.30058	5.39968	5.79777	5.40415	6.84134	5.54554	0.886003	2.94027	-2.05427	7.72592	8.61192	5.67165	1.01761	1.25017	0.818327	1.03105	2.07366	3.3439	NaN	NaN	NaN	NaN	NaN	6	5	3	3	10	8
A-kinase anchor protein 8	O43823	AKAP8	6.95455	5.98942	7.84981	6.84336	6.25773	8.83838	8.11972	7.77452	8.30419	7.44327	9.69507	11.3437	8.95303	6.93156	9.34939	8.12593	8.58135	8.89748	1.313	-0.527462	1.84047	6.89895	8.21196	8.73942	1.05935	1.47445	0.858708	1.76447	2.03668	0.213959	3.7219	0.0442572	4.64582	8.36772	4.69007	12	6	9	4	18	7
Rab GDP dissociation inhibitor beta	P50395	GDI2	8.74019	8.65982	9.63363	7.47557	7.46557	9.41011	9.49223	10.2197	11.3047	10.0475	10.0681	11.7975	9.7062	8.64857	10.475	8.05501	8.13622	9.77208	1.44388	0.966492	0.477386	8.7	10.1439	9.17739	0.926442	0.873574	0.992805	2.87615	1.96257	1.86646	NaN	NaN	NaN	NaN	NaN	71	20	51	12	73	20
Major vault protein	Q14764	MVP	8.13273	10.3067	6.73916	5.99628	7.54295	7.64234	9.54344	7.93811	6.42673	8.61673	8.71136	8.57274	6.9847	8.53103	6.57784	4.79423	6.32068	7.32544	1.00209	1.81346	-0.811376	7.59265	8.59474	6.78127	1.47187	1.05168	1.23265	0.345823	1.93554	1.11634	NaN	NaN	NaN	NaN	NaN	12	6	NaN	NaN	14	7
Secretory carrier-associated membrane protein 2	O15127	SCAMP2	9.53103	9.50539	5.12713	4.73968	7.78116	4.76063	9.79719	9.93528	6.47833	4.72339	7.74739	7.56364	9.90058	12.3487	6.27449	6.58859	10.0257	5.27689	1.20137	-0.589072	1.79044	6.45414	7.65552	8.24459	2.31834	1.98836	2.75825	0.866461	1.86328	0.40121	NaN	NaN	NaN	NaN	NaN	10	2	NaN	NaN	10	2
Histone deacetylase 1	Q13547	HDAC1	7.85929	6.86442	8.67832	9.50567	8.90554	10.2313	6.69195	7.44923	8.50799	9.27984	9.37615	10.0731	7.44104	5.98277	7.37051	9.00425	8.85966	9.41384	0.10199	0.74357	-0.641581	8.79193	8.89392	8.15035	1.19239	1.2806	1.30564	0.166216	1.86012	0.853872	3.34387	1.75216	5.99275	9.33662	7.7449	18	3	16	3	22	5
Probable ATP-dependent RNA helicase DDX41	Q9UJV9	DDX41	5.46072	6.25856	5.76879	4.18652	5.73696	5.68011	6.34044	7.46932	7.41844	6.65134	7.06318	7.86493	6.56567	6.19185	6.89228	5.48848	6.29934	6.22176	1.53228	0.980262	0.552014	5.70854	7.24081	6.26055	0.701657	0.564857	0.467858	2.90309	1.82391	1.61261	1.54586	0.0965257	4.30449	5.85035	4.40101	7	3	11	4	13	7
ATP-dependent translocase ABCB1	P08183	ABCB1	10.1244	9.762	5.99066	9.54042	10.3258	10.6964	10.4495	11.1531	6.40897	10.9192	10.2991	10.5752	9.4614	9.68435	5.54857	9.49053	9.85574	10.292	0.569119	0.924872	-0.355752	9.94319	10.5123	9.58744	1.72258	1.77122	1.74455	1.01954	1.80134	2.21753	NaN	NaN	NaN	NaN	NaN	3	3	NaN	NaN	1	2
THO complex subunit 1	A0A087WWS1	THOC1	9.38774	8.45212	6.29589	6.56166	6.34289	8.68895	9.0587	8.45352	6.81595	8.76822	7.7077	9.01483	7.20725	6.47714	6.07036	5.20792	5.73497	8.04614	1.10398	2.33711	-1.23314	7.50689	8.61087	6.27375	1.37581	0.881198	1.03147	0.866461	1.79588	2.21112	NaN	NaN	NaN	NaN	NaN	5	2	NaN	NaN	10	4
GTP:AMP phosphotransferase AK3 mitochondrial	Q9UIJ7	AK3	8.19987	8.41109	7.66427	5.78348	6.01087	8.35702	8.91058	7.9148	8.69206	5.4285	6.32364	6.25654	6.54385	5.893	6.48562	6.15304	3.97723	6.69237	-0.812847	0.799895	-1.61274	7.93207	7.11922	6.31933	1.19921	1.44512	1.01258	0.120904	1.79049	1.08672	NaN	NaN	NaN	NaN	NaN	19	3	19	3	19	3
Serine palmitoyltransferase 1	O15269	SPTLC1	11.3774	10.9669	7.72438	11.1119	11.5594	12.4954	11.7211	11.7322	8.95588	10.8869	11.8239	12.0683	11.3049	10.5964	7.04636	10.9435	11.0223	12.2889	0.481939	0.743692	-0.261753	11.2447	11.7266	10.9829	1.63324	1.16892	1.80265	0.600326	1.78781	1.01818	-1.11017	-0.566575	8.22579	7.11562	7.65921	17	5	5	2	10	3
ETS-related transcription factor Elf-2	Q15723	ELF2	7.35949	6.81762	9.4114	5.74412	5.68951	7.75061	7.35694	6.85549	8.97639	6.22635	6.30139	8.03826	6.90626	6.70007	9.10161	5.51262	5.69222	7.31361	0.0176592	0.303047	-0.285388	7.08855	7.10621	6.80317	1.39541	1.06825	1.29898	0.4698	1.76955	1.53313	1.45429	-0.0617738	7.7383	9.19259	7.67652	2	1	5	2	5	2
Splicing regulatory glutamine/lysine-rich protein 1	Q8WXA9	SREK1	5.5202	5.53581	6.1418	5.26866	5.35818	5.53878	7.14873	7.926	6.33147	5.22284	5.93395	6.81173	5.94666	6.33351	7.24899	6.62666	5.24398	6.33765	1.04359	0.236016	0.807574	5.52801	6.5716	6.33558	0.30552	0.94953	0.670702	1.33536	1.73283	0.223299	NaN	NaN	NaN	NaN	NaN	6	2	6	2	15	4
Glycogen synthase kinase-3 beta	P49841	GSK3B	6.36679	8.81781	5.31143	4.27806	5.05276	5.79995	5.45789	7.92392	6.1207	4.90275	6.92146	4.53051	6.37796	9.06649	6.76858	5.44573	6.20977	7.627	0.233604	-0.783974	1.01758	5.55569	5.7893	6.57327	1.57657	1.28211	1.27293	0.0254883	1.71444	0.91364	1.3687	-3.88673	9.6045	10.9732	5.71777	14	3	9	2	20	4
Endoplasmic reticulum aminopeptidase 2	Q6P179	ERAP2	5.38529	6.28315	7.26819	10.6971	9.48018	9.50997	7.31902	6.13404	9.2823	13.6883	14.1246	12.5347	7.23928	6.57613	8.35764	11.0124	11.949	12.2411	2.53432	1.22348	1.31084	8.37419	10.9085	9.68503	2.09762	3.40895	2.47952	1.86012	1.70553	0.928118	NaN	NaN	NaN	NaN	NaN	NaN	NaN	1	1	3	3
40S ribosomal protein S6	P62753	RPS6	12.0409	11.6576	12.2073	11.5195	11.5025	12.1984	11.7175	11.9819	12.4134	12.0188	12.2937	12.6668	11.6394	10.8958	11.509	10.3374	11.626	11.5425	0.306952	0.630449	-0.323497	11.8493	12.1562	11.5258	0.332364	0.341616	0.529815	1.06905	1.69897	2.08884	-0.775642	0.988894	11.5844	10.8088	12.5733	16	4	19	4	19	4
Serine/threonine-protein phosphatase 6 catalytic subunit	O00743	PPP6C	7.8515	7.20075	6.12581	6.04181	5.44762	6.39168	8.86854	7.94708	6.96648	4.95374	7.42114	5.61282	6.59896	6.25075	5.38676	5.60487	5.55612	5.88897	0.93506	1.44689	-0.51183	6.25875	7.19381	5.74692	0.870197	1.46079	0.464396	0.414539	1.65956	1.08092	NaN	NaN	NaN	NaN	NaN	15	3	10	2	26	5
Insulin-like growth factor 2 mRNA-binding protein 2	Q9Y6M1	IGF2BP2	9.63434	10.6468	9.41682	6.29105	7.26322	8.72127	9.86961	10.0375	9.28302	8.54055	8.45927	7.70536	8.2006	8.8728	7.39695	4.89336	7.91349	6.80116	-0.157258	1.25657	-1.41383	9.06904	8.91179	7.65522	1.6147	0.904498	1.39272	0.262807	1.63827	1.82681	2.10382	-0.0637894	6.65177	8.75559	6.58798	15	6	14	5	17	7
Transcriptional repressor p66-alpha	Q86YP4	GATAD2A	11.3105	12.2492	9.54607	8.78044	9.87106	10.7204	10.9031	11.4862	11.2944	9.84887	10.1171	10.6517	10.137	11.3325	8.49009	9.17248	9.08749	9.78239	0.481668	1.29997	-0.818302	10.2957	10.7774	9.47744	1.26349	0.644604	0.997352	0.331614	1.61439	1.43533	1.56467	-0.337609	4.85413	6.4188	4.51652	12	4	9	3	18	6
DnaJ homolog subfamily B member 12	Q9NXW2	DNAJB12	6.02715	5.44932	8.38543	6.40895	7.19672	5.3435	8.30948	8.22997	9.54535	8.61824	9.90949	10.0753	7.63887	5.61825	9.22605	7.61309	8.75071	8.93781	2.86374	0.887006	1.97674	6.21805	9.08179	8.19479	1.15824	0.826752	1.33352	2.57187	1.6038	1.8041	NaN	NaN	NaN	NaN	NaN	8	2	8	2	15	3
Protein S100-A4	P26447	S100A4	12.1839	11.8872	12.6965	10.6016	11.3954	12.0261	11.9229	11.4729	12.4148	10.4293	11.619	12.0465	11.8125	11.7102	12.188	10.0249	11.2647	12.0313	-0.185708	0.00960112	-0.195309	11.9567	11.771	11.7614	0.722461	0.683972	0.791034	0.744727	1.59007	0.714443	-1.29256	-0.214456	9.86378	8.57122	9.64933	46	5	38	5	45	5
NADH dehydrogenase [ubiquinone] 1 alpha subcomplex subunit 10 mitochondrial	E7ESZ7	NDUFA10	6.29067	6.75902	6.38293	8.08677	9.07951	9.64153	6.72255	7.3343	6.31915	7.53636	8.94269	7.67906	5.48474	5.18396	6.50365	7.71829	8.21145	8.87258	0.0124347	0.324358	-0.311924	7.4229	7.43533	7.11097	1.44418	0.906073	1.50535	0.316953	1.56384	0.376751	NaN	NaN	NaN	NaN	NaN	4	1	4	1	7	2
Tensin-3	Q68CZ2	TNS3	7.16088	6.30398	6.01152	5.79214	6.27356	6.75822	7.34527	9.43842	6.90902	4.63842	5.39421	6.73728	6.51823	5.53517	6.18413	4.67745	5.14941	6.46865	0.534382	0.963503	-0.429121	6.28877	6.82315	5.85965	0.500245	1.66758	0.755267	0.226945	1.5544	0.798603	NaN	NaN	NaN	NaN	NaN	1	1	NaN	NaN	7	5
Adenine phosphoribosyltransferase	P07741	APRT	11.0953	10.5438	4.89484	8.82988	8.30392	7.16772	9.87715	10.4638	6.2921	10.5203	10.3873	11.1504	11.7093	11.2079	6.21407	9.35944	10.0579	10.6835	1.85865	0.0548582	1.80379	8.5669	10.4255	10.3707	2.27277	1.75712	1.97468	0.869666	1.52143	0.0746879	NaN	NaN	NaN	NaN	NaN	27	4	NaN	NaN	20	3
Lysosomal alpha-mannosidase	O00754	MAN2B1	12.8498	12.3993	10.2732	8.2723	9.38219	8.41452	11.3663	12.4352	10.9327	7.86549	9.18663	7.12856	13.1514	13.1074	10.1739	9.40603	10.0657	10.0052	0.231944	-0.0601606	0.292104	9.8277	10.0596	10.1198	1.97033	2.09444	1.68251	0.627088	1.50031	1.17522	0.558384	-0.888322	10.5847	11.1431	9.69636	11	8	9	6	16	10
Fos-related antigen 2	P15408	FOSL2	6.81094	6.06725	10.684	9.42198	9.67174	11.1936	6.99715	7.14952	12.9005	13.4788	12.9261	14.068	5.72926	4.64913	10.7669	8.75556	9.09207	10.9369	3.36646	3.98951	-0.623046	9.54686	12.9133	8.92381	2.08164	3.26628	2.60031	1.9393	1.49485	2.66959	-0.106461	-0.825941	12.1243	12.0179	11.2984	NaN	NaN	14	4	24	6
E3 ubiquitin-protein ligase synoviolin	Q86TM6	SYVN1	8.79669	8.84515	10.3748	8.63883	8.86279	10.5583	9.24339	12.4271	9.86178	10.6135	10.8496	9.14685	9.90173	10.4688	10.9127	10.3801	10.9219	10.1184	1.38368	-0.186833	1.57051	8.85397	10.2376	10.4245	0.873428	1.22828	0.412944	0.625252	1.48149	0.0726296	-0.00418472	-1.13739	11.2181	11.2139	10.0807	6	3	6	3	7	4
Conserved oligomeric Golgi complex subunit 7	P83436	COG7	9.06183	9.44791	9.19881	7.3996	8.46226	8.86993	8.78979	7.79474	10.1497	6.65019	6.84536	7.64688	8.23711	7.65685	9.66085	6.59084	7.37747	7.23812	-1.24507	0.203649	-1.44872	8.96588	7.72081	7.51716	0.735652	1.30879	1.06117	0.924453	1.46597	0.510042	0.803808	4.45951	4.56091	5.36472	9.02042	7	4	6	3	13	6
Macrophage migration inhibitory factor	P14174	MIF	10.3233	9.54768	7.82883	8.22477	9.14001	9.06094	10.3156	10.7006	10.2833	10.193	11.1	11.9222	7.42995	9.16992	7.45016	7.52411	8.05929	7.91301	1.40763	2.78955	-1.38192	9.10048	10.5081	7.71856	0.899369	0.665687	0.663215	2.04287	1.44977	3.48413	-1.96185	0.374553	7.00023	5.03837	7.37478	17	2	17	2	17	2
Pseudouridylate synthase 7 homolog-like protein	Q9H0K6	PUS7L	7.04177	5.90634	5.5377	10.2452	10.5488	6.81877	7.05028	7.44601	6.62799	10.1328	10.4712	8.75515	7.47037	6.99729	6.69472	11.2238	11.0993	10.2244	1.17031	-0.746787	1.9171	6.93027	8.10058	8.84737	2.17691	1.63028	2.12142	0.974694	1.44977	0.939302	NaN	NaN	NaN	NaN	NaN	8	4	4	2	13	6
SWI/SNF-related matrix-associated actin-dependent regulator of chromatin subfamily D member 2	J3KMX2	SMARCD2	10.0591	10.4763	7.43505	8.01039	7.66732	8.434	11.491	11.1862	9.45187	10.2221	10.6818	10.2981	10.9975	10.3226	8.20931	8.3837	8.32049	8.65242	2.26772	1.97185	0.295864	8.2222	10.4899	8.51806	1.28164	0.732706	1.19968	2.71444	1.44491	2.41341	3.01828	2.41552	4.98673	8.00501	7.40224	25	7	14	4	33	8
Hsp90 co-chaperone Cdc37	Q16543	CDC37	10.9724	11.2566	11.9205	11.1306	11.3783	12.1013	11.3646	11.177	12.1878	11.8856	12.4787	13.221	11.0511	9.90934	11.2113	10.0349	10.6283	12.0482	0.71921	1.197	-0.47779	11.3175	12.0367	10.8397	0.451119	0.75273	0.799657	1.52724	1.42597	2.47366	1.02232	1.50296	5.84063	6.86295	7.34359	35	12	25	7	30	10
Exportin-2	P55060	CSE1L	7.72322	6.46012	7.07843	5.80914	5.92615	9.05536	7.28266	6.15836	6.92125	5.96255	3.9296	8.45311	6.21618	4.60693	5.87746	5.30181	5.88716	5.34302	-0.229472	0.929562	-1.15903	6.76927	6.5398	5.61024	1.23418	1.52334	0.575806	0.88941	1.42366	0.632644	-0.757049	2.48677	5.76802	5.01098	8.25479	12	8	8	5	15	10
Serine/threonine-protein kinase 17B	O94768	STK17B	5.94607	7.14691	7.23063	9.72443	10.1115	10.8698	7.58654	6.7068	6.31169	9.69591	9.153	9.98513	5.56806	7.05359	6.10392	8.80829	8.31692	10.6819	-0.107761	0.684512	-0.792274	8.47753	8.36977	7.68526	1.98378	1.58081	1.89699	0.263604	1.42136	0.552842	NaN	NaN	NaN	NaN	NaN	4	1	4	1	13	4
Disintegrin and metalloproteinase domain-containing protein 10	O14672	ADAM10	8.17023	9.52062	8.87434	5.88847	5.71023	7.06026	8.35799	7.26153	9.87655	4.8399	5.65246	5.01863	6.22399	8.90174	6.32826	6.29756	4.47677	5.97589	-1.15825	0.196218	-1.35447	7.61524	6.457	6.26078	1.57519	2.02141	1.42672	0.614394	1.41117	0.210419	4.14056	-0.0226169	5.37398	9.51454	5.35136	49	24	40	18	53	27
Rab11 family-interacting protein 1	Q6WKZ4	RAB11FIP1	7.91576	9.48531	9.78182	9.37526	9.6144	9.93164	8.14226	7.7339	8.59735	11.1197	8.87603	9.93487	6.16443	7.42089	7.78431	8.78777	9.45553	9.96766	-0.813166	0.450646	-1.26381	9.54985	8.73669	8.28604	0.730844	1.25347	1.41037	0.223299	1.40894	0.835647	5.86097	-1.00484	7.98795	13.8489	6.98311	5	4	6	5	13	9
Uncharacterized protein (Fragment)	A0A590UK80	Uncharacterized protein (Fragment) OS=Homo sapiens OX=9606 PE=3 SV=1	6.15324	6.58488	11.1976	8.00966	6.02394	10.3338	6.42515	5.89218	11.3749	11.6706	12.1003	12.5413	5.78255	6.03858	11.2586	6.4131	5.26321	9.8248	4.22547	5.2969	-1.07143	7.29727	11.5227	6.22584	2.2349	3.0068	2.48083	0.91364	1.39903	1.07883	-3.6994	0.254205	11.1466	7.44717	11.4008	NaN	NaN	4	3	5	2
HLA class I histocompatibility antigen alpha chain E	P13747	HLA-E	10.3307	9.69031	11.5146	8.45352	9.53378	8.58071	9.32888	10.2096	11.8179	9.00177	10.6036	11.0018	9.42911	9.5322	11.0503	7.73728	8.79565	8.77192	0.794556	1.29422	-0.499663	9.61204	10.4066	9.11238	1.14222	1.05082	1.10187	0.665546	1.39686	1.63264	-0.645224	-0.203616	11.2415	10.5963	11.0379	35	6	31	5	34	7
Sentrin-specific protease 1	Q9P0U3	SENP1	7.02879	9.52783	7.93558	6.43299	5.84632	6.29011	9.62212	8.31818	5.78929	5.48684	7.27901	5.58212	6.96471	8.64782	6.91313	4.89175	5.00864	6.42811	-0.196745	-0.136472	-0.0602736	6.73089	6.53415	6.67062	1.35902	1.70034	1.40086	0.0798767	1.38722	0.346787	1.96335	3.46699	4.9427	6.90605	8.40969	2	1	2	1	8	3
Protein regulator of cytokinesis 1	O43663	PRC1	6.3319	7.15745	7.24003	4.80256	4.8297	5.95736	6.91612	5.47959	7.10957	4.77011	7.63916	7.01447	7.1014	7.45722	6.94907	6.57649	5.90182	7.53691	0.820663	-0.0599406	0.880603	6.14463	6.96529	7.02523	1.07479	1.10815	0.609526	0.295849	1.38091	0.323306	NaN	NaN	NaN	NaN	NaN	8	3	6	2	16	5
Heat shock cognate 71 kDa protein	P11142	HSPA8	5.97221	5.42826	14.0881	11.8964	12.6705	13.1159	6.03531	6.00188	16.0018	15.1519	16.1154	16.3422	7.00962	6.59058	14.4468	12.0956	12.5567	13.7703	3.29337	3.2507	0.0426669	12.2835	15.5769	12.3262	3.81044	5.1201	3.42076	1.73755	1.37986	0.970616	2.05345	0.849648	9.96565	12.0191	10.8153	NaN	NaN	55	14	57	2
Eukaryotic initiation factor 4A-III	P38919	EIF4A3	12.7551	13.3712	11.7082	10.2584	10.6818	11.6818	12.7998	12.7652	12.1193	12.0532	12.9214	13.2647	12.4024	13.5619	10.8107	9.35619	9.79412	11.4741	1.08746	1.64009	-0.552634	11.695	12.7825	11.1424	1.18411	0.474332	1.58874	0.987163	1.37882	1.20135	3.17496	4.05671	9.69159	12.8665	13.7483	24	7	25	8	30	11
Interferon-induced protein with tetratricopeptide repeats 1	P09914	IFIT1	8.05344	8.84348	8.06059	9.15368	5.86156	7.12557	11.5377	12.1015	12.4989	11.6478	11.6863	11.5393	10.0937	9.98014	9.33878	8.49729	6.93538	8.14959	3.61001	2.74899	0.861024	8.05701	11.667	8.91804	1.20424	0.385941	1.21176	3.4034	1.37779	2.88273	2.12285	1.49592	4.30595	6.4288	5.80187	23	8	17	6	26	9
Ubiquilin-1	Q9UMX0	UBQLN1	5.96647	6.39338	5.91603	6.64059	5.20281	6.74633	6.93015	8.02995	10.2608	9.00868	5.83538	6.04376	6.05715	6.89718	5.94843	7.18686	6.01236	8.2033	1.30012	1.00289	0.297236	6.17992	7.48005	6.47716	0.572874	1.74301	0.892743	1.10018	1.36051	0.49485	NaN	NaN	NaN	NaN	NaN	15	3	20	4	22	3
DnaJ homolog subfamily A member 1	P31689	DNAJA1	7.89154	7.45689	6.80638	5.77348	5.34605	6.76384	11.267	10.3478	10.7815	10.1376	10.8049	11.8136	7.06942	5.9232	6.37073	5.35646	5.59341	5.6822	4.00808	4.99049	-0.982407	6.78511	10.7932	5.8027	0.96905	0.611281	0.627289	3.86646	1.35754	4.83565	NaN	NaN	NaN	NaN	NaN	56	18	49	14	62	19
Glutathione S-transferase kappa 1	Q9Y2Q3	GSTK1	9.87673	7.95513	9.83648	9.36286	10.9062	9.14264	6.15695	8.45026	8.88725	7.79883	9.52211	8.60303	9.47982	7.06296	9.8327	9.29211	9.69785	8.66377	-1.07302	-0.859319	-0.213703	9.59967	8.52665	9.38597	0.976182	1.16382	1.03547	1.11748	1.34775	0.539102	3.03503	2.06993	4.61853	7.65356	6.68846	25	4	25	4	34	6
Prefoldin subunit 5	Q99471	PFDN5	7.18418	6.67128	7.04778	7.06932	7.78588	7.62578	6.57747	6.77987	7.39025	7.7443	7.0009	7.45549	5.96985	4.31667	6.53859	6.5001	7.45525	7.4054	0.0688307	0.676233	-0.607402	7.12675	7.19558	6.51934	0.409617	0.445165	1.15509	0.117475	1.33255	0.946922	NaN	NaN	NaN	NaN	NaN	24	2	29	3	29	3
Lysine-specific demethylase 3B	Q7LBC6	KDM3B	9.62854	9.11129	5.71559	6.70764	5.93864	6.43229	9.57355	10.1228	6.47957	7.25729	8.12712	7.78862	10.8469	10.4239	5.81698	7.91546	5.60911	8.44178	1.38791	-0.220753	1.60866	6.56996	7.95787	8.17862	1.68277	1.38588	2.21264	1.5784	1.31876	0.0301184	2.53756	1.71184	4.02031	6.55787	5.73215	9	10	2	4	9	10
Protein-glutamine gamma-glutamyltransferase E	Q08188	TGM3	10.8326	12.1982	14.1863	10.0311	10.0588	10.9316	11.7971	11.0049	11.4659	9.41268	9.53	10.2143	10.242	11.7093	11.0006	9.65143	8.97025	10.0025	-0.272478	0.487362	-0.75984	10.8821	10.6096	10.1223	1.58812	1.0045	0.974594	0.798603	1.30892	0.428291	2.91142	-1.07585	10.0496	12.961	8.97373	24	13	14	8	8	4
Thioredoxin-like protein 4A	P83876	TXNL4A	7.25974	7.48067	8.94506	6.87762	7.8198	8.19594	7.47403	8.90842	8.89573	6.87774	8.32935	9.11114	6.43789	6.62275	9.29089	5.03927	5.34774	7.59865	0.962305	2.08221	-1.11991	7.65023	8.61254	6.53032	0.735501	0.903549	1.56067	1.0655	1.30452	1.64975	2.20357	1.28295	5.17935	7.38293	6.4623	18	2	16	2	16	2
KH domain-containing RNA-binding signal transduction-associated protein 1	Q07666	KHDRBS1	10.8908	10.9551	10.3201	10.7531	11.1253	10.48	11.4188	11.2437	11.1092	10.8771	10.8727	11.7751	10.1419	10.2054	10.4929	9.80608	10.5657	10.4862	0.354479	0.830615	-0.476136	10.822	11.1764	10.3458	0.303439	0.346014	0.289357	1.04383	1.28483	2.67985	-0.98106	-0.372088	10.0917	9.11064	9.71961	16	6	13	5	16	6
Alpha-enolase	P06733	ENO1	12.2769	12.1925	12.6661	12.7138	13.2983	13.4429	13.3116	12.9868	14.4236	14.2314	14.9721	16.3355	10.9398	11.3432	12.5598	12.4277	12.6379	13.4784	1.63752	1.83374	-0.196223	12.69	14.3275	12.4937	0.514297	1.20671	0.929918	2.53018	1.28316	4.06298	2.38508	1.16016	7.47994	9.86502	8.6401	75	25	65	19	72	24
Interferon-stimulated 20 kDa exonuclease-like 2	Q9H9L3	ISG20L2	6.19478	6.92849	6.37927	5.45178	6.13335	7.18706	8.07724	8.15381	7.14725	7.40701	6.51283	7.804	7.36798	9.53446	6.04534	7.47013	6.36706	8.24959	1.31848	0.186451	1.13203	6.28702	7.60551	7.41906	0.617887	0.62593	1.27425	2.06651	1.28316	0.0105502	NaN	NaN	NaN	NaN	NaN	12	3	4	1	8	2
WD repeat-containing protein 74	Q6RFH5	WDR74	5.76154	6.10159	8.6825	6.54742	8.48099	10.2336	5.97313	7.45267	8.90008	9.3974	9.7246	10.2653	6.37562	6.75279	8.22188	8.40412	9.49905	11.2212	1.63453	0.835741	0.798793	7.51421	9.14874	8.313	1.76691	1.61111	1.78938	1.12552	1.27819	0.275724	4.98176	-1.30272	9.66598	14.6477	8.36326	NaN	NaN	12	3	23	6
Mitotic deacetylase-associated SANT domain protein	A0A1C7CYX1	MIDEAS	7.85991	9.13253	8.75111	6.18401	6.19615	10.2577	9.12799	9.91317	7.14873	6.16702	8.06738	9.1444	7.13586	7.84285	8.26861	6.5908	5.65876	8.88335	0.292179	1.10833	-0.81615	8.30551	8.59769	7.48936	1.64263	1.40863	1.17536	0.132533	1.27572	0.669586	0.15723	-2.24841	9.02201	9.17924	6.7736	7	5	6	4	6	4
UV excision repair protein RAD23 homolog B	P54727	RAD23B	7.7383	7.98094	6.78499	8.7268	8.30031	9.16455	8.43879	9.84593	9.05026	8.98402	10.2517	10.3399	6.75986	6.97613	6.48856	8.02641	8.44033	9.06426	1.30747	1.94682	-0.639349	8.14062	9.44809	7.50127	0.829336	0.772455	1.03521	2.09313	1.27491	2.79588	NaN	NaN	NaN	NaN	NaN	17	4	9	1	18	4
Protein strawberry notch homolog 1	A3KN83	SBNO1	7.11541	7.07842	6.24205	5.34224	5.52946	11.8766	7.96162	7.34678	6.15964	9.18192	9.67735	12.2375	6.00546	5.85836	6.04449	5.67706	5.00375	10.6376	1.91154	2.63986	-0.728322	6.66023	8.57177	5.93191	2.41048	2.12174	2.04407	0.995679	1.26841	1.69897	NaN	NaN	NaN	NaN	NaN	6	6	3	2	10	7
DNA helicase B	Q8NG08	HELB	9.19803	9.64548	6.77719	5.18511	6.02372	8.41494	9.40941	8.97971	7.42506	6.86888	7.33976	6.72329	6.46314	9.38472	6.41051	4.16809	5.85192	6.84825	-0.213654	0.945581	-1.15923	7.59606	7.38241	6.43683	1.80965	1.12784	1.69159	0.188425	1.26761	1.11862	NaN	NaN	NaN	NaN	NaN	1	1	NaN	NaN	3	2
E3 ubiquitin-protein ligase TRIM21	P19474	TRIM21	12.2138	10.0428	8.15699	6.65793	6.54551	9.14254	12.2849	11.7482	10.3496	9.63256	9.75004	11.4081	12.0001	11.1681	9.91238	8.96979	8.6011	8.94772	2.22907	1.43775	0.791318	8.64977	10.8788	9.44108	2.16334	1.10624	1.37633	2.20135	1.2668	1.43297	3.26586	5.01676	3.86301	7.12887	8.87977	24	10	9	3	20	8
La-related protein 4	Q71RC2	LARP4	5.96758	6.7267	6.49098	5.85326	6.22164	6.56821	6.66898	8.88993	8.37508	7.13597	9.07647	10.1105	5.62356	6.80877	6.21088	5.19756	4.46536	5.1081	2.2762	3.22194	-0.945745	6.35631	8.63251	5.41056	0.3483	1.28178	0.839101	2.35655	1.26281	2.10679	NaN	NaN	NaN	NaN	NaN	24	11	17	8	26	12
Apoptotic chromatin condensation inducer in the nucleus	E7EQT4	ACIN1	6.84687	8.54361	9.13396	5.09696	5.24422	7.54241	9.3413	8.58901	9.2274	6.19452	7.7387	8.1165	5.26758	6.9166	8.49586	5.16486	5.06039	7.13247	1.15812	2.26067	-1.10255	7.19464	8.35276	6.09209	1.66918	1.16199	1.39833	1.25104	1.25727	1.77728	0.600755	0.0165305	7.08076	7.68152	7.09729	14	11	6	5	17	14
ATP-binding cassette sub-family F member 2	Q9UG63	ABCF2	10.5592	9.41485	10.3795	10.4098	10.7704	11.7356	10.6562	11.6674	9.87172	12.1839	11.9369	12.3532	10.134	9.13304	9.99746	9.87586	10.7812	11.8245	1.31764	1.73639	-0.418749	10.4845	11.8021	10.0658	0.747173	0.975685	0.918246	1.06198	1.25727	1.34582	2.19396	0.81391	8.33029	10.5242	9.1442	16	9	12	7	14	7
Cleavage and polyadenylation specificity factor subunit 5	O43809	NUDT21	7.84962	6.78175	9.1109	6.71452	7.72007	8.8582	8.48095	9.03243	10.296	8.35469	9.17662	10.4481	7.02636	5.92824	8.92636	6.51039	7.91103	8.00708	1.31968	1.63583	-0.316154	7.78485	9.10453	7.46869	1.00528	0.890104	1.10047	2.9393	1.25414	2.87943	NaN	NaN	NaN	NaN	NaN	19	4	19	4	29	6
Galectin-3	P17931	LGALS3	11.107	12.268	8.72291	9.39075	9.15783	9.2631	10.2043	9.39566	9.43836	8.47176	8.96625	9.57459	10.5924	10.367	8.40476	8.93469	8.66074	9.11432	0.0900822	0.392505	-0.302423	9.32693	9.41701	9.0245	1.38725	0.584532	0.913693	0.568636	1.24949	0.0043648	-0.0400348	2.11944	5.64024	5.60021	7.75969	22	5	10	2	20	4
Ribosome biogenesis protein BRX1 homolog	Q8TDN6	BRIX1	9.68055	10.9192	5.56498	9.98897	8.76832	9.74251	10.6748	11.7205	6.09145	9.07994	9.31041	9.63907	6.29043	10.7172	5.64656	7.50851	6.69042	9.24232	-0.236793	2.37528	-2.61207	9.71153	9.47474	7.09946	1.86844	1.90378	1.93595	0.480172	1.24795	1.4034	NaN	NaN	NaN	NaN	NaN	15	3	NaN	NaN	16	3
GRB2-related adapter protein 2	O75791	GRAP2	11.7519	10.9475	12.1662	10.2397	11.7286	11.3382	11.263	9.74382	13.2475	11.0045	11.5333	11.4411	11.9792	12.5278	13.0598	11.337	11.5883	11.5885	-0.181371	-0.431802	0.250431	11.5334	11.352	11.7838	0.687757	1.12662	0.660247	0.0101054	1.24718	0.677781	1.02294	2.44964	9.33197	10.3549	11.7816	10	3	17	5	17	5
Triosephosphate isomerase	P60174	TPI1	12.4303	12.4537	12.1674	11.0685	11.1395	12.3351	13.8681	13.1465	13.432	13.0584	13.453	14.6128	12.3046	11.5778	12.0696	10.2776	10.7897	12.3235	1.19128	1.61882	-0.427538	12.2512	13.4425	11.8237	0.649932	0.573799	0.852645	2.84466	1.24489	3.3279	-0.781297	-2.6994	9.89907	9.11777	7.19967	84	17	79	14	86	16
Non-specific lipid-transfer protein	P22307	SCP2	11.5385	13.4698	10.1312	6.87197	7.18963	8.564	10.9307	10.7884	10.3931	7.66661	7.55972	8.96139	11.164	11.2594	9.95241	4.77484	6.86134	8.07302	0.329624	0.664518	-0.334894	9.34761	9.67723	9.01271	2.58209	1.53876	2.58335	0.180456	1.24489	0.677781	0.0450897	-3.30949	8.36265	8.40773	5.05316	21	9	16	7	28	12
SPARC	P09486	SPARC	6.16298	7.19121	6.00539	5.36675	5.28028	5.89737	8.1139	7.51041	6.74476	6.681	5.95695	7.19493	9.11231	7.85212	7.49721	7.43871	5.344	5.83423	1.01846	-0.498115	1.51658	5.95138	6.96985	7.46796	0.688993	0.746639	1.38095	2.15058	1.2426	0.144481	NaN	NaN	NaN	NaN	NaN	10	2	NaN	NaN	10	2
MOB kinase activator 3A	Q96BX8	MOB3A	9.88237	9.87932	8.92151	6.43299	5.79077	7.23783	11.8279	11.6779	11.9088	10.2629	11.2762	11.1359	6.66993	10.0388	8.30351	4.95934	5.19801	6.02649	3.3974	5.12886	-1.73146	8.07967	11.4771	6.34821	1.77977	0.613374	1.96437	2.6925	1.24033	2.98716	NaN	NaN	NaN	NaN	NaN	25	5	11	2	29	5
Nuclear factor of activated T-cells cytoplasmic 2	Q13469	NFATC2	9.60205	8.80768	9.94954	9.02769	9.88385	10.1839	9.75797	9.25323	10.0877	9.58847	10.1797	9.7191	8.328	8.35473	9.42498	9.11767	9.80739	9.55325	-0.00441361	0.467209	-0.471622	9.74295	9.73854	9.27133	0.546895	0.338029	0.626598	0.59346	1.23657	1.82102	1.82524	0.362667	4.96214	6.78738	5.32481	4	2	2	1	3	2
Alpha-soluble NSF attachment protein	P54920	NAPA	10.0721	9.69792	11.5031	8.4297	8.56499	10.3501	10.5498	11.849	12.3649	9.25389	9.82639	10.6853	10.608	11.2065	11.3073	9.37012	9.27312	10.4568	0.732501	0.0851579	0.647343	9.88503	10.6175	10.5324	1.15628	1.17908	0.87696	1.84164	1.22621	1.03953	2.32842	-0.154819	9.00059	11.329	8.84577	73	17	69	16	73	17
Thioredoxin-related transmembrane protein 2	Q9Y320	TMX2	6.6048	6.58897	6.7008	5.15464	6.4287	6.87886	7.98556	7.17103	7.43765	5.68319	7.53419	8.34753	5.76899	4.80674	6.02883	5.92997	4.92377	5.32903	0.889033	1.93691	-1.04788	6.59689	7.48592	5.54901	0.624321	0.921988	0.523685	2.66555	1.21968	1.96257	NaN	NaN	NaN	NaN	NaN	11	2	NaN	NaN	11	2
Regulator of cell cycle RGCC	Q9H4X1	RGCC	5.92507	6.26416	6.63234	5.74284	5.80458	7.74906	6.95896	8.92914	6.01608	10.1114	10.0447	11.09	5.71945	6.42051	7.3666	8.20325	7.46312	8.72972	3.39229	2.07205	1.32024	6.09462	9.4869	7.41486	0.760407	1.98237	1.11004	1.59007	1.2161	1.27084	NaN	NaN	NaN	NaN	NaN	8	1	NaN	NaN	24	2
Importin subunit beta-1	Q14974	KPNB1	12.9855	12.3114	11.2927	11.2264	11.5031	11.121	11.0202	14.3618	11.7725	13.574	13.6383	14.2313	12.002	11.8351	11.0564	9.93989	10.2071	11.4966	2.20829	2.3297	-0.121413	11.3979	13.6062	11.2765	0.745784	1.37654	0.855051	0.886057	1.21538	1.39254	0.805505	-2.38685	8.5272	9.33271	6.14035	28	17	22	13	29	18
BTB/POZ domain-containing adapter for CUL3-mediated RhoA degradation protein 3	Q9H3F6	KCTD10	6.70791	10.9869	8.62011	7.0603	5.99809	6.0983	7.79792	8.36864	9.31377	5.65128	7.10586	6.73823	5.2871	10.6896	8.25644	5.29918	5.79672	5.97144	0.567787	1.56781	-1.00003	6.8841	7.45189	5.88408	1.91924	1.28735	2.1653	0.0447935	1.21538	0.403403	0.357095	2.01815	6.39806	6.75515	8.41621	20	4	25	5	24	5
Cytochrome b-c1 complex subunit 7	P14927	UQCRB	10.4258	9.6228	6.1085	5.533	8.32787	9.09463	8.2723	8.29893	5.50114	7.52982	9.71153	9.26854	9.11351	9.67786	6.28561	4.69069	5.76646	6.85471	-0.425631	1.71546	-2.14109	8.71125	8.28562	6.57016	1.96375	1.4907	1.94929	0.0472076	1.21325	0.49485	NaN	NaN	NaN	NaN	NaN	34	4	12	1	33	3
Actin-related protein 2/3 complex subunit 2	O15144	ARPC2	8.52951	9.86896	9.62485	6.48444	4.47388	8.14898	9.8609	11.2844	10.5531	9.06988	9.41037	10.91	9.83589	11.7707	9.3085	6.40393	5.54816	9.3233	1.86773	0.891077	0.976654	8.33925	10.207	9.3159	2.05135	0.873872	2.31016	1.92812	1.21183	1.12436	14.3364	12.6085	4.4058	18.7423	17.0143	59	14	41	11	62	15
Signal transducer and activator of transcription	A0A669KB68	STAT1	5.69247	6.20098	12.401	12.7687	13.8004	13.732	6.88971	6.6548	15.1138	14.9903	15.1483	15.6509	6.65379	6.40485	12.6434	14.1133	13.8598	13.9683	2.46722	1.80043	0.666791	12.5848	15.0521	13.2516	3.77541	4.37188	3.71316	2.38091	1.21042	1.61979	1.41531	-0.117107	8.95603	10.3713	8.83892	NaN	NaN	49	30	52	33
Mastermind-like protein 1	Q92585	MAML1	7.18044	6.86025	13.3504	7.9305	8.55447	8.31619	7.5519	6.7982	9.72422	8.11863	6.1359	7.35385	5.53858	5.23884	12.2582	8.22429	7.45426	8.46976	-0.67047	-0.386399	-0.284071	8.12335	7.45288	7.83927	2.36983	1.23528	2.54058	0.793174	1.20551	0.129596	-0.0600896	0.849055	5.87696	5.81687	6.72601	NaN	NaN	3	2	3	2
Protein SPT2 homolog	Q68D10	SPTY2D1	8.37912	8.75979	9.59199	8.02945	7.08693	9.03218	9.71117	9.53031	10.5056	10.1455	10.7479	11.4585	8.18443	9.83513	9.94036	8.22954	7.68405	9.46379	1.75613	1.47892	0.277212	8.56945	10.3256	8.84667	0.868737	0.711756	0.970992	2.06449	1.19723	1.53462	0.439478	-0.905653	8.11296	8.55244	7.20731	7	4	6	4	7	4
Fructose-2 6-bisphosphatase TIGAR	Q9NQ88	TIGAR	8.81657	8.79295	10.147	8.35601	8.27887	8.53935	10.2791	9.99124	10.8029	9.57771	8.8892	10.4693	9.27226	8.2306	9.8474	7.31479	7.25077	7.69209	1.46904	2.17385	-0.704808	8.66615	10.1352	7.96134	0.685331	0.686316	1.07513	2.66555	1.19654	2.73049	-0.35078	-0.667237	8.45742	8.10664	7.79019	6	1	17	3	26	1
Casein kinase II subunit alpha'	P19784	CSNK2A2	6.08238	7.16112	7.55796	4.87014	5.13895	4.62707	8.96477	8.8775	10.4127	6.39233	7.271	8.34145	6.46453	7.01123	9.27018	5.71376	5.27157	6.3297	2.99881	2.21236	0.786446	5.61066	8.60948	6.39711	1.23551	1.40736	1.40749	3.11862	1.19518	2.81816	2.47421	-0.388306	4.6158	7.09001	4.22749	43	10	49	11	49	11
GRINL1A combined protein 15	H8Y6P7	GCOM1	6.76964	7.67228	7.21927	4.9045	4.6519	5.50176	7.48744	9.68138	8.14262	6.35775	5.87031	6.71411	6.93213	9.24244	7.19308	4.99489	6.20026	6.4317	0.965075	0.418857	0.546218	6.1357	7.10077	6.68192	1.26925	1.38974	1.40605	2.9914	1.19314	1.15428	0.175225	-1.3027	5.91277	6.08799	4.61007	4	2	4	2	2	1
Long-chain-fatty-acid--CoA ligase 1	P33121	ACSL1	10.3959	10.4995	5.67455	13.0518	12.4643	14.1066	10.8931	10.9012	6.7843	9.15904	10.4669	11.5128	10.7386	9.95003	5.24016	7.66512	8.95713	10.2099	-0.801961	1.2264	-2.02836	11.4819	10.68	9.45358	2.99915	1.74074	2.052	0.603801	1.18776	2.4828	NaN	NaN	NaN	NaN	NaN	9	5	NaN	NaN	17	9
COP9 signalosome complex subunit 4	Q9BT78	COPS4	6.98379	8.26651	6.34101	5.53526	5.97547	7.03837	6.55364	9.23838	6.73507	6.46924	6.14957	6.44356	6.72124	5.57234	6.14239	5.64096	4.36422	5.26615	-0.150963	0.904787	-1.05575	6.6624	6.51144	5.60665	0.965278	1.14597	0.79881	0.385103	1.18642	1.22988	NaN	NaN	NaN	NaN	NaN	20	5	NaN	NaN	36	9
26S proteasome regulatory subunit 10B	A0A087X2I1	PSMC6	7.95803	8.64057	17.1518	16.3891	6.08574	16.188	9.02826	9.287	18.1127	16.0127	9.78696	9.37064	8.15987	6.49766	7.59261	5.99657	6.98891	6.2743	-2.83551	2.83551	-5.67102	12.4143	9.5788	6.74329	5.01834	4.03591	0.829751	0.0319843	1.18442	1.50169	0.741926	14.4218	4.00206	4.74398	18.4239	38	10	29	7	40	10
RNA-binding protein 4B	Q9BQ04	RBM4B	10.6046	9.38606	8.15411	7.96792	8.65939	8.8644	10.5108	10.3368	10.5115	7.84317	7.57418	8.77116	9.79807	9.12897	8.4184	7.46989	8.10182	8.61412	0.792104	1.03774	-0.245636	8.7619	9.554	8.51626	0.960941	1.36956	0.809063	0.266803	1.1831	0.886057	0.842289	1.70578	7.80168	8.64396	9.50746	32	2	23	2	42	3
Heterogeneous nuclear ribonucleoprotein U	Q00839	HNRNPU	9.84367	9.79149	12.1937	8.87421	9.01792	10.2247	11.6266	11.4398	14.0913	11.0356	11.0664	12.2553	9.31705	9.2166	12.5758	6.78333	7.82642	9.53208	1.71562	2.26637	-0.550754	9.81758	11.5332	9.26683	1.19684	1.15363	1.96199	5.7122	1.17849	3.04096	-0.217657	0.116646	5.81686	5.5992	5.9335	38	22	37	20	41	23
Nck-associated protein 1-like	P55160	NCKAP1L	6.77099	6.117	5.80367	5.43242	5.48765	5.58523	7.52277	6.78082	9.10991	6.62673	8.19338	9.67281	6.52418	6.11109	7.51594	6.25304	6.45007	6.40531	2.16363	1.43038	0.733242	5.69445	7.85808	6.42769	0.509091	1.23824	0.499034	1.80134	1.17718	1.7167	1.90796	1.74133	4.1323	6.04026	5.87363	NaN	NaN	1	1	3	2
RNA-binding protein 39	Q14498	RBM39	9.9128	9.76134	10.7787	8.78247	9.07916	9.27368	11.8143	11.8833	11.9835	10.8268	11.647	12.6543	10.0712	8.54326	9.82944	7.57901	8.90232	9.17911	2.33129	2.80808	-0.476793	9.51751	11.8488	9.04071	0.715426	0.59012	0.905874	3.15739	1.16813	3.69897	-2.44925	-2.41844	7.69384	5.24459	5.2754	29	12	25	10	31	13
FAS-associated factor 2	Q96CS3	FAF2	10.7297	10.6241	12.4356	4.74879	9.50323	5.98841	11.8404	10.9839	12.0094	5.85041	5.29521	7.99203	10.9745	11.8024	12.8618	5.48754	10.8703	5.63223	-0.575671	-1.43441	0.85874	10.0636	9.48798	10.9224	2.99428	3.02396	3.21397	0.00348833	1.16494	0.218245	0.396825	-1.25438	12.8832	13.2801	11.6289	40	11	30	8	35	10
Acidic leucine-rich nuclear phosphoprotein 32 family member A	H0YN26	ANP32A	10.3756	10.6878	10.825	10.4705	10.5	11.2508	10.6924	11.5561	11.5108	11.1376	11.7262	12.2335	11.329	11.5328	11.1826	10.4488	10.5385	11.4325	0.939515	0.277675	0.661839	10.5939	11.5334	11.2558	0.321152	0.523915	0.467627	2.80688	1.16431	0.718967	0.724909	-0.201812	9.46207	10.187	9.26026	39	5	27	3	39	5
Membrane-associated progesterone receptor component 2	O15173	PGRMC2	10.3103	9.92407	9.13024	9.49959	10.4302	11.1242	9.02353	11.2581	11.2422	10.858	11.0005	11.2864	8.37156	9.01862	10.0254	8.17313	9.39607	10.049	1.00416	1.91398	-0.909828	10.1172	11.1213	9.20734	0.711145	0.876185	0.80121	0.688246	1.16115	2.49349	NaN	NaN	NaN	NaN	NaN	12	2	12	2	22	5
Pyruvate dehydrogenase E1 component subunit alpha somatic form mitochondrial	P08559	PDHA1	6.14402	7.32091	12.6046	8.04947	8.33789	8.39951	7.34268	6.21419	13.8773	8.77587	8.51345	6.37379	6.05258	6.67714	12.6488	7.54164	6.893	8.05224	-0.265612	0.710748	-0.97636	8.19368	7.92807	7.21732	2.19201	2.83108	2.3912	0.025028	1.16052	0.442493	0.186832	-1.34872	10.5612	10.748	9.21247	NaN	NaN	8	3	2	1
Myb-binding protein 1A (Fragment)	I3L1L3	MYBBP1A	5.91375	6.86345	5.81849	9.47107	9.57892	7.24745	8.18339	6.51981	6.64395	9.95831	9.83679	10.9651	4.98941	5.42227	7.11652	5.72138	6.27556	5.05645	1.95464	3.43827	-1.48363	7.05545	9.01009	5.57182	1.67438	1.85753	0.81366	0.962574	1.15927	1.59007	NaN	NaN	NaN	NaN	NaN	8	6	NaN	NaN	11	9
ADP-ribosylation factor 4	P18085	ARF4	10.5893	10.4944	11.0028	9.87624	9.74535	11.583	11.3388	11.5108	11.9462	9.83581	10.9649	11.4597	10.3286	9.73877	11.162	9.56094	8.45068	11.2382	0.857424	1.36557	-0.508151	10.5418	11.3992	10.0337	0.689658	0.728425	1.05968	1.36653	1.15864	1.51999	3.54709	3.37418	5.90824	9.45533	9.28242	51	3	49	3	51	3
Signal sequence receptor subunit alpha	C9IZQ1	SSR1	7.09983	6.27923	6.69919	8.90451	8.87547	9.35467	5.3185	6.65704	6.75515	9.90382	9.88176	10.9813	5.81695	6.0008	6.48381	8.7703	8.00084	9.33552	0.330805	1.07613	-0.745322	7.98765	8.31846	7.24233	1.32514	2.29013	1.50254	0.328827	1.1549	1.17393	-2.02608	1.11597	7.09645	5.07037	8.21242	NaN	NaN	13	2	19	4
Core histone macro-H2A.1	O75367	MACROH2A1	7.63981	8.3626	11.1543	7.89445	8.16631	9.09384	7.08523	8.05072	12.2423	7.84762	8.78277	9.04215	8.65033	6.25518	10.218	6.20371	5.67459	8.28753	0.152287	1.14539	-0.993104	8.26446	8.41674	7.27135	1.29215	1.80594	1.78207	0.191114	1.15058	0.987163	3.53297	2.30715	5.87395	9.40693	8.1811	33	8	25	6	27	6
E3 ubiquitin-protein transferase MAEA	E7ESC7	MAEA	6.60677	5.26716	8.82397	4.82731	7.52207	7.37799	5.65502	7.01095	9.36483	8.88801	8.67895	9.11567	6.46281	5.99767	10.0471	7.71761	7.5012	9.12482	1.7911	1.17408	0.617025	6.99238	8.78348	7.6094	1.49713	1.46624	1.54511	1.01863	1.14997	0.345823	-1.02925	0.470811	9.1115	8.08226	9.58231	NaN	NaN	9	3	9	4
Glyceraldehyde-3-phosphate dehydrogenase	P04406	GAPDH	13.8016	13.1703	11.6889	12.8285	12.6899	12.6258	15.4418	14.4861	14.2863	15.0874	14.6214	16.2198	12.9641	12.8012	11.2848	11.4827	11.8716	13.0548	2.09518	2.51799	-0.422813	12.7592	14.8544	12.3364	0.695451	0.72167	0.790523	2.96257	1.14388	3.83863	1.42562	-4.17414	8.19269	9.61831	4.01855	81	21	51	12	62	13
Parafibromin	Q6P1J9	CDC73	9.25972	8.33651	9.66881	10.6134	11.7898	11.2951	9.63722	8.96368	10.7458	12.0563	11.9043	11.5399	10.3421	8.93655	9.9969	11.0273	11.7489	11.26	1.0017	0.458143	0.543561	10.1411	11.1428	10.6847	1.30591	1.27058	1.0121	1.5544	1.13847	0.459671	3.05208	1.43514	4.22256	7.27463	5.6577	6	3	5	2	12	6
Transcription factor RelB	Q01201	RELB	11.6503	11.4994	10.9284	13.2796	12.7247	11.3356	12.1151	12.6416	12.5997	11.3848	11.4765	11.9059	10.7213	10.9617	10.8927	9.98157	10.8026	11.1328	0.435627	1.16285	-0.727222	11.5749	12.0105	10.8476	0.902092	0.537268	0.401444	0.0736575	1.13847	3.03386	2.00357	0.704305	8.08826	10.0918	8.79256	28	10	13	5	25	10
Heme oxygenase (biliverdin-producing)	A0A087WT44	HMOX2	7.88222	7.77426	6.81852	8.24845	9.15901	8.96498	7.07698	7.1234	6.7862	10.6091	10.3763	11.1461	8.46332	7.17073	7.51617	9.24279	10.4525	9.59149	0.684538	-0.103186	0.787724	8.06533	8.74987	8.85306	0.857585	2.0533	1.26076	0.570248	1.13668	0.0867161	-0.33912	0.226177	7.14364	6.80452	7.36982	24	7	16	4	42	11
Dual specificity mitogen-activated protein kinase kinase 2	P36507	MAP2K2	9.19881	9.48915	8.31356	5.01449	6.46738	7.36475	10.8225	10.08	6.53342	6.12744	6.39821	5.00454	9.76358	6.905	5.8269	4.92441	5.30316	6.16079	-1.37334	0.471971	-1.84531	7.83916	6.46582	5.99385	1.71155	2.36452	1.74904	0.080399	1.1349	0.879426	NaN	NaN	NaN	NaN	NaN	27	5	18	3	33	5
DNA-directed RNA polymerase II subunit RPB9	P36954	POLR2I	6.14393	8.56651	7.05832	6.02921	5.03676	6.34232	5.22143	6.46584	6.51009	7.67835	7.44733	9.83793	7.97585	8.22472	7.41743	6.3237	5.96308	7.44145	0.735589	-0.450729	1.18632	6.24312	6.97871	7.42944	1.19091	1.56065	0.900208	0.31158	1.13018	0.0123337	-1.10957	0.119258	7.12153	6.01197	7.24079	42	3	32	2	42	3
HLA class I histocompatibility antigen B alpha chain	Q2L6G2	HLA-B	11.916	10.7362	5.85021	5.43459	8.68324	8.88304	12.9638	13.0369	7.6629	8.88133	13.0289	10.3407	9.14216	10.4706	6.15847	4.5036	5.34113	7.98652	2.86913	4.57977	-1.71064	8.78314	11.6523	7.0725	2.57782	2.37404	2.31823	2.25885	1.12784	2.04287	NaN	NaN	NaN	NaN	NaN	45	5	NaN	NaN	47	3
Chromatin target of PRMT1 protein	Q9Y3Y2	CHTOP	10.4619	10.2483	11.0085	9.38024	10.1688	10.2546	10.7449	10.5969	11.4182	9.95508	10.1501	10.9261	9.04898	10.0479	11.2784	8.66171	8.54032	9.91243	0.419507	1.19023	-0.770719	10.2514	10.6709	9.4807	0.525971	0.530845	1.04117	1.91009	1.12726	2.07366	-0.359687	2.10409	6.91157	6.55189	9.01567	21	4	25	5	21	4
Palmitoyl-protein thioesterase ABHD10 mitochondrial	Q9NUJ1	ABHD10	9.38092	9.06536	9.81178	8.95928	8.68194	9.33584	7.67476	9.28628	9.20264	7.95548	8.84637	9.70651	8.69491	8.49402	9.50456	8.36164	8.95504	9.22538	-0.176096	0.199526	-0.375622	9.2006	9.0245	8.82498	0.392354	0.799896	0.439682	0.583359	1.11919	0.131944	1.8361	0.86188	6.18055	8.01664	7.04243	9	2	12	2	9	2
Eukaryotic initiation factor 4A-I	P60842	EIF4A1	10.6485	10.3024	12.6446	10.653	11.2987	12.6711	12.4748	13.2631	14.1103	13.1264	13.7588	14.8725	11.3839	10.1943	12.8206	11.3847	11.5479	12.7728	2.53511	2.04473	0.49038	10.9759	13.511	11.4663	1.0485	0.837703	0.989429	3.83863	1.11577	2.91364	-1.75196	-0.524151	13.1462	11.3942	12.6221	38	9	38	11	51	13
Splicing factor 45	Q96I25	RBM17	8.22911	8.62051	8.59388	5.37472	6.45374	6.02231	9.49009	9.41272	9.97384	7.64746	9.50821	10.218	9.81036	8.28974	10.1387	6.56762	7.27473	5.82579	2.15773	1.71691	0.440813	7.34142	9.49915	7.78224	1.43484	0.903991	1.74578	2.03716	1.11464	0.966576	3.49564	1.65627	4.37256	7.86821	6.02883	17	5	6	2	16	5
ATPase family AAA domain-containing protein 1	Q8NBU5	ATAD1	5.54666	4.93094	5.42096	5.09424	6.17911	5.89796	7.17303	7.81128	8.44997	5.73037	6.58373	8.23558	6.24882	4.44373	6.04898	6.06193	6.6058	6.37474	2.00834	1.33678	0.671562	5.48381	7.49215	6.15537	0.472364	1.04369	0.773275	1.97469	1.11407	1.17198	NaN	NaN	NaN	NaN	NaN	21	4	16	3	21	4
2 4-dienoyl-CoA reductase mitochondrial (Fragment)	E5RJG7	DECR1	7.71232	8.5738	5.92514	7.34092	6.8711	7.84818	7.1372	9.98014	6.73291	7.0635	7.48244	5.69944	7.54736	8.05143	6.04651	6.61209	5.26503	7.50375	-0.42627	0.0424325	-0.468703	7.52662	7.10035	7.05792	0.909054	1.42602	1.05551	0.0190881	1.11014	0.356547	NaN	NaN	NaN	NaN	NaN	28	1	NaN	NaN	35	1
F-actin-capping protein subunit beta	B1AK88	CAPZB	11.1021	10.4973	11.561	9.46599	10.8172	11.4245	10.8919	10.7935	11.7146	10.862	11.1705	12.2323	10.2521	9.55142	11.4931	9.71034	10.3007	11.0935	0.0715089	0.754789	-0.68328	10.9597	11.0312	10.2764	0.765661	0.577886	0.76199	1.00966	1.10458	2.56703	1.65275	-0.388659	8.50926	10.162	8.1206	45	15	36	10	41	12
T-complex protein 1 subunit zeta	P40227	CCT6A	5.55035	5.98977	5.58983	5.08843	5.657	6.08549	8.67768	7.6252	10.5131	4.65285	7.96503	8.72935	5.72995	5.94857	7.34068	6.0854	6.58878	6.09693	2.69794	2.2302	0.467747	5.62342	8.32136	6.09116	0.355934	1.9312	0.583464	1.66154	1.10347	1.25649	1.7955	0.759976	4.2093	6.00479	4.96927	32	11	23	9	42	15
Ubiquitin-like protein ISG15 (Fragment)	A0A096LNZ9	ISG15	9.72867	10.2685	10.3244	9.47634	9.61456	9.59556	12.2709	13.1218	13.5665	11.9305	11.8502	11.9557	8.00501	9.94279	10.5096	9.12766	7.84969	9.19409	2.44171	2.95246	-0.510741	9.67162	12.1133	9.16088	0.366973	0.721661	1.04585	4.92082	1.10018	4.2993	NaN	NaN	NaN	NaN	NaN	43	5	43	5	48	6
Galectin-9	O00182	LGALS9	7.09123	6.17467	7.9431	7.77781	7.2076	8.38616	6.22392	7.43257	8.43033	7.28068	8.33593	8.09803	7.00753	5.26442	7.62695	5.68403	6.89057	8.07708	0.272594	0.816251	-0.543657	7.49271	7.7653	6.94905	0.77956	0.83617	1.0917	0.223299	1.09909	0.966576	NaN	NaN	NaN	NaN	NaN	4	1	7	2	8	2
Mitochondrial import receptor subunit TOM22 homolog	Q9NS69	TOMM22	6.09986	5.90524	5.61635	9.36019	10.3634	10.928	7.12856	7.15278	7.14853	9.47383	10.9576	10.9073	5.84741	6.45923	7.17312	10.701	11.1041	10.8755	0.583283	-0.623735	1.20702	7.73002	8.31331	8.93704	2.43626	1.88597	2.44973	1.48678	1.09637	0.107349	NaN	NaN	NaN	NaN	NaN	34	3	34	3	51	4
Mitotic checkpoint protein BUB3 (Fragment)	J3QT28	BUB3	9.20765	8.99763	11.7787	10.426	11.2056	11.4745	10.4039	10.3464	13.2167	11.9346	12.1776	11.646	6.25392	8.87406	11.7046	9.20438	8.45927	11.39	0.974517	2.75108	-1.77656	10.8158	11.7903	9.03922	1.1844	1.101	2.01617	2.55284	1.08831	1.8962	-1.23671	-0.582517	9.25285	8.01614	8.67034	50	9	50	9	52	10
Signal recognition particle 19 kDa protein	A0A087WYR0	SRP19	6.65535	6.90268	7.74349	5.78018	5.96913	7.36203	10.5708	7.70487	10.4496	8.88304	9.98214	11.0513	7.14466	7.76368	9.60433	5.24908	6.8896	7.89002	3.43684	2.76168	0.675153	6.77901	10.2158	7.45417	0.767193	1.2523	1.42691	2.79048	1.08672	1.85387	2.15146	1.34831	5.20539	7.35685	6.5537	24	2	24	2	24	2
1 2-dihydroxy-3-keto-5-methylthiopentene dioxygenase	Q9BV57	ADI1	7.97177	6.16814	6.42314	5.62799	5.46927	6.31261	8.53107	8.04111	7.12091	7.12443	6.89081	7.45992	6.69363	8.86734	7.84524	8.54647	6.24861	7.82617	1.0518	-0.543526	1.59533	6.24038	7.29218	7.8357	0.890422	0.633824	1.0228	2.68825	1.08197	0.108463	-3.67904	-0.190941	8.36072	4.68167	8.16978	8	1	8	1	20	2
60 kDa heat shock protein mitochondrial	P10809	HSPD1	5.98923	6.75923	11.7203	8.82063	9.00837	9.89055	10.5136	9.42478	12.7999	12.0355	13.3949	14.2807	5.34441	5.78393	11.8978	7.83573	8.45832	10.0686	3.50322	4.27069	-0.76747	8.9145	12.4177	8.14703	2.08634	1.82186	2.50403	2.767	1.08145	2.767	-0.131996	-8.42307	16.2061	16.0741	7.78306	67	34	57	25	69	31
Alpha-taxilin	P40222	TXLNA	10.266	10.4479	10.2174	10.0196	10.6222	9.9358	11.1594	10.7038	10.8456	11.4275	10.3785	11.734	10.8434	10.5324	11.7241	9.97714	10.735	11.2559	0.760808	0.2133	0.547508	10.2417	11.0025	10.7892	0.257234	0.496878	0.600773	1.31158	1.08145	0.244888	1.93749	2.35088	6.90316	8.84065	9.25404	14	4	7	3	22	7
Probable ATP-dependent RNA helicase DDX23	Q9BUQ8	DDX23	8.55559	7.2466	7.72035	8.05246	9.74258	8.36811	8.61294	8.18369	8.0765	8.70338	8.41075	7.4245	7.5472	5.23032	7.34199	8.4559	7.11061	7.99503	0.0869303	0.852623	-0.765692	8.21029	8.29722	7.44459	0.855073	0.464279	1.11348	0.0428718	1.07936	0.978811	1.1074	1.205	7.98134	9.08874	9.18634	8	5	5	3	15	8
Mitochondrial proton/calcium exchanger protein	O95202	LETM1	8.49462	8.01413	8.64688	4.9602	5.57932	7.02625	9.66128	9.3427	9.11868	8.87918	8.76271	9.66338	5.01819	6.06736	7.17108	5.24064	5.53426	6.36029	1.7105	3.42988	-1.71938	7.52019	9.23069	5.80081	1.55355	0.384697	0.800204	1.9393	1.07831	3.64975	1.44971	-0.168135	5.48598	6.9357	5.31785	17	8	8	4	19	9
Leucine-rich repeat flightless-interacting protein 1	Q32MZ4	LRRFIP1	10.1259	10.326	11.599	9.37119	10.0475	11.9423	10.9654	12.9519	12.2945	12.3838	12.3764	12.3769	8.41507	8.85194	11.3945	10.0347	8.51842	11.2876	2.15067	2.93333	-0.782656	10.226	12.3766	9.4433	0.990854	0.661953	1.3605	1.81248	1.07624	2.20343	0.810837	0.920001	9.70141	10.5122	10.6214	33	17	17	10	35	19
Sequestosome-1	Q13501	SQSTM1	9.76462	10.3151	12.7079	5.67464	7.19672	8.4731	11.5391	9.85697	12.4109	8.36785	8.69891	9.0786	9.0724	9.63661	12.7876	5.43546	6.03931	5.54161	0.348927	1.91193	-1.56301	9.11886	9.46779	7.55585	2.47576	1.6375	2.93839	0.946922	1.07624	1.48945	2.30759	-2.05175	7.30716	9.61475	5.2554	61	14	53	12	68	14
Survival of motor neuron-related-splicing factor 30	O75940	SMNDC1	5.70418	9.1469	9.87343	5.25269	9.19007	5.68334	5.24793	7.10445	9.45555	7.72165	8.20472	9.93945	6.18532	5.55915	6.33316	4.98584	5.02319	5.61415	0.537642	2.37653	-1.83889	7.42554	7.96318	5.58665	2.13418	1.69456	0.563948	0.187755	1.07572	1.57675	-5.586	-2.12758	12.5113	6.92529	10.3837	29	3	22	3	22	3
Sorting nexin-2	O60749	SNX2	6.91025	8.85156	10.5049	7.50605	7.04832	7.82158	6.68776	6.48088	9.96496	6.60416	8.33374	7.72165	6.6893	5.60403	10.8081	5.91374	6.13245	6.97602	-0.459113	0.793827	-1.25294	7.66382	7.2047	6.41088	1.36382	1.35767	1.92236	0.428291	1.07212	0.701147	-4.27456	-0.053195	10.2603	5.98577	10.2071	9	2	12	5	20	6
Histone H1.0	P07305	H1-0	9.3585	10.3016	6.12702	11.3317	10.9034	11.0384	7.73545	9.27526	7.39805	12.7586	13.4149	11.7479	5.74705	8.87971	6.44431	11.9334	9.01898	7.40148	-0.0909019	2.37099	-2.46189	10.6025	10.5116	8.14059	1.95055	2.60175	2.22707	0.361511	1.07109	1.48678	NaN	NaN	NaN	NaN	NaN	5	1	NaN	NaN	5	1
Ubiquitin-conjugating enzyme E2 Q1	Q7Z7E8	UBE2Q1	7.74833	7.3869	6.48351	5.06118	6.49064	6.503	5.64622	4.19377	6.94568	5.02269	5.64648	6.54322	6.81711	5.03993	5.90831	5.34371	6.15884	5.7964	-0.850468	-0.206005	-0.644464	6.49682	5.64635	5.85236	0.931652	0.998916	0.624386	0.782516	1.07058	0.191789	2.46298	0.53902	4.16649	6.62947	4.70551	19	4	14	3	30	6
Integrin beta	A0A494C0X7	ITGB2	5.74596	6.35459	11.3593	5.65141	6.65504	7.59865	8.91358	6.56021	11.2821	5.97078	8.67147	10.5761	7.09866	8.03386	11.3251	6.41157	6.20583	8.53208	2.28771	1.22626	1.06145	6.50481	8.79252	7.56626	2.14375	2.10961	1.89048	1.20831	1.06399	0.501689	0.871678	0.00863361	10.8265	11.6982	10.8352	55	33	46	26	53	32
Transmembrane 9 superfamily member 2	Q99805	TM9SF2	9.97327	8.27705	9.14119	6.27393	9.02561	9.94515	10.0475	10.7983	12.0231	9.54052	9.83974	10.1326	10.91	8.54067	10.4402	9.44752	8.58545	11.0682	1.00668	0.146199	0.860483	9.0834	10.0901	9.94388	1.37879	0.899027	1.13398	1.41229	1.06298	0.459671	-0.78137	-2.00007	9.37319	8.59182	7.37313	22	11	17	8	26	12
Filamin-A	P21333	FLNA	16.8593	11.8711	10.2977	15.8187	15.2487	15.5696	12.6016	12.285	12.8681	15.1928	14.9434	14.0429	12.604	11.1877	10.5651	14.9458	14.3467	13.9912	-1.95368	0.157945	-2.11162	15.4092	13.4555	13.2976	2.58004	1.24749	1.78496	0.276544	1.05601	0.9914	0.277928	0.0100589	7.72472	8.00265	7.73478	55	94	39	62	61	86
Nuclear pore complex protein Nup107	P57740	NUP107	7.30834	9.12523	6.91911	10.3356	11.6252	10.6083	6.76049	8.90343	6.89367	11.2828	10.7786	10.8263	6.74618	5.705	6.87803	9.64467	9.25465	10.5252	0.110577	1.77466	-1.66408	9.73042	9.841	8.06634	1.88966	2.04074	1.93179	0.114074	1.05601	1.08991	NaN	NaN	NaN	NaN	NaN	6	4	3	2	9	5
Anaphase-promoting complex subunit 7	Q9UJX3	ANAPC7	8.29549	9.08638	9.47147	5.85008	6.82169	6.1403	9.4402	9.40629	10.0147	8.65116	5.68148	9.16116	5.76541	8.10386	8.76809	5.70223	5.07181	6.62555	1.72513	3.08824	-1.36311	7.55859	9.28372	6.19548	1.54877	1.55549	1.46758	0.838632	1.05552	2.09691	3.48147	0.963199	4.46439	7.94585	5.42758	4	2	4	2	2	1
Serine/arginine-rich splicing factor 2 (Fragment)	J3KP15	SRSF2	6.0768	6.50857	9.49454	10.9243	11.4728	11.4642	5.91307	6.03231	7.8009	11.1663	12.1215	11.5142	5.72579	6.75628	6.89198	9.3276	11.236	10.5977	-0.72582	1.37381	-2.09963	10.2094	9.48359	8.10979	2.46003	2.84541	2.27408	0.289037	1.05552	0.939302	-3.64151	-2.14855	8.07794	4.43643	5.92939	NaN	NaN	24	3	19	2
L-amino-acid oxidase	Q96RQ9	IL4I1	10.9085	10.2599	10.1547	10.8214	10.8884	11.4783	12.4644	12.1433	11.8931	12.5426	12.8758	12.4039	11.7317	10.3144	10.3288	10.6389	11.8437	11.9691	1.57923	1.24883	0.330408	10.8549	12.4341	11.1853	0.484633	0.338463	0.790389	3.88941	1.05208	2.4034	-0.43558	2.22588	7.04985	6.61427	9.27573	30	13	17	8	29	13
Alpha-1 3-mannosyl-glycoprotein 2-beta-N-acetylglucosaminyltransferase	P26572	MGAT1	10.3429	10.406	8.26092	10.5075	11.2076	11.3967	12.1205	11.7354	10.3184	11.4264	11.1805	11.2232	11.9581	11.1895	9.21878	10.9524	10.8868	11.4564	0.868019	0.253848	0.614171	10.4567	11.3248	11.0709	1.11563	0.609165	0.930694	1.31605	1.05012	1.07727	NaN	NaN	NaN	NaN	NaN	20	7	8	3	21	7
Calcium/calmodulin-dependent protein kinase	D6R938	CAMK2D	7.62007	8.13211	8.09329	7.85972	8.5385	9.27557	9.68953	9.49115	10.0802	9.58755	9.80649	10.9759	6.70779	6.117	7.97378	7.92428	7.2078	9.25769	1.63531	2.18197	-0.546663	8.1127	9.74801	7.56604	0.586948	0.547541	1.10578	4.28316	1.04479	3.42481	3.89108	0.718995	4.72852	8.6196	5.44751	21	4	18	4	31	7
Heterogeneous nuclear ribonucleoprotein Q	O60506	SYNCRIP	9.64126	10.0929	10.4508	4.32058	5.84514	6.4391	11.7669	12.2705	11.5648	7.66782	7.83529	10.5072	9.92478	8.82918	10.0423	4.10353	5.2737	6.03826	2.99583	3.60229	-0.606459	8.04018	11.036	7.43372	2.58666	2.03344	2.55481	2.64207	1.04001	2.83268	NaN	NaN	NaN	NaN	NaN	51	21	37	15	55	21
SH3 domain-binding glutamic acid-rich-like protein 3	Q5T123	SH3BGRL3	10.8635	11.4465	10.6181	9.18031	10.9973	10.9686	10.7258	10.7099	11.3719	9.87403	11.1317	10.654	6.52802	10.3578	10.3151	9.01956	8.41608	10.8184	-0.198216	1.05047	-1.24869	10.916	10.7178	9.66736	0.78205	0.512071	1.61115	0.10018	1.03245	1.12494	-1.37572	-0.533046	9.9969	8.62117	9.46385	28	2	11	1	28	2
Chromodomain-helicase-DNA-binding protein 6	Q8TD26	CHD6	9.57592	8.94994	7.0863	5.37311	6.38758	6.95606	5.84689	6.80129	6.04752	4.78892	6.45729	8.35438	5.57743	5.42747	6.99054	5.19274	5.87235	6.27979	-0.768775	0.527511	-1.29629	7.02118	6.2524	5.72489	1.58524	1.18388	0.657458	0.647817	1.03105	0.484126	-1.88594	-1.50935	7.34421	5.45826	5.83486	5	6	1	1	5	4
Chromatin modification-related protein MEAF6	Q9HAF1	MEAF6	6.44069	6.39055	7.4694	9.92653	11.0227	10.2121	6.94685	6.57448	6.18011	9.91827	9.40527	9.07535	6.66466	5.33192	6.13642	9.99039	9.64668	10.0137	-0.686865	-0.144572	-0.542294	8.69796	8.0111	8.15567	2.05171	1.62865	2.1492	0.735182	1.03058	0.0634863	-2.23587	-2.23483	7.61794	5.38208	5.38312	NaN	NaN	7	1	7	1
Phosphatidylinositol 3 4 5-trisphosphate 5-phosphatase 1	Q92835	INPP5D	9.27076	9.57289	9.41992	8.34252	9.33213	10.6602	8.92659	9.38107	9.60678	7.12102	8.07296	8.49641	8.39021	8.32742	9.70638	6.15914	9.61938	9.55344	-0.664518	-0.260321	-0.404197	9.37602	8.7115	8.97182	0.741801	0.917193	1.35973	1.17849	1.02872	0.0190881	0.222582	0.0927858	6.90485	7.12743	6.99763	28	23	18	14	28	23
Centromere protein F	P49454	CENPF	8.04319	6.75288	6.85857	6.07534	7.20193	8.56701	7.82273	5.73747	5.88214	8.48659	9.07296	7.23103	7.95925	4.67711	5.56296	6.50378	5.48622	8.26482	0.496629	1.49351	-0.99688	7.03025	7.52688	6.03337	0.91062	1.36015	1.44382	0.0655015	1.0278	0.675718	NaN	NaN	NaN	NaN	NaN	3	6	NaN	NaN	4	7
ATP-dependent RNA helicase A	Q08211	DHX9	9.62901	8.98903	10.0044	8.77126	8.78992	9.16279	11.6583	11.4052	11.5541	10.6778	11.1767	12.383	7.82483	8.21412	9.63459	7.83162	8.7238	9.42278	2.40377	3.01072	-0.606948	9.07591	11.4797	8.46896	0.495046	0.564579	0.787708	3.68613	1.02687	3.92812	1.27305	0.587453	4.57605	5.8491	5.1635	45	43	41	37	42	40
Phosphatidylinositol transfer protein beta isoform	P48739	PITPNB	5.85913	4.33571	6.46255	9.30627	6.80323	9.55405	7.61235	7.24117	6.17946	9.40188	10.8862	10.7231	6.35041	6.44536	7.58209	8.34478	9.0013	10.4844	1.87423	0.543681	1.33055	6.63289	8.50712	7.96344	2.02744	1.95064	1.58741	1.20066	1.02641	0.643974	NaN	NaN	NaN	NaN	NaN	30	5	NaN	NaN	51	9
Tyrosine-protein phosphatase non-receptor type 22	Q9Y2R2	PTPN22	8.66345	7.16451	7.74268	8.86885	10.0901	10.5317	9.7173	10.6917	11.5948	10.9382	10.7463	11.2779	5.9142	7.01257	7.85144	7.96999	8.85184	10.1977	2.07607	2.93151	-0.855439	8.76615	10.8422	7.91071	1.30137	0.642109	1.4763	1.73049	1.02595	2.78781	NaN	NaN	NaN	NaN	NaN	3	2	5	4	8	6
Phenylalanine--tRNA ligase beta subunit	Q9NSD9	FARSB	9.28554	10.8603	9.81333	8.91007	6.36702	9.48458	10.1402	10.2888	10.3037	9.75659	10.763	11.1887	9.66123	10.653	8.98766	7.47687	4.8507	9.28797	0.911148	1.15839	-0.247247	9.38506	10.2962	9.13781	1.50284	0.501324	2.0594	0.91364	1.02365	1.07988	-1.18424	-0.518334	8.32143	7.1372	7.8031	15	8	10	5	15	8
Rho GDP-dissociation inhibitor 1	P52565	ARHGDIA	11.4356	11.703	5.99026	11.4449	11.6413	13.4807	12.5508	11.9696	6.66863	12.7832	12.8943	13.8352	11.3619	10.4665	5.49284	10.8568	11.9032	13.0605	1.12393	1.55762	-0.433692	11.5431	12.667	11.1094	2.55064	2.5779	2.62544	2.14813	1.02273	3.20482	NaN	NaN	NaN	NaN	NaN	39	7	NaN	NaN	35	7
Sodium-coupled neutral amino acid transporter 2	Q96QD8	SLC38A2	9.62079	10.9557	11.2404	10.4125	9.98028	10.1143	9.75939	9.40559	6.95931	10.0447	9.0381	9.87641	9.22089	10.8514	8.07996	6.97453	9.50799	9.87166	-0.680875	0.218049	-0.898924	10.2634	9.58249	9.36444	0.613062	1.14637	1.37118	0.896196	1.02136	0.0501223	-0.319384	-4.18239	8.92849	8.60911	4.7461	9	3	9	3	18	5
Leucyl-cystinyl aminopeptidase	Q9UIQ6	LNPEP	8.2643	8.71983	6.87594	7.5366	5.6185	4.83086	8.35315	8.76225	6.34081	7.76593	9.04688	9.37352	9.51761	8.31791	6.78875	9.1179	8.59906	10.1211	1.35143	-0.300782	1.65221	7.20627	8.5577	8.85848	1.51455	1.09966	1.15416	0.709965	1.02	0.703335	NaN	NaN	NaN	NaN	NaN	5	3	NaN	NaN	5	3
5'-3' exoribonuclease 1	Q8IZH2	XRN1	9.60681	10.8625	9.10706	9.24015	9.84249	10.6803	11.4597	11.2115	10.0403	10.7914	11.5655	11.614	10.6156	10.9367	10.9169	9.29797	9.89682	11.2271	1.61095	0.569366	1.04159	9.72465	11.3356	10.7662	0.733213	0.606587	0.736643	2.44612	1.01954	0.8041	0.935576	-2.95943	7.62147	8.55704	4.66203	9	10	3	3	10	11
Mesencephalic astrocyte-derived neurotrophic factor	P55145	MANF	9.16553	9.9238	5.90045	6.33391	8.15775	9.54299	10.0581	10.2954	7.11563	9.76795	9.48525	9.09437	9.24289	9.99633	6.9728	9.72398	9.93517	9.72351	0.964956	-0.0971465	1.0621	8.66164	9.6266	9.72375	1.70143	1.15175	1.15408	1.06298	1.01323	0.0609802	NaN	NaN	NaN	NaN	NaN	31	5	18	2	25	3
SUN domain-containing protein 1	O94901	SUN1	10.5911	11.1131	9.21638	7.92005	5.37412	8.66117	10.1753	10.9382	8.48523	9.38468	9.67578	8.1821	8.35288	10.7047	8.68664	6.4066	6.15545	5.50474	0.591451	2.15048	-1.55903	8.93878	9.53023	7.37974	2.06208	1.03257	1.96368	0.352617	1.01323	1.50169	-0.389687	1.11526	7.65385	7.26416	8.76911	10	7	3	2	11	5
Golgi reassembly-stacking protein 2	Q9H8Y8	GORASP2	9.96307	9.8238	8.66977	8.60984	9.79653	10.4552	11.5878	11.3102	11.5005	10.5362	10.7206	10.5586	10.5189	10.206	9.92634	9.93536	9.88188	10.1131	1.20521	0.991149	0.214062	9.81016	11.0154	10.0242	0.746249	0.484275	0.241545	1.95861	1.01189	2.63264	-0.553906	1.15216	8.24684	7.69293	9.399	19	6	10	3	10	3
Nuclear-interacting partner of ALK	C9J0I9	ZC3HC1	8.10308	6.68986	6.60739	10.6156	10.5296	8.68678	9.10192	6.75782	7.32184	5.7305	8.03612	8.33686	5.46776	7.13853	6.40499	5.84697	8.54369	8.21155	-0.715951	0.907217	-1.62317	8.39493	7.67898	6.77176	1.76846	1.2045	1.2551	0.476254	1.00922	0.417937	2.38148	2.19357	4.91736	7.29884	7.11093	15	4	6	2	10	3
Proteasome subunit beta type-2	P49721	PSMB2	6.21243	7.17373	8.78823	8.50569	6.79481	7.17612	6.87676	6.34035	8.29457	5.12342	8.68594	9.74908	7.48494	5.6698	7.76155	4.96675	5.7748	5.23477	0.410743	1.86337	-1.45263	7.17493	7.58567	5.7223	1.00171	1.70157	1.18222	0.0273344	1.00524	0.835647	-0.835427	-0.302121	8.06905	7.23362	7.76693	6	1	14	2	14	2
Protein phosphatase 1G	O15355	PPM1G	10.1034	10.6912	6.14112	11.2624	11.7732	10.4464	11.0475	11.433	8.53838	11.1322	11.6841	11.2057	10.0955	8.55175	5.63233	10.577	10.3712	10.7345	0.600135	0.935544	-0.33541	10.5688	11.1689	10.2334	2.01433	1.15098	1.97364	1.02091	1.00393	1.68613	NaN	NaN	NaN	NaN	NaN	19	7	NaN	NaN	24	8
ATP synthase subunit O mitochondrial	P48047	ATP5PO	10.348	8.25805	6.13093	5.20662	7.21401	6.6521	7.66192	7.63452	6.81304	6.54024	8.36977	8.90653	6.79038	7.09032	6.09391	5.6939	4.82009	5.8802	0.715167	1.66117	-0.945999	6.93305	7.64822	5.98705	1.81019	0.897693	0.812393	0.19044	1.00043	1.48945	NaN	NaN	NaN	NaN	NaN	39	5	NaN	NaN	39	5
Interferon-induced protein 44-like	Q53G44	IFI44L	8.77264	7.29875	10.7154	9.18391	9.71778	8.16646	10.9675	11.9995	13.4306	11.7667	12.3347	12.046	9.27636	8.06291	11.1376	10.5029	9.05702	9.21284	3.04449	2.77817	0.266321	8.97828	12.0228	9.2446	1.19404	0.803946	1.10193	3.28735	1	2.81248	1.3985	-1.07258	7.53799	8.93649	6.46542	14	5	19	7	17	7
Bax inhibitor 1	P55061	TMBIM6	7.97928	8.47565	7.97596	5.88058	6.17471	6.57919	10.3514	10.3659	9.79606	6.79649	8.55777	9.67571	5.7967	6.28629	8.51349	5.06913	5.61149	6.38486	2.45831	3.69439	-1.23608	7.27758	9.73588	6.0415	1.09647	1.37377	1.1955	3.02965	1	2.63078	NaN	NaN	NaN	NaN	NaN	5	1	5	1	9	2
Prefoldin subunit 6	O15212	PFDN6	6.27987	5.85195	6.0909	5.35697	5.73397	4.20077	8.19101	7.89536	7.83529	5.89879	8.17627	8.90337	5.74552	6.6782	6.44983	6.34956	6.28074	6.35517	2.24286	1.68345	0.559409	5.79296	8.03582	6.35237	0.748373	1.01343	0.309264	1.98297	1	1.69465	NaN	NaN	NaN	NaN	NaN	17	2	9	1	20	2
Receptor of activated protein C kinase 1	P63244	RACK1	11.6932	11.169	12.8609	9.60075	10.6454	10.9857	12.9683	12.8424	13.7496	11.4614	11.91	13.2253	10.9619	10.5373	13.0036	9.7127	10.2186	10.7092	1.82803	2.28212	-0.4541	11.0773	12.9054	10.6232	1.08663	0.85178	1.13665	3.23807	0.995679	3.10513	2.27325	-1.38715	10.6311	12.9043	9.24394	69	15	62	8	75	17
Protein kinase A-alpha (Fragment)	Q15136	PRKACA	6.34236	8.20809	6.63006	8.10737	9.02095	9.38662	8.00781	7.86214	7.26142	8.66697	9.432	10.0602	6.00578	6.88679	7.39684	5.87004	8.00203	8.59436	0.17966	1.19557	-1.01591	8.15773	8.33739	7.14182	1.23523	1.04878	1.08503	1.14509	0.995679	1.77989	NaN	NaN	NaN	NaN	NaN	8	2	NaN	NaN	8	2
Proteasome subunit alpha type-1	P25786	PSMA1	11.8832	12.295	11.4266	11.4006	12.8842	11.3064	12.2767	12.1602	11.9073	11.8806	12.3629	12.4284	11.4911	12.2218	11.8666	10.3149	10.422	9.03727	0.563569	1.26199	-0.698418	11.6549	12.2185	10.9565	0.623526	0.231628	1.1892	0.605548	0.995679	1.20551	1.85266	2.72297	10.1077	11.9604	12.8307	39	7	25	5	30	6
Nucleolar and spindle-associated protein 1	Q9BXS6	NUSAP1	6.63657	9.45403	8.33239	7.6311	7.75862	6.16176	8.81015	7.46671	7.77169	5.82253	7.2078	6.50597	6.67235	7.39874	8.97788	6.10842	6.9273	4.95733	-0.357612	0.537427	-0.895039	7.69486	7.33725	6.79982	1.18096	1.03393	1.3415	0.258061	0.995679	0.360514	0.649781	0.0810795	7.67327	8.32305	7.75435	16	5	5	2	13	4
Small nuclear ribonucleoprotein-associated proteins B and B'	P14678	SNRPB	9.5792	8.86657	8.69756	9.92711	11.0602	9.92708	10.4078	11.1871	12.0899	10.4994	11.3005	11.5708	9.31104	7.49129	9.32351	8.81695	8.91022	9.46291	1.49067	2.13318	-0.642509	9.75314	11.2438	9.11063	0.856024	0.64103	0.728761	1.5544	0.9914	2.80967	NaN	NaN	NaN	NaN	NaN	18	4	18	1	21	5
Core-binding factor subunit beta (Fragment)	J3KTD8	CBFB	7.92059	7.96451	8.54851	5.35737	4.92307	5.90485	7.8786	7.69404	9.60188	8.65184	8.60652	9.41494	6.68347	9.08186	9.03535	7.04756	7.16852	7.90947	1.71646	1.09018	0.626279	6.91272	8.62918	7.539	1.55364	0.774798	1.03828	1.25964	0.9914	0.856985	-0.908324	-1.39668	8.52215	7.61383	7.12547	28	1	28	1	30	2
F-box only protein 28	Q9NVF7	FBXO28	5.95449	5.49298	8.04084	6.29765	6.62052	6.29098	7.27473	5.70346	6.80929	7.14354	7.73444	5.19334	6.65062	4.68554	6.65906	5.54851	6.32237	5.29457	0.682098	1.04097	-0.35887	6.29431	6.97641	5.93544	0.868303	0.985166	0.809131	0.161781	0.9914	1.42946	NaN	NaN	NaN	NaN	NaN	15	3	12	2	15	3
Mini-chromosome maintenance complex-binding protein	Q9BTE3	MCMBP	8.81702	7.86499	10.0282	9.53123	10.4847	10.5082	8.85661	8.39823	10.7935	8.97905	10.5416	9.7385	8.40871	7.67342	10.3554	8.79015	9.0167	10.0604	-0.420928	0.455351	-0.876279	9.7797	9.35878	8.90343	1.03891	0.969375	1.00993	0.0168249	0.9914	0.9914	2.83102	-2.94246	7.0398	9.87081	4.09733	9	5	11	6	14	7
1-phosphatidylinositol 3-phosphate 5-kinase	Q9Y2I7	PIKFYVE	10.1549	10.4221	6.25277	8.12743	9.61648	8.5247	11.3864	12.2377	6.39032	10.5308	9.54938	10.2577	10.5895	11.4853	6.78679	9.01193	8.90566	9.5792	1.32368	1.0987	0.224977	9.07059	10.3943	9.29556	1.5579	2.02434	1.61363	1.52578	0.987163	1.34679	NaN	NaN	NaN	NaN	NaN	2	3	NaN	NaN	4	5
Protein disulfide-isomerase A3 (Fragment)	H7BZJ3	PDIA3	10.6743	10.6279	10.5758	10.1228	10.539	11.2259	11.7039	11.2417	11.7609	11.1966	11.7952	12.3525	10.8267	9.72729	10.8855	9.52879	9.73978	10.5522	1.13053	1.58641	-0.455876	10.6019	11.7324	10.146	0.353677	0.423854	0.611874	4.02273	0.982967	3.13077	-1.50533	-0.296156	5.93974	4.43442	5.64359	60	1	41	1	59	1
Guanine nucleotide-binding protein-like 3	Q9BVP2	GNL3	10.4641	10.2248	10.212	8.9399	8.32396	10.0939	11.9774	12.0548	11.902	11.367	11.1734	12.2555	11.1782	10.7758	11.8916	9.11712	8.90893	9.7028	1.78672	1.70041	0.086308	10.153	11.9397	10.2393	0.865724	0.422726	1.20108	3.80134	0.982967	1.86967	1.32019	1.68702	8.58327	9.90346	10.2703	11	5	8	4	15	6
Interferon regulatory factor 9	Q00978	IRF9	9.00267	8.46736	9.88292	9.32504	8.76818	9.50245	11.1406	11.5592	11.3503	10.4926	10.6656	10.6487	9.98028	10.2419	9.77152	9.54502	9.0552	9.72584	1.73927	1.15444	0.584828	9.16385	10.9031	9.74868	0.514805	0.434643	0.40382	2.74232	0.982967	3.82391	-1.00007	-1.42152	7.03518	6.03512	5.61367	7	2	7	2	7	2
RRP12-like protein	Q5JTH9	RRP12	9.81105	7.89779	8.59913	7.02126	8.09924	9.69127	10.4256	8.94626	10.9535	9.65202	10.9337	12.1999	11.3419	10.9543	9.68897	8.34105	8.53352	8.71898	2.33048	1.47569	0.854785	8.34919	10.6797	9.20397	1.08216	1.13313	1.29421	2.48812	0.982967	0.49485	-2.38835	0.43473	7.68846	5.30011	8.12319	7	6	5	4	6	5
Cell division control protein 42 homolog	P60953	CDC42	9.79287	10.3622	10.0456	6.99887	7.57652	9.36958	10.3203	10.4662	12.5404	10.0547	10.4815	11.3167	7.03986	8.86848	10.7493	6.06809	5.90407	9.43404	0.892614	2.51966	-1.62705	9.58122	10.4738	7.95417	1.3958	0.924138	1.97057	1.81248	0.982967	2.56384	1.86606	0.885276	6.86332	8.72938	7.7486	38	5	31	4	37	5
Protein NDRG1	Q92597	NDRG1	12.1253	12.3015	12.0842	11.3268	12.1051	12.7331	12.4024	12.281	12.7036	12.3311	11.6614	12.3858	11.5945	11.6774	12.0888	11.4282	11.1782	12.6905	0.243258	0.722545	-0.479288	12.1152	12.3585	11.6359	0.455877	0.343414	0.539506	0.331614	0.982967	1.49485	0.570532	-0.25844	9.11278	9.68331	8.85434	30	7	26	6	26	6
Centrosomal protein of 170 kDa	Q5SW79	CEP170	6.17388	6.20612	6.97682	10.1679	9.31093	10.7555	8.98025	6.85035	10.2866	10.567	8.01647	7.02967	9.52521	5.2553	9.14456	12.0244	8.77883	13.2837	0.354487	-0.836518	1.19101	8.14388	8.49836	9.33488	2.05858	1.59518	2.7994	0.123782	0.978811	0.394695	-1.90551	-2.23496	9.60574	7.70023	7.37077	17	17	10	9	16	15
Zinc-hook domain-containing protein	A0A1W2PQ90	Zinc-hook domain-containing protein OS=Homo sapiens OX=9606 PE=3 SV=2	6.93628	7.41312	9.11619	6.13484	6.79688	7.49362	7.38024	7.41092	8.12763	7.15421	6.95047	6.91301	7.72356	7.21897	9.34323	7.80645	7.17153	7.75114	0.0925252	-0.470123	0.562648	7.1747	7.26723	7.73735	1.00901	0.445826	0.789266	0.00877392	0.978811	1.2815	NaN	NaN	NaN	NaN	NaN	5	4	2	2	9	8
Cullin-4A	Q13619	CUL4A	10.0356	8.52337	10.6421	10.6156	10.5296	11.1161	12.5322	12.0483	12.262	11.5893	11.2046	11.4706	11.3156	11.6281	10.7017	10.7546	11.4332	11.2668	1.24617	0.527602	0.718567	10.5726	11.8188	11.2912	0.910251	0.510463	0.374288	1.64782	0.974694	1.24413	2.32188	0.785982	10.1468	12.4687	10.9328	36	14	27	11	36	15
Soluble calcium-activated nucleotidase 1	Q8WVQ1	CANT1	8.1576	9.76275	7.14254	5.51698	5.44956	6.40425	9.6598	10.2186	5.93043	5.23177	4.95995	6.36424	7.07724	10.2217	6.12488	5.36163	5.23251	4.94181	-0.626061	0.404081	-1.03014	6.7734	6.14734	5.74326	1.66853	2.2912	1.98268	0.0101054	0.970616	0.537602	NaN	NaN	NaN	NaN	NaN	24	6	NaN	NaN	24	6
Structural maintenance of chromosomes protein 1A	Q14683	SMC1A	5.45962	6.66133	7.26379	9.24831	10.0065	9.44888	6.45904	6.06449	9.36879	11.2831	11.5777	11.913	6.33886	5.67099	8.46414	9.90275	10.9594	11.203	2.06989	1.1425	0.927398	8.25605	10.3259	9.18344	1.81492	2.62174	2.3496	1.59176	0.966576	1.93554	-2.39807	-0.697672	9.5467	7.14863	8.84903	NaN	NaN	10	10	19	18
Chloride intracellular channel protein 1	O00299	CLIC1	10.1059	10.7218	11.0053	4.89541	5.96416	6.4687	10.8814	11.2915	9.03672	5.86143	6.75288	7.72226	9.76985	8.31913	9.67795	5.57739	5.61604	5.03204	0.092186	1.41191	-1.31972	8.28731	8.37949	6.96758	2.71212	2.2055	2.17872	0.349692	0.966576	1.11691	0.685227	1.48705	3.99053	4.67575	5.47758	60	11	71	11	66	11
Endoplasmic reticulum metallopeptidase 1	E7ER77	ERMP1	6.40795	6.97652	5.95413	6.66278	6.00607	6.21621	7.04373	6.5022	8.34385	7.14496	7.92807	8.34709	6.19099	6.31699	6.08213	6.14046	5.26208	6.36297	1.22444	1.3708	-0.146357	6.31208	7.53652	6.16572	0.395997	0.76508	0.404631	1.28988	0.962574	1.91009	2.0608	4.93232	3.24655	5.30734	8.17886	NaN	NaN	4	2	4	2
SURP and G-patch domain-containing protein 2	M0R2Z9	SUGP2	8.29563	7.46752	6.79818	8.33298	8.18254	10.0101	9.27689	8.86901	9.32897	8.09503	9.99972	9.46683	8.18225	6.67059	7.46606	6.79805	7.25588	8.99331	1.06384	1.94196	-0.87812	8.23909	9.30293	7.36097	1.07732	0.641771	0.884815	1.01412	0.962574	2.31966	2.11099	-0.390951	6.62727	8.73826	6.23632	12	9	10	8	13	8
Ras-related protein Rab-14	P61106	RAB14	13.4931	10.4723	9.69516	9.19972	10.3572	11.0459	13.3533	12.9746	11.2383	11.2448	11.823	12.2383	13.6204	12.5348	10.9402	9.99053	10.5191	10.7656	1.61591	1.17777	0.438139	10.4148	12.0307	10.8529	1.50667	0.882378	1.38524	1.9431	0.958607	1.33913	1.69886	0.784452	9.068	10.7669	9.85245	56	9	41	6	56	8
RNA-binding protein Raly (Fragment)	Q5QPL9	RALY	8.77436	10.2459	7.62469	8.29999	9.2006	8.27608	10.5736	10.7271	10.1464	10.1523	9.58246	10.6645	8.87477	9.02331	8.23079	6.35947	8.57958	6.25769	1.82575	1.95773	-0.131988	8.53717	10.3629	8.40518	0.909264	0.435892	1.25321	2.04866	0.954677	2.14874	3.28746	1.32157	5.80152	9.08897	7.12309	9	2	4	1	8	2
Myotrophin	P58546	MTPN	8.33454	9.05235	10.0408	7.92255	8.30551	8.83813	9.53091	9.59433	10.676	8.07114	9.33269	10.4641	8.95376	8.2731	9.64082	6.16804	7.66391	8.18378	0.976282	1.33418	-0.357897	8.58634	9.56262	8.22844	0.751036	0.929245	1.18737	1.9914	0.954677	2.67778	-2.9602	-0.628427	7.0227	4.0625	6.39427	56	4	31	2	56	4
PITH domain-containing protein 1	Q9GZP4	PITHD1	11.1672	10.6456	9.28059	9.37658	10.5548	10.4513	11.7558	12.3088	10.6464	10.5002	10.2778	10.5806	11.5179	10.881	10.3087	10.4822	10.0768	10.9627	0.110459	-0.0681133	0.178573	10.503	10.6135	10.6816	0.752811	0.819232	0.521449	1.26281	0.954677	0.568636	2.39826	1.19044	4.31296	6.71122	5.50339	14	2	14	2	24	3
C-type lectin domain family 2 member B	Q92478	CLEC2B	7.2484	6.83491	6.47798	8.67567	9.74204	9.4169	8.75656	10.8693	6.30558	10.0982	9.92468	11.0593	9.82666	8.05572	5.71304	10.0564	10.2934	9.78434	2.04938	0.205921	1.84346	7.96204	10.0114	9.8055	1.39367	1.76643	1.776	1.19791	0.954677	0.428291	NaN	NaN	NaN	NaN	NaN	27	2	NaN	NaN	19	2
Nuclear cap-binding protein subunit 1	Q09161	NCBP1	6.05051	7.63343	5.96153	7.74167	10.8852	8.4157	5.31792	7.716	6.78359	7.2465	8.72928	8.18473	5.58622	5.16256	6.05803	7.53239	8.99209	8.30232	-0.2063	0.686039	-0.89234	7.68755	7.48125	6.79521	1.80926	1.1993	1.56127	0.500313	0.954677	0.361511	1.68649	0.37267	4.59639	6.28288	4.96906	16	9	13	7	19	9
Serine/threonine-protein phosphatase 6 regulatory subunit 3	H7BXH2	PPP6R3	8.09956	8.89406	8.11551	5.13988	7.04778	8.42295	9.41996	11.1381	8.99458	7.96573	8.824	10.365	10.1683	9.03917	7.71829	7.16712	7.32751	9.14037	1.09973	0.82854	0.271194	8.10753	9.20727	8.37873	1.35808	1.13933	1.20118	2.90658	0.950782	1.31426	5.23291	2.75425	3.86122	9.09413	6.61548	13	9	3	2	15	9
Ubiquitin recognition factor in ER-associated degradation protein 1	Q92890	UFD1	10.446	9.51464	8.26646	5.82403	7.5421	7.37573	10.8963	11.003	10.4987	7.55857	7.85387	9.39641	9.59513	8.25503	9.12492	5.75333	5.69622	5.19361	2.0433	2.9434	-0.900102	7.90428	9.94758	7.00418	1.64475	1.52896	1.94451	2.0511	0.950782	2.42022	NaN	NaN	NaN	NaN	NaN	27	5	18	3	26	5
Nucleolar transcription factor 1	E9PKP7	UBTF	11.472	11.6239	11.9213	10.4932	11.1749	9.64055	12.0266	10.5154	11.9703	10.1426	11.6114	11.7489	12.2242	11.5509	12.3403	10.8334	11.1043	11.2653	0.356726	0.272071	0.0846548	11.3234	11.6802	11.4081	0.846018	0.802875	0.611946	0.258848	0.950782	0.365523	-0.922077	-1.23939	11.5369	10.6148	10.2975	22	14	17	9	19	12
High mobility group protein 20A	Q9NP66	HMG20A	6.40657	6.37085	5.73035	7.90141	8.17318	8.04974	7.0232	7.45951	7.05645	9.69624	8.76451	9.37929	7.65843	7.76029	7.93304	6.71397	8.54512	9.64232	0.958016	0.265342	0.692674	7.15399	8.11201	7.84666	1.05681	1.19864	0.981447	2.71444	0.946922	0.119758	NaN	NaN	NaN	NaN	NaN	12	3	12	3	14	4
Microtubule-associated protein RP/EB family member 1	Q15691	MAPRE1	10.3944	9.363	9.71015	5.39613	7.85312	6.28723	11.6591	11.3539	11.4364	9.90427	10.565	12.149	8.36492	8.03254	9.78776	4.35646	4.40185	7.03661	2.7871	3.86058	-1.07348	8.60806	11.3952	7.53458	2.00413	0.808706	2.21091	2.0278	0.943095	2.73049	1.74343	-0.432126	6.35196	8.0954	5.91984	50	9	47	8	54	10
U3 small nucleolar ribonucleoprotein protein IMP3	Q9NV31	IMP3	7.5181	6.2841	6.40575	5.81611	6.13261	4.91794	6.36766	6.47392	7.41117	6.11066	8.60218	10.6829	6.43256	6.07531	5.68459	5.78829	6.39435	4.40899	0.734194	1.01075	-0.276552	6.20835	6.94255	5.9318	0.846139	1.76345	0.745319	0.679854	0.943095	0.924453	NaN	NaN	NaN	NaN	NaN	NaN	NaN	8	1	28	3
Destrin	P60981	DSTN	10.0581	11.4779	9.47435	9.65542	8.91028	9.85896	10.0673	10.4994	10.7868	8.90764	9.55079	10.3067	10.4845	9.58746	9.70943	8.13745	7.78359	9.31624	0.429831	0.735175	-0.305344	9.75719	10.187	9.45185	0.864483	0.686987	1.02009	0.118615	0.943095	1.48545	0.731232	0.921997	4.9987	5.72993	5.9207	20	3	30	4	20	3
Transcription regulator protein BACH2	Q9BYV9	BACH2	7.01606	7.19245	6.50553	6.61599	6.8882	8.23984	7.36475	6.7046	6.98675	8.57357	8.04505	9.81991	5.61341	6.28416	6.89832	6.6064	5.55232	8.02962	0.752769	1.25962	-0.506853	6.95213	7.7049	6.44528	0.623535	1.15834	0.920911	1.1512	0.939302	1.84164	NaN	NaN	NaN	NaN	NaN	2	1	NaN	NaN	3	2
Tricarboxylate transport protein mitochondrial	P53007	SLC25A1	5.50984	6.20581	6.03624	4.64468	5.9862	5.95193	8.12474	6.47784	5.98467	5.6783	8.57228	6.37086	7.23088	7.10528	6.9616	4.941	5.20803	6.76765	0.455287	-0.440276	0.895563	5.96906	6.42435	6.86463	0.576388	1.18987	1.01804	1.19791	0.935542	0.321482	NaN	NaN	NaN	NaN	NaN	4	1	NaN	NaN	7	2
Protein ENL	Q03111	MLLT1	8.04521	11.3078	7.08893	8.43459	8.93443	8.7185	8.25049	9.87263	6.42316	9.31447	9.96665	10.7152	7.25285	9.84439	6.21097	4.85681	8.76736	9.16292	1.01701	1.58344	-0.566437	8.57654	9.59355	8.01011	1.40943	1.54204	1.91713	0.270026	0.931814	1.07417	NaN	NaN	NaN	NaN	NaN	10	4	2	1	6	3
CREB-binding protein	Q92793	CREBBP	9.1706	8.97473	7.52716	5.94517	5.78494	7.46041	9.95297	8.97203	8.49629	4.13756	6.25854	6.27804	6.45409	8.431	7.3431	4.67172	5.60691	7.51159	-0.106622	0.488572	-0.595194	7.49379	7.38717	6.8986	1.43693	2.16243	1.37349	0.101275	0.931814	0.449772	6.71967	-0.703727	6.05415	12.7738	5.35043	11	13	9	8	13	14
Paired amphipathic helix protein Sin3a	Q96ST3	SIN3A	6.91337	7.02245	9.42206	8.46618	9.22463	9.8833	9.37706	7.7137	9.41929	9.38537	9.71256	9.82772	8.89745	8.55294	9.76232	9.14481	9.08553	9.64742	0.556922	0.287158	0.269765	8.8454	9.40233	9.11517	1.2641	0.770765	0.456237	0.987163	0.928118	0.0925886	-3.19945	-1.88126	7.24612	4.04667	5.36486	17	19	8	8	17	14
CCR4-NOT transcription complex subunit 3	O75175	CNOT3	6.58809	5.97197	5.09371	4.84673	6.75359	6.75697	6.80568	7.15628	6.38669	6.37083	4.77078	9.25321	7.14279	7.37073	6.29476	5.83786	6.78576	6.13103	0.316157	0.0559256	0.260231	6.28003	6.59618	6.54026	0.853102	1.45722	0.602808	0.576754	0.924453	0.10513	NaN	NaN	NaN	NaN	NaN	9	4	4	2	7	3
40S ribosomal protein SA (Fragment)	C9J9K3	RPSA	6.62783	6.17726	9.52219	9.66461	10.7591	8.71761	6.46508	6.71719	11.9042	11.0456	12.217	12.6412	6.233	5.71104	8.60685	8.80054	6.83428	8.74187	2.35502	3.75436	-1.39933	9.1199	11.4749	7.72057	1.81193	2.8185	1.39332	1.37263	0.917215	1.73518	NaN	NaN	NaN	NaN	NaN	NaN	NaN	32	5	38	7
Tyrosine-protein phosphatase non-receptor type 1	P18031	PTPN1	7.96261	7.34713	8.72833	5.75968	5.47564	6.86542	7.01714	8.29089	8.97378	6.74461	5.87409	7.20261	7.00551	6.68874	7.21315	6.00996	5.37804	6.81442	0.00359893	0.358297	-0.354698	7.10628	7.10988	6.75158	1.25787	1.11349	0.692175	0.518557	0.917215	1.47756	-0.504405	1.05211	7.58549	7.08108	8.6376	42	13	43	14	45	15
Isocitrate dehydrogenase [NAD] subunit alpha mitochondrial	P50213	IDH3A	7.55428	6.08491	7.05582	11.2023	12.2261	8.50351	7.6476	8.73346	10.8167	8.95829	10.8269	11.3672	5.55621	5.02041	7.61006	11.4031	11.5674	6.07998	1.85858	3.04246	-1.18387	8.02889	9.88748	6.84502	2.43137	1.48251	2.92913	0.408935	0.917215	0.744727	NaN	NaN	NaN	NaN	NaN	20	6	12	3	20	6
Basic leucine zipper and W2 domain-containing protein 1	Q7L1Q6	BZW1	9.52054	9.28114	10.9169	10.1214	10.0845	11.8154	11.6384	11.2333	12.0322	12.1409	12.2363	12.9202	9.04939	9.5789	9.78904	10.0027	7.82458	11.3856	1.98357	2.40257	-0.419	10.103	12.0865	9.68397	0.938108	0.571888	1.16979	3.45842	0.91364	2.62893	0.313771	1.92516	8.79012	9.10389	10.7153	18	6	12	4	27	9
PHD finger protein 14	A0A0U1RRH6	PHF14	6.22491	4.38681	6.10751	5.49524	5.36217	7.27854	8.10586	8.04467	6.53786	5.24352	7.93463	7.9334	6.74658	7.36824	5.99004	6.90929	5.31575	7.82814	2.13264	1.10608	1.02656	5.80137	7.93402	6.82794	0.973895	1.16772	0.91489	1.25104	0.91364	0.465974	NaN	NaN	NaN	NaN	NaN	3	2	NaN	NaN	6	3
N-alpha-acetyltransferase 30	Q147X3	NAA30	7.21699	6.74659	6.80864	7.15785	6.98311	8.65564	7.27299	6.25173	8.62553	8.58586	9.36562	8.2475	6.18403	6.23327	6.58583	7.80948	5.48699	5.80207	1.3462	2.20803	-0.86183	7.07048	8.41668	6.20865	0.707681	1.11583	0.808936	0.756962	0.91364	1.54061	0.395122	-1.49795	6.49435	6.88947	4.9964	NaN	NaN	5	1	14	3
THO complex subunit 2	Q8NI27	THOC2	10.7479	11.0975	8.51021	8.20799	10.1214	8.26092	11.856	11.898	11.3535	10.3809	11.2212	6.27692	8.70504	9.7252	7.25748	8.08752	9.01424	9.24764	1.97157	2.42773	-0.456162	9.31581	11.2874	8.85964	1.31751	2.13964	0.883322	0.705534	0.91364	0.886057	NaN	NaN	NaN	NaN	NaN	7	7	6	6	6	6
Ubiquilin-2	Q9UHD9	UBQLN2	9.93356	10.1264	9.71995	6.98459	9.03609	7.57274	11.0487	10.1869	10.9098	7.99927	8.58237	9.64875	6.33501	8.76957	9.27671	8.17118	6.38199	6.77255	0.539783	2.44594	-1.90616	9.37802	9.91781	7.47186	1.3186	1.23764	1.28623	1.14146	0.910095	1.6073	-2.57059	-1.32627	6.77545	4.20485	5.44918	17	4	20	4	17	2
Kinesin-like protein KIF2A	A0A6Q8PFA6	KIF2A	10.1045	10.2287	5.22841	7.97246	9.84573	10.2216	10.4177	9.96109	7.27784	8.7038	10.5668	9.812	5.20957	8.633	5.51888	7.92979	7.44344	9.98854	-0.0885515	2.19993	-2.28848	9.9751	9.88654	7.68662	2.00954	1.25307	1.83426	0.679854	0.906578	1.29757	NaN	NaN	NaN	NaN	NaN	8	4	NaN	NaN	12	6
Pre-mRNA-processing factor 6	O94906	PRPF6	10.9628	10.4648	10.547	9.18128	10.5765	11.1752	12.2973	12.729	12.0206	12.0457	12.2041	13.3375	11.2644	10.6836	11.1648	9.6852	10.2377	11.3711	1.68895	1.32649	0.362458	10.5617	12.2507	10.9242	0.695256	0.509196	0.666578	3.36653	0.90309	2.99568	0.277082	0.135117	8.53387	8.81096	8.66899	32	24	24	19	43	31
ADP-ribosylation factor 5 (Fragment)	C9J1Z8	ARF5	8.40429	9.6912	6.86048	8.32125	7.94749	9.75447	10.0986	9.08004	7.58669	9.40003	9.81884	10.8489	5.93595	8.37443	6.83133	8.29779	7.99328	9.05572	1.24666	1.4639	-0.217238	8.36277	9.60943	8.14553	1.09791	1.10651	1.14794	1.36754	0.90309	1.65561	NaN	NaN	NaN	NaN	NaN	57	2	NaN	NaN	57	2
WD repeat-containing protein 46	O15213	WDR46	8.82489	9.67211	6.4825	4.95487	5.47337	5.50335	9.67221	9.21444	6.80518	8.02885	8.83889	10.0312	9.17983	10.3332	6.7154	6.34504	5.33021	5.50547	3.03374	2.49644	0.537299	5.99292	9.02666	6.53022	1.96437	1.18462	2.05244	1.21538	0.90309	0.850781	NaN	NaN	NaN	NaN	NaN	21	4	NaN	NaN	20	2
Heat shock 70 kDa protein 6	P17066	HSPA6	6.76908	7.82228	8.30788	7.48415	5.61899	9.66436	6.40799	6.45853	7.53154	7.12391	7.17742	8.01005	5.91036	5.68246	8.78457	6.2589	6.10983	6.90316	-0.502552	0.966303	-1.46885	7.65322	7.15067	6.18436	1.37402	0.617956	1.1435	0.473661	0.90309	0.657577	-0.43639	-0.282595	8.87759	8.4412	8.595	29	5	30	7	40	11
Inosine-5'-monophosphate dehydrogenase 2 (Fragment)	H0Y4R1	IMPDH2	7.88093	7.16611	6.74255	6.98789	7.01892	8.6541	8.42438	9.09453	6.99322	8.69558	9.32267	10.15	10.1849	8.14878	7.70245	6.92552	6.8301	8.84818	1.80253	0.969436	0.833098	7.09252	8.89505	7.92562	0.721892	1.05797	1.26954	2.0575	0.899629	0.455932	1.57215	2.2523	3.84954	5.42169	6.10184	37	13	32	11	41	15
Intercellular adhesion molecule 1	P05362	ICAM1	9.17602	9.68115	5.55787	5.26797	5.27111	9.52738	8.76418	10.2708	5.98196	8.28928	8.19732	9.84547	5.44858	7.93257	5.99897	5.46449	4.82037	7.82483	1.15978	2.795	-1.63521	7.36695	8.52673	5.73173	2.25183	1.51472	1.31737	0.946922	0.899629	2.19247	NaN	NaN	NaN	NaN	NaN	9	3	NaN	NaN	15	5
Nuclear pore glycoprotein p62	P37198	NUP62	12.616	12.1573	10.6604	7.92849	9.80289	8.54083	10.1262	12.2717	11.6768	8.78535	8.58406	9.81473	11.294	10.8357	9.63575	8.46201	7.38068	8.97608	-0.261207	0.664542	-0.925749	10.2317	9.97046	9.30592	1.89249	1.49924	1.4721	0.0423927	0.899629	0.832683	1.02329	2.9192	9.59546	10.6188	12.5147	13	6	8	4	17	6
NF-kappa-B inhibitor beta (Fragment)	I3L4X3	NFKBIB	6.18377	5.53762	8.97691	6.82795	6.25999	7.0735	5.97277	6.52839	9.01187	8.85493	7.93687	9.5256	5.85842	5.5485	10.5284	6.86592	7.35209	9.43744	1.85194	1.2869	0.565036	6.54397	8.3959	7.109	1.18986	1.43922	1.98965	1.33161	0.896196	0.330683	-0.317023	0.229755	8.29893	7.98191	8.52869	NaN	NaN	12	2	6	1
Cytoplasmic polyadenylation element-binding protein 4	Q17RY0	CPEB4	5.99797	5.46944	6.95299	4.50113	5.92271	5.95336	7.84222	6.47777	6.3209	7.54187	9.59225	10.4692	6.45505	7.1468	6.00992	5.43246	6.50305	7.44799	1.75401	1.213	0.541018	5.93803	7.69205	6.47905	0.800436	1.67295	0.734693	1.47625	0.89279	1.26761	NaN	NaN	NaN	NaN	NaN	4	2	NaN	NaN	7	3
WD repeat-containing protein 1	O75083	WDR1	9.3677	6.66206	13.2975	4.70858	6.85025	6.03353	12.2019	11.1323	10.6312	7.63561	10.3554	12.1524	7.75205	6.14999	10.5822	5.64444	3.85312	6.00368	4.12559	4.80491	-0.679321	6.75616	10.8817	6.07684	3.08389	1.67718	2.28811	1.1891	0.89279	1.94692	3.43721	2.20489	5.08172	8.51893	7.2866	60	22	50	16	55	20
Zinc finger CCCH domain-containing protein 11A	O75152	ZC3H11A	10.2159	11.7232	6.2841	9.24315	10.6835	10.6083	11.3802	11.4637	7.65965	10.4298	11.17	10.5549	10.029	9.69356	4.77082	10.2732	9.08558	9.85779	0.45031	1.08676	-0.636446	10.4121	10.8624	9.77568	1.89617	1.42888	2.08691	1.14813	0.89279	1.86328	NaN	NaN	NaN	NaN	NaN	21	11	NaN	NaN	20	10
Peptidyl-prolyl cis-trans isomerase FKBP4	Q02790	FKBP4	6.62946	7.20095	7.48027	4.60132	5.63972	5.14581	8.85991	9.66489	7.88783	5.12145	5.64096	10.7297	5.05919	6.76103	6.14759	4.93514	4.98768	5.34282	2.23928	3.17286	-0.933584	6.13459	8.37387	5.201	1.16313	2.22822	0.748472	1.09909	0.89279	1.5376	NaN	NaN	NaN	NaN	NaN	53	18	40	14	61	21
Dynactin subunit 1	E7EX90	DCTN1	11.7241	11.7759	5.53449	8.54408	9.08961	9.47986	10.4743	9.08606	8.19923	9.82539	9.68512	8.79155	8.2375	10.7635	5.76541	7.96849	8.14134	9.38703	0.100852	1.19617	-1.09532	9.28474	9.38559	8.18942	2.31574	0.813381	1.65998	0.00612309	0.89279	0.655608	NaN	NaN	NaN	NaN	NaN	5	5	NaN	NaN	8	7
Mitochondrial import inner membrane translocase subunit Tim23	O14925	TIMM23	6.42517	6.61784	6.13774	5.313	6.28793	6.90668	8.38802	8.03529	6.56992	5.16049	7.27398	8.98536	6.03395	7.06883	5.78275	5.15473	5.26408	6.00209	1.29809	1.76222	-0.464128	6.35655	7.65464	5.89242	0.544668	1.38661	0.687989	1.59007	0.88941	1.68403	NaN	NaN	NaN	NaN	NaN	8	1	NaN	NaN	18	2
T-complex protein 1 subunit delta	P50991	CCT4	11.2062	10.2421	12.1175	10.6873	11.8445	12.9038	11.9797	12.6023	11.5736	13.2322	12.2847	12.669	10.5857	10.113	11.6601	11.1684	8.69146	10.378	0.918098	1.96164	-1.04354	11.5254	12.4435	10.4818	0.979758	0.579345	1.02063	0.812479	0.88941	1.9393	0.658288	-7.26556	12.8148	13.4731	5.54922	50	17	32	12	51	18
Interferon-induced protein with tetratricopeptide repeats 2	P09913	IFIT2	5.75768	5.25686	11.2867	8.75134	9.27235	10.6139	7.27952	6.33794	11.1383	10.7313	9.14091	9.69272	5.99541	5.2425	8.10392	8.99339	7.47403	8.81019	0.404967	1.62784	-1.22287	9.01185	9.41681	7.78897	2.48722	1.90257	1.52631	0.559091	0.88941	2.44491	1.91953	3.55577	5.37573	7.29526	8.93151	NaN	NaN	6	2	8	4
Plasma membrane calcium-transporting ATPase 4	P23634	ATP2B4	10.0627	9.74007	9.62483	10.0076	9.79935	9.99067	9.58295	9.56198	10.0984	8.80138	9.58675	10.8935	9.57737	9.21847	9.12658	9.8458	9.06024	10.4685	-0.31016	0.186929	-0.497089	9.89501	9.58485	9.39792	0.174706	0.695519	0.540555	0.146302	0.88941	0.302771	0.404954	0.0599356	8.38595	8.7909	8.44588	14	6	6	5	19	10
mRNA turnover protein 4 homolog	Q9UKD2	MRTO4	10.3182	10.1818	9.9471	9.1467	9.78036	10.3555	11.2975	12.1618	12.4902	10.922	12.1835	13.2119	9.86033	9.47537	10.7118	8.39215	8.85534	9.69533	2.10822	2.5873	-0.479084	10.0644	12.1727	9.58535	0.45335	0.826145	0.809947	3.21753	0.886057	3.19518	-1.86503	-0.747638	11.1913	9.32627	10.4437	33	7	33	7	36	9
Tumor susceptibility gene 101 protein	F5H442	TSG101	6.24658	6.732	6.55765	6.83238	6.94696	7.21975	6.77088	7.29624	6.99892	6.80516	7.09835	8.45763	7.77413	6.12381	7.44606	7.36947	7.12298	7.86981	0.266444	-0.359129	0.625573	6.78219	7.04863	7.40776	0.333704	0.628187	0.630703	1.37263	0.886057	0.0491485	NaN	NaN	NaN	NaN	NaN	7	2	5	1	13	3
Aldo-keto reductase family 1 member A1	P14550	AKR1A1	5.30863	6.28533	6.76288	4.46804	5.00437	4.90391	8.12578	5.33378	7.35641	5.35474	6.02488	7.85891	6.71579	5.92854	6.52416	5.91332	5.35905	5.80096	1.53415	0.769717	0.764429	5.1565	6.69065	5.92093	0.883436	1.25979	0.498078	1.00922	0.886057	0.696804	-1.28998	-1.22737	6.21282	4.92284	4.98546	18	4	16	3	24	6
60S ribosomal protein L24	C9JNW5	RPL24	10.3599	10.7878	7.12945	8.95219	8.91115	9.58481	8.97579	10.7191	6.41584	10.0024	9.85258	10.9709	9.97585	9.80686	5.21334	8.33941	9.33581	9.4884	0.658985	0.515376	0.143609	9.2685	9.92748	9.41211	1.29619	1.66209	1.79807	0.171985	0.886057	0.995679	NaN	NaN	NaN	NaN	NaN	14	2	NaN	NaN	25	4
Transcriptional repressor p66-beta	Q8WXI9	GATAD2B	8.94354	7.51546	10.3646	5.38767	9.5022	8.2364	9.6865	8.21364	11.3406	8.83397	8.94524	10.3852	6.80284	6.8885	10.1908	5.06995	6.36583	8.64893	0.725901	2.4702	-1.7443	8.58997	9.31587	6.84567	1.74467	1.14761	1.81296	1.10403	0.882729	2.53611	-0.157554	-1.15709	7.12691	6.96936	5.96982	29	10	33	12	39	14
Zinc finger CCCH domain-containing protein 7B	Q9UGR2	ZC3H7B	6.12343	7.84386	5.96899	8.93384	6.7362	6.70224	6.29529	7.08752	6.76604	7.21665	7.52034	7.19633	5.7105	5.29238	5.7868	5.67429	7.48188	5.6567	0.422704	1.44953	-1.02682	6.71922	7.14192	5.6924	1.13363	0.427583	0.777635	0.0315171	0.882729	1.95078	NaN	NaN	NaN	NaN	NaN	5	3	3	2	4	3
Neutral alpha-glucosidase AB	Q14697	GANAB	10.488	11.0853	10.6132	8.8314	8.86953	10.7516	10.8816	9.28522	9.91473	9.55645	9.50702	11.0028	5.85478	9.67122	10.6414	8.69512	6.63945	10.9395	-0.81505	0.552416	-1.36747	10.5506	9.73559	9.18317	0.993228	0.739881	2.10044	0.0726296	0.879426	0.659556	-3.48269	-5.20802	10.6658	7.18309	5.45776	46	33	35	27	47	31
Elongation factor Ts mitochondrial	P43897	TSFM	8.88762	8.80954	9.41179	8.75879	8.80909	9.65857	9.78192	9.57367	10.1649	10.1855	11.2243	11.6704	10.3688	9.41863	10.7088	7.84511	10.3157	9.83818	1.32662	0.0982533	1.22837	8.84858	10.1752	10.0769	0.381592	0.831012	1.0362	2.30715	0.876148	0.638272	0.490719	-2.48409	10.3253	10.816	7.84122	18	3	18	3	20	4
Eukaryotic translation initiation factor 4H	Q15056	EIF4H	7.06305	6.91325	9.13283	5.30865	6.90725	7.39172	7.83491	7.35755	9.42691	5.84487	9.35383	8.67797	5.62597	6.49333	7.84631	5.5734	5.34019	7.88124	1.26829	2.19679	-0.928498	6.98815	8.25644	6.05965	1.22455	1.3691	1.15572	1.48678	0.876148	1.4908	3.9534	2.70249	4.28415	8.23755	6.98664	47	7	17	3	30	5
Heterogeneous nuclear ribonucleoprotein K (Fragment)	Q5T6W2	HNRNPK	5.40707	6.65697	7.73512	5.91977	6.15993	5.64088	9.0453	4.83603	8.87661	8.16133	7.52113	9.15246	8.68331	8.22275	8.96431	5.98391	5.83349	5.72876	2.47912	1.41564	1.06348	6.03985	8.51897	7.10333	0.844968	1.63876	1.54026	1.01863	0.876148	0.297569	-1.61363	1.18159	8.22472	6.6111	9.40631	52	1	45	1	42	1
Histidine--tRNA ligase cytoplasmic	A0A6Q8PHA5	HARS1	9.98769	10.2919	9.89464	10.6846	11.2847	11.7567	11.158	11.3707	10.9718	11.8075	12.2398	12.6674	9.99859	8.68996	9.99067	10.4595	9.83624	11.5924	1.10089	1.59448	-0.493587	10.4882	11.5891	9.99463	0.743803	0.658975	0.941954	5.79048	0.872895	2.50724	0.202622	2.15809	5.24185	5.44447	7.39994	22	8	15	5	25	10
TNF receptor-associated factor 6	Q9Y4K3	TRAF6	6.13733	8.24113	8.53091	4.16588	5.58903	6.42791	8.84373	9.63949	10.2075	5.39796	7.32769	6.93345	6.24106	7.36001	8.2597	4.24823	5.46004	5.76366	1.80309	2.08335	-0.280258	6.28262	8.08571	6.00236	1.64739	1.82278	1.42366	2.47366	0.872895	3.22548	-1.33632	-1.11282	5.92013	4.58381	4.80731	4	2	2	1	11	3
Ubiquitin-like modifier-activating enzyme ATG7	O95352	ATG7	9.23704	7.58218	7.19739	5.16004	5.8809	7.64688	8.45059	12.5844	7.97061	5.01377	6.46248	8.32621	11.8406	13.8221	6.62657	6.29712	8.51298	6.9191	0.758626	0.43237	0.326255	7.38978	8.14841	7.71604	1.43916	2.54951	3.12497	0.55752	0.872895	0.501689	1.94456	-0.39528	4.61893	6.56349	4.22365	13	7	6	3	14	7
TSC22 domain family protein 2	O75157	TSC22D2	10.4128	8.56346	6.96371	8.69766	5.95715	6.87184	9.54162	10.3224	5.62697	7.59343	7.44186	8.88402	9.05023	8.57732	6.51099	8.9808	5.77316	5.6968	0.475136	0.694573	-0.219437	7.76359	8.23872	7.54415	1.61853	1.69282	1.60873	0.195861	0.869666	0.511449	NaN	NaN	NaN	NaN	NaN	3	2	NaN	NaN	3	2
Probable bifunctional dTTP/UTP pyrophosphatase/methyltransferase protein	O95671	ASMTL	7.23285	6.46204	6.19345	6.27624	8.19027	7.66881	7.91678	7.24394	6.12322	7.56849	8.72144	8.61971	8.22202	5.60978	6.71397	7.75676	8.5719	8.61699	0.895187	-0.246758	1.14194	6.84744	7.74263	7.98939	0.822429	0.964129	1.19452	1.86646	0.863279	0.136677	NaN	NaN	NaN	NaN	NaN	9	3	6	2	9	4
Arginine--tRNA ligase cytoplasmic	P54136	RARS1	9.05745	9.03812	8.67666	11.8241	8.69551	11.8734	9.23503	7.95838	9.76411	10.4009	12.4548	12.462	9.1516	12.231	8.99107	11.4566	12.4725	12.4668	1.03471	-1.76131	2.79601	9.04779	10.0825	11.8438	1.54839	1.79968	1.6369	0.279841	0.863279	0.443698	-0.950999	-1.70107	10.2896	9.33856	8.58849	28	14	23	11	31	15
Signal transducing adapter molecule 2	O75886	STAM2	9.19234	8.20085	7.0268	4.75671	4.98192	6.17788	7.37834	7.51916	8.69021	5.48577	5.63073	8.59085	8.38297	8.56701	8.56495	5.05742	6.23136	7.20955	0.846412	-0.347509	1.19392	6.60234	7.44875	7.79626	1.76458	1.39202	1.45258	0.329754	0.860121	0.114074	1.51759	1.71257	6.57353	8.09112	8.2861	5	1	5	1	8	2
Endoplasmic reticulum aminopeptidase 1	Q9NZ08	ERAP1	11.4298	11.616	9.79573	9.83963	10.7288	11.4041	11.283	11.3096	10.564	10.7094	10.7364	10.1826	11.8186	11.4567	10.8003	10.4031	10.7626	11.4337	-0.343535	-0.394097	0.0505614	11.0665	10.7229	11.117	0.820155	0.434064	0.537271	0.00524306	0.860121	0.681937	-3.55569	-2.42447	10.0681	6.51242	7.64364	17	12	11	7	22	14
60S acidic ribosomal protein P0	P05388	RPLP0	11.0031	10.6143	6.7866	12.2601	12.3682	12.7477	12.208	12.3513	7.30274	13.044	13.7911	13.8646	8.23477	8.7186	5.3057	11.9999	12.95	12.9245	1.06603	2.33838	-1.27235	11.6316	12.6976	10.3592	2.20942	2.44756	3.09987	2.83863	0.856985	1.80967	NaN	NaN	NaN	NaN	NaN	37	7	NaN	NaN	31	6
Crk-like protein	P46109	CRKL	6.06646	5.7734	9.9747	10.4169	12.1042	10.7884	6.44839	6.00222	11.3213	11.6616	12.5509	10.7331	5.39165	7.24846	11.2734	11.246	12.1189	11.3201	0.831402	-0.232504	1.06391	10.1958	11.0272	11.2597	2.63052	2.82394	2.75272	1.30803	0.853872	0.0199966	-4.02143	-1.30001	8.60944	4.58801	7.30943	32	7	32	6	48	10
Glycogen phosphorylase liver form	P06737	PYGL	6.00722	7.52411	6.73286	4.93335	5.08449	6.64616	10.8338	9.59089	7.37274	7.09022	6.69988	6.11724	7.10664	6.27666	7.66221	5.7345	6.49405	7.85711	0.904789	0.431136	0.473653	6.32669	7.23148	6.80034	1.01093	1.84406	0.829387	1.23582	0.853872	0.580044	NaN	NaN	NaN	NaN	NaN	15	9	6	4	18	10
COP9 signalosome complex subunit 1	C9JFE4	GPS1	6.27647	7.44153	8.44381	10.304	11.1501	7.71596	6.00695	7.26839	10.3919	11.6158	9.89559	11.0751	6.81823	5.79131	8.15765	4.67457	5.77872	8.03689	2.06385	3.83897	-1.77512	8.07989	10.1437	6.30477	1.84072	2.23599	1.38237	0.537602	0.853872	1.34775	NaN	NaN	NaN	NaN	NaN	NaN	NaN	10	3	24	7
Coiled-coil domain-containing protein 93	F8W9X7	CCDC93	8.17118	8.50993	5.87771	5.28273	7.28198	9.65403	9.73728	9.14282	5.79705	9.39129	10.3728	9.27894	8.52994	9.67657	6.34643	8.60663	9.18252	8.70435	1.60854	0.679622	0.928914	7.72658	9.33511	8.65549	1.65515	1.6078	1.14383	1.01055	0.850781	0.634512	NaN	NaN	NaN	NaN	NaN	9	4	NaN	NaN	4	2
2-methoxy-6-polyprenyl-1 4-benzoquinol methylase mitochondrial	Q5HYK3	COQ5	8.55551	10.3314	5.45581	5.85911	6.15603	6.47982	10.2755	10.6889	10.215	5.29472	5.78238	6.06758	10.9091	10.4901	7.94093	5.04845	8.13288	6.40433	1.82339	0.104404	1.71898	6.31793	8.14131	8.03691	1.90104	2.57946	2.27155	0.484126	0.850781	0.0574959	-1.33198	0.391727	8.08433	6.75235	8.47606	13	3	9	2	8	2
Fructose-bisphosphate aldolase A	P04075	ALDOA	12.0273	11.3394	12.6902	11.6763	12.0491	12.938	12.9278	13.4631	13.3624	13.8845	13.4344	14.1093	10.2589	10.9195	12.9154	11.8686	11.189	12.4038	1.41054	1.91996	-0.509415	12.0382	13.4488	11.5288	0.602347	0.416054	0.987795	2.54975	0.847712	2.68825	3.75053	0.814307	4.86245	8.61298	5.67675	80	22	65	16	80	19
Ran-specific GTPase-activating protein	P43487	RANBP1	9.47879	11.6942	5.69718	7.80529	7.46516	9.87053	10.0887	10.9855	5.9337	10.5638	11.2841	11.9488	6.55964	8.51061	6.38581	5.02498	8.75515	8.4733	2.13259	3.25815	-1.12557	8.64204	10.7746	7.51647	2.11083	2.1527	1.51775	1.04915	0.844664	1.79049	NaN	NaN	NaN	NaN	NaN	27	4	NaN	NaN	37	5
Neutral amino acid transporter B(0)	Q15758	SLC1A5	10.1713	10.4275	8.12495	9.85382	9.29257	11.7205	11.1297	11.5055	9.64566	9.25427	11.3968	11.8701	9.41703	7.71685	8.39772	9.01469	9.36403	11.1823	1.25068	2.07389	-0.823205	10.0126	11.2632	9.18936	1.1985	1.07975	1.17296	1.10182	0.841637	1.6073	1.27479	1.2509	7.91169	9.18649	9.16259	16	7	12	5	18	7
F-box/WD repeat-containing protein 11	Q9UKB1	FBXW11	7.74759	8.27585	5.5897	8.31143	9.8167	11.3236	6.39499	8.89558	6.94668	8.11858	9.76653	8.16942	6.03756	4.77708	6.02745	7.42576	8.90141	11.6941	-0.149637	1.41234	-1.56198	8.29364	8.144	6.73166	1.94049	1.23586	2.50114	0.29243	0.841637	0.229148	NaN	NaN	NaN	NaN	NaN	10	4	NaN	NaN	8	3
Sulfide:quinone oxidoreductase mitochondrial	Q9Y6N5	SQOR	8.94075	10.0979	10.3594	8.66889	9.76064	9.85356	9.58553	9.9253	9.38336	8.80626	9.13681	10.0545	8.35143	3.95438	9.93348	7.63771	7.6749	10.2263	-0.322656	1.47128	-1.79394	9.8071	9.48444	8.01316	0.665613	0.473385	2.25451	0.215383	0.838632	0.767004	0.889622	0.552801	7.8874	8.77703	8.4402	21	6	6	2	20	6
Glyoxalase domain-containing protein 4	F6TLX2	GLOD4	12.1343	11.8591	9.0965	10.8163	10.8515	11.1278	10.4924	10.8588	9.41168	10.5218	10.7156	10.623	11.908	9.95617	9.41401	10.3755	10.5583	10.5373	-0.417276	0.115987	-0.533263	10.9897	10.5724	10.4564	1.06939	0.519941	0.832749	0.950782	0.835647	0.0231917	3.50841	0.27754	5.17097	8.67937	5.44851	15	6	12	4	21	9
5'-3' exonuclease PLD3	Q8IV08	PLD3	5.97347	6.69189	5.30546	8.43442	8.4016	8.83494	6.32166	6.47951	7.29994	8.99271	9.15836	8.61003	8.87768	6.09636	5.68753	9.98911	8.89521	9.2088	0.408236	-0.931463	1.3397	7.54675	7.95498	8.88645	1.48054	1.27298	1.78134	0.772113	0.835647	0.21467	NaN	NaN	NaN	NaN	NaN	23	7	7	2	18	6
Structural maintenance of chromosomes protein 2	O95347	SMC2	11.7263	7.13699	6.40004	5.97201	7.67313	6.65234	8.47094	7.58173	6.09847	4.86829	6.42225	7.15168	11.9486	8.08044	8.5299	7.61721	7.25852	6.45671	-0.107704	-1.06186	0.95416	6.89467	6.78696	7.84883	2.10877	1.25587	1.91627	0.68403	0.835647	1.20621	0.551394	3.02843	4.30634	4.85773	7.33476	8	7	3	4	9	8
Early endosome antigen 1	Q15075	EEA1	9.32141	12.5969	5.53016	11.4932	11.9685	11.0428	13.1453	12.9373	7.5237	11.6672	11.0957	11.1272	6.89178	11.7219	6.98542	9.59481	11.4289	9.57675	0.129175	1.81141	-1.68223	11.268	11.3972	9.58578	2.5977	2.02669	2.08287	0.619789	0.835647	0.995679	NaN	NaN	NaN	NaN	NaN	10	9	2	2	13	11
Bcl-2-like protein 11	O43521	BCL2L11	9.97255	9.54738	5.71874	8.69363	8.14848	8.32121	9.83678	9.88788	7.27625	6.89204	9.00974	10.5176	9.91082	9.66724	5.59489	9.31377	8.35799	9.10795	0.915844	0.212402	0.703442	8.50742	9.42326	9.21086	1.49226	1.49335	1.59331	0.376751	0.832683	0.154902	NaN	NaN	NaN	NaN	NaN	13	2	NaN	NaN	13	2
V-type proton ATPase subunit H	G3V126	ATP6V1H	7.49593	8.40854	6.52959	5.66917	4.30934	6.80658	7.99005	7.46972	7.14548	4.73514	7.09635	6.89724	6.84401	5.66693	5.37574	4.57192	5.4031	6.17566	0.452831	1.5859	-1.13307	6.66808	7.12091	5.53501	1.42903	1.12227	0.774281	0.254145	0.832683	2.17522	NaN	NaN	NaN	NaN	NaN	12	3	NaN	NaN	19	5
Protein SAAL1 (Fragment)	H0YCN7	SAAL1	8.80368	8.47184	6.42925	6.75342	9.91052	7.34908	8.02026	8.60529	6.38576	8.39262	8.21679	8.88622	8.72863	8.63056	6.96861	8.50625	9.69281	8.2987	0.394246	-0.263697	0.657943	7.91046	8.30471	8.5684	1.33793	0.885016	0.880084	0.0893756	0.832683	0.625252	NaN	NaN	NaN	NaN	NaN	14	1	NaN	NaN	14	1
Adenylyl cyclase-associated protein 1	Q01518	CAP1	11.2212	10.7347	12.5154	7.59201	8.4135	9.78988	12.4865	11.9755	13.7159	8.64292	10.0094	10.8714	12.8256	11.2445	12.9764	6.90038	8.80748	10.6305	1.16115	0.485935	0.675219	10.2623	11.4234	10.9375	1.8279	1.82255	2.3626	4.70333	0.829738	1.22621	-0.0237207	-1.89027	6.60825	6.58453	4.71797	50	22	45	19	53	15
ADP-dependent glucokinase	Q9BRR6	ADPGK	9.10069	9.60264	8.6961	7.81025	8.99786	9.8938	10.3552	10.9852	10.7925	10.1904	10.0724	10.5868	6.59898	8.34029	8.97128	8.15274	8.45968	9.13666	1.42177	2.07105	-0.649287	9.04927	10.471	8.39999	0.731895	0.354434	0.904391	2.62893	0.829738	2.83863	2.54303	3.03672	5.74929	8.29232	8.78601	27	7	27	7	27	7
Immunoglobulin-binding protein 1	P78318	IGBP1	8.36628	7.75515	9.91495	8.95361	9.06515	8.5474	10.3072	10.9625	10.1461	9.57236	11.5266	10.9683	8.21048	5.63766	10.2875	7.05463	7.21636	9.05802	1.88436	2.92145	-1.03709	8.75051	10.6349	7.71342	0.73132	0.703025	1.63933	1.91721	0.829738	1.7122	1.21934	-1.78188	6.64429	7.86363	4.8624	17	5	25	7	17	4
Upstream-binding protein 1	Q9NZI7	UBP1	10.2951	10.8984	6.27051	6.42662	9.01008	6.99447	6.88582	7.60377	5.12977	8.54168	9.07674	8.17438	11.1924	10.4069	6.07019	4.94959	6.59386	5.90876	-0.113198	1.55705	-1.67025	8.00227	7.88908	6.33203	2.02819	1.41447	2.60705	0.336299	0.829738	0.0123337	NaN	NaN	NaN	NaN	NaN	9	2	6	1	9	2
Cleavage and polyadenylation specificity factor subunit 6	Q16630	CPSF6	6.35109	6.72423	7.14343	4.28808	5.9303	6.1525	8.85935	8.50072	8.87092	5.02891	7.51467	8.76132	6.20615	6.12807	6.03524	4.74381	5.83789	4.81798	2.37922	2.69446	-0.315236	6.2518	8.63102	5.93656	0.985498	1.50694	0.668153	2.90658	0.826814	2.22113	NaN	NaN	NaN	NaN	NaN	15	6	15	5	13	5
Ubiquitin-like protein 5	Q9BZL1	UBL5	9.23441	8.59887	5.75707	9.79121	9.33523	11.0229	10.0063	9.90058	5.41927	10.3771	9.02326	12.0164	7.43788	8.48901	5.90787	8.99251	9.65062	9.68745	0.668631	1.21269	-0.544063	9.28482	9.95345	8.74076	1.7636	2.20848	1.4634	0.879426	0.826814	0.970616	NaN	NaN	NaN	NaN	NaN	29	3	NaN	NaN	29	3
Stathmin	P16949	STMN1	10.1743	10.2051	9.8759	9.82818	8.95236	10.7565	9.66542	9.09772	9.64465	9.66674	9.74604	10.6598	6.65379	8.19274	9.70603	9.08095	9.13309	10.8887	-0.359021	0.559061	-0.918081	10.0251	9.66608	9.10702	0.59665	0.505644	1.43013	0.369572	0.826814	0.818156	-0.456025	-3.05722	7.76354	7.30752	4.70632	31	5	23	3	36	6
U4/U6 small nuclear ribonucleoprotein Prp3	O43395	PRPF3	6.43633	5.75975	8.34939	6.89704	6.41482	6.27742	7.21801	6.40277	8.21116	6.57725	5.08885	8.83741	6.78191	5.44208	6.28566	6.51913	6.13781	5.59333	0.472053	0.685895	-0.213842	6.42557	6.89763	6.21173	0.891303	1.34608	0.521896	0.279841	0.826814	0.721246	-5.45133	-3.8714	9.43517	3.98384	5.56377	26	13	11	5	24	13
Aconitate hydratase mitochondrial	Q99798	ACO2	10.9052	10.7321	10.1648	7.8767	9.19466	9.38593	10.9299	10.9432	9.99563	8.17383	9.75077	10.8315	11.5884	9.84048	9.63798	5.61919	8.23926	9.25458	0.638231	0.967304	-0.329073	9.77535	10.4136	9.44628	1.13238	1.07496	1.99405	0.821023	0.823909	1.19518	3.46515	-0.306305	4.9519	8.41705	4.6456	42	20	32	15	48	23
Rho guanine nucleotide exchange factor 11	O15085	ARHGEF11	7.44601	8.29329	8.1417	5.85276	5.55538	8.06086	7.81756	8.45939	7.795	8.10271	5.95404	7.62855	6.05367	7.15694	8.57969	5.62149	5.57578	7.45828	0.0528469	1.20097	-1.14813	7.75343	7.80628	6.60531	1.21653	0.869771	1.19597	0.444906	0.823909	0.896196	-0.386726	-0.338173	6.98664	6.59991	6.64847	7	7	2	2	10	9
Sulfhydryl oxidase 2	Q6ZRP7	QSOX2	8.73596	7.34758	5.74532	8.57996	9.16033	9.95457	8.87387	9.5247	6.34287	8.75141	9.61793	10.6469	9.226	7.91433	6.36003	8.56609	8.76799	10.3333	0.541327	0.532248	0.00907946	8.65796	9.19929	8.66704	1.49446	1.44898	1.33281	1.1512	0.821023	0.716699	NaN	NaN	NaN	NaN	NaN	11	5	2	1	6	3
F-box only protein 50	Q6ZVX7	NCCRP1	11.1504	11.8757	8.59768	8.73027	9.18542	9.50966	11.1322	10.398	9.45424	9.1601	8.15497	6.31394	11.4402	11.2867	8.90737	8.30191	7.96371	7.72472	-0.0403705	0.702528	-0.742899	9.34754	9.30717	8.60464	1.35455	1.70873	1.66973	0.555955	0.818156	0.183759	2.2461	0.980175	7.43404	9.68015	8.41422	12	4	12	3	4	1
Telomerase RNA component interacting RNase	Q9BQ61	TRIR	18.1957	18.6962	9.67966	7.478	9.09498	10.4588	11.3291	10.1261	9.76005	11.1061	11.1568	12.082	7.8431	10.069	10.158	7.83004	8.19859	9.50991	1.06221	2.27719	-1.21498	10.0692	11.1314	8.85425	4.88763	0.846633	1.10161	0.261219	0.818156	1.44855	-0.92927	-0.210714	7.12133	6.19206	6.91061	27	4	19	2	22	3
ADP-ribosylation factor GTPase-activating protein 2	G5E9L0	ARFGAP2	6.06557	6.57893	10.4786	9.13067	9.74935	9.71091	6.17836	6.92545	12.139	10.3014	11.124	11.6978	7.43609	7.39916	11.2158	9.78669	9.06547	9.75592	1.2919	1.30199	-0.0100956	9.42079	10.7127	9.4107	1.83694	2.54656	1.48596	1.84466	0.815309	0.519993	-0.840527	-0.629586	5.70893	4.8684	5.07935	NaN	NaN	11	4	20	7
Constitutive coactivator of PPAR-gamma-like protein 1	Q9NZB2	FAM120A	8.96898	6.90075	9.71473	6.7237	9.98542	10.3761	9.57743	7.78038	8.96142	8.13206	10.8248	9.92453	5.7074	5.94622	8.97401	5.97724	10.3996	10.3873	-0.0724301	1.7938	-1.86623	9.34186	9.26942	7.47563	1.59186	1.14194	2.27639	0.562249	0.815309	0.970616	-2.24508	-4.52196	9.76149	7.51641	5.23952	24	18	20	15	22	17
Angio-associated migratory cell protein	C9JG97	AAMP	8.50997	9.51649	9.484	11.7582	8.75352	12.0583	10.607	10.5664	11.1011	9.21347	11.4952	11.7119	13.3393	8.66959	10.699	12.1832	12.1542	12.0229	1.35377	-1.23453	2.58829	9.50024	10.854	12.0885	1.52321	0.895837	1.625	0.427128	0.815309	0.417937	-0.0244303	-0.325439	9.13031	9.10588	8.80487	27	7	10	3	29	8
ATP synthase subunit alpha mitochondrial	P25705	ATP5F1A	13.1004	13.9171	13.0247	11.9388	12.1502	11.9979	13.662	13.5134	14.1745	12.7241	12.936	13.2935	12.0569	12.1746	13.1757	11.7831	11.6177	12.2012	0.815975	1.28762	-0.471646	12.5874	13.4034	12.1158	0.790052	0.522164	0.544032	1.43771	0.812479	4.12494	-0.124726	1.64321	10.8465	10.7218	12.4897	42	16	28	11	36	13
40S ribosomal protein S17	H3BNC9	40S ribosomal protein S17 OS=Homo sapiens OX=9606 PE=3 SV=2	10.9215	9.14208	10.5621	8.9233	9.33089	9.06851	10.2765	11.603	10.91	10.8475	10.989	9.95533	9.50206	7.0751	10.7565	8.3466	8.76095	9.5584	1.6423	1.74728	-0.104983	9.23649	10.8788	9.13151	0.857239	0.578698	1.25207	1.19723	0.812479	1.31515	0.496669	1.61175	7.86536	8.36203	9.47711	2	1	3	2	7	4
Solute carrier family 35 member E1	Q96K37	SLC35E1	7.52521	9.19224	7.06156	6.39951	6.68038	7.03771	8.05534	8.35883	8.20906	7.04133	8.80323	6.7416	8.58508	9.60872	8.44037	5.94216	6.84248	7.21587	1.08256	0.304079	0.778486	7.04964	8.1322	7.82812	0.995008	0.802388	1.34186	0.598599	0.812479	0.0695604	-0.148752	-1.85896	7.10213	6.95338	5.24317	14	3	8	2	8	2
Ribosomal L1 domain-containing protein 1 (Fragment)	J3QSV6	RSL1D1	9.74233	9.94396	4.91651	8.55842	9.7473	7.71108	9.28288	11.1765	6.37846	7.89482	9.66035	10.3549	7.32523	8.49601	6.4635	7.05745	6.07491	7.6962	0.321242	2.28028	-1.95904	9.15037	9.47162	7.19134	1.93014	1.73722	0.868202	0.598599	0.812479	1.77211	NaN	NaN	NaN	NaN	NaN	14	5	NaN	NaN	16	5
Hepatoma-derived growth factor	P51858	HDGF	7.24973	7.40565	12.0376	6.45245	6.19358	11.2527	7.7492	6.11453	12.354	9.48504	7.72948	11.3402	5.30655	6.63812	11.46	7.70819	5.37858	8.67182	1.28943	1.44397	-0.154539	7.32769	8.61712	7.17315	2.54312	2.38186	2.33015	0.530178	0.812479	1.62525	-2.36922	-0.816292	11.6648	9.29554	10.8485	54	11	44	7	57	11
Calcyclin-binding protein	Q9HB71	CACYBP	10.5164	11.2487	12.0001	9.49553	10.3445	11.1812	11.295	6.31829	12.7653	11.4756	10.0407	10.4015	11.1056	8.79032	10.6267	9.54352	9.61517	10.6736	-0.00053072	0.72733	-0.727861	10.8488	10.8483	10.1209	0.869069	2.20637	0.8795	0.160522	0.812479	0.182435	3.22531	0.0273814	5.30969	8.535	5.33708	52	10	36	6	49	10
Chromodomain-helicase-DNA-binding protein 4 (Fragment)	A0A2R8Y795	CHD4	9.33729	9.79906	8.52822	4.5944	6.07523	6.68328	9.4374	8.91701	9.63713	7.98658	8.55543	9.16679	8.89294	6.98834	5.87951	4.92425	6.17171	6.41817	1.43616	2.74696	-1.31081	7.60575	9.0419	6.29494	2.04245	0.606902	1.33675	1.08831	0.809668	2.51145	-0.816636	-4.41129	8.65785	7.84122	4.24656	60	1	60	1	60	1
Heme-binding protein 2	Q9Y5Z4	HEBP2	10.2976	7.55842	10.4535	8.02481	9.15439	10.1188	10.2824	10.701	10.8115	9.13679	9.82005	9.98257	11.0211	9.89165	9.68727	8.87535	9.03711	11.6598	0.49588	0.34302	0.15286	9.6366	10.1325	9.78946	1.23858	0.619312	1.10402	0.841637	0.809668	0.075204	-3.13895	3.3539	9.86456	6.72561	13.2185	14	2	14	2	14	2
Serine/threonine-protein kinase 26	Q8NBY1	STK26	11.5509	11.3536	10.8203	9.77806	10.662	10.9141	12.049	12.5889	11.7988	10.4495	10.7941	11.3512	11.7036	10.992	11.0447	9.30574	9.61861	10.5184	0.707833	0.819818	-0.111985	10.8672	11.575	10.7552	0.621956	0.80003	0.914906	2.01502	0.806875	2.58838	-0.968094	-2.10364	9.39448	8.42639	7.29085	31	6	23	4	17	2
Vesicle transport through interaction with t-SNAREs homolog 1A	Q96AJ9	VTI1A	5.98681	6.01656	7.75282	5.73542	6.32756	7.28614	7.71569	7.06835	8.13083	5.78072	6.22932	8.17627	5.84215	7.02359	8.45323	6.23319	6.59678	6.99367	1.21996	0.596792	0.623164	6.17206	7.39202	6.79523	0.812047	1.00576	0.903454	1.19111	0.806875	0.348722	-2.61698	0.283108	7.85106	5.23408	8.13417	7	1	7	1	7	1
Protein S100-A7	P31151	S100A7	9.20977	11.1045	8.96194	6.85187	6.08943	8.30264	10.3449	8.49225	9.54115	8.77442	8.36006	10.2946	9.04448	10.7895	9.16174	9.0172	6.91109	9.40259	0.525499	0.0546832	0.470816	8.63229	9.15779	9.10311	1.79045	0.888966	1.24408	0.537602	0.806875	0.166216	0.807097	-2.52421	8.00383	8.81092	5.47962	46	6	22	2	11	1
TRMT1-like protein	Q7Z2T5	TRMT1L	10.0987	10.6251	7.93558	7.77985	8.74886	10.3607	10.9806	10.167	9.12497	10.0595	9.48368	10.3701	8.94058	9.589	8.82098	7.35738	8.04253	9.80594	0.689484	1.23248	-0.543	9.42378	10.1133	8.88078	1.26369	0.656729	0.927324	0.982967	0.8041	1.64589	1.62811	1.10381	7.30588	8.93399	8.40969	30	13	26	11	30	14
FACT complex subunit SSRP1	Q08945	SSRP1	8.87639	9.43863	8.44166	8.16742	9.0439	7.75556	10.1878	10.0716	6.9806	9.12988	9.35702	10.0925	7.75047	9.21342	8.16551	8.12892	9.04232	7.69279	1.05528	1.56709	-0.51181	8.65903	9.71431	8.14722	0.616357	1.21848	0.647638	0.616185	0.8041	0.850781	4.66266	3.17849	4.9479	9.61056	8.1264	16	8	11	5	20	10
Eukaryotic translation initiation factor 4 gamma 1	E7EX73	EIF4G1	7.43838	8.7912	12.0466	5.11061	6.23686	5.94824	9.51889	8.46222	12.532	7.15249	6.72806	10.3826	6.2296	4.8514	11.8874	5.63408	4.89822	5.69131	2.15294	3.32786	-1.17492	6.83762	8.99055	5.66269	2.52987	2.16425	2.67502	1.10018	0.801343	2.07263	-2.22721	-4.1152	12.8855	10.6583	8.7703	27	28	21	22	32	28
Zinc fingers and homeoboxes protein 2	Q9Y6X8	ZHX2	10.4762	10.0618	6.18701	7.41414	7.60578	9.26379	10.0239	9.71762	7.01318	7.41962	8.35526	9.62644	9.86005	8.90581	6.26238	6.04566	8.33686	8.3407	0.55607	0.652071	-0.0960011	8.43478	8.99085	8.33878	1.68859	1.28451	1.50587	0.367543	0.801343	1.63078	NaN	NaN	NaN	NaN	NaN	3	2	NaN	NaN	2	1
Proliferation-associated protein 2G4	Q9UQ80	PA2G4	12.4487	11.0023	10.1128	10.1491	10.5641	10.5695	12.3156	12.8165	11.8248	11.9382	12.5546	13.2205	11.7071	11.3904	9.89732	9.43908	9.44956	10.6571	1.86831	2.15789	-0.289585	10.5668	12.4351	10.2772	0.867576	0.530962	0.983036	2.11295	0.798603	2.56543	0.854924	-2.95514	7.41836	8.27328	4.46322	44	13	41	12	62	18
Scaffold attachment factor B1	Q15424	SAFB	11.6495	12.0531	9.71115	5.1868	6.98493	10.8665	12.0285	12.6896	11.5876	10.413	10.7717	11.8489	12.2746	11.7577	11.2649	9.14558	11.3419	9.74497	1.4294	0.414814	1.01458	10.2888	11.7182	11.3034	2.75428	0.83867	1.21349	1.36754	0.798603	0.744727	0.503348	-1.64356	10.5882	11.0915	8.9446	21	8	19	7	24	8
Thioredoxin-dependent peroxide reductase mitochondrial	P30048	PRDX3	10.2531	11.4274	6.05479	8.40871	7.65828	8.45265	10.0477	10.4965	10.3888	8.26547	8.50557	10.4633	6.51005	5.80133	8.46446	4.31358	5.66684	9.09482	1.78754	4.06253	-2.27499	8.43068	10.2182	6.15569	1.90151	1.02923	1.81297	0.573489	0.798603	2.7167	NaN	NaN	NaN	NaN	NaN	34	4	25	4	34	4
Beta-adrenergic receptor kinase 1	P25098	GRK2	10.9115	10.5794	11.7002	9.86262	10.5364	8.01898	9.32326	10.0881	11.8991	9.24236	9.81373	9.59585	11.3683	10.6465	12.3035	10.0938	10.1317	9.0546	-0.853133	-0.684305	-0.168828	10.5579	9.70479	10.3891	1.25353	0.984272	1.12767	0.253366	0.798603	0.856985	-0.209139	-1.66153	11.0413	10.8322	9.37979	24	14	20	10	30	15
L-aminoadipate-semialdehyde dehydrogenase-phosphopantetheinyl transferase	Q9NRN7	AASDHPPT	8.63586	9.08191	6.51229	8.73718	9.73049	10.5425	9.59764	6.54244	6.54556	9.75238	9.89256	11.0056	6.23099	8.40833	6.61732	9.28218	7.69084	10.2241	0.765467	1.62543	-0.859962	8.90954	9.67501	8.04958	1.35749	1.88322	1.54012	0.0101054	0.798603	0.490797	NaN	NaN	NaN	NaN	NaN	17	4	NaN	NaN	25	6
3-hydroxyacyl-CoA dehydrogenase type-2	Q99714	HSD17B10	8.44849	9.10614	9.86366	7.90008	7.7879	9.78165	9.20867	8.04128	10.2252	9.28133	8.62033	10.2256	6.58316	9.09566	10.196	8.07103	6.03852	8.96518	0.467684	0.726894	-0.25921	8.77732	9.245	8.51811	0.910517	0.867318	1.59148	0.625252	0.79588	0.928118	0.845857	0.15486	8.14252	8.98837	8.29737	49	8	36	5	43	7
Gamma-tubulin complex component 2	Q9BSJ2	TUBGCP2	7.4087	5.97487	7.4494	5.96661	6.04345	7.01143	9.84152	9.39371	8.05951	6.71562	7.42206	9.59384	5.73395	6.55329	7.04963	4.29914	5.73592	6.86796	2.19917	2.582	-0.382836	6.52744	8.72661	6.1446	0.72604	1.2911	1.01834	2.01233	0.793174	2.63078	0.530358	-2.87188	6.99266	7.52301	4.12078	18	10	11	6	14	8
Josephin-1	Q15040	JOSD1	5.77183	5.99021	6.19264	8.26903	7.24584	5.23814	6.28816	7.04282	9.35793	8.81401	8.2076	9.2357	6.66849	5.25132	4.55332	7.33771	6.05598	5.18851	2.41938	2.85715	-0.437772	6.09142	8.5108	5.65365	1.10891	1.24692	1.03949	1.42136	0.793174	1.5391	NaN	NaN	NaN	NaN	NaN	NaN	NaN	4	1	4	1
DNA-directed RNA polymerase II subunit RPB1	P24928	POLR2A	10.9921	11.7126	11.0993	11.0726	11.3796	12.4656	10.9843	11.045	10.9137	10.931	11.1132	12.265	12.0604	13.0034	10.8741	11.3781	11.4704	12.4317	-0.224793	-0.750737	0.525944	11.2395	11.0147	11.7654	0.562214	0.522709	0.778449	1.35556	0.793174	1.09745	1.8191	0.0158424	8.68682	10.5059	8.70266	15	22	9	11	18	26
SUMO-activating enzyme subunit 1	Q9UBE0	SAE1	12.2308	11.821	12.4918	11.0643	11.5975	10.3053	8.61934	12.3668	9.43371	7.84718	9.45759	10.8075	6.76188	11.7275	12.7183	11.43	9.42011	8.49833	-2.26359	-0.979396	-1.28419	11.7092	9.44565	10.425	0.800515	1.61556	2.25582	1.19791	0.793174	0.120331	0.969193	-2.82958	8.11811	9.0873	5.28853	37	8	27	5	43	8
PRA1 family protein 3	O75915	ARL6IP5	9.35041	8.6275	7.32157	8.19845	9.8041	9.60114	9.93304	9.65969	8.36462	9.32991	10.3689	10.239	9.46944	6.17047	5.88733	8.56887	8.58391	9.69987	0.807414	1.21998	-0.412564	8.98895	9.79637	8.57639	0.951693	0.734667	1.64316	3.24336	0.790485	1.6073	NaN	NaN	NaN	NaN	NaN	16	2	16	2	16	2
Proteasome subunit beta type-5	P28074	PSMB5	8.19786	9.61252	11.0889	6.04861	9.00475	6.77281	9.2609	10.1704	8.86443	8.58402	8.46671	8.68078	6.76744	8.88472	9.24615	6.19462	9.16093	6.91013	0.171302	0.875181	-0.703879	8.60131	8.77261	7.89743	1.85829	0.63491	1.38082	0.326979	0.790485	1.01011	2.50273	0.534658	6.46331	8.96604	6.99797	25	5	19	4	19	4
Fatty acid-binding protein 5	Q01469	FABP5	9.99379	10.4761	11.5815	8.19426	7.5472	9.54599	9.86839	9.99492	10.8911	10.3073	11.7287	12.834	10.1219	12.1499	11.6222	8.46797	7.47468	10.0808	0.829319	0.497838	0.331482	9.76989	10.5992	10.1014	1.48531	1.15357	1.78875	0.774691	0.787812	0.423659	1.88613	0.224961	11.1377	13.0238	11.3627	65	9	60	7	47	6
U5 small nuclear ribonucleoprotein 40 kDa protein	Q96DI7	SNRNP40	9.2931	7.94953	9.18008	8.68902	9.32105	11.1275	10.3627	8.35654	9.70267	10.2199	10.9625	11.6258	6.41566	5.82875	8.42101	9.71653	9.24348	10.3359	1.05471	1.45905	-0.404346	9.23659	10.2913	8.83225	1.05283	1.12133	1.82811	2.0752	0.785156	1.89963	0.303651	0.843785	6.39443	6.69808	7.23821	26	5	8	3	27	7
Eukaryotic translation initiation factor 1A X-chromosomal	P47813	EIF1AX	9.62576	9.34052	9.59326	12.064	9.44675	11.4171	10.4698	11.7756	11.5958	12.4221	12.3715	12.3968	8.77857	8.92929	10.3201	8.81436	8.15821	11.142	2.46402	3.20171	-0.737689	9.60951	12.0735	8.87182	1.17865	0.757952	1.1281	1.92082	0.785156	2.31515	2.11939	2.24471	5.86429	7.98368	8.10899	26	3	23	3	33	5
eEF1A lysine and N-terminal methyltransferase	Q8N6R0	EEF1AKNMT	9.5108	8.39759	5.63295	5.22091	6.82833	7.46189	9.27808	8.12681	6.22992	7.30478	8.31011	9.28005	6.48343	6.48376	5.84566	5.36815	6.33022	7.30168	1.07335	1.81164	-0.738284	7.14511	8.21846	6.40682	1.63399	1.17932	0.6552	1.08355	0.785156	2.58503	NaN	NaN	NaN	NaN	NaN	15	7	10	5	12	6
NEDD8-conjugating enzyme Ubc12	P61081	UBE2M	9.67455	10.0643	6.76129	5.24002	5.64409	6.24935	9.36975	10.2601	6.64587	6.66178	8.48265	8.2266	9.20916	9.30902	6.22799	5.363	5.0319	6.65435	1.84931	1.91346	-0.0641472	6.50532	8.35463	6.44117	2.08111	1.44507	1.86942	0.950782	0.785156	1.38405	1.24699	-0.523202	5.124	6.37098	4.60079	27	4	15	2	15	2
Adipocyte plasma membrane-associated protein	Q9HDC9	APMAP	12.1168	11.9911	13.228	10.5207	11.4082	11.9798	12.24	12.6577	13.6179	10.9112	11.028	12.288	12.6035	11.9534	13.4773	10.8119	11.2317	12.1188	0.278537	0.227924	0.0506124	11.9855	12.264	12.0361	0.890565	1.02265	0.954814	0.838632	0.785156	0.243364	-0.29508	3.15741	5.56283	5.26775	8.72024	44	12	40	10	46	13
Signal transducer and activator of transcription 4	Q14765	STAT4	9.36652	9.43033	9.85384	9.40146	9.26449	10.0412	9.8701	10.5015	11.4187	10.7566	10.6329	11.6163	6.37195	8.80106	10.4532	9.02023	6.56083	10.1775	1.27884	1.78408	-0.505246	9.41589	10.6947	8.91065	0.311337	0.637612	1.74669	3.17783	0.782516	2.15243	-0.26379	1.38088	5.42196	5.15817	6.80284	3	2	5	3	8	4
ADP/ATP translocase 2	P05141	SLC25A5	9.07109	8.6945	6.0708	6.16864	6.62802	6.79857	10.5943	10.5636	11.3584	9.48649	10.4525	11.5415	8.89564	5.53681	6.73181	5.61006	6.04925	5.42459	3.86566	4.7493	-0.883639	6.71329	10.579	5.82965	1.30787	0.734625	1.32499	2.58503	0.782516	3.07212	NaN	NaN	NaN	NaN	NaN	32	4	26	3	29	3
Probable ATP-dependent RNA helicase DDX60	Q8IY21	DDX60	5.02616	6.35971	5.49229	6.00392	7.04832	8.0129	6.39297	7.54616	6.47425	6.29007	8.63274	8.43692	5.47386	6.4543	5.60491	8.04636	7.16732	8.23697	0.828387	0.199392	0.628995	6.18181	7.0102	6.81081	1.0823	1.06337	1.18777	2.22768	0.782516	0.428291	NaN	NaN	NaN	NaN	NaN	1	1	NaN	NaN	1	1
NADH dehydrogenase [ubiquinone] 1 alpha subcomplex subunit 9 mitochondrial	Q16795	NDUFA9	5.73114	5.85272	5.92154	8.93018	9.75692	10.0042	7.36801	7.495	6.02837	10.4996	10.6625	9.42303	5.99562	5.91328	4.43864	7.73985	6.44803	10.1489	1.03316	2.23719	-1.20404	7.42586	8.45902	6.22182	2.07391	1.89153	1.96108	1.16052	0.782516	1.36351	NaN	NaN	NaN	NaN	NaN	16	1	11	3	25	7
Protein arginine N-methyltransferase 1	E9PKG1	PRMT1	8.60744	7.33262	9.24358	6.94524	6.54911	6.56538	9.5963	8.91701	10.7785	8.77251	9.17338	10.6765	8.02226	7.64443	7.9567	6.33457	6.89033	5.88728	2.24591	2.11746	0.128451	7.13893	9.38484	7.26738	1.12872	0.879139	0.892005	2.24949	0.779892	2.37779	-1.55341	-1.9614	7.86511	6.3117	5.90371	42	12	13	3	37	10
Solute carrier family 2 facilitated glucose transporter member 1	P11166	SLC2A1	5.513	9.44779	6.65048	5.67864	5.84128	6.42457	7.68187	9.34121	9.83543	8.04188	7.99532	10.4472	5.37856	8.00023	7.3213	5.05385	5.40033	5.57356	2.55862	3.2046	-0.64598	6.13292	8.69154	5.48694	1.46622	1.14032	1.22322	2.01412	0.779892	2.66959	-1.70242	-2.18624	6.83857	5.13615	4.65233	8	3	8	3	8	3
Brain-specific angiogenesis inhibitor 1-associated protein 2	I3L4C2	BAIAP2	5.97299	9.4633	5.82856	5.40657	4.65886	7.89918	6.10505	9.54222	6.80385	7.65041	8.53823	8.75726	8.19323	7.51412	7.72205	9.1207	8.26871	7.43296	2.19354	0.136678	2.05687	5.90077	8.09432	7.95764	1.79131	1.29033	0.630844	1.1463	0.779892	0.076756	NaN	NaN	NaN	NaN	NaN	7	3	NaN	NaN	10	4
Very-long-chain (3R)-3-hydroxyacyl-CoA dehydratase 3	Q9P035	HACD3	10.8719	10.6751	4.75972	8.34003	7.98225	8.83434	9.5655	12.4383	8.7095	8.32333	10.476	11.0252	10.6442	10.426	5.79927	8.54477	8.55781	9.61224	1.43358	0.935745	0.497838	8.58719	10.0208	9.08502	2.22334	1.53884	1.77371	0.974694	0.779892	0.928118	NaN	NaN	NaN	NaN	NaN	19	4	15	3	19	4
Protein CDV3 homolog	Q9UKY7	CDV3	5.93803	5.48913	6.48625	4.93304	5.18071	5.24933	8.98111	7.04651	8.50533	6.64414	8.32089	9.25297	7.07071	5.93797	5.91298	4.9404	5.79631	5.99974	3.04388	2.48764	0.556245	5.36923	8.41311	5.92547	0.572391	1.05303	0.678618	2.90309	0.777284	3.04721	1.58795	3.69929	4.41789	6.00584	8.11718	54	7	33	3	55	8
COMMD3-BMI1 readthrough	R4GMX3	COMMD3-BMI1	9.76994	9.44684	9.71105	7.50954	7.97062	9.76618	10.2832	9.67021	10.1152	8.63949	10.1021	10.4173	7.81858	8.54048	9.6647	8.42844	6.66235	9.09479	0.529699	1.62418	-1.09448	9.57894	10.1086	8.48446	1.01598	0.653966	1.04443	1.4908	0.777284	1.51145	-0.0740204	-0.389233	9.11494	9.04092	8.72571	19	6	16	5	24	8
Transcription factor BTF3 homolog 4	Q96K17	BTF3L4	7.93475	9.2905	7.85356	4.58753	5.47809	5.08054	8.67536	8.61191	8.9571	5.30721	7.19494	5.91361	9.29682	8.02901	8.9691	5.59387	6.17149	5.94307	1.2376	0.803174	0.434425	6.66583	7.90342	7.10025	1.90495	1.55819	1.63239	1.15428	0.777284	0.172631	0.114808	-2.17181	6.29679	6.4116	4.12497	37	4	24	2	16	1
mRNA export factor	P78406	RAE1	9.9242	6.97531	9.99944	6.87344	6.46282	5.45134	6.89646	6.93758	11.7088	8.21199	6.82861	9.81028	11.0872	4.80213	10.1604	9.52632	9.80573	9.15064	0.650407	-2.09124	2.74165	6.92438	7.57478	9.66603	1.89663	1.99204	2.20121	0.334419	0.777284	0.269218	0.25279	0.027544	10.3235	10.5763	10.351	27	5	25	6	38	8
Endoplasmin	P14625	HSP90B1	6.69388	7.55059	9.49885	5.66763	6.09289	5.68499	7.92386	7.11836	9.68844	6.20992	5.28151	7.90256	6.17149	7.31796	9.41456	5.51016	6.03519	5.84719	1.11707	1.40712	-0.290048	6.39339	7.51046	6.10334	1.47369	1.53199	1.45694	0.481486	0.774691	0.669586	1.88431	-2.19883	6.29739	8.1817	4.09856	57	42	50	33	55	40
Protein kinase C and casein kinase substrate in neurons protein 2	Q9UNF0	PACSIN2	7.12868	7.06072	11.0745	8.35606	8.52529	9.67432	6.18687	7.43184	10.463	8.99664	10.5583	10.9454	6.49922	5.51837	11.4871	7.64983	8.29618	9.69293	1.28916	1.75682	-0.467665	8.44067	9.72983	7.97301	1.5407	1.93235	2.16469	0.442493	0.774691	0.832683	-3.55946	0.0460768	10.365	6.80555	10.4111	NaN	NaN	14	6	29	10
Methionine--tRNA ligase cytoplasmic	P56192	MARS1	11.6858	11.242	6.47001	11.4508	11.4737	11.8673	11.2228	11.7984	8.50251	10.8928	10.5247	11.0885	12.0541	10.7055	5.3878	11.0599	11.3305	11.7405	-0.471638	-0.204591	-0.267047	11.4623	10.9906	11.1952	2.08246	1.14217	2.49188	0.0195421	0.774691	0.176526	0.174655	-0.427277	8.24707	8.42173	7.8198	32	20	17	12	36	22
CDKN2A-interacting protein	Q9NXV6	CDKN2AIP	5.56429	8.32706	5.88006	7.65442	5.91147	5.22033	8.9712	10.1422	6.31882	8.94685	8.69467	9.80723	7.21163	8.6825	6.43722	7.50851	5.5163	8.22144	3.06326	1.59895	1.4643	5.89576	8.95902	7.36007	1.25555	1.34411	1.16012	1.93554	0.772113	1.81816	NaN	NaN	NaN	NaN	NaN	18	5	8	2	20	7
26S proteasome regulatory subunit 7	P35998	PSMC2	10.9454	11.1567	9.1122	8.93608	10.1385	9.80553	12.2937	12.5112	11.0821	9.56518	10.8125	10.8281	8.87967	10.1965	9.69664	9.00708	8.41206	9.74046	0.983072	1.60324	-0.620171	9.97203	10.9551	9.35186	0.917315	1.08522	0.663775	2.62709	0.769551	2.14206	4.04715	1.5751	3.48681	7.53395	5.0619	37	12	27	9	48	16
Serine/threonine-protein phosphatase 2A 65 kDa regulatory subunit A alpha isoform	P30153	PPP2R1A	10.7539	11.7992	11.3861	9.97212	9.78834	10.5994	11.5782	11.8815	11.8159	11.5878	11.3024	12.1066	6.89227	10.3336	11.0502	9.85031	9.31847	10.8969	1.02522	1.60993	-0.584709	10.6767	11.7019	10.092	0.781195	0.281547	1.53004	1.88273	0.767004	1.767	1.58922	0.417007	6.91624	8.50545	7.33324	36	14	30	10	38	17
Putative HLA class I histocompatibility antigen alpha chain H	P01893	HLA-H	5.73542	6.48261	7.98168	6.69697	5.7573	9.95034	6.8458	7.40106	7.83504	11.4692	7.21208	11.0671	5.28619	5.93889	8.07329	6.17798	5.70437	6.90026	1.02826	1.55962	-0.531357	6.58979	7.61805	6.05843	1.61928	2.06572	1.00195	1.12726	0.767004	1.39686	0.780678	-0.0608444	7.08066	7.86134	7.01981	NaN	NaN	39	1	39	1
Purine nucleoside phosphorylase	P00491	PNP	11.2826	11.0414	11.3927	10.4227	11.0464	10.7904	11.2088	11.1158	12.164	10.6567	11.1984	11.367	10.449	10.3867	11.9577	10.3105	10.6325	10.2916	0.1597	0.785729	-0.626029	11.0439	11.2036	10.4179	0.350722	0.493175	0.642027	1.10568	0.764472	2.31695	1.77019	-0.683791	10.3435	12.1137	9.65973	43	9	47	10	38	8
Transmembrane 9 superfamily member	A0A0C4DFM1	TM9SF4	12.3308	11.0586	5.06405	11.2716	8.30035	11.0999	12.1393	11.8592	6.82145	11.3912	11.9171	11.6204	12.0579	10.6599	7.66774	11.12	11.1932	12.2301	0.660554	0.583224	0.0773301	11.0792	11.7398	11.1566	2.70203	2.04279	1.65603	0.950782	0.764472	0.164309	NaN	NaN	NaN	NaN	NaN	14	7	NaN	NaN	17	8
Cystatin-B	P04080	CSTB	9.66869	11.9987	8.45824	5.51932	9.45937	9.63298	7.94691	8.81551	8.53068	5.92541	8.51076	9.61705	9.42526	8.95681	7.88056	6.04286	5.49458	9.74142	-1.02545	0.102034	-1.12749	9.54617	8.52072	8.41869	2.11515	1.25116	1.79255	0.774691	0.764472	0.191114	-0.74498	-1.06284	6.5699	5.82492	5.50707	46	3	46	3	46	3
EH domain-binding protein 1-like protein 1	Q8N3D4	EHBP1L1	11.8092	11.3627	9.089	5.73425	5.12948	6.64199	10.8118	11.327	8.42987	4.88987	5.46246	6.96475	5.73174	7.4698	9.09492	5.66468	4.80251	6.7339	-0.168191	1.46449	-1.63268	7.8655	7.69731	6.23282	2.88794	2.69597	1.53994	0.596879	0.764472	0.649752	0.0099926	-1.81033	9.37341	9.3834	7.56308	5	5	2	2	7	5
N-alpha-acetyltransferase 15 NatA auxiliary subunit	Q9BXJ9	NAA15	8.55278	12.9169	11.1696	10.3323	10.8598	9.51148	10.6014	10.9888	10.2281	10.6745	11.8259	10.4217	9.44975	12.6956	10.3822	8.82931	8.6111	9.12443	0.0419145	1.35084	-1.30892	10.596	10.6379	9.28709	1.49643	0.567963	1.52606	0.149967	0.764472	0.634512	3.86621	5.4952	5.28033	9.14654	10.7755	22	17	7	6	19	13
Nucleolar RNA helicase 2	Q9NR30	DDX21	11.3711	10.6269	9.50791	11.2403	11.9562	11.7964	11.9245	12.3338	11.3049	12.19	13.0193	14.0212	12.8535	12.3214	9.68073	11.4085	11.6145	11.8719	0.956183	0.518659	0.437524	11.3057	12.2619	11.7432	0.902013	0.944441	1.08465	2.53313	0.761954	0.886057	3.35706	2.40127	7.88564	11.2427	10.2869	36	20	27	15	38	25
Zinc finger protein 654	A0A1B0GWA0	ZNF654	6.26557	7.5738	5.88806	5.29403	6.00024	4.11028	8.36567	6.59905	7.6258	5.18179	6.32072	8.49081	6.32858	7.2426	6.60659	6.13254	5.88169	5.37772	1.16828	0.881867	0.286412	5.94415	7.11243	6.23056	1.14051	1.29232	0.636882	0.759451	0.761954	0.607303	NaN	NaN	NaN	NaN	NaN	3	2	NaN	NaN	4	3
NudC domain-containing protein 3	Q8IVD9	NUDCD3	3.99621	8.32247	8.07548	8.57996	9.16033	9.95457	9.13373	6.32369	9.83719	8.94169	9.80412	10.8833	5.52223	8.45746	9.68138	8.56609	8.76799	10.3333	1.01771	0.801885	0.215826	8.45121	9.46892	8.66704	2.08047	1.54505	1.65431	0.545155	0.761954	0.335358	3.12564	0.419759	4.26865	7.39429	4.68841	22	4	22	4	27	5
ATP-binding cassette sub-family F member 1	Q8NE71	ABCF1	11.3114	11.4865	9.96502	10.9749	11.0982	12.2266	10.2411	12.9575	10.2016	10.9753	10.7453	11.9201	7.27202	11.1977	9.66176	11.4779	10.7717	10.156	-0.34445	0.396502	-0.740952	11.2048	10.8603	10.4638	0.739115	1.07485	1.53275	0.00348833	0.761954	1.01055	2.29532	-0.746861	5.83731	8.13263	5.09045	28	15	8	5	28	17
Partner of Y14 and mago	Q9BRP8	PYM1	7.4019	8.18809	8.31818	6.22236	6.35697	6.22303	7.20526	6.98459	6.73104	6.848	5.44609	6.0759	5.83151	7.97068	7.80826	6.0457	6.71079	5.86982	-0.0899169	0.411275	-0.501192	6.87944	6.78952	6.37824	0.984728	0.660785	0.971012	0.835647	0.759451	0.129596	-1.34111	0.627658	6.44745	5.10633	7.0751	40	4	16	2	16	2
Dolichyl-diphosphooligosaccharide--protein glycosyltransferase subunit STT3A	P46977	STT3A	8.90207	8.36028	8.31931	6.45579	5.57366	5.41426	10.6036	10.8734	9.75429	5.4552	7.13527	7.4793	9.07631	7.6605	7.9629	4.76469	5.2925	5.57974	1.22924	1.99667	-0.767432	7.38755	8.61679	6.62012	1.54135	2.18136	1.74027	1.39362	0.756962	2.56703	NaN	NaN	NaN	NaN	NaN	17	12	12	7	18	12
RNA-binding protein 8A	Q9Y5S9	RBM8A	10.0011	8.33065	9.48363	9.36477	8.01842	9.96557	11.345	11.6598	11.4546	11.0454	11.7601	12.2731	10.2265	7.57539	9.09492	8.77185	5.56089	10.1483	2.13299	2.6238	-0.490814	9.4242	11.5572	8.93339	0.835126	0.418414	1.76609	2.79588	0.754487	2.01323	-0.867763	1.16452	7.64097	6.77321	8.80549	39	6	39	6	45	7
Flap endonuclease 1	P39748	FEN1	9.30777	9.06167	9.82661	6.30303	7.06824	7.61095	9.72038	9.83542	10.3203	8.69631	8.66676	10.0759	8.35297	8.02962	8.38694	6.36219	6.90617	8.18006	1.44159	1.67306	-0.231471	8.33631	9.7779	8.10484	1.40298	0.7056	0.855244	1.79317	0.754487	4.5544	2.04844	-2.98196	7.30925	9.35768	4.32729	25	7	16	4	28	9
SNW domain-containing protein 1	Q13573	SNW1	11.8262	10.4067	11.2228	5.21821	5.54558	5.79017	11.7537	12.2773	11.5209	7.22381	8.31895	10.5407	11.6134	10.2845	11.8035	6.10742	5.58595	7.63699	2.93233	2.07005	0.862278	8.09845	11.0308	8.96073	3.12381	2.04717	2.75913	1.37366	0.752027	1.33536	-3.21619	-1.94238	12.1932	8.97696	10.2508	24	8	22	7	24	8
Calcium-binding protein 39	Q9Y376	CAB39	7.54597	7.37508	9.56567	6.01035	5.27416	5.87201	7.15876	8.41839	10.4212	6.0431	7.42551	8.20858	6.42228	5.47914	9.86335	5.13085	4.65921	6.50192	1.12433	1.86633	-0.742002	6.69271	7.81704	5.95071	1.564	1.47855	1.8695	1.12843	0.752027	1.87943	NaN	NaN	NaN	NaN	NaN	28	8	16	5	32	9
Leucine-rich PPR motif-containing protein mitochondrial	P42704	LRPPRC	7.62629	5.97368	17.7609	17.8567	18.2473	16.8286	8.75882	7.92535	9.29625	17.4969	8.74413	10.1475	5.97897	5.9451	4.41479	17.7039	5.30557	18.5775	-8.26723	3.0655	-11.3327	17.2948	9.02754	5.96203	5.65847	3.55549	6.60379	0.847712	0.74958	0.142065	-8.34756	0.938416	17.3226	8.97507	18.261	43	45	33	32	47	49
Low-density lipoprotein receptor	H0YMD1	LDLR	7.64937	8.71747	5.03011	4.97236	7.44261	6.57542	8.34939	7.99887	5.46333	8.21699	8.37968	7.75802	4.6488	6.15813	5.49305	5.47664	5.85226	6.71081	1.09892	2.43527	-1.33636	7.00902	8.10793	5.67266	1.50372	1.11769	0.699897	0.88941	0.747147	1.82974	NaN	NaN	NaN	NaN	NaN	3	2	NaN	NaN	3	2
Ribosome biogenesis regulatory protein homolog	Q15050	RRS1	8.49462	7.68166	9.34997	6.09112	6.1255	5.1223	10.2425	10.9187	9.74787	8.92896	10.196	11.0696	6.14456	6.06736	8.7664	5.48865	5.55217	6.29773	3.31565	4.11326	-0.797617	6.90358	10.2192	6.10596	1.62559	0.786505	1.21115	1.9431	0.744727	2.82681	1.14347	-3.14083	8.89573	10.0392	5.7549	16	5	7	2	16	4
Protein transport protein Sec24B	O95487	SEC24B	6.19456	7.36693	6.94275	5.28505	5.6812	6.99469	8.18095	8.68324	10.1004	5.26769	7.33092	7.99317	6.63265	7.45927	8.16179	5.04647	9.79259	7.44799	1.5184	0.633429	0.884975	6.56865	8.08706	7.45363	0.822736	1.59948	1.57704	1.767	0.744727	0.326058	NaN	NaN	NaN	NaN	NaN	4	4	4	4	7	6
TBC1 domain family member 15	Q8TC07	TBC1D15	9.92307	9.10771	8.65703	8.26936	8.58263	10.1166	9.51889	8.62611	10.091	8.98684	9.71721	9.61541	9.84004	9.31992	10.1816	8.64526	9.05829	9.94265	0.684776	-0.0128303	0.697606	8.88237	9.56715	9.57998	0.756877	0.529957	0.588948	0.376751	0.744727	0.133713	-0.37957	1.61935	7.84775	7.46818	9.4671	11	4	8	4	9	4
Gamma-glutamyl hydrolase	Q92820	GGH	9.08143	8.70394	8.59358	8.08428	8.42496	8.67009	9.84497	9.84934	8.37234	9.48882	9.67964	10.4761	10.0819	9.82753	8.64577	7.53084	9.35942	8.70677	1.13047	0.72921	0.401262	8.63183	9.76231	9.0331	0.329803	0.694778	0.932793	1.80688	0.742321	0.679854	0.771324	-1.04555	8.16802	8.93934	7.12247	15	4	16	4	16	4
Mitogen-activated protein kinase 14	Q16539	MAPK14	8.25323	9.56016	10.8957	4.74911	4.75385	8.27296	8.67539	10.2788	11.606	6.3412	4.98768	6.71672	6.03201	5.52572	11.0547	4.28711	6.01747	6.33418	-0.56704	1.67131	-2.23835	8.26309	7.69605	6.02474	2.51717	2.53235	2.3264	0.35164	0.742321	0.920819	1.45536	-2.093	11.2677	12.7231	9.17473	20	5	23	6	28	7
40S ribosomal protein S12	P25398	RPS12	10.971	10.9537	10.999	6.98288	7.92339	8.42803	11.2164	11.7387	6.81006	8.87566	9.18408	10.5981	11.2897	10.8898	11.3891	11.1132	11.4639	7.8009	0.200211	-1.31035	1.51056	9.69086	9.89107	11.2014	1.81125	1.81943	1.41471	0.142065	0.742321	0.365523	NaN	NaN	NaN	NaN	NaN	27	3	38	4	46	5
Exosome complex component CSL4 (Fragment)	R4GMQ7	EXOSC1	8.98891	8.71761	5.66277	6.03549	5.24401	9.06768	8.58661	10.1518	6.09391	8.28249	8.77541	10.2928	7.43363	5.13164	5.36233	6.75034	5.59174	7.40625	1.30446	2.50997	-1.20551	7.37655	8.68101	6.17104	1.81616	1.52507	1.04451	1.26922	0.739929	1.85387	NaN	NaN	NaN	NaN	NaN	23	2	NaN	NaN	11	1
Protein transport protein sec16	F1T0I1	SEC16A	10.5937	9.61662	5.95407	4.17412	5.50903	7.6585	10.1854	10.3478	5.86445	6.94802	7.84656	7.08608	10.6827	10.8362	7.049	6.74739	5.54612	6.99831	0.660034	0.442664	0.21737	6.80629	7.46632	7.02366	2.49477	1.8331	2.22424	0.628932	0.739929	0.0496351	NaN	NaN	NaN	NaN	NaN	14	21	NaN	NaN	15	19
CTP synthase	B4E1E0	CTPS1	5.35697	6.05067	10.2863	5.19755	7.27454	7.21578	6.97722	6.16367	10.3877	7.00888	5.86542	8.92333	6.63697	6.13468	10.2521	8.73917	6.36413	9.6116	0.359826	-0.695022	1.05485	6.63323	6.99305	7.68807	1.8819	1.75037	1.80097	0.576754	0.739929	0.600326	0.425836	0.760537	10.0564	10.4822	10.8169	NaN	NaN	25	7	34	10
Regulator of nonsense transcripts 2	Q9HAU5	UPF2	11.4784	10.7638	10.5494	10.4243	10.5388	11.9501	11.4114	11.5594	11.3435	11.1729	11.6581	12.1117	11.3104	10.5497	10.8438	10.912	11.0151	12.2541	0.828794	0.521827	0.306968	10.6566	11.4854	10.9636	0.619683	0.32587	0.595597	1.63639	0.737549	1.18776	2.21188	5.11498	3.4902	5.70208	8.60518	12	10	3	3	11	9
AP-3 complex subunit mu-1	Q9Y2T2	AP3M1	6.0446	8.24113	8.53091	5.50746	6.41387	5.94065	8.83384	5.77703	10.2075	6.50662	7.57092	8.71122	6.26951	7.2047	8.2597	5.82618	5.25368	5.52907	1.91183	2.09322	-0.181393	6.22924	8.14107	6.04784	1.28057	1.63734	1.14231	0.692504	0.737549	1.13194	1.0477	-0.771126	6.7305	7.77821	5.95938	21	5	17	4	22	5
Apolipoprotein L3	O95236	APOL3	5.28823	5.38317	11.1975	6.41351	5.59667	10.0238	7.13931	6.87413	11.4541	9.89361	8.83156	10.4172	5.81014	4.92019	11.3637	7.22304	6.85761	10.0373	3.35749	2.32226	1.03523	6.00509	9.36258	7.04032	2.60829	1.83181	2.49486	1.61979	0.735182	1.72816	1.1385	-1.14169	7.05463	8.19313	5.91294	NaN	NaN	8	3	9	3
Tyrosine-protein phosphatase non-receptor type 23	Q9H3S7	PTPN23	5.56299	5.61707	6.48594	10.3642	9.00868	10.0382	6.95226	7.33808	10.2582	9.43973	10.8139	11.0244	5.98578	6.8183	8.14639	9.04196	11.16	10.5394	2.10166	1.25479	0.846866	7.74731	9.84897	8.59418	2.21492	1.76432	2.03583	1.1891	0.735182	1.03012	NaN	NaN	NaN	NaN	NaN	NaN	NaN	1	1	8	7
Testis-specific Y-encoded-like protein 1	Q9H0U9	TSPYL1	11.8102	10.6888	7.16686	10.5372	10.8805	11.2991	12.0503	12.3261	6.64408	11.4891	11.7389	11.9894	11.7957	10.7707	5.52188	10.2263	10.7057	10.9795	1.07955	1.12595	-0.0464058	10.7846	11.8642	10.7382	1.64823	2.17211	2.25303	1.07988	0.735182	2.6925	NaN	NaN	NaN	NaN	NaN	11	5	NaN	NaN	20	6
Protein transport protein SEC23	F5H365	SEC23A	9.27703	13.7148	10.5192	14.1898	5.32669	9.88541	8.10523	14.956	10.9147	15.1851	4.98272	14.6728	6.59222	11.2232	9.68727	5.83228	4.94035	11.6598	2.5914	4.65398	-2.06258	10.2023	12.7937	8.13974	3.243	4.24092	2.89993	0.530178	0.735182	1.1707	-3.13895	3.3539	9.86456	6.72561	13.2185	15	5	14	6	19	7
Very-long-chain enoyl-CoA reductase	Q9NZ01	TECR	10.1056	10.067	10.0639	8.59656	8.96887	9.77441	9.62209	9.72804	11.4144	8.04106	11.178	10.5567	10.4279	9.24866	10.2712	7.1299	8.64187	9.35127	0.223197	0.842402	-0.619205	9.91917	10.1424	9.29997	0.651855	1.24126	1.20621	0.47237	0.735182	1.02091	-0.0598216	1.89554	7.37452	7.3147	9.27006	15	5	9	3	10	4
Probable ATP-dependent RNA helicase DDX20	Q9UHI6	DDX20	10.8496	9.48454	10.7803	10.0222	6.80232	7.41549	11.0854	11.0165	8.82248	9.41545	9.30033	10.2913	9.91257	10.0975	8.63601	8.39463	5.92747	8.06291	0.0999808	1.33804	-1.23806	9.75339	9.85337	8.51532	1.72656	0.95007	1.50903	0.437707	0.735182	1.6216	0.334132	0.610109	8.44477	8.7789	9.05488	23	12	9	5	24	14
Terminal uridylyltransferase 7	Q5VYS8	TUT7	6.50122	14.4666	5.44087	9.61546	8.47115	8.98613	7.50478	8.15213	6.10018	10.2282	7.78405	9.12554	6.34599	10.4047	5.72383	8.20755	8.21989	8.54369	-0.760547	-0.245633	-0.514914	8.72864	7.96809	8.21372	3.14352	1.41581	1.67542	0.274905	0.735182	0.152427	NaN	NaN	NaN	NaN	NaN	8	8	NaN	NaN	10	9
Eukaryotic translation initiation factor 3 subunit K	Q9UBQ5	EIF3K	9.99067	11.4392	6.62822	8.89824	9.65071	10.1943	11.2164	10.7468	6.51648	10.3789	10.9487	10.4142	10.8396	12.751	7.76283	9.02245	9.11634	10.0949	0.75977	0.974855	-0.215085	9.82069	10.5805	9.60561	1.61916	1.7538	1.73175	0.74958	0.732828	0.0614803	NaN	NaN	NaN	NaN	NaN	51	8	NaN	NaN	32	5
60S ribosomal protein L26	P61254	RPL26	6.48387	5.78655	10.2131	8.14139	7.13935	8.50712	6.20737	7.58199	10.7604	9.51956	10.1558	10.4972	5.01501	5.24963	9.76404	7.46703	7.49649	8.76772	2.19732	2.35593	-0.158605	7.64037	9.83769	7.48176	1.58844	1.82586	1.8824	1.51713	0.728158	3.01011	0.257874	-0.901414	8.2181	8.47598	7.31669	NaN	NaN	22	4	22	3
Ribosome biogenesis protein WDR12	Q9GZL7	WDR12	7.98544	8.61633	8.84803	6.19326	5.78154	5.22943	9.76696	8.79834	8.606	8.35531	10.1325	11.1315	9.30841	9.34578	8.224	5.99197	6.20775	6.51597	2.1933	1.91267	0.280632	7.08935	9.28265	7.36998	1.56192	1.07031	1.55274	1.22185	0.725842	1.08884	2.04543	2.6265	5.64282	7.68825	8.26931	19	6	16	4	19	5
Proteasome subunit beta type-4	P28070	PSMB4	9.37014	9.48127	11.0925	8.1396	8.78159	8.01285	9.49155	10.0353	10.4031	9.09024	10.55	10.8287	4.88384	8.48224	10.5974	7.73213	8.11088	8.56094	1.14337	1.92267	-0.779307	9.07587	10.2192	8.29656	1.1297	0.665223	1.84747	0.88941	0.725842	1.57512	-0.574233	-0.870497	9.52517	8.95094	8.65467	27	4	27	4	20	3
Peroxisomal biogenesis factor 19	P40855	PEX19	11.1637	11.0783	11.2925	10.7925	11.3179	11.3139	11.7004	11.9412	10.7463	10.9436	11.3841	11.5571	12.2389	11.5855	11.2921	10.7951	11.2152	11.4957	0.242529	0.0767307	0.165799	11.2281	11.4706	11.3939	0.2039	0.456282	0.479757	0.508638	0.725842	0.138466	1.73025	1.51158	7.61265	9.3429	9.12422	47	9	31	6	47	9
AF4/FMR2 family member 4	Q9UHB7	AFF4	11.1005	7.76971	11.0363	7.31967	8.1251	6.60268	9.73762	8.96973	10.4375	6.43551	7.55428	9.69469	6.27917	7.57667	10.3547	5.85606	8.40105	6.45914	1.38481	2.31431	-0.9295	7.9474	9.33221	7.0179	1.93445	1.51871	1.68775	0.0757207	0.725842	0.91364	-4.93203	-1.67321	11.1746	6.24258	9.5014	10	7	6	4	12	8
Arginase-1	P05089	ARG1	13.0584	12.994	12.6304	12.1734	11.2137	11.1105	12.4023	12.0745	12.4531	12.481	11.1564	12.2418	12.829	13.4885	13.3768	11.5034	12.7568	12.4661	-0.079824	-0.470868	0.391044	12.4019	12.3221	12.7929	0.861727	0.503004	0.718053	0.0736575	0.725842	0.74958	0.122892	-0.313474	13.1365	13.2594	12.8231	39	11	30	9	16	5
Double-strand-break repair protein rad21 homolog	O60216	RAD21	9.50744	9.25944	8.68492	7.41819	6.67059	6.19806	8.882	9.6412	10.4593	4.987	6.58592	6.50067	9.385	8.10868	8.89503	6.74792	5.21039	6.59344	-0.317595	0.30566	-0.623254	8.05156	7.73396	7.4283	1.39062	2.13059	1.58108	0.0710923	0.725842	0.25649	2.72998	1.72013	5.40347	8.13345	7.1236	36	18	24	10	37	17
Lysophosphatidylcholine acyltransferase 2	Q7L5N7	LPCAT2	7.6686	8.53683	5.65354	6.36906	6.31163	7.18982	9.36247	9.95225	6.59555	9.06016	9.14144	9.96389	7.65012	7.3844	7.66171	7.23984	7.06512	9.51227	2.47252	1.7347	0.737817	6.77944	9.25196	7.51726	1.05049	1.2467	0.892896	2.7986	0.723538	1.15989	-0.0633435	1.70396	5.96464	5.9013	7.6686	2	1	2	1	10	3
Eukaryotic translation initiation factor 2 subunit 1	P05198	EIF2S1	9.88707	10.6839	8.97252	10.2576	10.143	10.372	11.5865	12.2442	10.1677	11.614	12.6631	13.602	8.702	10.1675	9.28168	9.8997	9.8149	10.4931	1.72877	2.07178	-0.343009	10.2003	11.9291	9.8573	0.590711	1.16109	0.643026	2.73283	0.723538	2.86967	1.57187	-1.60998	7.35218	8.92404	5.74219	49	13	41	10	53	15
Vacuolar fusion protein CCZ1 homolog	P86791	CCZ1	6.41811	6.1144	8.17468	9.19574	9.56569	10.6462	6.68615	6.09512	6.63522	10.1237	10.4457	11.6257	6.17587	5.45438	8.50712	7.52497	8.91997	10.8321	-0.280267	0.388895	-0.669162	8.68521	8.40494	8.01605	1.80147	2.39504	1.9545	0.255707	0.723538	0.524329	-0.468089	0.474623	7.65693	7.18884	8.13155	18	6	16	5	14	5
Serine/threonine-protein kinase 4	Q13043	STK4	11.084	10.7127	11.0961	10.0196	10.6222	11.053	11.735	12.5399	12.8302	10.9825	11.8922	12.1869	11.5989	10.6467	11.5194	9.89356	10.735	11.1537	1.15674	1.09523	0.0615153	10.8828	12.0396	10.9444	0.417863	0.652409	0.638314	2.9914	0.721246	2.29671	0.781103	0.945784	7.84241	8.62352	8.7882	33	9	35	9	46	14
Histone H1.10	Q92522	H1-10	11.3909	11.6375	10.2812	10.4928	10.5414	11.8478	12.3296	12.0375	12.3897	11.8808	12.1573	13.0952	11.2076	11.3452	10.9015	9.84002	9.96469	10.9793	1.27732	1.30303	-0.0257134	10.9661	12.2434	10.9404	0.671722	0.425395	0.643838	2.52578	0.721246	2.86967	2.67332	1.16226	4.79957	7.47289	5.96183	23	6	23	5	28	6
F-box-like/WD repeat-containing protein TBL1XR1	Q9BZK7	TBL1XR1	8.74106	10.7136	9.96534	8.39416	9.00343	9.73015	9.98071	10.9355	11.4381	10.9342	11.0033	11.2784	8.64641	8.35513	9.98042	8.78411	8.42232	8.69742	1.60259	2.29747	-0.694873	9.36679	10.9694	8.67192	0.866464	0.507171	0.59449	2.28316	0.718967	3.52578	-0.00937891	-0.582078	7.71342	7.70404	7.13134	31	11	23	9	38	7
Inositol-1-monophosphatase (Fragment)	H0YBL1	IMPA1	6.09708	5.04273	10.4547	8.88667	9.11288	11.1794	6.80851	7.57763	11.5296	10.5171	11.0808	10.8724	5.55488	5.8347	10.7565	10.8477	10.8784	10.7973	1.69495	-0.0821419	1.77709	8.99978	10.6947	10.7769	2.41841	2.00776	2.64842	1.56703	0.714443	0.958607	-0.468496	-0.0872431	8.03584	7.56735	7.9486	NaN	NaN	29	5	24	5
Ras-related protein Rab-5A	P20339	RAB5A	9.79185	10.4264	8.87523	8.10208	8.30916	8.60833	9.34975	10.0107	10.4214	9.17388	9.29506	9.85315	9.56068	9.01505	7.08714	8.87101	7.19052	8.74601	0.859672	0.792938	0.0667334	8.74178	9.60145	8.80851	0.906854	0.49038	1.02495	0.920819	0.714443	1.22915	NaN	NaN	NaN	NaN	NaN	31	3	16	1	42	4
Proteasome subunit alpha type-5	P28066	PSMA5	11.5555	11.284	10.3656	9.43248	10.2562	10.2812	11.7056	11.5422	9.286	10.605	11.1756	11.8157	10.7399	11.0649	10.6494	9.27011	9.50563	10.3346	1.03549	0.866865	0.168626	10.3234	11.3589	10.492	0.773139	0.956972	0.718953	0.595166	0.714443	0.801343	0.309428	-0.623281	8.83444	9.14387	8.21116	39	6	29	5	21	3
Myotubularin-related protein 3	Q13615	MTMR3	7.65528	7.88686	8.29889	4.91792	5.83021	4.88636	6.91301	7.82966	8.50514	6.09477	6.35564	8.37678	7.52489	9.26146	8.80268	4.8249	5.5646	6.40094	0.628589	0.408417	0.220173	6.74274	7.37133	6.96292	1.54995	1.03672	1.77571	0.585027	0.712198	0.213249	1.53151	-1.0941	6.89215	8.42366	5.79805	11	7	10	6	17	12
Tax1-binding protein 1	Q86VP1	TAX1BP1	7.14109	12.6148	8.37773	8.43725	8.58128	7.72595	8.13991	8.80022	10.5638	6.979	6.91724	8.45455	7.63554	7.38293	9.40805	5.54453	6.58087	7.58195	-0.110264	0.814788	-0.925052	8.40749	8.29723	7.48244	1.93985	1.34766	1.28243	0.222573	0.712198	2.39903	0.653663	-2.2123	7.74234	8.39601	5.53004	19	10	15	7	19	10
Glutamate dehydrogenase 1 mitochondrial	P00367	GLUD1	10.1523	9.97985	10.5959	8.80707	9.69909	9.21803	10.4791	10.6625	11.7241	9.89417	9.87761	10.7657	12.0922	9.51177	11.4528	9.41897	9.1897	10.2259	0.731312	0.701931	0.0293813	9.83947	10.5708	9.86885	0.648777	0.681638	1.19794	1.92445	0.709965	0.260428	-0.361679	-1.33047	10.682	10.3203	9.35156	32	12	26	10	35	15
Transmembrane emp24 domain-containing protein 4	Q7Z7H5	TMED4	9.48784	8.57837	9.14022	8.58613	10.0524	9.92926	10.1473	11.1381	9.87375	8.98356	9.48244	10.948	9.82179	8.19279	8.17303	8.86607	8.89651	9.57122	0.696514	1.12925	-0.432734	9.31403	10.0105	8.88129	0.64081	0.834022	0.682288	0.946922	0.709965	1.37469	-0.904313	0.211479	6.5406	5.63629	6.75208	25	3	21	2	16	2
Alpha/beta hydrolase domain-containing protein 16A	A0A0G2JJD3	ABHD16A	7.00945	7.46072	6.29583	12.8832	12.1238	11.3123	6.81532	7.40869	9.45337	12.8093	12.8184	12.0522	5.53627	6.28889	7.10585	11.8051	5.82079	11.3821	1.36631	4.05543	-2.68912	9.38649	10.7528	6.69737	2.90659	2.71647	2.84475	0.643974	0.709965	1.1463	0.375129	0.125546	4.93069	5.30582	5.05624	9	4	12	5	8	3
Polyadenylate-binding protein 4	Q13310	PABPC4	5.7653	8.18938	8.25153	4.25332	5.59221	5.73888	9.16591	6.19861	7.29149	5.4175	7.31216	9.31866	6.09075	9.83292	8.27794	4.21356	5.59672	9.9388	1.54974	0.117479	1.43226	5.75209	7.30182	7.18435	1.59178	1.5606	2.37576	0.571865	0.709965	0.0447935	3.51618	3.12897	6.77637	10.2926	9.90534	24	1	22	1	27	1
26S proteasome regulatory subunit 4	P62191	PSMC1	9.58575	5.52801	10.1945	8.80332	8.92529	9.41678	6.10073	7.7095	10.5424	9.97154	10.6528	11.1324	6.79233	6.43833	8.58601	8.69003	8.41853	8.84433	1.08592	1.75468	-0.668761	9.17103	10.2569	8.50227	1.65191	1.99656	1.05793	0.293282	0.709965	1.54975	0.682271	-2.73562	7.26247	7.94474	4.52685	37	11	29	8	34	10
Transcriptional regulator ATRX	P46100	ATRX	7.42568	9.91127	5.77028	6.7237	6.96728	10.6826	8.35883	7.38007	6.26585	9.25852	8.91994	8.33409	6.07564	8.06926	6.55954	7.91994	5.21487	7.0187	1.14998	1.55734	-0.407361	7.19648	8.34646	6.78912	1.93915	1.09704	1.09615	0.0695604	0.707744	0.946922	-1.2451	-0.511559	6.92636	5.68126	6.4148	5	8	2	3	6	9
Endoplasmic reticulum lectin 1	Q96DZ1	ERLEC1	7.49009	7.08714	6.62409	5.00932	6.49669	6.13011	7.66505	8.26725	6.02905	5.94718	6.79746	7.55635	7.08003	7.39985	6.21237	5.21781	5.75669	5.64916	0.616515	1.19238	-0.57586	6.56039	7.17691	5.98453	0.859648	0.942177	0.857515	0.91364	0.705534	1.50864	NaN	NaN	NaN	NaN	NaN	18	6	NaN	NaN	17	5
Histone-binding protein RBBP7	Q16576	RBBP7	10.3156	10.0728	5.95156	7.28438	8.91642	9.91691	10.906	10.1294	7.14026	8.74504	10.324	11.0589	5.39563	9.21653	5.43284	8.51313	5.80895	9.92898	0.81002	3.06564	-2.25562	9.41666	10.2267	7.16104	1.76461	1.5058	2.06647	2.14327	0.703335	1.34775	NaN	NaN	NaN	NaN	NaN	32	5	NaN	NaN	32	6
GrpE protein homolog 1 mitochondrial	Q9HAV7	GRPEL1	12.6726	13.0547	9.67462	9.45855	9.78661	6.14898	9.9646	12.8462	8.24745	7.3386	10.9416	11.0213	5.81128	12.3284	10.2283	8.71297	8.9404	5.18456	0.722503	1.62643	-0.903926	9.73061	10.4531	8.82669	2.51569	2.00822	2.68691	0.0213631	0.703335	0.554396	-4.08352	-10.3744	15.7066	11.6231	5.33214	25	4	25	4	25	4
Reticulon-3	O95197	RTN3	9.30417	7.81865	7.87995	9.6729	8.37565	8.46646	10.0668	10.0884	9.9442	9.82377	8.95233	5.59023	9.00935	8.27305	6.45043	7.49945	8.35856	8.33177	1.46293	1.58157	-0.118647	8.42106	9.88398	8.30241	0.754056	1.75985	0.892492	0.263604	0.701147	0.575118	NaN	NaN	NaN	NaN	NaN	1	1	1	1	1	1
Gamma-tubulin complex component 3	Q96CW5	TUBGCP3	5.7592	11.3225	12.6686	5.67376	5.72245	5.85969	8.77122	11.0265	10.5028	4.80541	4.77294	6.87048	7.79188	12.0515	12.9115	4.99176	5.99223	6.4778	2.01141	0.686014	1.32539	5.80945	7.82085	7.13484	3.2518	2.74419	3.32144	0.0195421	0.701147	0.522879	3.23468	1.19623	12.3674	15.6021	13.5637	7	4	5	3	11	5
Arfaptin-1	P53367	ARFIP1	8.47861	8.95146	6.82556	5.30183	6.28895	6.30795	9.24067	8.83895	7.15914	8.55321	7.28873	8.38098	7.84536	6.29121	6.92367	5.49537	5.25461	6.38789	1.90034	2.12754	-0.227205	6.56676	8.46709	6.33955	1.40636	0.842753	0.948553	1.21467	0.69897	2.26841	NaN	NaN	NaN	NaN	NaN	22	5	6	1	22	5
Cytochrome b-c1 complex subunit 2 mitochondrial	P22695	UQCRC2	6.02191	6.47157	5.29989	7.38836	8.38711	9.27766	6.33999	6.20593	5.26364	8.0124	9.53216	10.2044	6.27168	6.20719	6.9662	8.50406	8.41874	9.22798	0.246233	-0.516272	0.762504	6.92996	7.1762	7.69247	1.5013	1.98373	1.28406	1.00087	0.69897	0.00480371	NaN	NaN	NaN	NaN	NaN	33	10	26	7	32	10
Translin-associated protein X	Q99598	TSNAX	9.58832	9.65413	9.57667	9.44259	9.50835	10.0553	9.85309	10.1991	10.3725	9.64728	10.1176	10.1349	11.2711	9.37669	10.1431	9.00532	10.8514	10.2682	0.543795	-0.0793681	0.623163	9.5825	10.1263	10.2057	0.217075	0.260345	0.856849	1.85699	0.696804	0.102923	1.59002	1.52836	4.64676	6.23678	6.17513	40	7	22	4	48	9
RING1 and YY1-binding protein	Q8N488	RYBP	6.25758	6.904	4.92464	5.97991	5.75763	5.36933	7.73547	6.32686	6.51077	5.11474	4.77622	7.78992	6.8968	6.14526	7.27118	5.80592	6.29447	6.76657	0.550048	-0.111706	0.661754	5.86877	6.41882	6.53052	0.691135	1.26633	0.541784	0.357535	0.696804	0.142065	3.72896	-0.614506	5.03949	8.76845	4.42498	7	1	7	1	21	2
Caspase-14	P31944	CASP14	13.1227	13.5637	12.4126	11.4152	9.74271	11.2094	13.4511	11.3572	11.4349	11.419	10.9559	11.325	12.1223	14.0285	12.8603	12.4824	10.9121	11.873	-0.525815	-0.914226	0.388411	11.9139	11.3881	12.3023	1.40645	0.89625	1.04276	0.20621	0.696804	0.60206	0.0730915	-0.247131	12.1035	12.1766	11.8564	50	12	34	9	15	4
Splicing factor 3B subunit 4	Q15427	SF3B4	9.44328	9.60846	10.7056	8.60348	10.0739	10.2696	10.6319	10.9516	12.1184	11.0373	11.406	11.9314	11.42	10.1611	11.3471	8.79899	9.58175	10.3745	1.38049	0.953845	0.426648	9.84117	11.2217	10.2678	0.736176	0.583729	1.01413	3.41229	0.694649	1.22403	0.35392	0.78871	7.2571	7.61102	8.04581	18	4	18	4	13	3
DnaJ homolog subfamily A member 2	O60884	DNAJA2	9.8965	10.2939	8.90845	9.78935	10.7226	11.1197	11.0223	11.181	11.0153	10.6991	11.9563	12.2335	7.15437	10.2336	9.07068	10.1812	9.4802	10.4185	1.00642	1.27095	-0.264536	10.0952	11.1016	9.83068	0.77714	0.603299	1.2245	2.94692	0.694649	1.97881	NaN	NaN	NaN	NaN	NaN	33	8	33	8	33	8
Transducin-like enhancer protein 3	H0YKT5	TLE3	6.19487	6.37637	5.63215	9.55292	10.2102	10.6753	7.16863	5.89412	9.87523	10.1126	10.5116	10.0489	5.05812	6.67699	6.28066	9.04982	9.0868	9.73357	1.99742	2.09866	-0.101238	7.96464	9.96206	7.8634	2.27537	1.91645	1.89234	0.514279	0.694649	1.04576	NaN	NaN	NaN	NaN	NaN	NaN	NaN	4	2	10	4
Ubiquitin-conjugating enzyme E2 S	Q16763	UBE2S	6.47181	6.1679	6.61142	5.78153	6.37792	4.88635	5.77855	7.41422	5.9091	6.62374	7.69084	9.32283	6.70936	8.72052	7.08912	5.54693	5.89418	6.55325	0.74607	0.387677	0.358393	6.27291	7.01898	6.6313	0.638858	1.3249	1.11517	0.655608	0.692504	0.204815	NaN	NaN	NaN	NaN	NaN	33	4	NaN	NaN	33	4
Nuclear fragile X mental retardation-interacting protein 2	Q7Z417	NUFIP2	9.59436	8.75228	11.9499	6.98766	6.088	5.69792	9.87715	10.4903	12.1155	8.75932	9.88214	10.3393	6.63042	7.62293	11.897	5.7667	7.07703	5.30305	2.24075	3.25699	-1.01625	7.86997	10.1107	6.85372	2.38741	1.09929	2.36779	1.40782	0.69037	2.21183	-0.429396	-1.39897	9.23249	8.8031	7.83352	17	7	38	19	25	10
Diaphanous homolog 2 (Drosophila) isoform CRA_c	A6NML8	DIAPH2	9.08289	6.7443	7.17073	7.98544	8.41265	10.1577	8.45861	9.25245	8.13679	9.94758	10.0595	10.1457	8.38042	9.52074	7.41032	9.3171	9.4684	9.93898	1.40097	0.207268	1.1937	8.19905	9.60002	9.39275	1.25388	0.868089	0.936326	1.0942	0.69037	1.02919	0.348489	0.620548	6.05992	6.40841	6.68047	9	7	7	5	8	6
Protein transport protein Sec61 subunit alpha isoform 1	P61619	SEC61A1	12.3573	12.1896	10.2234	9.60988	10.6092	10.663	10.7159	12.7703	10.2086	11.0556	11.2764	10.079	9.17951	11.7387	8.84147	9.97011	10.1149	11.0289	0.249614	0.843205	-0.593591	10.6361	10.8857	10.0425	1.09901	0.97642	1.09398	0.0599818	0.69037	1.17849	-0.101348	0.305436	8.20584	8.10449	8.51128	15	5	4	2	8	3
FNBP1 protein	B7ZL14	FNBP1	11.5827	10.2335	11.5908	11.6392	11.9313	12.814	11.4567	11.5709	12.5207	12.397	12.0529	13.2182	12.151	11.1049	12.4012	11.5773	11.7335	12.6263	0.609944	0.28274	0.327204	11.615	12.225	11.9422	0.830269	0.655465	0.565567	1.30715	0.688246	0.575118	0.918411	0.486834	9.98057	10.899	10.4674	24	11	17	8	39	17
Succinate dehydrogenase [ubiquinone] flavoprotein subunit mitochondrial	P31040	SDHA	8.86341	8.16093	11.7579	9.54292	10.3877	11.8656	9.33201	12.6914	11.8209	9.9678	11.7901	11.8449	9.54479	9.38178	12.6226	12.8884	9.46807	11.8089	1.8402	1.12866	0.711532	9.96531	11.8055	10.6768	1.51974	1.29393	1.6687	0.777284	0.688246	0.116339	0.820812	-0.978113	12.1895	13.0103	11.2113	29	11	28	11	35	14
Moesin	P26038	MSN	10.9823	11.2831	10.0912	14.2241	14.0589	14.4988	12.4762	12.5973	12.6444	14.7427	14.9823	14.8232	11.4642	10.5663	10.2435	13.4273	11.0222	14.0126	1.02253	2.4503	-1.42777	12.671	13.6935	11.2432	1.94842	1.25064	1.56239	1.81531	0.686133	2	NaN	NaN	NaN	NaN	NaN	65	33	62	29	58	26
Nodal modulator 1	Q15155	NOMO1	5.68063	6.55788	5.53282	4.84555	4.86987	4.9581	6.44387	5.92697	6.21985	7.37214	6.9305	8.93213	6.3616	5.07789	6.81881	5.85654	5.60148	6.74416	1.44173	0.57812	0.863606	5.24546	6.68719	6.10907	0.666406	1.09001	0.685466	1.18642	0.686133	1.07988	NaN	NaN	NaN	NaN	NaN	31	1	NaN	NaN	35	1
Stress-70 protein mitochondrial	P38646	HSPA9	11.6202	10.958	9.39658	10.1079	10.9463	11.4874	12.858	13.4601	11.0204	12.4293	13.1592	13.8852	10.1813	10.5278	8.9845	10.2568	10.9186	11.5595	2.05647	2.61633	-0.559863	10.9521	13.0086	10.3923	0.851694	1.00502	0.860402	3.76195	0.68403	4.92812	NaN	NaN	NaN	NaN	NaN	42	25	37	20	42	27
Peroxisomal multifunctional enzyme type 2	P51659	HSD17B4	8.83971	9.36047	6.43833	6.16887	5.27676	6.68608	11.228	11.4701	6.18169	5.8612	5.15417	6.19472	6.05062	8.55582	5.93553	4.57908	6.35485	6.6048	-0.374004	-0.0145328	-0.359472	6.56221	6.1882	6.20274	1.60822	2.86678	1.29059	0.453457	0.68403	0.647817	NaN	NaN	NaN	NaN	NaN	21	10	NaN	NaN	32	14
Transcription intermediary factor 1-beta	Q13263	TRIM28	8.89142	8.18329	8.91919	4.89429	6.94024	6.3834	9.98769	8.54724	9.62828	8.9202	7.44311	10.1615	6.02742	7.90316	8.61272	5.87372	4.72863	6.0317	1.71248	3.24468	-1.5322	7.56176	9.27424	6.02956	1.59144	1.0272	1.44221	1.27984	0.681937	2.12148	0.125078	-0.611752	6.61153	6.7366	5.99977	42	19	22	11	48	21
Cell division cycle and apoptosis regulator protein 1	Q8IX12	CCAR1	9.94771	9.37112	7.11547	5.41594	6.96368	7.51523	9.98485	8.68134	6.1051	5.02514	6.97476	5.92129	9.77152	10.3061	6.20199	4.7937	6.34537	5.93003	-0.775418	0.266256	-1.04167	7.31535	6.53993	6.27368	1.67194	1.87197	2.25327	1.18575	0.681937	0.127261	NaN	NaN	NaN	NaN	NaN	9	8	3	2	8	6
Hepatocyte growth factor-regulated tyrosine kinase substrate	O14964	HGS	10.3584	10.0017	10.337	10.1695	10.6602	10.7141	11.0517	11.5471	11.2849	10.9432	11.4484	12.0875	10.8553	10.181	10.5867	10.5516	10.1755	11.1721	1.01894	0.797496	0.221439	10.3477	11.3666	10.5691	0.275527	0.409779	0.387207	3.05355	0.679854	2.07779	-0.890572	-0.760491	9.15332	8.26275	8.39283	8	4	10	6	13	8
Cleavage and polyadenylation specificity factor subunit 7	Q8N684	CPSF7	9.37769	9.73156	9.10761	8.40101	8.74379	10.2384	10.8608	10.3859	11.7072	10.2317	10.7064	11.5548	10.2221	8.5373	10.105	10.1169	9.18483	10.8563	1.54094	0.672665	0.868279	9.24265	10.7836	10.1109	0.666451	0.604985	0.83091	2.76955	0.679854	1.91721	3.63083	0.058538	3.99079	7.62161	4.04932	24	8	17	5	20	6
Obg-like ATPase 1	J3KQ32	OLA1	10.1513	8.31284	8.09693	5.31606	6.42618	11.8905	7.1636	9.78128	8.44985	9.09062	9.41094	11.5887	9.5898	8.39081	8.59928	9.92	10.0739	11.5006	1.0459	-0.504121	1.55002	8.20488	9.25078	9.7549	2.39788	1.46944	1.12832	0.379864	0.679854	0.358526	-1.38413	-0.483727	6.56152	5.17739	6.0778	33	9	14	4	34	8
Carboxypeptidase	X6R5C5	CTSA	10.9546	10.759	8.45376	9.72438	10.3856	8.95324	10.4169	10.6713	10.3342	10.0599	10.2441	8.86465	11.522	11.0984	8.59033	10.2246	9.78195	9.72831	0.234132	0.285867	-0.0517349	10.055	10.2891	10.0033	1.00993	0.637193	1.05196	0.263604	0.679854	0.048177	0.557683	1.63642	5.20089	5.75857	6.83731	16	6	13	5	16	6
60S ribosomal protein L13	P26373	RPL13	11.713	12.6495	12.1721	11.671	11.9609	11.6299	11.2582	11.6812	13.0256	11.9784	11.9113	12.2092	10.9842	10.4879	12.2704	11.6311	11.6118	11.7435	0.107885	0.323388	-0.215503	11.837	11.9448	11.6214	0.393354	0.592473	0.626179	0.0565055	0.679854	1.8962	-3.82188	-3.20529	13.3853	9.56344	10.18	18	4	14	3	13	3
Peptidyl-prolyl cis-trans isomerase E	Q9UNP9	PPIE	7.35147	8.02237	7.8568	6.76408	5.05885	5.90227	7.15381	7.78803	7.27015	5.27886	6.55397	7.76195	7.09455	7.33324	8.55286	5.80361	4.22222	5.78689	0.154208	0.762896	-0.608689	7.05777	7.21198	6.44908	1.16189	0.943741	1.51239	0.0985417	0.677781	0.37366	-0.831277	0.124725	7.7284	6.89712	7.85312	36	7	31	6	46	8
Malate dehydrogenase mitochondrial	P40926	MDH2	7.70328	6.17189	16.2332	6.10229	5.19441	6.10274	9.21738	9.3533	11.7994	4.64009	8.51598	11.0097	5.44485	5.32904	6.92624	5.05274	5.9019	6.0489	3.14803	3.61196	-0.463938	6.13731	9.28534	5.67337	4.15325	2.49971	0.670153	0.347754	0.673664	1.99568	-8.06374	-7.97235	17.7016	9.63784	9.72923	50	13	47	12	48	12
EF-hand domain-containing protein D2	Q96C19	EFHD2	11.0896	11.4428	11.9931	10.3824	11.0835	12.5449	12.1413	12.7798	12.967	11.8817	12.6364	13.0122	11.6909	11.5084	12.4141	10.4062	11.0835	12.4182	1.44186	1.10841	0.333444	11.2662	12.7081	11.5997	0.76069	0.460247	0.779693	3.01278	0.67162	2.3019	0.113257	4.13722	3.63097	3.74423	7.76818	38	8	28	6	35	7
Proteasomal ubiquitin receptor ADRM1	Q16186	ADRM1	9.00363	9.55539	9.10554	5.06254	7.77367	8.447	10.5826	7.90857	10.8944	9.19434	10.6573	11.2553	6.18193	8.78542	8.77489	6.13742	5.28648	8.51294	1.89465	3.27253	-1.37788	8.72532	10.62	7.34743	1.63577	1.27514	1.58155	1.20412	0.67162	1.61261	NaN	NaN	NaN	NaN	NaN	11	4	9	2	11	4
Guanine nucleotide-binding protein G(i) subunit alpha	P08754	GNAI3	10.8907	9.65685	9.63856	8.54844	5.83332	7.89373	9.80716	10.3815	9.63483	7.77551	7.6939	9.87727	9.43927	9.63874	8.24313	5.81513	5.62318	8.98991	0.627496	1.10448	-0.476984	9.0935	9.72099	8.61652	1.75927	1.15843	1.80047	0.36251	0.67162	2.15614	0.311399	2.16668	8.45976	8.77116	10.6264	35	5	22	3	39	5
Rap1 GTPase-GDP dissociation stimulator 1	P52306	RAP1GDS1	7.02348	10.2955	9.58077	5.57405	6.44045	6.10746	7.78705	7.38198	9.26751	4.41795	7.60496	7.6074	6.37619	5.11589	9.29108	4.98483	5.3713	6.75302	0.874217	1.73244	-0.858219	6.73197	7.60618	5.87375	1.95667	1.58725	1.62175	0.083546	0.67162	1.07988	0.922205	0.145323	7.33914	8.26134	7.48446	15	6	15	6	15	6
Pre-mRNA-splicing factor SLU7	O95391	SLU7	8.38806	7.62899	9.12073	8.88066	8.00955	9.00346	8.54133	8.20408	10.8701	8.76785	9.79766	10.2141	9.61114	8.61692	10.3763	8.47046	7.77037	8.90935	0.6484	0.519623	0.128777	8.63436	9.28276	8.76313	0.599206	1.05348	0.917077	1.36754	0.669586	0.419075	0.945153	1.61975	6.48354	7.4287	8.10329	14	4	16	5	26	8
Phosphatidylethanolamine-binding protein 1	P30086	PEBP1	9.98114	10.4894	9.20755	10.1967	8.67807	10.1528	9.93917	10.3877	10.1228	10.2712	8.79253	10.5617	8.49093	8.62494	10.8329	9.37077	7.43304	9.61561	0.130063	1.19917	-1.06911	10.067	10.197	8.99786	0.692566	0.634851	1.15832	0.694649	0.669586	1.34775	-1.09357	0.408761	9.66324	8.56967	10.072	64	7	65	7	64	7
AP2-associated protein kinase 1 (Fragment)	A0A096LP25	AAK1	10.1325	9.80239	9.66491	9.79035	9.99492	10.4658	9.81308	10.2788	10.0129	8.77109	10.0527	9.66585	10.1733	10.1317	8.5892	9.02131	10.0381	10.001	0.0143371	-0.106551	0.120888	9.89865	9.91299	10.0195	0.291927	0.530699	0.678198	0.356547	0.669586	0.145694	2.66155	-0.0778613	7.36317	10.0247	7.28531	9	3	2	1	12	4
Transaldolase	P37837	TALDO1	13.998	12.4914	10.4576	8.17448	9.03403	10.533	13.3511	13.0058	11.0017	9.46144	11.257	10.893	12.8174	13.106	10.7995	7.91193	7.99633	9.07122	0.63405	1.19399	-0.559939	10.4953	11.1294	9.93537	2.15807	1.45088	2.32288	0.886057	0.667562	1.19044	-0.724533	-0.421374	10.5491	9.82458	10.1277	28	10	24	7	29	10
DnaJ homolog subfamily B member 11	Q9UBS4	DNAJB11	10.1932	11.2537	9.31689	5.14418	6.24414	6.17754	10.6417	10.6443	10.1187	7.38948	9.47056	11.117	8.03216	10.8472	8.24684	5.89502	5.85516	6.06	2.59967	3.33411	-0.734437	7.78052	10.3802	7.04608	2.51686	1.35056	1.96973	1.11126	0.665546	1.64397	0.00146294	-0.788212	9.54963	9.55109	8.76142	34	10	28	7	31	9
Mitochondrial import inner membrane translocase subunit Tim9	Q9Y5J7	TIMM9	5.88944	6.38378	5.71108	5.17542	4.93359	6.04977	7.66349	9.76446	9.02904	6.44553	6.95396	8.94163	5.57107	6.21621	6.77156	6.4236	4.84448	6.64947	2.5023	1.98265	0.519645	5.80026	8.30256	6.31991	0.545518	1.3097	0.738196	2.98716	0.66354	2.16304	NaN	NaN	NaN	NaN	NaN	35	2	35	2	35	2
Phosphoglycerate mutase 1	P18669	PGAM1	10.5164	11.2487	11.1769	9.49553	10.3445	11.2499	11.5009	12.1579	12.2433	11.7877	10.9662	12.242	11.1056	8.79032	10.6267	9.54352	9.61517	10.7774	1.12622	1.8519	-0.725683	10.8466	11.9728	10.1209	0.698132	0.510521	0.894897	2.31336	0.66354	2.10513	0.19591	1.1745	8.33909	8.535	9.51359	69	12	47	8	53	10
Cyclin-dependent kinase 13	Q14004	CDK13	5.79132	5.72046	7.28623	7.98094	8.46185	9.41654	6.03147	6.43078	8.24051	7.04111	9.07031	9.83643	5.67795	4.86034	7.67955	7.88332	8.29632	8.58954	0.00722146	-0.140625	0.147846	7.63359	7.64081	7.78143	1.47933	1.51851	1.52399	0.555955	0.66354	0.869666	-0.132096	-0.0739365	6.43017	6.29807	6.35623	12	9	3	3	13	8
Zinc finger protein 687	Q8N1G0	ZNF687	8.33874	10.2869	8.77893	14.3143	14.5778	8.31243	6.51609	8.72799	7.96382	9.09995	15.1906	7.37955	13.6186	15.5658	6.31879	14.2467	15.5012	9.91025	-1.18701	-5.58674	4.39972	9.53292	8.3459	13.9326	2.93973	3.10315	3.67746	1.01055	0.661543	1.16115	0.478978	2.83495	4.58298	5.06196	7.41794	7	5	3	3	7	5
Protein OS-9	Q13438	OS9	12.3075	12.3533	11.8179	5.57378	6.21889	7.28752	12.3979	12.511	7.19239	6.28694	7.28993	6.79986	12.7595	5.47621	6.38823	7.02835	5.3411	6.87504	-2.31155	0.609522	-2.92107	9.55271	7.24116	6.63164	3.22882	2.89414	2.75877	0.241845	0.661543	0.551294	NaN	NaN	NaN	NaN	NaN	35	17	25	11	33	16
Neurogranin	Q92686	NRGN	9.07189	9.45876	5.50372	6.8759	8.98761	8.54994	8.96489	9.10633	7.24544	9.06218	9.41119	5.52192	5.25718	8.38737	6.27172	5.72431	8.66253	8.64274	0.244763	1.68399	-1.43923	8.76877	9.01354	7.32954	1.55025	1.52958	1.57693	0.0670192	0.661543	0.473661	NaN	NaN	NaN	NaN	NaN	18	1	NaN	NaN	18	1
Nuclear valosin-containing protein-like	O15381	NVL	10.9638	10.7822	10.1279	10.1638	10.8775	11.4015	11.4884	12.0262	10.2289	11.1625	11.9468	12.2215	11.2167	10.7209	9.60776	10.0564	10.5011	11.2883	0.887755	1.10657	-0.218812	10.8298	11.7176	10.611	0.492465	0.738343	0.655935	2.25181	0.659556	2.48945	0.149659	2.52322	8.44336	8.59302	10.9666	10	6	7	4	7	4
Lysophosphatidylcholine acyltransferase 1	Q8NF37	LPCAT1	8.3756	6.86975	5.60931	4.43831	5.53141	5.6679	8.79168	9.36835	7.62613	6.25644	6.55903	5.89637	9.68338	8.82139	5.69329	6.13485	4.54429	5.61021	1.45398	1.17851	0.275466	5.6386	7.09258	5.91407	1.36242	1.42384	2.02754	1.79049	0.659556	0.688246	NaN	NaN	NaN	NaN	NaN	4	2	2	1	5	2
V-type proton ATPase subunit C 1	P21283	ATP6V1C1	6.07704	6.05709	7.15218	6.30841	6.05793	7.224	7.89051	7.32688	7.86412	6.00187	8.20477	7.85562	5.68706	5.06162	7.35359	5.22839	6.65335	6.59963	1.66715	1.71652	-0.0493767	6.19272	7.85987	6.14335	0.557529	0.797391	0.909473	1.45842	0.659556	2.32239	-0.43558	-0.575997	7.04985	6.61427	6.47385	14	4	14	4	12	3
Lipocalin-1	P31025	LCN1	11.6893	13.654	12.2051	9.1601	6.88692	9.34185	11.4776	10.2447	13.6264	10.1562	9.51252	10.1892	9.71373	14.1398	12.6409	11.0208	9.12611	12.6422	-0.298634	-1.6139	1.31526	10.5156	10.217	11.8309	2.46818	1.49489	1.92961	0.171985	0.659556	0.322393	2.34297	0.987925	11.9267	14.2697	12.9147	19	4	41	6	12	2
G2/mitotic-specific cyclin-B1	P14635	CCNB1	7.93552	7.57251	6.03463	5.20324	6.27826	6.28707	9.02702	8.94726	7.18822	7.22738	7.53185	7.96371	7.92896	8.1267	6.72083	7.23877	5.89952	6.32411	1.46511	0.767979	0.697133	6.28266	7.74778	6.9798	1.01858	0.827803	0.886086	3.72354	0.657577	1.77469	NaN	NaN	NaN	NaN	NaN	7	2	7	2	7	2
Prelamin-A/C	P02545	LMNA	10.6539	11.8562	11.2819	10.0528	10.596	10.7805	10.0619	12.057	12.3802	8.58673	8.87897	9.33693	11.4224	9.88615	10.0454	9.36453	9.83875	11.1751	-1.01781	-0.266331	-0.751478	10.7172	9.69942	9.96575	0.622861	1.63167	0.818386	0.675718	0.657577	0.032452	0.968337	1.32521	10.4373	11.4057	11.7625	56	3	50	4	55	4
Scaffold attachment factor B2	Q14151	SAFB2	9.75897	8.23826	11.3319	6.78973	7.1632	7.56308	10.164	9.9461	11.5668	7.5539	8.82375	8.7829	10.192	7.44543	11.6473	7.58669	7.54882	8.54871	1.48425	1.31723	0.167026	7.90067	9.38493	8.0677	1.74693	1.3904	1.73064	1.93554	0.655608	0.718967	0.32924	0.930767	11.1264	11.4557	12.0572	25	11	21	7	27	10
SR-related and CTD-associated factor 4	O95104	SCAF4	5.46584	6.41682	6.90217	5.53915	5.79934	6.63133	8.5012	7.24346	9.67218	5.95068	7.41397	9.20552	5.78582	6.23582	5.55091	5.59498	4.67517	6.58059	1.8495	2.26718	-0.41768	6.10808	7.95758	5.6904	0.604863	1.38681	0.655002	2.07314	0.653647	2.01863	NaN	NaN	NaN	NaN	NaN	5	2	6	3	8	4
5'-AMP-activated protein kinase catalytic subunit alpha-1	Q13131	PRKAA1	10.0804	10.2773	6.92327	9.36578	9.79035	10.3878	9.93564	10.2901	8.78751	9.87458	10.6407	10.524	10.9548	10.3089	8.46622	9.43573	10.0428	9.9969	0.177503	0.09306	0.0844426	9.93538	10.1129	10.0198	1.30123	0.672122	0.845515	0.866461	0.653647	0.226214	1.30627	1.74698	7.05734	8.36361	8.80433	15	6	9	3	21	8
Medium-chain acyl-CoA ligase ACSF2 mitochondrial	Q96CM8	ACSF2	7.63401	8.5192	5.77545	7.65621	7.39472	8.27389	9.14672	9.14152	7.25907	7.79155	6.03538	7.89391	7.43329	8.11025	6.09138	6.67906	7.69063	7.1817	0.197619	0.535235	-0.337615	7.64511	7.84273	7.3075	0.964832	1.18255	0.724489	0.306273	0.653647	0.657577	NaN	NaN	NaN	NaN	NaN	7	3	NaN	NaN	7	3
BRISC complex subunit Abraxas 2	Q15018	ABRAXAS2	6.12404	9.36446	9.39414	7.56856	8.84925	7.6111	8.97788	7.76527	9.65003	5.63308	5.90586	11.261	6.91149	7.06437	9.6494	7.8247	4.13808	6.19121	0.141401	1.38365	-1.24225	8.23017	8.37158	6.98793	1.28411	2.1963	1.81923	0.0141246	0.653647	0.575118	3.99959	1.07863	3.89299	7.89257	4.97161	3	1	3	1	3	1
60 kDa poly(U)-binding-splicing factor (Fragment)	A0A0J9YVP6	PUF60	9.62945	9.41475	6.14787	5.09044	5.83751	6.67299	10.5869	11.8867	6.1199	8.44298	9.40901	11.0261	10.3694	9.18063	6.19572	5.26391	5.78308	7.94533	3.58754	2.92745	0.660089	6.41043	9.99797	7.07052	1.92203	2.08424	2.0442	1.79588	0.651695	1.62525	NaN	NaN	NaN	NaN	NaN	31	13	NaN	NaN	40	14
Programmed cell death protein 10	C9J6F3	PDCD10	6.08672	5.92091	10.2856	10.8022	9.32787	10.7165	6.52863	6.778	9.97226	11.536	11.6215	10.7136	5.72064	6.18985	10.0799	11.0201	10.7645	11.7873	0.536203	-0.0792594	0.615462	9.80675	10.343	10.4222	2.27153	2.30549	2.62199	0.879426	0.651695	0.374688	1.92012	-2.41497	7.14047	9.06059	4.7255	NaN	NaN	23	3	30	4
U3 small nucleolar RNA-associated protein 6 homolog	Q9NYH9	UTP6	8.11046	9.6809	9.95335	8.95347	11.0135	10.6545	8.51467	8.93449	13.0088	8.23826	8.04264	9.53543	7.72199	7.67857	12.9437	5.57152	7.76593	8.55639	-1.09255	0.980621	-2.07317	9.81713	8.72458	7.74396	1.0752	1.85642	2.45145	0.163043	0.651695	1.34872	-2.51474	-3.78388	11.9555	9.44077	8.17163	8	3	4	2	4	2
Spermidine synthase	P19623	SRM	6.04502	6.20031	8.98553	5.02738	5.80701	5.7272	7.24012	8.40058	9.60131	6.44919	5.48329	7.68004	6.90348	6.12917	9.33606	5.18993	5.54083	6.00913	1.53407	1.39094	0.143131	5.92602	7.46008	6.06915	1.37679	1.44874	1.49792	1.58004	0.647817	1.29158	-1.31314	-1.83284	6.59373	5.28059	4.76088	31	5	28	6	29	6
Cullin-4B	A0A669KAX4	CUL4B	6.05784	5.8509	8.18021	8.47577	9.17205	10.5619	6.90423	6.28196	10.5988	9.4131	10.3178	11.3035	6.42758	6.9513	9.67781	9.42044	9.01848	9.73525	1.53744	0.645964	0.891471	8.32799	9.86543	9.21946	1.82052	2.07063	1.4638	1.91364	0.645892	0.850781	-2.43512	-1.18374	7.91193	5.47681	6.72819	NaN	NaN	15	5	33	14
GTP-binding protein Rheb	C9J931	RHEB	8.8888	10.2396	5.27264	6.41738	6.24992	6.01722	9.10698	7.74873	6.70768	6.87492	7.82998	7.33816	5.18913	5.33085	6.91507	6.17921	5.59881	5.61849	1.20979	1.93479	-0.724999	6.33365	7.54344	5.60865	1.93483	0.864468	0.640892	0.274905	0.645892	1.55284	NaN	NaN	NaN	NaN	NaN	20	1	NaN	NaN	20	1
Myeloperoxidase	P05164	MPO	10.8031	11.75	12.4764	8.36588	8.96616	13.2733	8.95942	12.3676	8.49253	11.8171	10.3387	13.1076	10.2504	8.45158	12.6137	8.18755	9.21417	12.4717	-0.198638	1.3456	-1.54424	11.2765	11.0779	9.7323	1.94945	1.88299	1.95284	0.0296531	0.645892	0.204815	2.36422	0.217418	9.02137	11.3856	9.23879	16	9	10	4	30	14
RNA polymerase II-associated factor 1 homolog	Q8N7H5	PAF1	7.60578	8.49733	5.7641	3.99753	8.1874	8.14898	10.0968	9.96185	6.41111	8.41215	9.09286	9.80038	7.92035	8.87403	6.00036	7.48663	7.57281	9.09606	1.56924	1.70004	-0.130797	7.87738	9.44662	7.74658	1.78183	1.40121	1.11647	1.73049	0.642065	2.16052	0.30147	3.51518	4.6863	4.98777	8.20149	14	6	4	2	9	4
Stromal membrane-associated protein 2	Q8WU79	SMAP2	9.79032	9.31533	10.4065	5.95361	6.27804	6.56405	9.89442	10.4788	11.5355	10.4692	6.95652	9.52892	11.0651	9.07684	10.8431	5.15214	7.01201	8.52861	2.24214	1.3791	0.863035	7.93969	10.1818	8.80273	1.99628	1.55483	2.26932	1.31785	0.642065	0.616185	NaN	NaN	NaN	NaN	NaN	18	6	15	5	36	10
Biorientation of chromosomes in cell division protein 1-like 1	Q8NFC6	BOD1L1	8.67101	12.6413	5.6059	5.36986	5.93422	6.58405	5.35233	8.82031	6.48471	6.49562	5.84537	8.16566	7.45631	6.29147	5.81186	5.35395	5.50565	6.06166	0.231029	0.553399	-0.32237	6.25913	6.49016	5.93676	2.8005	1.35083	0.757393	0.254145	0.640164	0.527244	NaN	NaN	NaN	NaN	NaN	3	6	NaN	NaN	5	8
Epidermal growth factor receptor substrate 15	P42566	EPS15	6.97945	9.56396	6.69513	7.50835	6.75409	10.4086	7.30898	6.05007	7.86358	9.08688	8.94114	8.56163	8.04827	10.5163	6.18652	9.90561	10.0028	9.03271	0.968704	-1.25655	2.22526	7.2439	8.21261	9.46916	1.59903	1.15542	1.60821	0.00612309	0.638272	0.554396	NaN	NaN	NaN	NaN	NaN	9	5	NaN	NaN	9	5
Transport and Golgi organization protein 1 homolog	Q5JRA6	MIA3	10.021	10.3875	10.3008	8.9888	9.72108	10.7481	11.4006	11.2271	10.717	10.9284	10.2701	11.6488	8.88722	9.4644	11.3241	7.70764	9.51112	10.4292	0.916858	1.58999	-0.673133	10.1609	11.0778	9.48776	0.615856	0.498976	1.246	2.12843	0.636388	1.35853	5.47559	7.11266	4.15413	9.62972	11.2668	19	26	15	19	25	31
Calumenin	O43852	CALU	7.92107	6.02474	8.43842	18.5018	9.6034	18.473	6.17575	6.59862	10.613	8.56723	17.38	10.6985	6.31698	5.2738	9.42807	9.12404	8.95213	17.5575	0.569187	0.552011	0.0171757	9.02091	9.5901	9.03809	5.53905	4.0884	4.3207	0.220404	0.636388	0.102923	-0.389784	-0.789117	8.40926	8.01948	7.62015	56	14	39	9	53	12
Caspase-8	Q14790	CASP8	9.39663	9.28378	6.00774	9.55909	9.72168	9.13042	9.38143	7.95437	6.25109	9.74014	9.85783	10.0322	9.74007	8.9878	6.2105	9.67306	9.79386	10.147	0.22058	-0.14578	0.36636	9.34021	9.56079	9.70656	1.4076	1.48609	1.4613	0.0222764	0.636388	0.585027	NaN	NaN	NaN	NaN	NaN	18	6	NaN	NaN	16	6
Zinc finger CCCH-type antiviral protein 1	C9J6P4	ZC3HAV1	7.59738	10.4197	5.732	10.3933	9.43867	10.315	8.84031	9.74802	7.38392	11.4921	10.8807	7.84373	10.8884	9.22827	6.37982	11.0718	11.766	10.0543	-0.582686	-1.17718	0.594496	9.87685	9.29417	10.4713	1.92479	1.64212	1.93384	0.229148	0.634512	0.41005	NaN	NaN	NaN	NaN	NaN	46	1	NaN	NaN	44	1
Histone H4	P62805	H4C1	16.1943	16.0013	17.1932	15.3736	15.5525	16.0555	15.7642	16.1743	17.2504	15.638	15.7188	16.2977	16.0891	15.7184	16.828	15.4103	15.8032	15.7082	-0.0591516	0.208461	-0.267612	16.0284	15.9692	15.7608	0.637843	0.604941	0.492296	0.309804	0.632644	0.705534	-0.728449	0.0744047	15.0022	14.2738	15.0766	54	9	53	8	51	6
Ubiquitin-like modifier-activating enzyme 6	A0AVT1	UBA6	5.5742	6.29991	5.69799	8.0022	8.32355	9.19239	9.1058	9.11634	9.10915	7.25389	5.40798	7.19249	5.48451	5.84395	7.27918	4.86507	7.39566	6.28362	1.0288	2.11607	-1.08727	7.15105	8.17985	6.06378	1.52203	1.51763	1.00215	0.229148	0.632644	0.995679	NaN	NaN	NaN	NaN	NaN	16	12	11	8	22	16
Tyrosine-protein kinase CSK	P41240	CSK	10.9683	10.6224	11.4255	10.9524	11.432	11.9033	9.71256	10.6628	12.3272	11.2936	11.0916	12.091	11.0471	10.5342	12.2482	11.0342	11.5748	11.9431	-0.00434113	-0.118365	0.114024	11.1969	11.1926	11.3109	0.457403	0.957701	0.640763	0.02365	0.632644	0.337242	0.80439	0.256815	8.58037	9.38476	8.83719	34	11	30	9	36	13
Coronin-1A	P31146	CORO1A	13.376	13.1346	13.2526	12.7473	13.1385	13.8644	13.5827	12.996	13.5771	13.2683	14.0827	14.2239	10.2662	12.7367	13.5429	12.8156	12.2991	13.7146	0.384337	0.803773	-0.419436	13.1956	13.5799	12.7761	0.366548	0.467975	1.243	1.27984	0.630784	1.02136	1.06432	-1.30659	11.308	12.3723	10.0014	42	16	30	13	41	17
Cytoskeleton-associated protein 4	Q07065	CKAP4	11.6008	10.442	9.00104	6.18767	8.3386	7.95861	10.7429	9.61592	9.84748	8.12304	8.62877	10.1988	8.55704	11.6847	8.17253	5.82207	6.38503	7.93345	1.06188	1.67871	-0.616832	8.66982	9.7317	8.05299	1.90986	0.98166	2.06017	0.501689	0.628932	1.00745	-4.55899	-3.21079	8.63535	4.07637	5.42456	47	24	28	11	34	15
Conserved oligomeric Golgi complex subunit 3	Q96JB2	COG3	9.50964	9.34791	7.15634	8.31985	8.4312	7.8756	9.13909	9.45744	5.79423	7.96596	9.07852	7.3779	5.5158	5.55538	6.69373	8.79149	9.08359	7.92665	0.146712	1.21205	-1.06534	8.37553	8.52224	7.31019	0.888738	1.39487	1.57378	0.500313	0.628932	0.412289	NaN	NaN	NaN	NaN	NaN	14	7	7	3	13	7
Galectin	F6V2D4	LGALS8	5.95464	6.52518	5.70309	7.48575	7.03199	7.66042	6.71904	6.64026	8.35103	8.27529	8.24432	11.1378	6.25879	6.57325	7.96694	7.37382	7.55367	7.60051	1.48122	0.796057	0.685162	6.77858	8.2598	7.46375	0.803203	1.62986	0.660287	1.44977	0.627088	0.958607	1.38103	2.15593	5.24281	6.62384	7.39874	NaN	NaN	3	1	9	2
Peroxiredoxin-2	P32119	PRDX2	9.5887	11.1169	9.07751	11.1652	10.4992	10.4828	9.39902	8.49669	8.76474	10.1273	9.60272	10.2725	7.37565	11.5221	8.10664	9.73135	11.0653	10.4693	-0.990159	-0.599475	-0.390683	10.491	9.50087	10.1003	0.835056	0.712657	1.65637	1.16622	0.627088	0.139662	0.898639	0.154724	8.00837	8.90701	8.1631	30	5	16	2	14	2
Tetratricopeptide repeat protein 4	O95801	TTC4	6.78856	7.04503	5.53962	5.67747	6.11231	6.89374	9.28306	7.2489	8.0728	5.91853	5.90718	7.53535	5.25537	5.58898	6.98361	4.58658	6.22955	5.46581	0.941694	1.86473	-0.923038	6.45043	7.39213	5.5274	0.653644	1.29858	0.828407	0.982967	0.625252	1.43415	0.777081	3.13758	5.0516	5.82868	8.18918	23	5	12	3	31	7
Tyrosine-protein kinase ZAP-70	P43403	ZAP70	11.6679	12.2028	12.7618	8.89485	9.70494	10.0545	10.5753	11.3296	13.3737	9.38226	8.94436	9.52566	12.6495	16.4052	12.8468	9.10706	9.87871	9.85524	-0.810711	-1.21364	0.402928	10.8612	10.0505	11.2641	1.54367	1.64729	2.74773	0.551294	0.625252	0.707744	-0.710258	0.593161	12.2118	11.5015	12.805	5	3	5	3	3	1
Nuclear receptor subfamily 4 group A member 3	Q92570	NR4A3	7.10779	6.61123	8.77693	6.74416	8.17926	6.61067	10.2075	10.5382	13.0503	11.5516	11.7365	12.4813	5.87311	4.82985	5.67714	6.63078	6.29119	8.75562	4.71805	5.56187	-0.843825	6.92598	11.644	6.08215	0.920986	1.09245	1.33117	3.88606	0.623423	3.7986	-1.36908	-1.71453	7.92226	6.55318	6.20772	7	3	9	4	9	4
Elongation factor-like GTPase 1	Q7Z2Z2	EFL1	11.6751	5.77889	6.32882	4.68545	5.85067	6.53024	10.5681	9.21284	6.53567	10.1188	10.9402	11.5136	11.2786	11.2326	7.29008	5.26619	6.16062	6.65549	4.25368	3.37064	0.883042	6.08975	10.3434	6.97279	2.46884	1.78478	2.62166	1.33442	0.623423	0.632644	NaN	NaN	NaN	NaN	NaN	5	3	NaN	NaN	6	4
Electron transfer flavoprotein subunit alpha mitochondrial	P13804	ETFA	11.9753	12.3941	6.79289	10.0672	10.1445	11.1489	12.0593	12.4234	5.60051	11.2747	11.6027	12.2064	10.269	11.3566	7.27604	9.9237	10.0133	11.0847	1.18424	1.6898	-0.50556	10.6467	11.831	10.1412	2.01017	2.61078	1.45012	0.484126	0.623423	0.809668	NaN	NaN	NaN	NaN	NaN	29	7	NaN	NaN	40	8
60S ribosomal protein L31	B8ZZK4	RPL31	8.20892	8.88292	5.16292	9.49813	10.233	9.68004	9.66128	7.11946	6.92574	10.8982	10.6354	9.48621	10.3016	9.33264	5.91321	9.02403	9.73659	10.5261	0.383221	0.0391316	0.34409	9.19052	9.57375	9.53461	1.82678	1.7148	1.67865	0.405607	0.623423	0.00966114	NaN	NaN	NaN	NaN	NaN	11	1	NaN	NaN	11	1
Protein SGT1 homolog	Q9Y2Z0	SUGT1	10.0397	11.9511	9.70675	7.20701	5.78858	6.58082	11.3513	9.37621	9.35379	5.03573	5.99547	6.92258	7.13682	10.5019	11.26	7.20006	5.09137	5.11083	-0.318699	0.969743	-1.28844	8.45688	8.13818	7.16844	2.3846	2.40513	2.63053	0.371611	0.623423	0.104025	0.344667	-0.136205	10.7299	11.0745	10.5937	39	12	25	6	39	10
Actin-related protein 2/3 complex subunit 3	O15145	ARPC3	13.1556	12.7795	12.5098	10.0819	9.92641	10.9533	10.9038	11.8441	12.6523	10.2935	10.6106	11.3434	10.7669	12.4066	11.7008	10.2288	9.9441	11.1344	-0.607931	0.172996	-0.780927	11.7315	11.1236	10.9506	1.42523	0.868132	0.921557	0.263604	0.623423	0.5157	-0.725479	-0.57024	13.3304	12.6049	12.7601	30	5	19	3	29	5
S-formylglutathione hydrolase	P10768	ESD	9.34698	9.08945	8.18987	7.56932	8.09191	9.99803	8.45154	9.66445	8.88914	8.48543	8.53321	9.65641	9.00907	7.77393	9.79458	4.52919	7.71576	8.38293	0.0715137	0.632747	-0.561234	8.63966	8.71118	8.07843	0.912396	0.574645	1.81431	0.343902	0.619789	0.709965	-0.57706	-4.43586	8.79497	8.21791	4.35911	46	8	20	3	46	7
Merlin (Fragment)	A0A5K1VW66	NF2	5.97585	6.41331	5.8881	10.1482	10.1324	9.91419	6.31452	7.11466	6.54194	12.109	12.5995	9.27956	7.10221	6.29531	6.82245	9.52372	10.4991	10.3531	0.0333622	-0.115853	0.149215	8.16375	8.19711	8.31297	2.18466	2.811	1.90159	0.982967	0.617983	0.386158	NaN	NaN	NaN	NaN	NaN	4	2	NaN	NaN	5	1
Retroelement silencing factor 1	Q9HCM1	RESF1	5.33845	6.65527	10.7351	9.99732	10.1046	10.4331	7.2665	7.69076	10.7334	9.6422	9.47897	11.546	5.33172	6.45252	11.5102	11.0415	9.98314	10.6165	-0.490376	-0.739259	0.248883	10.051	9.56058	10.2998	2.28445	1.66859	2.60187	0.585027	0.617983	0.169411	-0.661603	-0.975746	9.41956	8.75796	8.44381	NaN	NaN	3	4	3	4
ATP-binding cassette sub-family D member 3	A0A3B3ITW3	ABCD3	8.8631	9.62015	8.58282	5.70995	4.69326	5.17783	9.14229	8.00882	7.89336	7.2723	7.56803	8.52368	9.35764	8.21374	8.49197	7.77709	5.69888	8.61386	0.804706	-0.401763	1.20647	7.14639	7.95109	8.35285	2.14837	0.675105	1.25289	0.542118	0.617983	0.0390538	0.427063	1.87027	7.66178	8.08884	9.53204	9	4	7	3	9	4
Electron transfer flavoprotein subunit beta	P38117	ETFB	10.2068	9.64764	10.136	9.70667	9.01324	9.18982	10.8862	11.0257	10.4812	10.2369	8.91883	9.95642	8.75118	11.4728	11.4054	9.59684	10.0289	10.6318	0.681869	0.0286794	0.65319	9.67715	10.359	10.3303	0.483032	0.763964	1.06517	1.52871	0.616185	0.0433514	1.30318	3.17271	7.97195	9.27512	11.1447	19	3	18	3	27	6
Peptidyl-tRNA hydrolase 2 mitochondrial	Q9Y3E5	PTRH2	7.58841	8.96266	6.32994	6.26591	5.94451	9.32204	9.14929	9.18306	10.0418	8.14832	8.87231	9.48382	9.10468	8.2688	7.57561	8.35957	5.53743	9.2905	2.207	0.851991	1.35501	6.95918	9.16618	8.31419	1.46433	0.63059	1.36591	1.51999	0.616185	0.931814	-0.444754	-2.51882	8.72724	8.28249	6.20842	40	4	27	3	40	4
Sorting nexin-5	Q9Y5X3	SNX5	10.2392	10.4687	10.1764	10.906	12.6558	10.7789	10.218	9.67564	9.72979	10.4082	11.1775	11.1356	10.5862	9.97928	10.6891	9.4798	10.6576	10.6051	-0.310722	-0.282556	-0.0281663	10.6238	10.3131	10.5956	0.920708	0.656069	0.49465	0.910095	0.616185	0.0705811	-1.6238	0.145399	8.61589	6.99209	8.76129	13	3	15	4	9	2
RNA-binding protein 27	Q9P2N5	RBM27	8.32647	9.90892	8.45849	4.48439	5.18437	6.20162	9.05251	9.04838	8.56544	6.7502	5.58681	7.42945	10.2534	8.62742	8.87172	5.63017	7.14303	6.12083	0.733397	0.112222	0.621176	7.26405	7.99745	7.88523	2.12404	1.40202	1.77807	0.709965	0.616185	0.025028	0.392336	0.74927	6.80232	7.19466	7.55159	8	4	6	2	8	4
Very long-chain specific acyl-CoA dehydrogenase mitochondrial	P49748	ACADVL	7.50993	8.50791	8.53349	6.80838	7.10549	7.17303	9.10873	6.72656	9.77857	8.31651	7.92368	9.93821	7.08215	7.46818	7.9542	4.75932	7.40438	7.83567	1.37114	1.27634	0.094795	7.34148	8.71262	7.43628	0.742573	1.22311	1.18124	0.798603	0.61261	1.29671	1.32541	-3.51988	7.28974	8.61515	3.76986	11	5	11	5	14	6
Alpha-2-macroglobulin receptor-associated protein	P30533	LRPAP1	9.42639	11.3541	8.7987	8.24821	5.19065	6.2823	9.96651	10.3305	9.67633	4.96686	5.32535	6.96498	5.66863	9.33195	8.46691	5.30755	5.73325	7.96249	-0.202803	1.47278	-1.67558	8.52346	8.32065	6.84787	2.21565	2.4263	1.71586	0.209012	0.61261	0.446117	0.987806	0.739903	8.98345	9.97126	9.72335	18	4	18	4	18	4
ATP-dependent RNA helicase DDX19A	I3L0H8	DDX19A	11.0598	11.0251	11.0523	10.5041	9.7886	10.9781	9.73932	8.94193	11.5679	11.4517	11.8824	11.6814	10.8366	10.5693	11.7471	9.53218	9.03279	10.809	0.508189	0.820628	-0.312438	11.0016	11.5098	10.6892	0.50959	1.22509	0.981945	0.0809219	0.61261	0.259637	1.19942	0.626866	7.48599	8.68541	8.11286	27	9	28	9	28	9
Coatomer subunit beta	P53618	COPB1	7.5373	7.54558	10.5323	7.75415	9.12174	9.07095	9.30868	9.07492	11.0115	9.84817	10.294	10.3987	7.40718	5.95754	9.84185	8.55677	8.09402	9.00208	1.65856	1.74571	-0.0871532	8.41255	10.0711	8.3254	1.19866	0.724524	1.35021	2.78516	0.610834	2.77989	0.169838	0.0880928	9.85003	10.0199	9.93812	27	18	22	14	33	21
Cytoplasmic dynein 1 light intermediate chain 2	O43237	DYNC1LI2	6.34614	6.58676	5.59455	5.23949	6.52363	5.66951	6.24829	7.013	10.7267	5.3406	10.5815	7.29343	6.75753	6.08792	5.00423	4.89329	5.57765	5.94732	1.14539	1.39073	-0.245342	6.00783	7.15321	5.76248	0.563919	2.26308	0.704145	1.03058	0.609065	1.02182	-0.299652	0.690418	5.2821	4.98245	5.97252	15	3	9	2	20	5
Carbonic anhydrase 2	P00918	CA2	8.06388	8.92059	7.55934	5.27505	6.16777	6.31488	8.1418	6.72547	10.5531	6.27254	7.00609	8.74275	6.8997	7.39874	6.17439	6.1891	6.36002	6.11754	0.636834	1.29938	-0.66255	6.93711	7.57394	6.27456	1.36056	1.58964	0.516296	0.514279	0.609065	0.90309	5.39452	3.6801	5.72927	11.1238	9.40937	37	7	37	7	24	4
DnaJ homolog subfamily C member 10	Q8IXB1	DNAJC10	8.42244	7.49841	5.99944	7.4422	8.56071	8.68071	8.33284	9.36159	9.03719	8.53329	9.56932	10.1752	7.77716	10.0591	7.61809	8.258	7.86629	9.11681	1.23896	1.13725	0.101718	7.96043	9.19939	8.06215	1.01945	0.6827	0.954581	1.67366	0.607303	1.00218	-0.108171	-3.64876	7.95222	7.84405	4.30346	9	4	4	2	9	5
General vesicular transport factor p115	O60763	USO1	8.22395	8.58346	6.58949	5.14916	5.63128	8.70006	8.487	8.89133	7.76964	6.28815	7.7705	9.36411	5.53223	6.52138	7.14578	5.67545	6.06636	7.23601	0.722025	1.83488	-1.11285	7.40672	8.12875	6.29387	1.56428	1.08391	0.728132	1.67162	0.607303	2.17457	NaN	NaN	NaN	NaN	NaN	26	15	14	8	25	14
Coiled-coil domain-containing protein 22	O60826	CCDC22	5.73328	7.24593	6.1108	8.6444	5.09436	5.70435	9.58845	10.4023	4.92768	11.1919	10.877	11.6314	6.31021	8.22574	6.01797	7.91456	5.3741	7.44211	4.71758	3.76346	0.954121	5.92204	10.6396	6.87616	1.30129	2.47357	1.14305	1.59176	0.607303	1.59688	NaN	NaN	NaN	NaN	NaN	8	3	6	2	11	4
Sorting nexin-1	Q13596	SNX1	10.7037	10.2696	6.05564	8.34443	7.95117	8.82448	10.5876	9.82263	5.70475	9.30656	8.94158	9.3917	9.30549	9.17235	6.1914	8.19569	8.0899	8.9655	0.764674	0.768535	-0.00386143	8.58446	9.34913	8.58059	1.68365	1.69095	1.15877	0.441291	0.607303	1.25259	NaN	NaN	NaN	NaN	NaN	19	5	NaN	NaN	20	7
Acid ceramidase	A0A1B0GTZ5	ASAH1	5.8254	5.345	9.14269	7.8756	8.03837	7.36457	6.33681	6.83142	7.08693	7.54512	7.42013	7.96872	5.68344	6.26338	9.39996	7.65148	8.01408	8.12247	-0.366554	-0.579249	0.212695	7.62008	7.25353	7.83278	1.43286	0.574841	1.34986	0.0462403	0.607303	0.304518	0.467503	-0.992044	6.41771	6.88521	5.42566	NaN	NaN	7	2	7	2
ADP-ribosylation factor GTPase-activating protein 3	Q9NP61	ARFGAP3	9.03955	9.62954	9.25151	7.6937	9.6037	8.38785	10.0326	9.51197	9.88111	8.83359	9.63221	10.7926	8.90593	10.9617	9.54998	8.88576	8.68808	9.46013	0.611136	0.573636	0.0375004	9.14553	9.75666	9.18303	0.75906	0.646347	0.834276	1.13847	0.605548	0.379864	-2.25806	-1.74642	9.91249	7.65442	8.16606	8	3	8	3	16	7
Receptor-type tyrosine-protein phosphatase C	P08575	PTPRC	11.1951	11.3348	12.6435	10.7561	11.9088	13.1843	11.8075	14.1894	13.1269	12.3896	12.7388	13.2711	12.0421	14.147	12.6369	11.4001	11.762	12.7798	1.31106	0.593304	0.717757	11.6218	12.9328	12.3395	0.927717	0.815987	0.976208	1.33348	0.603801	1.1512	4.98651	4.33704	8.76168	13.7482	13.0987	29	29	12	12	27	29
Regulator of nonsense transcripts 3B	Q9BZI7	UPF3B	6.64775	6.93109	6.77	4.42029	5.2152	5.82987	10.6086	6.95768	7.12536	4.4079	8.55336	5.68784	7.5452	8.53243	5.70657	6.22395	5.45279	5.79939	0.802711	1.02985	-0.227141	6.23881	7.04152	6.01167	1.0014	2.17227	1.22517	0.790485	0.603801	0.316953	NaN	NaN	NaN	NaN	NaN	8	2	5	1	8	2
CDK5 regulatory subunit-associated protein 3	Q96JB5	CDK5RAP3	5.68862	6.13247	5.8794	4.84075	6.15411	6.53152	6.91493	7.05734	6.51087	5.49464	8.53442	9.68187	5.73092	5.25238	7.14959	6.852	5.66236	8.90241	0.980203	0.694679	0.285524	6.00593	6.98614	6.29146	0.579578	1.5007	1.35032	1.77728	0.60206	0.554396	NaN	NaN	NaN	NaN	NaN	6	2	6	2	8	3
CTD small phosphatase-like protein 2	Q05D32	CTDSPL2	7.82636	9.26158	7.0621	5.73519	6.04116	5.28186	9.36148	9.76982	6.66463	4.98515	7.33163	6.83643	5.81616	8.45063	6.11691	6.06764	5.17138	6.24108	0.532403	0.991757	-0.459354	6.55163	7.08403	6.09227	1.49453	1.79487	1.11565	0.721246	0.60206	0.899629	NaN	NaN	NaN	NaN	NaN	6	2	NaN	NaN	6	2
ABPP	A0A0A0MRG2	APP	7.19121	9.01078	8.86691	6.58558	6.98607	6.72492	9.61982	8.02486	10.1215	5.87197	6.34961	6.02908	7.04525	6.84461	9.91885	5.76924	5.82635	6.50661	0.0985959	0.511624	-0.413028	7.08864	7.18723	6.67561	1.08858	1.87652	1.52841	0.0670192	0.60206	0.747147	-0.0302296	-0.639071	8.54036	8.51013	7.90129	34	1	27	1	36	1
Peflin	Q9UBV8	PEF1	9.42049	8.92478	9.22668	11.2267	11.2569	9.25736	9.53792	9.41481	10.9379	9.25864	9.75846	10.5006	8.15603	8.69648	9.85331	8.92849	10.9433	9.37654	0.309261	0.495673	-0.186412	9.33893	9.64819	9.15251	1.06274	0.66871	0.981781	0.00877392	0.60206	0.714443	3.0494	3.48402	4.72782	7.77722	8.21184	11	3	11	3	7	2
Acidic leucine-rich nuclear phosphoprotein 32 family member B	Q92688	ANP32B	9.3313	9.72165	10.4786	9.35553	10.0841	8.59429	7.73315	9.86071	10.966	9.53187	10.0496	10.5842	5.98131	9.92948	10.3937	8.34354	7.18893	9.9121	0.416559	0.827327	-0.410768	9.53859	9.95515	9.12782	0.657921	1.1299	1.76733	0.156767	0.600326	1.39794	0.708035	6.4137	4.00436	4.7124	10.4181	29	3	19	3	24	3
Eukaryotic translation initiation factor 4E-binding protein 2	Q13542	EIF4EBP2	6.92017	8.78813	9.07312	5.77905	7.31194	8.46385	9.22294	10.471	10.876	8.27505	8.98134	10.5241	5.19155	7.94457	9.27696	6.10362	5.48581	8.98114	1.95905	2.82286	-0.863803	7.8879	9.84695	7.02409	1.27268	1.04184	1.8004	4.51713	0.598599	2.79048	0.835149	-0.704393	6.20388	7.03903	5.49949	12	1	12	1	36	2
Phosphoglucomutase-2	Q96G03	PGM2	8.89739	10.268	8.04745	5.40122	5.05123	6.16899	11.1431	11.5436	9.02757	7.26454	8.04636	9.90299	9.48016	9.46232	7.96162	6.01204	5.88731	7.20288	2.35706	1.88303	0.47403	7.10822	9.46528	7.58225	2.09095	1.69535	1.59494	2.43297	0.598599	3.11748	-3.85125	-0.729755	7.65528	3.80403	6.92552	22	11	17	7	25	10
60S ribosomal protein L7a	P62424	RPL7A	9.089	8.44593	10.82	12.177	12.7393	13.2266	9.94187	10.0759	10.7445	12.3613	12.9115	13.1095	9.5518	12.5758	11.1988	12.4672	12.9753	12.891	0.0544033	-0.968593	1.023	11.4985	11.5529	12.5215	1.9766	1.4386	1.33501	0.764472	0.598599	0.423659	-0.628067	-0.0542536	9.35268	8.72462	9.29843	20	5	20	4	20	5
NAD(P)H dehydrogenase [quinone] 1	H3BRK3	NQO1	6.58976	6.07388	9.55434	7.43679	8.36973	7.3258	6.43071	6.74654	11.2685	6.41545	7.86987	8.36107	5.54791	5.65864	10.164	5.99429	6.01051	8.1193	-0.0730932	1.30581	-1.3789	7.3813	7.3082	6.0024	1.25323	1.85677	1.85039	0.283997	0.596879	1.97469	-0.680693	-2.35762	10.4572	9.77648	8.09956	NaN	NaN	15	4	15	4
Proliferation marker protein Ki-67	P46013	MKI67	13.0651	10.6903	9.94778	13.117	13.2093	13.7637	13.5739	14.1727	14.0654	13.4455	9.45286	10.3774	11.7769	10.0933	9.90115	9.72549	14.1611	13.4659	0.418679	2.5746	-2.15592	13.091	13.5097	10.9351	1.57139	2.05352	1.93413	0.0560111	0.596879	0.250264	2.20021	1.44714	8.30738	10.5076	9.75452	20	45	5	10	22	46
Brefeldin A-inhibited guanine nucleotide-exchange protein 2	Q9Y6D5	ARFGEF2	6.48462	9.0728	5.40665	5.02664	5.48972	7.45615	9.40335	10.044	6.33641	6.78005	8.23874	8.32944	9.24883	8.27896	8.57175	5.66647	5.83667	6.71809	2.29692	0.785564	1.51135	5.98717	8.28409	7.49852	1.54402	1.4391	1.51505	2.16941	0.595166	0.534617	-0.134844	-0.557843	9.74784	9.613	9.19	4	4	2	1	3	2
Glutathione S-transferase omega-1	P78417	GSTO1	8.01597	11.5651	9.85505	9.61198	10.3413	10.7591	11.1451	11.9301	11.7772	11.0607	11.1218	10.8431	9.89955	11.9894	10.7254	9.4339	10.1513	10.5683	1.03527	0.773645	0.261628	10.0982	11.1334	10.3598	1.20385	0.434847	0.881293	1.41794	0.595166	1.67778	-3.344	-3.17437	8.74453	5.40053	5.57016	29	7	14	3	42	8
Polypyrimidine tract-binding protein 3	O95758	PTBP3	10.0463	10.2369	8.54187	9.87101	10.4844	10.6471	10.3323	11.5671	10.6914	10.4489	10.0193	10.1993	10.7509	9.49749	9.85067	10.3909	10.8471	10.6657	0.249022	-0.137705	0.386728	10.1416	10.3906	10.5283	0.754912	0.550697	0.544739	0.638272	0.595166	0.184422	1.05111	-1.91835	5.31531	6.36643	3.39696	13	5	8	3	19	7
Protein virilizer homolog	Q69YN4	VIRMA	9.06013	9.00692	5.64916	8.80748	8.65996	7.77604	9.05637	9.33139	6.25832	8.18725	10.9141	11.7592	9.04611	9.09956	7.24383	8.25214	8.78283	9.39588	0.460155	0.279403	0.180753	8.73372	9.19388	8.91447	1.31518	1.95902	0.783267	0.747147	0.59346	0.508638	NaN	NaN	NaN	NaN	NaN	10	14	4	5	11	15
Signal transducer and activator of transcription 3	P40763	STAT3	6.966	6.3583	6.43957	5.54892	5.4951	5.81037	6.8711	8.38206	6.19775	6.4849	6.43921	5.65338	5.90712	6.45912	7.0424	4.83883	5.15686	5.35631	0.377714	0.83034	-0.452626	6.08434	6.46205	5.63171	0.580584	0.929049	0.83947	0.742321	0.59346	1.05651	NaN	NaN	NaN	NaN	NaN	48	23	35	17	52	26
40S ribosomal protein S2	P15880	RPS2	9.45076	10.7729	9.90121	9.03375	9.61224	9.9147	10.2201	11.0323	10.2163	9.50821	11.0532	11.7189	10.5836	7.86808	8.99178	7.93693	7.972	10.6234	0.869501	2.14434	-1.27484	9.75673	10.6262	8.48189	0.585166	0.790456	1.31237	1.63639	0.59176	1.51713	1.60276	0.0527143	8.44286	10.0456	8.49557	17	4	8	2	20	5
Methyl-CpG-binding protein 2	P51608	MECP2	11.0345	13.9098	11.1732	5.6059	7.3311	7.86975	10.5498	11.1124	11.6715	7.77998	7.1372	9.77629	8.00473	11.5693	11.4304	4.99032	7.40591	8.68664	0.710933	1.81735	-1.10642	9.4521	10.163	8.34568	3.07003	1.83627	2.5142	0.0893756	0.59176	0.835647	-1.35622	-5.68605	11.9533	10.597	6.2672	14	4	11	3	24	8
2-aminoethanethiol dioxygenase	Q96SZ5	ADO	9.97842	10.0773	9.31945	8.62143	9.20151	10.1379	11.0283	12.0259	10.3941	10.9145	11.6167	11.3559	9.92457	9.24082	10.0369	8.43792	7.65464	9.64351	1.54314	1.74991	-0.206771	9.64894	11.1921	9.44216	0.60727	0.572264	0.936079	2.89279	0.590067	1.95861	0.816254	-1.09961	8.76487	9.58113	7.66527	17	4	14	3	24	4
GTP-binding protein SAR1b	Q9Y6B6	SAR1B	5.20089	5.05883	6.98539	5.16368	5.55559	5.35818	5.43256	5.83211	8.58819	4.83348	7.95826	7.76732	6.68747	7.77946	6.50778	5.14374	5.23964	5.84161	1.52018	0.625021	0.895156	5.27954	6.79971	6.17469	0.722418	1.55716	0.999348	1.28067	0.590067	0.273273	-0.220164	3.9228	4.20926	3.9891	8.13206	25	2	21	2	42	3
Synapse-associated protein 1	Q96A49	SYAP1	7.87952	5.53021	6.35947	5.76946	6.35394	6.16976	9.7655	8.17148	5.72379	6.84436	8.15795	6.20959	6.50911	10.2999	5.65852	6.489	7.30688	8.88353	1.2393	0.593161	0.646143	6.26185	7.50116	6.908	0.822297	1.5009	1.74254	1.13018	0.590067	0.0177288	NaN	NaN	NaN	NaN	NaN	18	3	NaN	NaN	27	5
Isocitrate dehydrogenase [NADP] cytoplasmic	O75874	IDH1	7.75609	8.92529	5.99098	7.03287	6.73512	8.82203	7.84153	6.85761	6.49656	6.13519	8.24584	6.26677	6.22743	8.59761	4.98108	6.54941	8.20026	7.08172	-0.717398	-0.138482	-0.578915	7.39448	6.67708	6.81557	1.1759	0.873552	1.33069	0.38405	0.590067	0.0213631	11.6001	0.976453	3.88157	15.4817	4.85802	17	5	7	2	26	7
Rac GTPase-activating protein 1	Q9H0H5	RACGAP1	9.25644	9.20063	9.59999	5.68917	6.06535	5.14511	8.07692	8.90602	9.2485	7.40633	6.25304	7.55436	7.18824	7.94334	9.12872	4.71025	4.84288	6.95849	0.182648	0.742275	-0.559626	7.63299	7.81564	7.07337	2.06251	1.08969	1.738	0.308919	0.590067	1.55909	-0.812327	0.73953	8.89026	8.07794	9.62979	7	3	9	4	8	3
Transcription factor 25	Q9BQ70	TCF25	9.42962	9.11304	4.52169	10.4307	8.22226	9.65687	9.42538	10.6724	4.9207	9.34105	7.87873	7.81006	10.1123	10.5016	6.11011	9.46465	10.2037	8.89421	-0.661439	-1.17859	0.517151	9.27133	8.60989	9.78848	2.10649	1.99026	1.6275	0.175874	0.590067	1.21538	NaN	NaN	NaN	NaN	NaN	13	5	11	4	20	8
Golgin subfamily A member 5	Q8TBA6	GOLGA5	7.11666	7.54874	5.5159	4.93637	5.72966	7.05072	7.68685	7.46033	8.49482	5.39992	6.92861	7.0167	5.96989	9.06391	8.42635	5.39782	6.35664	7.00663	0.848325	0.556879	0.291445	6.39019	7.23851	6.68164	1.05715	1.03163	1.43723	0.88941	0.58838	0.106793	NaN	NaN	NaN	NaN	NaN	17	7	9	4	23	9
DCC-interacting protein 13-alpha	Q9UKG1	APPL1	10.8871	11.416	9.28714	9.62093	8.03067	4.778	10.1864	10.9715	10.0433	7.47111	7.34846	9.38724	10.6867	10.5381	8.83067	5.3376	5.86425	6.46199	0.261237	2.06894	-1.8077	9.45403	9.71527	7.64633	2.39296	1.50115	2.38127	0.0872467	0.58838	1.30892	1.04851	1.25701	8.41549	9.46399	9.6725	11	5	9	4	16	7
Splicing factor 3B subunit 6	Q9Y3B4	SF3B6	9.85974	11.7614	9.33107	6.92766	7.11801	9.30163	10.7981	11.3269	11.4305	9.50948	10.9202	12.2359	8.16692	10.0984	10.1344	6.97487	7.15127	8.62724	1.80719	2.72646	-0.919275	9.31635	11.1235	8.39708	1.81033	0.903345	1.37801	1.62342	0.5867	2.61798	-0.508521	-0.189197	6.69544	6.18692	6.50624	39	4	39	4	39	4
Cytoplasmic dynein 1 light intermediate chain 1	Q9Y6G9	DYNC1LI1	7.3319	10.1896	8.41735	5.98825	6.06917	5.6952	12.2921	9.80867	9.1193	4.7168	4.9144	8.36768	7.45261	11.5135	9.29255	5.80101	5.83327	5.76253	2.04295	2.10055	-0.0575974	6.70054	8.74349	6.64294	1.75546	2.93715	2.3637	0.396856	0.5867	0.224754	0.109837	-0.383129	8.97585	9.08568	8.59272	27	8	17	4	39	13
Rab5 GDP/GTP exchange factor	E9PFK9	RABGEF1	8.11541	9.57533	5.82498	7.18765	4.95266	8.23362	9.17757	9.46062	6.57435	8.97151	9.52099	10.7992	9.56373	8.48188	7.20443	6.84812	7.63568	8.43912	1.66757	1.28169	0.385875	7.65153	9.31909	8.0374	1.69768	1.38524	0.99577	1.33348	0.585027	0.982967	NaN	NaN	NaN	NaN	NaN	15	5	NaN	NaN	22	7
Transforming growth factor beta-1 proprotein	P01137	TGFB1	11.8195	11.761	10.23	9.86556	9.93462	10.9613	10.8375	12.016	11.7793	11.6539	11.2319	11.6734	11.2267	11.3918	10.8135	10.6633	10.8608	11.6274	1.06797	0.619891	0.448082	10.5957	11.6636	11.0437	0.886252	0.424873	0.376629	0.90309	0.585027	0.974694	2.14432	0.0614014	9.06641	11.2107	9.12781	16	5	14	4	14	4
Lysine-specific demethylase 4A	O75164	KDM4A	9.14412	7.17732	5.40252	7.6343	6.00218	7.60496	8.46348	7.68909	7.02139	6.76155	7.92665	9.7385	7.00607	6.23496	6.2349	7.55834	5.23817	7.55397	0.41673	1.18735	-0.770623	7.39114	7.80787	6.62052	1.32584	1.07741	0.906199	0.67162	0.585027	1.31966	NaN	NaN	NaN	NaN	NaN	6	4	NaN	NaN	11	8
Zyxin	Q15942	ZYX	8.14797	9.77778	6.42706	6.86851	8.73461	9.44704	10.0662	8.89108	7.589	10.8446	8.52881	8.68145	6.4197	9.6069	5.83459	7.77248	8.11161	9.01901	0.344979	0.844224	-0.499245	8.44129	8.78627	7.94204	1.35958	1.16667	1.45716	0.50724	0.585027	0.863279	NaN	NaN	NaN	NaN	NaN	32	11	NaN	NaN	30	10
14-3-3 protein gamma	P61981	YWHAG	11.96	12.4106	11.4954	13.5067	13.553	11.8663	11.9951	12.2858	12.7256	11.7378	14.2387	13.2128	11.9224	14.157	11.8636	13.5797	13.6245	11.8106	0.320402	-0.245314	0.565715	12.1853	12.5057	12.7511	0.874692	0.919311	1.07246	0.194499	0.585027	0.078834	-0.897202	-0.413099	13.5688	12.6716	13.1557	51	9	41	7	62	9
60S ribosomal protein L23	P62829	RPL23	5.08525	7.44139	5.93859	9.4365	6.5957	7.15543	6.80903	8.81346	7.79273	6.79585	6.53604	9.20234	7.24222	6.43528	7.84491	9.05685	8.656	6.89869	0.425315	-0.24269	0.668005	6.87556	7.30088	7.54357	1.48941	1.13676	1.02239	0.423659	0.583359	0.0123337	NaN	NaN	NaN	NaN	NaN	31	3	31	3	31	3
NEDD8 (Fragment)	E9PL57	NEDD8-MDP1	10.315	9.91871	9.79305	9.3791	9.9276	9.87578	11.1925	11.0093	11.3809	10.4799	11.0912	10.8483	10.4782	9.32643	10.1517	8.12428	7.07253	10.1854	1.15304	1.31125	-0.158207	9.89725	11.0503	9.73904	0.300223	0.31115	1.35694	4.02091	0.581699	1.73049	NaN	NaN	NaN	NaN	NaN	14	2	8	2	14	3
Zinc finger protein Aiolos	Q9UKT9	IKZF3	10.062	10.1733	10.0524	9.23348	9.80684	10.8679	10.8127	11.3332	11.2712	10.2275	11.0682	11.5841	10.4696	9.61681	11.0366	9.72064	9.7625	11.2043	1.1125	1.05367	0.0588307	10.0572	11.1697	10.1161	0.530725	0.479059	0.704336	3.86328	0.581699	1.51856	1.74233	0.96806	6.33041	8.07275	7.29847	10	3	8	3	14	5
Transferrin receptor protein 1	P02786	TFRC	8.72789	8.27877	9.28341	9.75454	9.79085	10.8556	10.8589	11.1142	9.51598	11.4713	11.4624	11.8693	7.68818	6.21857	10.3429	9.86022	8.50728	10.63	1.76932	2.10455	-0.335226	9.51897	11.2883	9.18375	0.90617	0.826156	1.72079	2.13727	0.581699	1.37779	1.98418	0.450238	6.27523	8.25941	6.72547	10	5	8	4	17	10
Rho GTPase-activating protein 15	Q53QZ3	ARHGAP15	8.72329	7.54574	7.92089	8.65942	9.048	8.47618	9.38411	8.35632	10.1749	8.34607	8.8813	8.32283	7.43879	8.59615	8.0587	9.86915	11.1675	8.82744	0.0510068	-0.0929866	0.143993	8.5678	8.61881	8.71179	0.557981	0.747661	1.33936	0.600326	0.581699	0.0385789	2.39365	0.0673699	5.06111	7.45475	5.12848	16	4	14	4	19	5
CD48 antigen	A0A087X1S7	CD48	9.98755	8.99022	5.56188	8.06512	7.54628	9.69031	10.2277	11.5245	6.87311	10.3139	10.9651	12.5862	9.0684	7.56148	6.78557	7.42593	4.27732	9.97828	2.11185	3.14582	-1.03396	8.52767	10.6395	7.4937	1.63569	1.94104	1.97512	2.1831	0.580044	1.56384	NaN	NaN	NaN	NaN	NaN	10	2	NaN	NaN	13	3
Insulin receptor	P06213	INSR	9.36886	8.20041	9.86626	4.87092	5.37701	8.90944	10.2273	8.44712	10.399	7.05528	9.09017	8.02165	11.4856	8.44444	9.41193	5.71405	4.93993	9.56213	0.213719	-0.15954	0.37326	8.55493	8.76865	8.92818	2.12439	1.29769	2.4886	0.812479	0.580044	0.298432	0.00282288	0.0183601	8.79529	8.79812	8.81365	5	5	4	4	5	5
DNA replication licensing factor MCM3	P25205	MCM3	9.91482	11.1177	7.24165	5.10055	4.80953	5.60647	9.92926	9.85219	9.32986	6.44232	5.65799	7.3087	9.57852	10.4977	8.74896	5.4751	5.69072	6.22589	1.89522	0.831858	1.06336	6.42406	8.31928	7.48743	2.65795	1.85824	2.17331	0.747147	0.580044	0.68403	-1.39415	-1.40798	7.04144	5.64729	5.63346	20	11	15	7	26	13
GSK3B-interacting protein	Q9P0R6	GSKIP	8.97407	8.27188	5.97931	6.0403	9.2651	8.67726	12.4466	10.834	6.78421	9.55599	10.6386	9.84973	9.12029	9.08714	6.59098	8.55332	8.18016	9.25333	1.7696	1.42394	0.345661	8.47457	10.2442	8.82023	1.47655	1.87874	1.00388	2.1549	0.578396	1.61979	NaN	NaN	NaN	NaN	NaN	15	2	NaN	NaN	17	2
Stromal interaction molecule 1	Q13586	STIM1	11.3994	11.0303	11.4545	10.0228	10.4139	10.9818	10.4747	11.2276	9.7388	11.6845	6.13157	9.15545	9.90606	11.0121	11.6435	10.0393	9.33805	11.1349	-0.899291	-0.418972	-0.480319	11.0061	10.1068	10.5257	0.562986	1.9948	0.881716	0.653647	0.578396	0.452225	1.28206	-0.0825539	8.33105	9.61311	8.2485	21	9	14	6	20	9
Ras-related protein Rab-20	Q9NX57	RAB20	9.02832	8.51637	9.76721	11.0843	7.28577	11.2316	9.30848	9.46275	10.7947	5.30513	6.83099	6.93499	9.96031	8.86768	10.4077	6.46645	6.25039	7.78686	-1.27603	-0.205537	-1.0705	9.39776	8.12173	8.32727	1.52784	2.06676	1.75196	0.522879	0.578396	0.225483	NaN	NaN	NaN	NaN	NaN	35	7	29	5	36	6
Ras-related protein Rab-1B	Q9H0U4	RAB1B	6.0516	6.24228	6.67666	6.31739	8.17238	8.33642	8.92404	9.0381	7.00304	4.8884	8.81881	7.47897	6.71638	6.18876	6.32937	5.37971	8.0416	6.65323	1.65186	1.65759	-0.00572228	6.49702	8.14889	6.4913	1.01958	1.6112	0.873152	0.432974	0.578396	1.17393	-0.132152	-1.22419	7.03386	6.90171	5.80967	53	2	48	1	63	3
Elongin-C (Fragment)	E5RHG8	ELOC	8.66622	9.34538	7.15836	7.84624	7.5585	9.10546	9.60365	10.0414	10.9209	9.39581	10.1357	10.8641	6.17793	8.12774	8.75936	5.4229	6.86666	9.42534	1.83231	2.59135	-0.759035	8.25623	10.0885	7.4972	0.886836	0.629759	1.55835	2.01055	0.576754	2.92812	1.39783	2.24887	4.7109	6.10873	6.95977	63	4	63	4	73	5
Thioredoxin-interacting protein	Q9H3M7	TXNIP	11.6107	10.2234	11.1119	9.70077	11.3171	9.709	10.9723	11.9732	10.8729	10.2488	9.39703	10.214	11.6277	10.4589	11.0951	9.61379	10.1425	9.14466	-0.106827	0.260127	-0.366953	10.6677	10.5608	10.3007	0.841572	0.873761	0.920586	0.000434512	0.576754	0.283162	2.91894	3.65473	4.19282	7.11176	7.84756	13	4	10	3	28	8
Methylcrotonoyl-CoA carboxylase beta chain mitochondrial	Q9HCC0	MCCC2	7.58248	8.37504	9.01942	6.73403	6.46267	6.00901	8.32035	8.3576	8.39	7.79403	8.85643	8.36023	6.66732	10.5183	8.58886	6.74039	7.65378	7.94883	1.20066	0.557609	0.643049	7.15826	8.35891	7.80131	1.17095	0.337087	1.42627	0.970616	0.575118	0.231362	-0.627054	-0.0956192	7.75469	7.12763	7.65907	8	3	12	4	11	4
Complement C3	P01024	C3	11.7888	11.4258	12.345	12.596	12.9396	12.4713	12.6025	12.8461	10.4129	12.6465	13.051	13.4218	12.5526	11.4249	12.652	12.6555	12.6734	12.6742	0.338134	0.092576	0.245558	12.4082	12.7463	12.6537	0.555788	1.06405	0.498755	0.189767	0.575118	0.0395292	-0.601333	-2.75444	9.19547	8.59414	6.44104	18	20	7	7	21	23
cAMP-dependent protein kinase type I-alpha regulatory subunit	P10644	PRKAR1A	8.93943	9.72238	12.5164	10.1949	11.4949	11.5657	10.5288	9.04748	12.1765	10.6119	11.2829	11.4919	10.9058	10.7154	12.6777	10.4661	10.7781	11.6923	0.102517	0.105427	-0.00291014	10.8449	10.9474	10.842	1.3403	1.07403	0.832316	0.133713	0.575118	0.521434	-3.36989	-3.54464	13.1475	9.7776	9.60285	39	13	21	9	39	14
60S ribosomal protein L36a	J3KQN4	RPL36A	10.2624	9.56322	5.1796	10.0285	9.65694	9.84959	10.3539	10.5898	6.80772	10.3286	10.6075	11.3816	6.60583	9.90127	6.22931	8.97974	8.48119	9.37284	0.71861	1.74141	-1.0228	9.75327	10.4719	8.73047	1.9323	1.61548	1.50726	1.81248	0.573489	1.83565	NaN	NaN	NaN	NaN	NaN	6	1	NaN	NaN	12	2
Nuclear pore complex protein Nup214	A0A494C1F2	NUP214	11.9411	8.11098	8.03502	4.91316	12.6662	7.42223	8.089	10.4137	9.49354	7.39472	7.34837	8.69985	11.0165	9.73251	7.91456	12.0966	12.0487	9.49111	0.321426	-1.98006	2.30148	8.073	8.39443	10.3745	2.92801	1.21442	1.63854	0.0700704	0.571865	0.787812	3.90865	1.78175	5.98637	9.89501	7.76812	10	13	5	7	12	15
Serine/arginine-rich splicing factor 1	Q07955	SRSF1	10.5597	11.6522	10.7432	11.1928	10.8674	11.3356	12.4087	11.4895	11.2216	12.7122	12.9169	13.0238	11.0451	10.9448	10.4503	10.666	9.58079	11.6515	1.5303	1.75503	-0.224725	11.0301	12.5604	10.8054	0.40794	0.762342	0.692419	1.73993	0.570248	1.90309	-0.0585918	-0.918242	7.99452	7.93593	7.07628	36	7	34	9	40	9
Epithelial-stromal interaction protein 1	Q96J88	EPSTI1	6.21693	6.09174	11.0843	9.79229	9.38862	10.0853	6.80696	6.80499	10.5994	10.0397	9.86056	9.23391	6.43097	5.4873	11.3383	10.256	7.55758	8.64767	-0.04322	1.44461	-1.48783	9.59045	9.54723	8.10263	2.10736	1.67274	2.24199	0.16877	0.570248	0.634512	1.67541	1.2508	4.8318	6.50721	6.0826	NaN	NaN	3	1	7	2
ATP-dependent DNA/RNA helicase DHX36	Q9H2U1	DHX36	9.51775	9.88629	9.95252	8.01413	7.52364	8.76497	8.07152	10.2538	11.3679	9.57215	9.17415	7.89748	9.13612	9.45323	10.3969	6.6953	7.07714	9.011	0.231792	0.29959	-0.0677977	9.14136	9.37315	9.07356	1.01473	1.3194	1.43913	0.345823	0.568636	0.519993	1.61216	1.92208	7.31976	8.93192	9.24184	3	2	5	4	9	6
Sialidase-1	Q99519	NEU1	13.8111	13.778	11.175	8.1047	9.19817	9.60713	11.1251	12.2708	11.9555	9.68157	9.91081	15.553	12.9414	13.3509	11.3306	8.20438	9.54195	7.32337	1.14922	1.10401	0.045207	10.3911	11.5403	10.4363	2.41668	2.13672	2.49162	0.268411	0.568636	0.379864	0.231084	-2.27466	9.48878	9.71987	7.21412	15	5	14	5	20	6
Calpain-2 catalytic subunit	P17655	CAPN2	10.7868	11.1041	10.8112	5.58203	6.07888	7.39523	10.4157	8.41079	9.31393	7.17053	8.33289	8.18785	7.66088	8.54191	9.18913	5.00926	8.87633	6.1147	-0.719199	0.270446	-0.989645	9.09104	8.37184	8.10139	2.56335	1.10617	1.6707	0.00524306	0.568636	0.91364	0.48076	0.424232	9.45337	9.93413	9.87761	16	8	13	6	33	13
SCY1-like protein 2	Q6P3W7	SCYL2	11.1578	8.81929	11.1987	9.75684	9.38089	9.75113	10.7731	10.4887	12.1063	8.65324	9.8678	11.7736	10.5802	11.6334	10.8517	10.2662	10.6679	9.87195	0.876918	0.00686359	0.870054	9.75398	10.6309	10.624	0.966963	1.266	0.594224	0.562249	0.567031	0.0204516	1.22348	-1.50879	11.7764	12.9999	10.2676	18	11	15	10	19	12
Vasodilator-stimulated phosphoprotein	P50552	VASP	12.7654	12.8566	12.5799	11.521	12.2831	13.0355	12.76	12.3245	9.24589	12.2847	12.4954	12.6671	13.2496	12.279	9.29804	11.5931	11.9767	12.6058	-0.262707	0.282081	-0.544788	12.6727	12.4099	12.1279	0.546999	1.34397	1.36434	0.400117	0.567031	0.31158	1.28853	1.26823	8.30314	9.59167	9.57137	39	12	28	8	42	13
Ran GTPase-activating protein 1	P46060	RANGAP1	7.90923	6.71545	10.4082	8.67997	9.62039	8.79954	9.37721	9.74556	11.3933	9.09442	10.8332	12.1488	8.27366	5.61804	10.8289	8.80636	13.4941	10.2042	1.54962	0.784101	0.765524	8.73976	10.2894	9.50528	1.29139	1.21698	2.65559	1.82102	0.565431	0.431798	3.72759	-2.96692	8.9514	12.679	5.98449	35	17	22	11	33	17
RING-box protein 2	Q9UBF6	RNF7	7.04177	5.90634	4.17337	4.33018	5.75467	7.20701	7.19574	7.95675	6.85487	7.12681	6.72806	8.04221	7.47037	6.99729	7.47743	5.91553	5.82519	5.64172	1.33077	0.704861	0.625907	5.83051	7.16127	6.45641	1.28969	0.556148	0.855574	1.7986	0.565431	0.832683	2.35971	0.562725	4.47987	6.83958	5.04259	11	1	11	1	11	1
Prolactin regulatory element-binding protein	Q9HCU5	PREB	6.24226	6.47427	5.84902	5.15115	6.46428	8.01803	6.92171	6.29478	7.09608	8.4941	8.20433	9.57645	4.79946	8.03282	6.80829	7.90225	6.95373	8.00101	1.29694	0.22221	1.07473	6.35327	7.6502	7.42799	0.949634	1.21046	1.2428	1.47366	0.563837	0.563837	NaN	NaN	NaN	NaN	NaN	11	3	NaN	NaN	13	3
Peptidyl-prolyl cis-trans isomerase F mitochondrial	P30405	PPIF	6.82744	7.10731	5.63843	5.31637	7.80316	6.36143	6.78699	8.43367	9.75556	8.43941	6.3323	9.01653	6.59084	4.84882	6.39667	5.62336	4.5728	6.26863	1.84211	2.49055	-0.648441	6.59443	8.43654	5.94599	0.931265	1.31542	0.848708	0.931814	0.562249	2.27327	NaN	NaN	NaN	NaN	NaN	18	2	31	3	42	4
High mobility group protein B3	O15347	HMGB3	9.9935	11.1956	8.76752	7.62914	5.52638	6.62227	11.6605	10.9426	10.0547	7.29838	9.5422	10.5714	10.6735	10.7448	9.98042	6.1138	13.4277	8.73725	2.11473	-0.0138988	2.12862	8.19833	10.3131	10.327	2.11792	1.51543	2.42642	1.09745	0.560667	0.0264104	1.50118	1.79693	7.31225	8.81343	9.10918	28	5	20	3	28	5
Pre-mRNA-splicing factor RBM22	Q9NW64	RBM22	10.5845	11.6515	10.6325	7.80355	10.5283	10.0843	11.059	11.4631	12.4627	8.21087	10.6804	9.78761	11.1429	11.1249	10.9864	6.89818	5.70337	9.52949	0.313352	0.611777	-0.298425	10.5564	10.8697	10.258	1.28876	1.46962	2.37903	0.583359	0.560667	0.886057	-1.71154	-1.79134	6.64386	4.93231	4.85252	15	4	12	4	29	8
Pre-mRNA-splicing regulator WTAP	Q15007	WTAP	10.6362	10.4515	10.5428	8.66096	9.92345	10.7537	11.3053	10.4425	11.4986	10.7707	11.1998	12.1389	6.1759	10.2154	10.4859	10.0802	6.81724	10.5889	0.75535	1.10475	-0.349397	10.4972	11.2525	10.1478	0.789159	0.589201	2.00472	1.82974	0.559091	1.2993	-1.16629	1.34159	6.56584	5.39955	7.90743	34	10	32	9	38	11
Protein kinase C eta type	P24723	PRKCH	10.8169	9.03364	11.9575	8.80748	10.4409	11.206	11.2189	11.5801	12.1334	10.4767	11.1355	11.545	11.1464	10.4135	12.4361	9.86497	9.80563	10.9035	0.753059	0.723432	0.0296268	10.6289	11.3819	10.6585	1.237	0.553262	0.980925	1.28233	0.559091	1.15739	1.46562	0.864006	10.076	11.5416	10.94	8	4	8	4	12	7
Elongation factor 1-gamma	P26641	EEF1G	10.6174	11.3857	8.55984	8.44754	9.48563	7.32166	12.2522	12.8872	10.684	10.9047	11.3966	11.0709	11.251	9.7277	9.83434	7.74174	7.47086	5.77045	2.21103	2.49905	-0.288014	9.02273	11.2338	8.73472	1.50389	0.860102	1.99172	2.9393	0.55752	2.04335	-0.426143	0.353098	9.03058	8.60444	9.38368	32	13	32	11	39	15
Fibronectin type-III domain-containing protein 3A	Q9Y2H6	FNDC3A	9.72245	9.37504	5.78938	7.48905	7.50835	6.57281	10.7471	10.985	7.29444	9.91253	9.88066	10.2951	10.2367	9.16571	6.24526	5.1467	6.00858	6.27096	2.60511	3.84569	-1.24058	7.4987	10.1038	6.25811	1.5419	1.32867	2.02451	2.53462	0.555955	1.85387	NaN	NaN	NaN	NaN	NaN	7	5	4	3	11	7
DnaJ homolog subfamily C member 3	Q13217	DNAJC3	19.0277	18.671	12.3251	9.33974	9.375	10.0504	18.458	18.5852	18.2114	9.11741	9.76742	10.7172	12.9082	13.424	13.2154	9.05479	9.93487	10.7049	3.27652	2.65768	0.618841	11.1878	14.4643	11.8066	4.56255	4.71259	1.88036	0.449772	0.555955	1.10458	-2.41667	4.66182	12.7646	10.348	17.4264	44	15	44	14	44	15
KRR1 small subunit processome component homolog	Q13601	KRR1	5.08023	6.28773	6.52747	5.5225	5.78824	9.31218	6.68398	8.90232	6.54685	8.82544	9.75596	9.18458	6.66958	5.86257	5.66247	7.59708	7.5445	9.04248	2.82589	1.75683	1.06906	6.03799	8.86388	7.10704	1.50953	1.35828	1.26434	1.38405	0.554396	1.31247	NaN	NaN	NaN	NaN	NaN	7	2	NaN	NaN	14	3
Protein disulfide-isomerase A4	P13667	PDIA4	14.7661	15.3772	14.6965	13.5616	13.2667	14.0117	14.3613	14.0174	14.0118	13.7661	13.8012	13.1647	11.5516	14.6723	14.6633	13.5263	14.0751	13.0866	-0.447578	0.105821	-0.553399	14.3541	13.9065	13.8007	0.803543	0.398663	1.18076	0.709965	0.554396	0.188425	-1.52779	2.7848	11.2207	9.69295	14.0055	65	37	46	23	64	34
NEDD4-like E3 ubiquitin-protein ligase WWP2	O00308	WWP2	9.29082	8.25668	9.51789	9.1467	7.36405	10.3555	8.50144	9.97571	10.5207	9.17675	10.1628	9.6318	6.91033	5.71108	9.77801	8.39215	8.85534	9.69533	0.58499	1.18001	-0.59502	9.21876	9.80375	8.62374	1.04304	0.730734	1.61537	0.521434	0.554396	1.18509	0.369892	-1.37585	9.3781	9.74799	8.00225	11	7	6	4	14	8
SH3 domain-binding protein 5-like	Q7L8J4	SH3BP5L	7.65241	7.74933	8.68471	7.32679	6.99752	9.12397	6.72629	8.50339	8.74618	6.91049	8.15537	6.07532	9.11785	12.274	9.73922	7.07403	8.37573	7.26285	-0.16794	-1.21386	1.04592	7.70087	7.53293	8.74679	0.817054	1.09205	1.91791	0.267606	0.554396	1.29328	0.747319	-1.46782	11.4276	12.1749	9.95976	21	5	21	5	18	4
Clusterin	P10909	CLU	10.0949	8.79993	5.66565	9.76487	10.4652	7.90971	5.04109	7.90177	7.29949	10.3446	8.29953	10.169	10.1496	9.84491	6.91429	9.39487	9.82466	9.04767	-1.18175	-1.50911	0.327363	9.2824	8.10065	9.60976	1.7886	1.96782	1.18266	0.216096	0.554396	0.467246	NaN	NaN	NaN	NaN	NaN	5	2	3	1	11	3
mRNA decay activator protein ZFP36L1	Q07352	ZFP36L1	9.88754	10.2488	11.6574	10.5147	10.8443	11.4945	11.8533	12.2232	12.6838	12.7664	13.062	12.8794	10.0637	10.5302	11.664	9.23266	10.2922	11.1424	2.0456	2.31391	-0.268305	10.6795	12.7251	10.4112	0.697603	0.452305	0.849389	3.54668	0.552842	2.62709	1.97875	1.06257	9.0093	10.988	10.0719	17	7	19	7	28	10
Proteasome subunit beta type-8	P28062	PSMB8	9.86913	9.62379	6.15257	7.47371	7.52152	8.97708	9.64299	11.431	6.05251	9.34957	9.95696	11.0351	9.69638	9.27715	6.78894	7.60237	8.84728	9.20438	1.55067	0.774148	0.776525	8.2493	9.79997	9.02583	1.4538	1.90713	1.12753	1.40012	0.552842	1.06449	NaN	NaN	NaN	NaN	NaN	41	10	NaN	NaN	44	10
Linker for activation of T-cells family member 2	Q9GZY6	LAT2	7.67313	6.31193	7.41819	5.69455	6.30033	5.92011	8.01731	8.65793	7.95309	7.18765	7.75549	8.48103	8.69867	7.08332	5.8754	6.57184	6.82031	7.40616	1.67907	1.03339	0.645687	6.30613	7.9852	6.95181	0.807801	0.526498	0.949012	1.95861	0.549751	1.22257	1.37902	0.904299	6.21142	7.59044	7.11572	7	1	7	1	26	3
Protein SET	A0A0C4DFV9	SET	11.1324	10.8837	11.3702	10.1303	10.6133	9.27589	11.8499	12.5295	12.5877	10.4745	11.6043	11.8651	10.7102	11.3942	12.5563	10.4046	10.4939	9.48176	1.10895	1.25545	-0.146491	10.7485	11.8575	10.602	0.764847	0.768441	1.04153	1.93181	0.549751	1.40121	-0.193238	1.62282	8.49729	8.30405	10.1201	25	5	8	2	25	5
2-hydroxyacyl-CoA lyase 2	A1L0T0	ILVBL	9.38191	8.47954	9.23938	7.07585	8.22067	6.41314	10.106	10.7456	7.31814	7.82941	8.85524	10.0086	9.52986	9.49366	9.8681	7.36291	7.23888	7.64133	1.0818	0.864413	0.217389	8.3501	9.43191	8.56749	1.18213	1.36992	1.22779	0.619789	0.549751	0.38405	NaN	NaN	NaN	NaN	NaN	13	5	8	3	11	4
CYFIP-related Rac1 interactor B	Q9NUQ9	CYRIB	6.57791	4.43889	10.8383	6.86975	7.83649	9.31929	8.00349	8.53247	11.412	4.84414	9.64035	8.3834	6.11579	5.96029	10.2875	8	9.04292	9.21512	1.10482	-0.0635219	1.16834	7.35312	8.45794	8.52146	2.23855	2.16339	1.75744	0.405607	0.548214	0.164309	NaN	NaN	NaN	NaN	NaN	31	6	27	6	39	7
SRSF protein kinase 1 (Fragment)	H3BLV9	SRPK1	8.92306	9.6522	6.37753	8.05718	8.74019	9.13988	7.96942	8.65342	6.0986	8.20266	10.0827	11.0003	9.60004	7.89063	6.19114	7.67037	7.62344	9.31463	-0.403583	0.647539	-1.05112	8.83162	8.42804	7.7805	1.15522	1.71741	1.2497	0.144481	0.548214	0.474955	NaN	NaN	NaN	NaN	NaN	9	4	NaN	NaN	16	6
Beta-1-syntrophin	Q13884	SNTB1	6.76607	8.82136	5.67285	6.435	6.58496	8.37308	6.73755	7.87314	6.61987	8.17592	5.41073	7.62059	8.89473	6.7736	5.39903	5.40704	5.78422	4.75841	0.503555	1.58344	-1.07988	6.67551	7.17907	5.59563	1.21976	1.02348	1.49039	0.0254883	0.548214	0.521434	NaN	NaN	NaN	NaN	NaN	6	2	NaN	NaN	19	5
Prolyl 3-hydroxylase 1	Q32P28	P3H1	11.7341	12.3327	13.0122	7.62293	7.97114	11.9642	12.5609	13.0262	14.9974	10.5831	12.557	14.212	9.57596	11.4083	14.1192	7.32373	7.31442	11.7659	0.944409	2.30143	-1.35702	11.8491	12.7935	10.4921	2.34789	1.52901	2.6924	1.87615	0.546682	2.17005	-0.87382	2.12811	6.91265	6.03883	9.04076	31	14	17	7	31	14
Ribosome maturation protein SBDS	A0A087X020	SBDS	6.02119	5.84207	5.0593	5.21686	5.49416	5.28116	6.15983	6.0183	8.72462	7.17273	7.9151	8.59036	5.984	5.64727	6.71628	5.48339	5.40486	5.69827	2.15625	1.87114	0.28511	5.38766	7.54391	5.67277	0.376764	1.1773	0.481763	1.59517	0.546682	1.77728	NaN	NaN	NaN	NaN	NaN	NaN	NaN	14	2	22	4
Guanine nucleotide-binding protein-like 1	P36915	GNL1	7.86549	8.86552	6.25866	6.37877	5.38134	5.71087	9.40608	8.92561	7.46565	5.60934	4.84479	8.89251	6.04093	7.76567	6.79345	5.397	5.83332	5.79158	1.86037	2.24196	-0.381589	6.31871	8.17908	5.93712	1.34549	1.9093	0.86547	0.590067	0.546682	0.88941	NaN	NaN	NaN	NaN	NaN	13	5	1	1	17	7
WD repeat-containing protein 82	Q6UXN9	WDR82	9.70345	9.72673	10.2329	10.865	11.3037	10.6242	10.2215	9.99661	11.8835	11.2445	10.4815	10.5079	12.6758	12.1107	9.56341	10.8822	10.7328	11.0415	0.0661669	-0.467158	0.533325	10.4285	10.4947	10.9619	0.64017	0.707472	1.09765	0.41005	0.546682	0.252588	-0.806329	-0.695685	11.545	10.7387	10.8493	24	6	18	4	24	6
Regulator of G-protein signaling 3	P49796	RGS3	11.4574	8.24313	7.22498	10.7773	11.176	9.92255	8.8752	8.91555	7.78849	10.4725	10.6282	11.0539	6.27689	7.57539	6.3958	10.6752	11.0189	10.6682	-0.655927	0.572237	-1.22816	10.3499	9.69402	9.12178	1.71261	1.28097	2.26141	0.120904	0.546682	0.90309	NaN	NaN	NaN	NaN	NaN	3	3	1	1	7	6
Sister chromatid cohesion protein PDS5 homolog B	Q9NTI5	PDS5B	8.03936	9.73949	9.96193	7.4475	7.71094	13.2516	9.45354	10.2575	11.156	7.53753	8.84172	9.22299	7.61574	9.04756	10.0921	7.11967	8.14057	8.35341	0.448837	1.09127	-0.642433	8.88943	9.33826	8.24699	2.18048	1.23554	1.05888	0.0213631	0.546682	2.42251	1.94361	0.169383	8.05582	9.99944	8.22521	12	8	6	5	14	7
Monocarboxylate transporter 1	P53985	SLC16A1	6.9782	7.54334	6.27333	8.77505	9.46917	9.67372	7.89488	10.0759	6.89874	9.83139	9.52613	8.43225	10.6992	10.6498	7.27686	8.33615	9.61123	8.15305	0.819993	0.00549984	0.814493	8.1592	8.97919	8.97369	1.39354	1.24779	1.41578	0.600326	0.545155	0.239578	NaN	NaN	NaN	NaN	NaN	6	3	NaN	NaN	6	2
Staphylococcal nuclease domain-containing protein 1	Q7KZF4	SND1	8.6067	10.2453	9.85776	10.8733	11.7615	12.3782	11.8861	10.8153	11.7754	12.8538	13.1448	13.2402	10.5609	10.6156	9.27959	11.5354	11.7247	12.5152	1.81065	1.29443	0.516223	10.5593	12.37	11.0755	1.35892	0.95436	1.13128	2.07572	0.542118	1.97062	2.60384	3.79056	5.74653	8.35036	9.53708	47	31	33	20	48	31
La-related protein 1	Q6PKG0	LARP1	10.2013	10.3697	8.27724	9.94936	10.3222	11.0439	9.97728	10.7922	11.1039	11.4992	11.6468	12.0957	10.5287	10.5511	5.51724	9.92619	10.0928	10.1851	1.03983	1.1626	-0.122769	10.2617	11.3015	10.1389	0.931315	0.743084	1.95045	1.38091	0.540608	0.987163	0.881877	1.02014	6.61916	7.50104	7.6393	15	13	7	6	18	15
2-5A-dependent ribonuclease	Q05823	RNASEL	6.32817	8.36164	4.6797	4.51256	5.77181	7.69794	6.31069	6.80349	6.67992	5.91913	6.02817	6.41768	6.35289	9.01357	7.01701	5.67153	5.77772	6.78352	0.314195	-0.204021	0.518216	6.04999	6.36418	6.56821	1.5666	0.349076	1.22148	0.083546	0.540608	0.486782	NaN	NaN	NaN	NaN	NaN	4	2	NaN	NaN	6	3
Zinc finger protein 384	Q8TF68	ZNF384	9.31764	9.16717	10.313	8.00781	8.59212	9.21667	9.57482	11.3734	11.4087	9.29285	10.6367	9.67389	9.89851	6.10419	10.8349	7.97682	6.96104	8.71761	0.963383	1.80809	-0.844706	9.19192	10.1553	8.34721	0.772998	0.940506	1.7773	1.87943	0.539102	1.10735	-0.314271	0.893826	9.9537	9.63943	10.8475	10	4	10	4	9	3
Cytochrome c oxidase assembly protein COX19	Q49B96	COX19	8.42765	6.35306	5.65405	5.45429	8.07377	9.51169	7.84486	9.11064	6.76114	9.02771	8.90244	7.82642	8.84684	8.71675	6.12952	7.9633	8.01156	8.12681	1.16024	0.304464	0.855772	7.21341	8.37365	8.06918	1.65872	0.930736	0.973663	0.568636	0.537602	0.372634	NaN	NaN	NaN	NaN	NaN	11	1	NaN	NaN	26	2
Zinc finger protein 629	Q9UEG4	ZNF629	8.00175	5.66911	5.67212	17.9913	17.9508	5.93145	5.94285	8.64908	8.12335	17.9719	13.4558	7.26285	11.14	10.0603	5.82619	14.8628	18.8074	8.18849	1.41961	-2.21393	3.63355	6.9666	8.38621	10.6001	6.0805	4.57087	4.69182	0.00877392	0.537602	0.363512	-1.99405	-0.643467	11.545	9.55096	10.9015	9	5	3	2	16	9
Transportin-2	O14787	TNPO2	6.91605	6.33759	6.65799	5.5473	5.45983	5.25901	6.51061	8.14057	9.80088	6.86572	6.16018	7.58549	5.88539	7.42055	7.15056	6.20851	5.36247	6.72792	1.28316	0.757391	0.525772	5.94244	7.22561	6.46821	0.696644	1.33322	0.783493	1.47625	0.536107	1.6517	1.57952	0.887765	5.51472	7.09424	6.40248	6	3	6	3	10	4
Heterogeneous nuclear ribonucleoprotein A0	Q13151	HNRNPA0	11.0303	9.63387	11.7726	6.17621	5.53844	6.18597	12.1041	10.8816	12.3251	8.83264	8.57353	11.0357	6.48892	9.81312	11.633	5.93435	5.28884	5.9703	3.04875	4.72906	-1.6803	7.90992	10.9587	6.22961	2.75138	1.59584	2.5742	1.72584	0.534617	1.89279	0.771916	-0.357786	5.99229	6.76421	5.63451	51	11	40	9	46	9
Annexin A6	P08133	ANXA6	8.43049	6.33077	9.78999	5.56864	6.12264	5.45582	10.1741	10.2422	10.9065	5.3407	9.72577	11.5916	9.11296	6.79948	9.99591	6.20347	5.03857	7.1058	3.98143	3.2555	0.725932	6.22671	10.2081	6.95264	1.75875	2.21579	1.85066	1.47625	0.534617	1.26043	NaN	NaN	NaN	NaN	NaN	49	12	47	26	53	14
Zinc finger protein Rlf	Q13129	RLF	9.60892	5.77379	6.8846	5.04466	6.37308	7.44518	11.6101	9.08292	10.1747	9.43665	4.61371	7.93787	10.5764	7.32328	8.67656	6.02747	5.91734	6.12095	2.63095	2.53767	0.0932796	6.62884	9.25978	6.72212	1.5882	2.38911	1.86726	1.05799	0.534617	1.09313	4.4506	3.05463	3.80036	8.25096	6.85499	19	27	11	13	19	25
RNA-binding protein 15	A0A499FJY3	RBM15	5.07981	6.14677	7.65664	8.8314	8.86953	10.7516	6.33407	7.41589	9.18336	9.55645	9.50702	10.7187	5.36336	4.49949	7.98851	8.69512	6.63945	10.9395	1.10117	2.03121	-0.930039	8.24402	9.34519	7.31398	2.05062	1.60598	2.35281	1.92082	0.533132	1.4437	NaN	NaN	NaN	NaN	NaN	NaN	NaN	20	13	27	17
Zinc finger CCCH-type antiviral protein 1-like	Q96H79	ZC3HAV1L	8.09919	9.06803	5.39625	8.58579	6.94778	9.50557	8.02719	8.57913	6.87905	8.26247	9.62912	9.61701	6.45359	7.91061	7.30871	8.25776	5.8311	8.01134	0.0783095	0.811139	-0.732829	8.34249	8.4208	7.60966	1.52452	1.04272	0.966458	0.496209	0.533132	0.962574	NaN	NaN	NaN	NaN	NaN	27	5	NaN	NaN	33	6
Sorting nexin-9	Q9Y5X1	SNX9	9.40299	9.80379	10.079	7.7866	7.14252	8.68759	11.5435	11.9914	12.2047	10.8138	10.4813	11.8793	8.13078	10.0982	10.1699	7.76911	6.55431	8.53846	2.66613	3.3768	-0.71067	9.04529	11.7114	8.33462	1.16551	0.691562	1.39922	4.03339	0.531653	3.52433	0.110409	0.11966	9.02176	9.13217	9.14142	11	5	10	4	15	7
Engulfment and cell motility protein 2	Q5JVZ5	ELMO2	7.4071	9.12676	8.81973	6.06398	5.34475	10.1135	7.10098	8.1575	10.9152	7.66064	8.03017	9.54871	6.1252	7.62863	8.63999	6.40563	6.61907	7.03045	-0.0195804	1.26908	-1.28866	8.11341	8.09383	6.82476	1.86267	1.40744	0.929059	0.542118	0.531653	2.30627	2.39066	0.289601	9.04371	11.4344	9.33331	8	3	8	3	11	3
Polypyrimidine tract-binding protein 1	A0A0U1RRM4	PTBP1	7.07264	6.02403	11.9661	4.44025	4.90885	3.84175	8.23539	5.04129	13.1671	4.92603	4.15615	8.04587	5.94451	6.11268	12.524	5.45946	5.30414	6.12132	1.07714	0.514984	0.562153	5.46644	6.54358	6.02859	2.97256	3.36055	2.77089	0.524329	0.531653	0.226945	NaN	NaN	NaN	NaN	NaN	34	12	27	10	31	11
DNA-binding protein Ikaros	Q13422	IKZF1	10.7486	10.7983	11.5966	10.1753	9.87324	11.2551	11.5961	10.628	11.0751	9.77522	9.49171	10.4069	10.5874	10.4836	11.62	10.6621	8.61025	10.8154	-0.255992	-0.107299	-0.148693	10.7735	10.5175	10.6248	0.643847	0.787263	0.995103	0.459671	0.531653	0.0347983	0.954509	-0.293483	7.66278	8.61728	7.36929	19	6	18	6	22	7
Kynureninase	Q16719	KYNU	6.81917	6.98741	6.46715	7.04952	6.97808	9.09387	7.17098	6.09612	8.62319	7.43829	6.47088	9.02262	5.79103	6.52276	7.23477	5.21331	8.10518	5.69243	0.32189	1.14775	-0.825857	6.98275	7.30464	6.15689	0.935902	1.15902	1.08582	0.216811	0.531653	0.667562	0.375143	2.3039	5.86477	6.23991	8.16867	10	3	17	6	17	6
Ankyrin repeat domain-containing protein 10	Q9NXR5	ANKRD10	6.61156	8.97347	9.03491	5.5636	5.23865	5.99367	8.46414	6.26277	6.96347	6.1151	6.41505	6.02255	5.89467	6.6349	7.34163	6.29068	6.30757	5.13408	0.0362964	0.039784	-0.00348759	6.30262	6.33891	6.29913	1.69161	0.922464	0.736821	0.0952845	0.531653	0.408935	4.87511	3.78545	4.57618	9.45129	8.36164	15	4	12	3	20	4
Kinesin-like protein KIF21A (Fragment)	A0A1B0GV47	KIF21A	6.64204	7.81186	5.51952	5.74496	6.18439	6.3226	6.5177	6.32898	6.71007	6.91073	8.74554	9.00484	6.57734	8.89072	5.93398	6.08026	6.17337	5.98973	0.556908	0.683586	-0.126678	6.25349	6.8104	6.12681	0.812852	1.18502	1.14155	0.730487	0.530178	0.404504	NaN	NaN	NaN	NaN	NaN	1	1	NaN	NaN	2	2
Vesicle-fusing ATPase	P46459	NSF	9.76384	8.14512	7.15107	5.65807	7.89893	8.97482	8.28452	8.65005	8.70515	7.89403	8.14807	10.2222	9.03381	8.52935	8.00146	4.00495	7.08087	8.35416	0.445259	0.289472	0.155788	8.02203	8.46728	8.17781	1.43319	0.828471	1.83217	0.634512	0.530178	0.853872	-2.81153	0.834695	7.50462	4.69309	8.33932	31	18	18	10	25	14
Spermatid perinuclear RNA-binding protein	Q96SI9	STRBP	10.161	9.90216	11.2419	5.0774	5.08596	5.00587	14.3732	10.8709	11.5232	8.47679	8.19766	6.69126	9.70016	13.3581	11.1461	4.85652	5.94675	5.6037	2.17978	1.85039	0.329395	7.49406	9.67385	7.82346	2.98021	2.7827	3.46989	1.82681	0.528708	0.728158	0.694449	-1.27578	9.66651	10.361	8.39073	9	4	14	4	11	2
Myosin regulatory light chain 12A	J3QRS3	MYL12A	12.7281	12.2071	13.1423	11.9867	12.5308	12.4388	12.7954	12.5945	13.692	12.5082	12.6894	13.332	12.5231	11.9586	13.4156	11.7569	11.8947	12.5698	0.257586	0.501558	-0.243972	12.4848	12.7424	12.2409	0.404563	0.470856	0.620641	1.77728	0.528708	2.67985	3.42879	-0.0165772	5.36605	8.79484	5.34947	61	5	55	8	61	4
Nuclear autoantigen Sp-100	P23497	SP100	8.12195	7.90575	6.07259	5.74489	7.0148	9.09186	8.04598	7.74187	9.48148	8.75922	7.51223	9.54693	8.35456	7.5529	5.56452	8.11447	7.71596	9.60696	0.942326	0.487384	0.454942	7.46027	8.4026	7.91522	1.28497	0.881121	1.32174	0.896196	0.528708	0.4698	NaN	NaN	NaN	NaN	NaN	8	3	5	2	11	5
E3 ubiquitin-protein ligase TRIM11	Q96F44	TRIM11	7.13371	6.72247	6.30539	6.76235	5.58853	9.45125	7.40863	6.93035	6.98527	5.92555	10.8276	9.02893	7.55888	5.70654	7.67955	12.8687	8.24907	7.89748	0.454543	-0.591567	1.04611	6.74241	7.19695	7.78852	1.31412	1.77469	2.39557	0.413413	0.528708	0.128427	NaN	NaN	NaN	NaN	NaN	5	2	5	2	10	3
RNA helicase	B7Z6D5	DDX27	10.8928	9.68541	5.63525	8.20848	9.12949	9.52299	10.6136	10.3835	6.44871	9.87474	9.92813	10.8674	8.92799	10.203	6.74223	6.53048	8.3431	8.89851	0.82957	1.53501	-0.705437	9.32624	10.1558	8.6208	1.79712	1.63198	1.40923	1.56864	0.527244	1.33819	NaN	NaN	NaN	NaN	NaN	8	5	NaN	NaN	12	7
DNA-binding protein SATB1	Q01826	SATB1	9.72668	9.76134	9.27034	10.3286	11.4474	8.46989	11.3541	11.639	9.57236	11.5973	12.4596	12.8173	8.75272	9.539	9.42135	8.59794	8.87661	9.82499	1.87416	2.46919	-0.595027	9.74401	11.6182	9.14898	1.00429	1.13047	0.493113	1.5544	0.527244	2.34008	1.73042	0.32443	7.30259	9.03301	7.62702	14	6	9	3	21	9
Programmed cell death protein 4	Q53EL6	PDCD4	10.6755	10.6365	9.8116	10.2668	11.3078	10.7489	9.85094	11.0057	8.14898	8.50625	9.56946	10.3305	10.8125	9.60958	9.36039	10.5856	10.3376	10.9968	-0.945828	-0.751424	-0.194404	10.656	9.7102	10.4616	0.501788	1.08345	0.661677	1.43297	0.527244	0.723538	0.0319848	0.311739	6.7241	6.75609	7.03584	46	16	40	13	53	18
Kinesin light chain 2	Q9H0B6	KLC2	7.6175	8.048	5.33247	5.0921	5.57618	8.03694	7.91247	9.31073	6.46763	10.0056	10.5213	11.3348	7.01538	7.02636	6.1354	7.65227	6.41364	9.11317	3.06133	2.6373	0.424028	6.59684	9.65818	7.02087	1.42293	1.79262	1.06552	1.61439	0.525784	1.88941	NaN	NaN	NaN	NaN	NaN	6	1	NaN	NaN	9	3
FUN14 domain-containing protein 2	Q9BWH2	FUNDC2	9.12627	6.10456	7.86071	8.39536	10.2946	8.99025	10.2373	10.2943	10.2115	9.87538	10.2114	9.84471	7.96133	5.77974	8.97378	9.80155	10.9227	10.236	1.51866	0.823797	0.694861	8.6928	10.2115	9.38767	1.41438	0.198066	1.86006	1.38828	0.525784	0.681937	NaN	NaN	NaN	NaN	NaN	6	1	6	1	6	1
Ras GTPase-activating protein-binding protein 2	Q9UN86	G3BP2	10.0837	8.90794	10.3495	7.96157	9.36003	9.68152	11.7475	11.741	12.4598	10.9878	11.9904	12.2122	4.8012	8.82289	10.8068	8.6494	8.66693	8.33972	2.3482	3.21081	-0.86261	9.52078	11.869	8.65817	0.86725	0.507587	1.95159	4.16368	0.524329	2.24949	-0.0221682	2.83259	5.44665	5.42449	8.27924	32	10	26	9	29	10
Histone H2B type 1-O	P23527	H2BC17	11.8096	11.0879	11.491	9.85943	10.629	11.3797	11.744	12.0221	12.5046	10.9454	11.0269	11.2433	12.1276	11.0202	11.6509	10.06	10.4258	11.5133	0.259849	0.226914	0.0329347	11.2338	11.4937	11.2668	0.703717	0.616323	0.783095	1.20482	0.524329	0.869666	-1.02999	1.00837	8.605	7.57501	9.61337	36	2	36	2	36	2
Decreased expression in renal and prostate cancer protein	P0CG12	DERPC	8.49849	8.59276	9.79876	5.64859	5.43747	7.88356	8.17393	9.11941	9.26066	7.51523	7.92908	8.72755	8.12122	9.10504	7.84743	9.57582	11.3969	8.18041	0.259712	-0.191989	0.4517	8.19102	8.45074	8.64273	1.74248	0.693336	1.33052	0.8041	0.524329	0.330683	-0.208316	-1.30746	6.26457	6.05626	4.95712	20	6	24	8	22	7
Cation-dependent mannose-6-phosphate receptor	P20645	M6PR	9.58706	9.89508	10.4007	7.05072	8.1047	8.89409	11.2276	11.2556	11.0966	9.63347	12.8419	10.9806	9.96074	8.86833	11.0085	8.82703	8.15411	9.7301	1.92152	1.86289	0.0586352	9.24058	11.1621	9.29921	1.24253	1.02059	1.01688	1.90309	0.522879	1.3363	2.986	3.89328	5.53941	8.5254	9.43269	17	3	17	3	17	3
DNA-dependent protein kinase catalytic subunit	P78527	PRKDC	7.04314	7.04122	9.43198	4.32583	6.11144	5.72883	6.28146	7.8346	8.0343	6.04208	5.33168	7.21218	5.02591	3.85818	9.78681	5.02056	6.80748	4.60676	0.170486	1.72359	-1.5531	6.57633	6.74682	5.02323	1.7076	1.07354	2.15849	0.120331	0.522879	0.452225	-0.367255	0.0428629	8.53683	8.16957	8.57969	9	24	4	9	12	32
CapZ-interacting protein	B7ZKW8	RCSD1	4.92773	6.70937	7.55987	4.73684	7.91331	9.66051	6.68819	6.24584	6.27376	5.82619	8.43779	8.9284	6.37673	6.40439	7.4187	7.47784	7.65514	9.69438	-0.653646	-0.96729	0.313644	7.13462	6.48098	7.44827	1.88075	1.29078	1.209	0.114639	0.522879	0.530178	2.37379	0.48748	4.33591	6.7097	4.82339	NaN	NaN	9	2	16	3
Ubiquitin-conjugating enzyme E2 variant 2	Q15819	UBE2V2	5.84899	4.95804	10.668	6.97487	8.91415	9.14078	7.50832	6.46961	10.7978	8.63804	9.53749	10.225	5.99184	6.64345	9.53076	8.89781	8.81076	9.89115	1.14325	0.233474	0.90978	7.94451	9.08776	8.85429	2.18238	1.65333	1.59602	2.13018	0.521434	0.931814	-1.23584	-1.34006	10.7275	9.49165	9.38744	NaN	NaN	49	2	41	2
RAC-beta serine/threonine-protein kinase	P31751	AKT2	6.48636	7.2485	6.33565	5.51503	6.32862	5.02455	8.63902	7.77169	7.25155	6.64631	8.95423	11.1233	5.91533	7.79409	9.22615	5.45415	6.20128	5.84003	1.87322	2.14704	-0.273827	6.33213	8.20535	6.05831	0.781765	1.58554	1.46463	1.35853	0.521434	0.774691	1.61945	-0.724266	4.83436	6.45381	4.1101	18	4	7	1	16	3
Dynein light chain 1 cytoplasmic	P63167	DYNLL1	6.67975	6.67812	9.64109	11.6438	11.9792	12.1407	6.54379	6.22461	10.4115	12.1652	12.6212	9.66112	6.21931	6.27573	9.46752	12.2725	7.16621	11.8528	-0.606138	1.71945	-2.32558	10.6425	10.0363	8.31687	2.57427	2.7241	2.73827	0.142668	0.521434	0.289037	-0.860936	-1.93022	7.38517	6.52424	5.45495	NaN	NaN	25	2	51	4
60S ribosomal protein L27 (Fragment)	K7ELC7	RPL27	5.8905	6.22225	11.1775	10.6863	10.7742	9.45177	6.05585	7.77123	11.9566	11.125	11.8114	12.3335	6.39592	6.25437	11.4066	10.276	10.7667	10.9301	1.39912	0.946817	0.452304	10.069	11.4682	10.5214	2.37972	2.61376	2.36218	1.451	0.519993	1.53462	-0.691001	0.448187	9.34112	8.65012	9.78931	NaN	NaN	27	3	28	3
Histidine triad nucleotide-binding protein 1	P49773	HINT1	8.56468	9.18735	6.6031	12.0323	10.3316	11.6465	10.183	10.6788	10.798	11.5233	12.1982	11.1241	8.86993	8.25404	6.40909	10.6294	10.8624	11.2791	1.20155	1.21138	-0.00982571	9.75947	10.961	9.74964	2.0379	0.706218	1.88251	0.931814	0.519993	1.35556	NaN	NaN	NaN	NaN	NaN	54	5	53	4	60	6
Ceramide transfer protein	A0A2R8Y7Q9	CERT1	13.1745	9.20021	5.62102	12.3221	12.4427	9.22651	8.96081	13.1179	6.30994	9.4195	9.57817	8.30551	12.6878	12.7936	5.83296	11.9239	12.8259	10.1794	-1.58416	-3.11567	1.53151	10.7743	9.19015	12.3058	2.87026	2.2231	2.7428	0.368556	0.519993	1.21467	NaN	NaN	NaN	NaN	NaN	32	9	NaN	NaN	31	9
Splicing factor arginine/serine-rich 19	Q9H7N4	SCAF1	5.71566	5.70874	6.38853	6.03677	5.76819	5.89823	7.38016	6.40051	7.74772	10.9388	5.93494	9.80261	5.229	5.8621	5.9291	4.82945	10.578	11.4573	1.73073	1.66834	0.0623889	5.83321	7.56394	5.8956	0.26194	1.95701	2.9109	1.40121	0.518557	0.187087	-0.899988	-0.558601	8.24384	7.34385	7.68524	4	3	4	3	9	6
Prenylcysteine oxidase 1	Q9UHG3	PCYOX1	9.57069	9.91941	8.67871	5.51414	5.8599	8.72802	9.70741	10.8105	9.75789	7.51033	9.01254	7.31796	7.26435	8.47719	9.19935	6.50556	5.61483	7.72485	0.656611	1.86537	-1.20876	8.70336	9.35998	7.4946	1.89152	1.37106	1.30261	0.728158	0.518557	1.36957	2.54152	1.04818	6.95373	9.49526	8.00191	10	4	8	3	9	3
Ubiquitin carboxyl-terminal hydrolase 14	P54578	USP14	12.1418	12.0596	8.36348	5.85412	4.62597	5.66051	10.8656	11.3177	8.48297	6.01657	6.60208	8.12164	12.6214	10.8587	9.61038	5.81839	5.51221	6.95245	1.1935	0.0208886	1.17262	7.1088	8.3023	8.28141	3.32102	2.16429	2.90764	0.309804	0.518557	0.00392635	-0.585097	-3.05737	12.071	11.4859	9.01366	30	9	14	4	39	14
V-type proton ATPase subunit F	Q16864	ATP6V1F	5.98337	6.80465	7.47265	5.64714	6.12575	5.75788	7.71143	7.51199	8.59842	6.55825	7.8816	9.08183	5.16093	5.73655	6.34745	5.22076	4.83464	7.40438	1.74196	2.31786	-0.575901	6.05456	7.79651	5.47866	0.704345	0.879855	0.954158	2.03198	0.517126	3.3536	NaN	NaN	NaN	NaN	NaN	40	3	26	2	26	2
Diablo homolog mitochondrial	Q9NR28	DIABLO	11.3377	12.1221	11.7545	9.25977	10.751	10.1173	11.9548	12.7655	11.2008	11.04	11.9548	12.1145	11.9523	11.6711	12.0849	10.7368	10.3692	10.521	0.910436	0.750856	0.15958	11.0444	11.9548	11.2039	1.07143	0.63354	0.765999	1.2636	0.517126	0.730487	0.770905	0.822852	10.7074	11.4783	11.5302	26	5	14	3	16	3
Keratin type I cytoskeletal 13 (Fragment)	K7EMD9	KRT13	7.30314	10.7722	8.08066	9.13837	5.62718	9.83717	9.52393	7.9225	9.80933	8.50823	9.49261	9.27095	6.47042	7.11572	9.68953	6.75462	7.61368	5.87754	0.772266	2.44661	-1.67435	8.60952	9.38178	6.93517	1.85528	0.721398	1.32953	0.257275	0.517126	1.79588	0.758385	-2.5334	9.28642	10.0448	6.75302	67	1	46	1	51	1
Ubiquitin carboxyl-terminal hydrolase 47	Q96K76	USP47	9.59727	9.3781	5.26164	9.76626	10.1896	10.196	10.6167	10.4651	7.35041	6.87897	8.9622	9.02098	9.33313	8.27454	7.42307	8.01898	8.3447	8.74002	-0.690176	0.681973	-1.37215	9.68177	8.99159	8.30962	1.89116	1.54266	0.646986	0.0856568	0.517126	0.50724	NaN	NaN	NaN	NaN	NaN	13	11	5	4	18	16
T-complex protein 1 subunit alpha	P17987	TCP1	10.8653	10.4184	12.0578	8.26261	10.4697	10.2141	11.7859	12.2109	13.6692	11.3542	11.7509	12.4507	7.77663	9.91031	12.4024	9.02796	10.314	8.98917	1.55433	2.52926	-0.974925	10.4441	11.9984	9.46914	1.23052	0.813629	1.57306	2.67778	0.5157	2.58503	0.241323	-0.461635	8.07885	8.32017	7.61721	45	19	34	16	50	22
Protein mago nashi homolog 2	Q96A72	MAGOHB	5.78367	6.34992	8.61743	9.71817	8.65996	10.4737	5.72873	7.55408	11.5686	10.5559	11.3589	12.0741	5.79215	5.8582	9.71941	7.12133	8.4614	9.1062	2.31873	3.16607	-0.847333	8.63869	10.9574	7.79136	1.84904	2.56594	1.67325	1.67366	0.5157	2.03198	-2.2268	0.792738	6.61631	4.38951	7.40905	NaN	NaN	31	4	38	5
Pleckstrin homology domain-containing family O member 2	Q8TD55	PLEKHO2	9.68487	10.2718	9.18817	9.49227	8.76881	10.2817	8.80574	9.72441	9.8485	9.34363	9.61528	10.3798	6.08642	8.69544	9.47978	8.83359	9.63149	10.4071	0.0812731	0.513163	-0.43189	9.58857	9.66985	9.15668	0.599008	0.525327	1.4895	0.00612309	0.5157	0.886057	-1.09979	0.127378	9.71019	8.6104	9.83756	14	4	9	3	19	6
Echinoderm microtubule-associated protein-like 4	B5MBZ0	EML4	9.41523	9.56733	6.20651	5.25827	5.17955	8.09756	9.57503	10.0128	7.13025	6.82375	8.38241	10.5969	9.2159	9.79638	5.76171	6.66562	6.67243	7.97774	1.82669	1.65364	0.173049	7.15203	8.97872	7.32508	2.00553	1.5592	1.59064	1.52433	0.514279	1.33442	NaN	NaN	NaN	NaN	NaN	5	3	NaN	NaN	5	3
T-cell surface glycoprotein CD5	P06127	CD5	11.5187	11.9508	5.69844	10.5416	11.9464	11.6256	12.4904	13.1044	7.31591	11.3431	11.3638	11.1935	12.0538	12.0067	7.72979	10.6629	11.4706	11.7651	-0.218724	-0.264405	0.0456805	11.5721	11.3534	11.6178	2.43084	2.01991	1.65665	0.777284	0.514279	0.286509	NaN	NaN	NaN	NaN	NaN	12	5	NaN	NaN	14	6
Amyloid-like protein 2	Q06481	APLP2	8.27235	9.00689	9.03565	8.84276	10.6286	11.0544	9.21798	9.95108	10.953	10.7961	11.1662	11.3536	8.11442	8.42148	10.3625	10.2403	11.026	10.9639	1.85327	0.573137	1.28013	9.02127	10.8745	10.3014	1.10305	0.821989	1.27212	1.93554	0.512862	1.74473	-8.90524	-8.73533	14.158	5.25274	5.42265	16	8	8	4	25	10
Programmed cell death protein 6	O75340	PDCD6	7.90977	8.13776	5.66892	6.96151	9.41682	8.85804	9.28415	8.61809	6.28356	8.93446	9.09727	10.507	7.66342	5.94995	6.42581	5.69011	8.23893	9.64436	0.992097	1.97125	-0.979155	8.02377	9.01586	7.04461	1.3491	1.38704	1.52856	1.39686	0.512862	1.49757	NaN	NaN	NaN	NaN	NaN	13	2	NaN	NaN	18	3
Ferritin heavy chain	P02794	FTH1	7.77841	9.84746	10.3258	5.82421	6.07425	5.22163	9.78246	10.8221	10.0303	5.2415	6.07217	6.36217	7.14893	8.6087	10.2297	5.77145	5.16292	6.07344	1.14599	1.46113	-0.315144	6.92633	8.07231	6.61118	2.17275	2.41891	1.92969	0.617983	0.512862	0.812479	2.53949	0.488918	4.82035	7.35984	5.30927	57	8	55	7	52	7
Cation-independent mannose-6-phosphate receptor	P11717	IGF2R	5.92246	6.31608	10.795	4.8838	5.73593	5.50596	8.32274	8.24973	7.43121	6.77609	7.29535	7.61581	5.90409	5.62082	7.34536	5.08786	5.768	5.51537	1.69431	1.8291	-0.134784	5.82919	7.52351	5.69441	2.14448	0.590509	0.773016	0.554396	0.512862	2.26281	0.503204	5.20929	4.86378	5.36698	10.0731	33	54	13	21	33	54
Pogo transposable element with ZNF domain	Q7Z3K3	POGZ	5.73526	7.05115	7.69829	6.13841	5.95525	8.18349	8.08614	7.35843	9.07991	8.15269	7.38414	9.69143	6.22012	5.02396	8.66711	4.7731	5.26906	7.7012	1.52463	2.37482	-0.850193	6.59478	8.11941	5.74459	1.00685	0.931317	1.58694	2.4828	0.511449	2.44855	-2.08511	0.485427	7.37591	5.2908	7.86134	13	11	4	4	15	13
14-3-3 protein beta/alpha	P31946	YWHAB	12.4962	12.6969	13.1073	11.0208	11.8332	12.0085	12.625	13.0046	13.1638	12.1187	12.6816	13.0522	9.01025	11.9783	13.1588	11.3489	11.4009	12.2632	0.590774	1.15351	-0.562737	12.2523	12.8431	11.6896	0.737482	0.385398	1.39928	1.53165	0.511449	1.24949	1.63336	-0.0648451	10.1747	11.808	10.1098	56	8	50	8	65	8
Insulin-like growth factor 2 mRNA-binding protein 1	Q9NZI8	IGF2BP1	7.98282	7.73098	7.46107	5.22188	5.92313	6.39661	8.0212	9.41316	7.27352	7.66505	7.27771	8.88518	6.43013	7.74255	7.67264	7.12309	7.39789	7.99424	0.914289	0.307864	0.606426	6.92884	7.84313	7.53526	1.10668	0.882592	0.558901	1.40121	0.511449	0.982967	-0.868909	-4.57696	9.01789	8.14898	4.44093	15	6	8	3	14	5
Emerin	P50402	EMD	7.46254	6.48339	10.0421	5.738	8.01235	7.34997	8.58901	6.48069	9.62763	7.93687	6.67384	8.74782	5.82036	5.48524	10.0796	7.48148	5.77751	6.54252	0.856689	2.08151	-1.22482	7.40625	8.26294	6.18144	1.47549	1.23498	1.73179	0.40121	0.511449	1.20621	2.50307	2.45098	7.6435	10.1466	10.0945	35	6	29	5	38	7
Recombining binding protein suppressor of hairless	Q06330	RBPJ	11.1232	11.6016	9.94033	10.2347	10.7445	10.6847	11.9483	12.6508	13.0277	11.5456	11.8252	12.5345	11.8198	12.4108	10.8988	9.80176	10.0916	11.2027	1.52686	1.19066	0.336203	10.7146	12.2414	11.0508	0.597503	0.56814	0.99663	2.18843	0.510042	1.78516	-0.22065	0.113335	11.9146	11.6939	12.0279	22	10	14	7	25	11
Heterochromatin protein 1-binding protein 3	Q5SSJ5	HP1BP3	10.258	8.77508	9.47543	10.5114	10.5649	11.3656	9.78846	9.74843	10.2167	10.8186	10.6647	11.5854	5.75089	9.25122	8.93575	10.3412	10.503	11.1117	0.0560627	0.644526	-0.588464	10.3847	10.4407	9.7962	0.909614	0.700402	1.92578	0.716699	0.510042	0.954677	NaN	NaN	NaN	NaN	NaN	22	8	9	4	24	9
Guanine nucleotide-binding protein subunit alpha-13	Q14344	GNA13	8.03238	14.1649	9.706	8.40557	7.71232	9.8864	9.1726	8.48579	10.4474	9.92037	10.2309	11.7094	8.16445	8.80574	9.82621	8.88295	5.12875	10.4696	1.01983	1.23127	-0.211435	9.05578	10.0756	8.84435	2.38174	1.10988	1.86245	0.101824	0.508638	0.931814	-2.57535	-2.04368	7.58541	5.01006	5.54173	25	9	40	10	43	14
Nuclear envelope pore membrane protein POM 121C	A8CG34	POM121C	4.81373	6.21917	5.71812	5.45751	6.06229	5.35969	6.92165	7.24157	6.07271	7.78973	9.67278	9.1126	7.15696	6.22097	6.92419	5.32722	4.9437	6.43341	1.92783	1.18846	0.739368	5.58782	7.51565	6.32719	0.511303	1.36361	0.875092	1.97062	0.50724	0.954677	NaN	NaN	NaN	NaN	NaN	NaN	NaN	6	4	11	7
Protein PRRC2C	E7EPN9	PRRC2C	9.979	10.2502	11.0962	8.56624	8.81452	13.6259	10.6816	11.5299	11.9258	14.2512	10.295	13.6477	9.87312	9.69483	15.0339	9.37208	8.98959	13.8557	1.61324	1.94385	-0.330614	10.1146	11.7278	9.78397	1.8421	1.58974	2.60695	0.995679	0.50724	0.367543	7.65147	6.98278	8.04663	15.6981	15.0294	14	25	7	11	18	30
40S ribosomal protein S21	Q8WVC2	RPS21	9.88001	10.9582	10.629	10.4199	10.8761	11.39	10.1892	11.1255	11.752	12.1219	12.5118	12.8968	12.2341	11.242	11.2754	10.1056	10.6579	11.3732	1.18439	0.678176	0.50621	10.7525	11.9369	11.2587	0.515617	0.985718	0.718618	1.93181	0.505845	0.429457	-0.0208931	0.753581	8.94986	8.92896	9.70344	41	3	41	3	41	3
ATP-binding cassette sub-family F member 3	Q9NUQ8	ABCF3	10.2043	9.68808	8.16867	9.15603	10.0322	9.49065	9.7655	10.5379	10.2914	9.61875	9.42242	11.1748	8.53372	9.25706	8.60581	8.78493	9.92148	9.62744	0.439089	1.00746	-0.568369	9.58936	10.0285	9.02099	0.734061	0.660118	0.572543	0.716699	0.505845	1.5784	-0.346375	0.749454	6.20637	5.86	6.95582	8	4	6	3	19	9
LIM domain-containing protein 1	Q9UGP4	LIMD1	6.38171	7.26212	9.4088	6.16529	9.50557	13.5935	5.24508	7.14325	9.19589	7.11197	8.60748	9.67946	6.93857	5.5086	8.19913	7.83207	8.57501	10.8937	-0.460097	-0.140237	-0.31986	8.33546	7.87536	8.0156	2.79149	1.64679	1.79472	0.61261	0.505845	0.111821	6.02262	3.76623	4.54942	10.572	8.31565	7	3	2	1	19	7
tRNA (guanine(26)-N(2))-dimethyltransferase	Q9NXH9	TRMT1	9.86899	8.2227	5.91247	7.73701	7.25654	7.85362	7.7139	8.67193	6.7652	6.02436	6.74967	7.45738	9.50522	7.08587	5.97724	7.3231	8.08794	6.90605	-0.684026	-0.0931959	-0.590831	7.79532	7.11129	7.20449	1.29027	0.923617	1.20322	0.549751	0.505845	0.16813	NaN	NaN	NaN	NaN	NaN	6	2	NaN	NaN	8	3
Bystin	Q13895	BYSL	8.61014	8.48595	8.83431	7.42786	7.43329	8.36072	10.1118	11.335	11.7674	11.1	11.9496	12.6932	5.72394	6.78319	9.09945	6.56122	8.69248	8.23036	3.12784	4.0444	-0.916557	8.42333	11.5512	7.50678	0.610218	0.873081	1.34624	3.10182	0.504456	4.15366	-1.15156	4.73651	7.24527	6.09371	11.9818	25	8	10	3	22	8
RNA-splicing ligase RtcB homolog	Q9Y3I0	RTCB	5.43418	6.58299	5.62685	4.47518	4.71155	5.59727	6.1552	5.99311	8.40714	6.32078	3.77357	7.44807	5.90566	5.19328	5.98723	5.1635	6.49837	6.55584	0.722266	0.291543	0.430723	5.51572	6.23799	5.94644	0.751017	1.56472	0.605998	0.747147	0.504456	0.270026	NaN	NaN	NaN	NaN	NaN	22	7	24	8	26	10
Mitochondrial inner membrane protein OXA1L	J3KNA0	OXA1L	7.77952	8.98766	6.63418	5.03674	6.41723	8.11405	9.28216	9.29032	7.48334	7.58797	10.128	7.87848	7.80252	8.28776	5.71578	4.99199	7.25739	6.75074	1.37347	1.57626	-0.202785	7.20685	8.58032	7.00406	1.41215	1.10163	1.25495	1.21396	0.50307	2.64975	NaN	NaN	NaN	NaN	NaN	5	2	NaN	NaN	5	2
40S ribosomal protein S4 X isoform	P62701	RPS4X	7.57115	10.579	8.53243	6.67285	7.55428	8.92674	7.61228	10.0025	11.6213	8.5205	9.51655	9.9397	6.29537	9.61809	9.59813	7.43029	5.5149	8.06318	1.67633	1.98139	-0.305058	8.05179	9.72812	7.74673	1.36935	1.37561	1.68625	1.11976	0.50307	1.77728	-0.177462	-7.94433	16.8253	16.6478	8.88093	26	5	34	8	21	4
Gamma-enolase	P09104	ENO2	9.85357	9.99039	11.0235	10.5244	11.6028	12.0925	9.73684	10.0436	10.45	10.739	13.4484	13.1199	10.5958	9.31409	10.4414	10.2376	10.7328	12.1424	-0.179463	0.0758953	-0.255358	10.774	10.5945	10.5186	0.892002	1.61094	0.916903	0.514279	0.50307	0.655608	-0.583927	0.262551	11.2511	10.6672	11.5137	18	3	21	4	24	4
Non-specific serine/threonine protein kinase	B4DG22	RPS6KA3	11.2082	9.76313	5.82024	12.4247	13.0004	12.9059	10.9582	11.1613	7.34332	13.1081	12.5684	12.9976	11.4532	9.39266	6.81451	11.9129	10.7582	11.7164	0.0483932	0.759156	-0.710763	11.8165	11.8649	11.1057	2.75459	2.16943	1.95496	0.69897	0.501689	1.44249	NaN	NaN	NaN	NaN	NaN	22	9	NaN	NaN	27	8
Protein-tyrosine kinase 2-beta	Q14289	PTK2B	11.346	10.9189	10.9274	12.0379	12.0773	12.6322	10.864	11.4024	10.7197	11.9699	12.1075	11.4384	12.1456	11.6491	11.3122	12.0434	11.6854	12.4487	-0.271569	-0.444004	0.172435	11.692	11.4204	11.8644	0.699514	0.561284	0.408477	0.460924	0.501689	0.886057	-1.29741	-1.13796	10.6294	9.33195	9.49139	14	11	12	9	25	20
DNA methyltransferase 1-associated protein 1	Q9NPF5	DMAP1	6.93986	5.91772	6.00843	8.9424	9.702	8.08969	6.71393	5.25285	6.26566	9.14458	9.04704	10.3897	5.88861	5.38238	5.6124	6.42444	9.75897	9.22193	0.365716	1.72397	-1.35825	7.51477	7.88049	6.15652	1.56583	2.00457	1.93099	0.172631	0.501689	0.747147	NaN	NaN	NaN	NaN	NaN	3	1	NaN	NaN	8	3
Endoplasmic reticulum chaperone BiP	P11021	HSPA5	12.9894	12.7581	6.83264	8.19412	7.36851	11.6734	15.1586	15.1297	9.2095	12.7779	13.6951	14.9844	13.1227	12.2437	7.49985	7.99401	9.57414	11.9999	4.40601	3.55271	0.8533	9.93373	14.3397	10.787	2.8127	2.30555	2.37713	2.47886	0.500313	2.85699	1.68903	1.1837	4.64536	6.33439	5.82906	54	35	56	31	57	37
Ran-binding protein 3	Q9H6Z4	RANBP3	5.49408	5.9949	6.3511	5.77339	7.848	8.06021	6.44319	5.78346	7.66716	7.48712	8.76427	9.24961	8.91199	8.18814	5.58932	6.26634	6.50621	8.92249	1.40414	0.229963	1.17418	6.173	7.57714	7.34718	1.09755	1.32099	1.45519	1.84466	0.500313	0.0685421	NaN	NaN	NaN	NaN	NaN	20	8	NaN	NaN	23	9
Malignant T-cell-amplified sequence 1	Q9ULC4	MCTS1	6.00259	7.89002	6.48196	9.1298	8.60885	7.56003	8.18582	10.0974	7.02942	9.06358	9.65347	9.97885	6.34199	6.99842	6.95421	6.01961	6.10245	8.59917	1.6335	2.71043	-1.07693	7.72502	9.35853	6.6481	1.20371	1.19495	0.958932	1.66959	0.500313	2	NaN	NaN	NaN	NaN	NaN	41	5	27	3	35	4
Biliverdin reductase A	P53004	BLVRA	6.6532	6.91725	7.06738	4.81843	5.68055	6.13501	6.72383	7.36768	7.92351	6.06678	9.78611	8.70594	5.70838	4.81019	6.49175	5.89192	5.2295	6.2458	1.25149	1.84544	-0.593959	6.39411	7.64559	5.80015	0.854881	1.35064	0.627624	1.2636	0.500313	1.64782	NaN	NaN	NaN	NaN	NaN	12	3	14	3	12	3
UDP-glucose 6-dehydrogenase	O60701	UGDH	6.76275	10.8966	9.04002	6.21851	6.03012	7.9553	10.943	9.5979	9.62423	8.16702	7.53021	11.0876	8.30223	10.2377	10.1163	5.44292	6.33875	9.17113	2.25204	0.874389	1.37765	7.35902	9.61107	8.73668	1.88988	1.43418	1.99077	1.06349	0.500313	0.995679	1.07515	0.970838	7.54998	8.62512	8.52081	20	6	12	3	17	5
4-trimethylaminobutyraldehyde dehydrogenase	P49189	ALDH9A1	9.79281	11.471	11.6521	11.0948	8.38396	11.6037	10.2197	10.4849	11.5337	11.5777	11.3206	11.6897	11.1132	10.5954	11.739	11.4194	10.9319	11.4996	0.144241	0.160882	-0.0166407	11.2829	11.4272	11.2663	1.31557	0.625692	0.41756	0.374688	0.500313	0.162412	1.05446	0.493891	8.01184	9.0663	8.50573	22	8	8	3	18	7
26S proteasome non-ATPase regulatory subunit 9	J3KN29	PSMD9	11.1544	11.1106	6.05289	9.72829	10.0804	10.2152	11.352	11.8245	7.36543	10.9605	11.2272	11.8647	8.66139	10.3505	6.61139	9.38619	9.20923	10.9438	1.1418	1.99188	-0.850083	10.1478	11.2896	9.29771	1.88755	1.70208	1.5093	2.38195	0.498941	2.52724	NaN	NaN	NaN	NaN	NaN	19	4	NaN	NaN	14	3
GTPase IMAP family member 4	Q9NUV9	GIMAP4	11.1159	10.2877	11.7738	10.1829	10.1486	11.668	10.0744	10.8273	11.8588	9.91243	8.29016	11.0596	10.9593	9.64814	11.9092	10.1022	9.59182	11.9587	-0.250964	-0.0799575	-0.171007	10.7018	10.4508	10.5308	0.754373	1.22616	1.07753	0.718967	0.498941	0.432974	3.44012	4.69761	4.82666	8.26679	9.52427	11	2	13	4	14	3
Junction plakoglobin	P14923	JUP	14.0037	14.4411	13.4537	12.5803	12.5396	11.5971	13.4633	13.209	13.5446	12.0697	13.3826	12.2001	13.3472	14.1532	12.8156	12.0138	13.4419	11.2314	0.278863	0.214418	0.0644455	13.017	13.2958	13.0814	1.05669	0.663896	1.05966	0.14691	0.498941	0.206908	0.83809	-1.44911	13.5911	14.4291	12.1419	33	20	39	20	19	10
Cytohesin-1	Q15438	CYTH1	10.5723	9.94905	10.1478	9.60134	10.8856	10.5263	10.359	10.2403	10.7201	9.87012	8.48172	11.0091	10.2596	9.09495	10.0119	9.81863	10.3225	10.9058	-0.0374241	0.163872	-0.201296	10.3371	10.2996	10.1358	0.469139	0.89087	0.602575	0.135489	0.498941	0.0366845	NaN	NaN	NaN	NaN	NaN	19	4	16	3	24	5
Origin recognition complex subunit 3	Q9UBD5	ORC3	7.51341	6.75302	5.92636	12.0907	11.855	5.93407	7.84021	6.31665	6.15337	9.98883	11.5827	7.90617	5.36166	7.07425	6.70324	5.26892	12.3345	5.4358	0.739976	1.80367	-1.06369	7.13321	7.87319	6.06952	2.87189	2.12302	2.70824	0.0301184	0.498941	0.630784	NaN	NaN	NaN	NaN	NaN	4	2	NaN	NaN	2	1
G-protein coupled receptor 183	P32249	GPR183	9.3745	8.48313	7.56773	7.22381	8.14379	8.6631	10.2768	10.1173	10.4667	9.80408	9.40831	10.4575	9.19421	7.08491	7.91037	7.53621	5.50255	8.91737	1.88358	2.47375	-0.59017	8.31346	10.197	7.72329	0.777047	0.414493	1.34107	2.70553	0.497573	2.65758	0.152757	0.838961	4.15869	4.31145	4.99765	3	1	3	1	6	2
Cullin-3	Q13618	CUL3	8.87676	12.8853	10.0635	9.13345	9.02431	9.51021	10.5044	10.8191	11.4366	9.35905	10.9787	10.6595	9.56413	10.8823	9.63181	8.53454	9.43406	8.86969	1.41748	1.24021	0.177268	9.32183	10.7393	9.4991	1.51595	0.698535	0.808051	0.533132	0.497573	1.92445	1.38325	-0.709357	9.64976	11.033	8.9404	20	7	14	6	13	5
Glutathione S-transferase Mu 3	P21266	GSTM3	8.34886	8.70784	9.65723	9.33508	10.329	10.5723	11.3967	9.31254	11.0858	10.5325	11.1794	10.315	9.30684	10.1113	10.2366	9.28963	9.58911	10.5246	1.31298	0.958941	0.354034	9.49615	10.8091	9.85019	0.876502	0.767006	0.519555	1.29073	0.49485	0.860121	0.833661	-2.66906	6.99232	7.82598	4.32325	53	10	53	10	32	6
S-adenosylmethionine synthase isoform type-2	P31153	MAT2A	10.9624	10.7206	8.78509	8.67122	9.2416	8.90412	13.6177	14.022	12.8099	13.0807	14.2487	15.3482	10.2234	9.7206	8.57175	8.69888	8.32562	9.79839	4.747	4.61012	0.136878	9.07286	13.8199	9.20974	1.0232	0.912203	0.785315	3.28483	0.493495	4.17328	-1.51384	0.0384989	8.06053	6.54669	8.09903	49	15	44	13	58	16
Rap guanine nucleotide exchange factor 6	Q8TEU7	RAPGEF6	9.36534	6.82094	8.48519	8.27174	8.65335	9.60316	10.7285	9.5735	9.42585	9.45492	10.0669	10.2471	8.21247	5.35249	8.65191	8.43463	8.49681	9.97111	1.25093	1.35448	-0.103545	8.56927	9.8202	8.46572	0.985311	0.522061	1.5226	2.25104	0.493495	1.49214	4.07291	3.67163	4.56194	8.63485	8.23357	5	4	4	4	6	7
Replication termination factor 2	Q9BY42	RTF2	9.64355	10.0875	6.78096	7.28827	8.09845	8.10967	10.2199	10.4312	6.99982	8.63742	8.85835	10.6764	8.50545	8.48168	5.84997	8.36527	5.41001	9.27661	1.43506	1.11565	0.319411	8.10406	9.53912	8.42348	1.29621	1.41032	1.60241	1.37161	0.493495	1.92082	NaN	NaN	NaN	NaN	NaN	25	5	NaN	NaN	28	6
Utp12 domain-containing protein (Fragment)	A0A096LPI6	Utp12 domain-containing protein (Fragment) OS=Homo sapiens OX=9606 PE=4 SV=2	5.77693	5.74001	11.2727	6.10315	5.53163	7.32957	6.35531	5.69918	11.9727	10.4125	10.4556	9.91046	5.44392	5.45732	11.5898	6.02535	7.93345	8.09461	4.22142	3.18206	1.03936	5.94004	10.1615	6.9794	2.209	2.51243	2.3583	1.28735	0.493495	1.34872	-0.837138	-0.728857	11.5782	10.741	10.8493	NaN	NaN	9	2	25	4
Septin 6 isoform CRA_b	B1AMS2	SEPTIN6	10.6402	9.80334	11.4036	11.1041	11.4329	12.0078	9.82227	9.90253	11.3436	11.33	11.3136	11.9188	8.10103	8.40757	11.9369	11.3811	11.3654	11.9958	0.0679231	-0.0514598	0.119383	11.2539	11.3218	11.3733	0.763241	0.86467	1.78632	0.365523	0.493495	0.463442	-1.98872	-0.0919838	9.82281	7.83409	9.73083	35	7	30	5	30	6
Microtubule-actin cross-linking factor 1 isoforms 1/2/3/5	Q9UPN3	MACF1	11.5602	11.6929	6.41916	8.62585	10.3442	10.4872	10.1573	11.0137	7.5162	10.5963	9.33755	9.14428	12.5136	10.9349	5.97587	10.153	10.9241	10.9352	-0.66826	-1.18206	0.513797	10.4157	9.74745	10.9295	2.01198	1.25825	2.22682	0.148742	0.493495	0.431798	NaN	NaN	NaN	NaN	NaN	1	4	NaN	NaN	2	6
Sphingomyelin phosphodiesterase 4	Q9NXE4	SMPD4	9.6586	8.83431	9.71548	5.10674	6.13553	6.38768	10.5897	9.32818	7.47029	5.92318	5.85824	6.10276	8.29149	10.3201	7.50843	5.73995	4.73275	5.46917	-0.82447	0.16234	-0.98681	7.611	6.78653	6.62419	2.00289	2.00054	2.0986	0.0695604	0.493495	0.531653	-0.729074	-0.0546951	9.13183	8.40276	9.07714	12	7	5	3	9	5
Farnesyl pyrophosphate synthase	P14324	FDPS	9.50744	9.25944	5.62509	5.80243	6.14219	8.4822	10.1572	9.75178	8.5216	6.72955	7.81006	9.01945	9.385	8.49374	6.67412	5.81681	5.26558	6.08311	1.45833	2.39191	-0.933581	7.3122	8.77053	6.37861	1.80695	1.26735	1.62858	1.5784	0.492144	2.28233	0.577121	-0.0508704	7.62936	8.20648	7.57849	22	6	7	2	14	5
Ras-related protein Rab-1A	P62820	RAB1A	6.48651	8.25923	5.93598	6.68398	4.20808	8.58455	9.08082	8.13561	7.641	9.00498	8.16998	9.01366	6.81699	7.86524	6.61204	7.05039	5.3345	8.12975	2.00224	1.65379	0.34845	6.58524	8.58748	6.93369	1.60135	0.605874	0.99793	1.50864	0.492144	1.9431	NaN	NaN	NaN	NaN	NaN	60	5	50	2	56	3
40S ribosomal protein S20	P60866	RPS20	7.71918	9.88589	9.90926	7.83238	5.68276	5.34052	8.13766	9.60275	9.32209	5.65051	8.28549	9.53288	8.99455	8.12836	6.89008	5.47223	6.09274	5.969	1.02801	2.31238	-1.28437	7.77578	8.80379	6.49141	1.96512	1.49793	1.37473	0.304518	0.492144	1.14691	3.48202	0.655609	4.95939	8.44141	5.615	13	2	19	2	19	2
Phosphatidylinositol 5-phosphate 4-kinase type-2 alpha	P48426	PIP4K2A	11.3087	10.6501	10.7577	9.3103	11.087	10.8227	11.1358	10.8059	10.9994	10.1204	10.5806	10.6768	8.48752	8.63554	11.0133	10.4533	10.2432	11.0434	-0.0488992	0.393106	-0.442005	10.7902	10.7413	10.3482	0.701549	0.357543	1.14251	0.128427	0.492144	0.638272	-5.71681	-3.75668	9.57105	3.85424	5.81437	22	5	19	3	22	5
T-complex protein 1 subunit gamma	P49368	CCT3	5.69434	6.61471	8.67797	7.92083	9.27317	8.0898	6.50603	6.93786	10.7732	10.1698	11.2501	12.1112	5.45049	5.38993	8.93758	5.53561	8.73792	9.06393	2.4662	3.33474	-0.868543	8.00531	10.4715	7.13677	1.32904	2.34034	1.89551	1.82102	0.490797	2.25181	-3.31292	-1.54857	8.90779	5.59488	7.35922	NaN	NaN	42	20	50	25
Serine/arginine repetitive matrix protein 2	Q9UQ35	SRRM2	13.0001	12.5566	11.2856	5.01351	8.63089	9.30567	13.8959	10.5298	12.8429	9.66066	9.78725	10.4807	12.4815	12.7826	11.7226	14.2467	7.58346	11.2492	0.209601	-1.59679	1.80639	10.2957	10.5053	12.102	2.98005	1.74921	2.25454	0.669586	0.490797	0.173925	2.7589	0.0657115	4.71926	7.47816	4.78497	11	20	7	11	15	27
Vacuolar protein sorting-associated protein 26A	O75436	VPS26A	8.91409	8.53329	8.65431	7.24413	5.4004	7.30743	7.17752	8.14634	9.05883	7.52113	8.85798	8.10946	6.75275	6.45024	9.38828	6.63455	5.54038	7.84254	0.207542	1.43425	-1.22671	7.92036	8.1279	6.69365	1.32103	0.730743	1.3401	0.274088	0.490797	0.970616	1.36669	1.1311	6.66221	8.0289	7.79331	21	6	17	4	27	6
Replication protein A 70 kDa DNA-binding subunit	P27694	RPA1	8.22115	9.50539	8.91247	9.94774	8.80607	9.28529	9.42679	7.48688	10.4809	9.29326	7.53613	9.10573	8.35927	12.3487	11.275	9.02832	8.63474	9.14876	0.100616	0.110957	-0.0103402	9.09888	9.1995	9.08854	0.601708	1.16876	1.62017	0.148742	0.490797	0.477556	-11.4543	-11.7325	16.9306	5.47634	5.19815	25	12	21	11	27	13
Disco-interacting protein 2 homolog B	Q9P265	DIP2B	13.0274	14.197	6.51297	10.1436	9.22009	6.14618	9.98641	11.5622	7.3276	12.158	12.7413	7.4707	10.7197	9.77845	9.54659	10.2682	6.47558	5.46668	1.09246	1.11181	-0.0193429	9.68186	10.7743	9.66252	3.29623	2.3619	2.18267	0.114639	0.490797	0.583359	0.396396	1.4396	4.84411	5.24051	6.28371	9	9	5	5	12	11
Ubiquitin carboxyl-terminal hydrolase 10	Q14694	USP10	11.318	5.00876	8.72867	5.60418	5.77489	5.0174	12.1329	10.8412	9.19513	6.88252	7.04188	7.9778	12.2001	5.72026	7.64724	6.31188	5.87671	5.68445	2.89692	2.49216	0.404761	5.68954	8.58646	6.0943	2.56625	2.12626	2.53841	1.29158	0.489455	1.19518	0.151958	1.31128	7.01033	7.16229	8.32161	26	13	15	7	31	15
Rho GTPase-activating protein 25	B7Z8K7	ARHGAP25	9.20565	10.7903	9.66384	9.20227	10.8286	9.20533	11.2882	11.2856	11.7138	10.2062	10.8551	10.9563	10.9828	10.7648	10.1462	9.48119	9.73498	10.4766	1.6862	0.809524	0.876671	9.43474	11.1209	10.3114	0.789917	0.512191	0.586375	1.767	0.488117	2.01502	0.624844	-0.358689	10.6065	11.2313	10.2478	21	1	20	1	24	1
Protein unc-45 homolog A	A0A1W2PNX8	UNC45A	8.97717	10.3874	8.41929	5.38751	5.90275	7.54102	8.24089	10.3237	10.9028	5.61785	7.20445	5.82123	8.28212	9.96461	9.2233	5.27366	5.7054	6.44685	-0.257483	0.358186	-0.615669	7.98015	7.72267	7.36448	1.89445	2.23323	1.94629	0.156145	0.488117	0.696804	5.49351	3.74777	4.7524	10.2459	8.50016	10	9	7	6	7	5
Golgi-associated plant pathogenesis-related protein 1	Q9H4G4	GLIPR2	10.5961	10.9559	6.2974	10.4442	11.042	11.3091	10.6956	10.8144	7.10439	9.03642	10.7273	10.6366	11.2007	10.901	7.76635	10.896	10.4351	11.3327	-0.109882	-0.232386	0.122504	10.776	10.6661	10.8985	1.8924	1.49884	1.33734	0.385103	0.486782	0.974694	NaN	NaN	NaN	NaN	NaN	28	3	NaN	NaN	22	3
Eukaryotic translation initiation factor 5A-1	P63241	EIF5A	11.7214	11.4183	5.50913	10.3833	10.1759	11.2096	10.9141	10.975	5.35969	11.2372	11.2431	11.9428	11.7977	11.203	7.04519	10.1729	10.8583	11.1724	0.309615	0.0907407	0.218874	10.7965	11.1061	11.0153	2.31321	2.43733	1.71508	0.268411	0.486782	0.080399	NaN	NaN	NaN	NaN	NaN	64	8	NaN	NaN	64	9
Histone-lysine N-methyltransferase EHMT1	Q9H9B1	EHMT1	8.95455	10.1857	7.48341	6.27012	6.12236	6.14177	6.42393	8.96982	9.51272	7.01302	6.04315	8.09666	6.59026	10.4991	8.81884	7.49233	7.94005	8.14236	0.678074	-0.486367	1.16444	6.87677	7.55484	8.04121	1.70765	1.40698	1.32806	0.0726296	0.486782	0.677781	-0.875466	-1.43429	9.68809	8.81263	8.2538	8	7	3	3	11	9
Protein POF1B	Q8WVV4	POF1B	11.5607	13.1374	10.5606	9.02104	9.06695	9.52847	10.3342	12.3711	12.1366	9.1257	9.99619	8.61629	9.36741	11.4703	11.0866	9.05058	9.65062	9.15117	0.12063	0.656158	-0.535529	10.0445	10.1652	9.50902	1.62893	1.54067	1.04672	0.0371573	0.486782	0.899629	0.088295	-1.39643	12.0077	12.096	10.6113	32	15	27	14	5	3
Lariat debranching enzyme	Q9UK59	DBR1	10.2911	7.59477	5.98042	8.79146	8.91199	9.37942	10.4271	10.4755	6.40242	9.41703	9.05723	10.5971	10.7241	10.4615	6.16926	8.51239	8.43538	9.84114	1.07034	0.745304	0.325039	8.85172	9.92207	9.17676	1.51018	1.59675	1.696	1.05601	0.484126	0.966576	NaN	NaN	NaN	NaN	NaN	14	5	3	1	19	6
Transitional endoplasmic reticulum ATPase	P55072	VCP	9.46367	11.419	12.9125	5.45408	5.42026	7.3637	11.9048	10.6611	11.8319	8.15487	9.29909	11.3322	6.74818	10.6218	12.2049	4.86859	5.84385	8.36343	2.58295	3.44083	-0.857875	8.41368	10.9966	7.55581	3.12393	1.5101	2.85089	1.01011	0.484126	1.40012	2.18154	-2.67003	12.4284	14.6099	9.75836	63	40	54	30	66	41
Phosphatidylinositol 3 4 5-trisphosphate-dependent Rac exchanger 1 protein	Q8TCU6	PREX1	13.6916	13.7018	7.47816	10.6944	9.88244	10.1111	13.3635	11.7903	8.53099	10.7478	10.9578	11.8351	9.78517	14.0235	6.3004	10.5929	9.29294	11.0344	0.971321	1.18502	-0.213697	10.4027	11.3741	10.189	2.41032	1.60119	2.51661	0.20412	0.484126	0.585027	NaN	NaN	NaN	NaN	NaN	6	6	2	2	9	9
Tripeptidyl-peptidase 2	P29144	TPP2	6.44815	6.00875	10.6968	17.1636	9.72766	9.77867	5.35258	6.19127	10.2718	17.2527	10.9	10.5183	6.79205	6.2954	9.37905	10.2244	9.80737	9.76722	0.64187	0.821898	-0.180028	9.75317	10.395	9.57314	4.01164	4.23837	1.70714	0.12436	0.484126	0.518557	0.726564	0.0891647	9.91196	10.6385	10.0011	35	32	32	27	39	36
GIMAP1-GIMAP5 readthrough	A0A087WTJ2	GIMAP1-GIMAP5	11.5634	11.1467	10.9165	10.8959	12.0605	11.3621	11.0399	11.5483	11.5157	10.5507	11.1815	11.806	11.3784	10.2157	11.5657	10.9259	10.0614	11.3344	0.0941825	0.218374	-0.124191	11.2544	11.3486	11.1302	0.443182	0.447942	0.637493	0.0716041	0.484126	0.543634	-0.745974	2.04428	7.95699	7.21101	10.0013	10	4	17	7	20	5
Survival motor neuron protein	A0A1W2PRV5	SMN2	6.61699	6.33247	6.81395	6.90099	9.06579	8.50565	5.43935	5.72848	8.72086	9.68548	10.6011	10.7893	5.92107	4.80575	6.22098	6.82528	9.65939	8.78123	2.3457	2.68005	-0.334341	6.85747	9.20317	6.52313	1.12588	2.37312	1.83596	0.821023	0.482804	1.46344	NaN	NaN	NaN	NaN	NaN	NaN	NaN	6	1	18	3
BUB3-interacting and GLEBS motif-containing protein ZNF207	O43670	ZNF207	7.61757	6.77421	11.3721	9.21718	10.2322	10.579	6.48771	5.523	13.1058	10.9663	11.8503	12.1302	5.21088	6.11818	11.2674	9.22212	10.5915	10.6886	1.68361	1.50148	0.182138	9.72468	11.4083	9.90682	1.78972	3.19126	2.573	0.536107	0.482804	1.61261	2.65437	2.1562	7.38249	10.0369	9.53869	NaN	NaN	12	6	9	3
HLA class I histocompatibility antigen A alpha chain (Fragment)	A0A140T9I0	HLA-A	5.57256	6.69245	9.41073	5.09291	12.0955	5.7586	7.89789	7.34841	10.1473	9.98371	14.0221	10.3726	6.54578	6.26342	8.24669	8.79766	12.028	7.34837	3.83999	2.26799	1.57201	6.22553	10.0655	7.79753	2.7546	2.35709	2.10831	1.6925	0.481486	2.71444	0.250731	-0.200974	9.05759	9.30832	8.85661	NaN	NaN	48	6	62	11
Centromere-associated protein E	A0A087X0P0	CENPE	10.0817	9.98741	6.12376	5.68445	8.99628	6.82146	7.56346	6.07904	6.79444	9.48394	9.37341	9.2902	10.2403	7.4176	7.06547	8.6264	10.0392	9.66007	0.517968	-0.716402	1.23437	7.90887	8.42683	9.14324	1.97644	1.48526	1.36303	0.0428718	0.481486	0.732828	NaN	NaN	NaN	NaN	NaN	0	1	NaN	NaN	0	1
PHD finger protein 3	Q92576	PHF3	9.88617	10.0388	10.6355	6.37613	8.39455	8.35319	11.6355	11.1457	10.5464	7.97934	10.5599	9.63782	9.59427	8.86861	7.65964	8.17483	7.51072	7.81397	1.41278	2.55873	-1.14596	9.14036	10.5531	7.9944	1.56156	1.29897	0.809701	2.03527	0.480172	2.05257	-1.31427	-3.75409	9.39519	8.08092	5.6411	9	11	2	2	16	18
Uncharacterized protein	A0A0A0MRY4	Uncharacterized protein OS=Homo sapiens OX=9606 PE=4 SV=1	6.85287	6.97244	10.6706	10.395	10.1988	10.5914	5.81989	5.85893	10.864	8.7501	8.86833	9.68445	6.51619	6.15824	11.0527	9.77872	10.5177	10.3787	-1.48769	-1.26951	-0.218183	10.2969	8.80922	10.0787	1.84156	2.05551	2.15602	1.8962	0.480172	1.76447	-0.531489	1.55539	7.81615	7.28466	9.37154	NaN	NaN	4	4	3	3
U2 small nuclear ribonucleoprotein B''	P08579	SNRPB2	6.04304	6.94145	7.05601	7.99757	8.38651	9.74687	6.58693	6.64805	6.69538	9.39915	10.0062	11.1411	5.36853	4.94502	7.41208	7.47419	8.09761	10.4134	0.520474	0.604133	-0.0836589	7.52679	8.04727	7.44313	1.30269	2.01759	1.9823	0.978811	0.480172	1.38091	NaN	NaN	NaN	NaN	NaN	8	1	NaN	NaN	12	2
T-cell differentiation antigen CD6	P30203	CD6	9.05994	5.66221	5.34521	6.808	8.13016	8.18982	9.6546	11.26	6.80998	9.02337	9.01664	9.62194	5.74997	5.36898	6.21771	7.24079	5.75923	8.39956	1.85358	3.33418	-1.48061	7.46908	9.32265	5.98847	1.50087	1.44218	1.15028	1.37675	0.478862	1.73993	NaN	NaN	NaN	NaN	NaN	4	2	NaN	NaN	6	3
Armadillo repeat-containing X-linked protein 3	Q9UH62	ARMCX3	9.4085	8.43154	9.15317	8.28239	9.00605	8.91193	8.43313	10.2621	10.752	10.3676	9.90949	11.2534	9.65921	10.2729	8.88194	8.38401	8.47994	9.77944	1.35588	1.04429	0.311587	8.95899	10.3149	9.27058	0.430778	0.963779	0.770988	1.32239	0.478862	0.866461	-0.64625	0.0528097	8.6986	8.05235	8.75141	17	4	20	5	20	5
Proteasome subunit beta type-3	P49720	PSMB3	7.1368	5.45893	6.62566	5.52883	6.15718	5.5075	8.04898	7.35067	6.04778	5.53884	5.67672	9.13186	6.06826	5.76649	6.08045	5.0302	5.94114	6.00102	0.85622	0.728149	0.128071	5.84301	6.69923	5.97108	0.698152	1.45285	0.400844	0.627088	0.478862	1.07366	NaN	NaN	NaN	NaN	NaN	24	3	24	3	15	2
Ras GTPase-activating protein 3	Q14644	RASA3	6.33667	5.38362	9.10001	5.32296	5.91497	5.37942	6.21225	7.07734	9.8968	5.41627	6.59765	6.40822	6.49045	6.53032	9.90797	4.74683	5.6071	5.87914	0.853638	0.318138	0.5355	5.6493	6.50293	6.1848	1.45668	1.55002	1.78142	1.31426	0.476254	1.06956	-0.725355	-0.20044	8.35733	7.63198	8.15689	21	12	13	7	22	12
Clathrin interactor 1	Q14677	CLINT1	11.2921	12.4543	10.7719	9.30248	10.1797	11.1261	10.7541	11.1999	12.0782	10.6644	10.6997	12.3013	9.74594	11.3824	11.0215	9.29285	10.1016	11.5306	0.0280042	0.415461	-0.387457	10.949	10.977	10.5615	1.0673	0.731946	0.926955	0.419075	0.476254	1.77211	4.25314	0.904295	5.54376	9.7969	6.44806	24	12	26	14	27	14
Serine/threonine-protein kinase SIK3	Q9Y2K2	SIK3	8.65843	7.94843	6.41446	9.17403	10.9246	11.1645	8.32477	9.38459	5.91587	12.4286	10.3974	10.1508	9.54878	8.6606	6.03148	10.0954	10.6145	10.9794	0.85145	-0.0544143	0.905864	8.91623	9.76768	9.82209	1.80628	2.19179	1.80732	0.229885	0.476254	0.076756	NaN	NaN	NaN	NaN	NaN	2	2	NaN	NaN	3	4
Glutathione peroxidase	A0A087WT12	GPX4	6.95753	5.59779	9.95149	8.1812	8.20721	8.9062	6.58975	6.62699	10.6449	7.96769	8.67744	8.22829	6.45321	6.07228	10.1733	7.3601	7.47135	8.87427	-0.0962172	0.682263	-0.77848	8.19421	8.09799	7.41573	1.52027	1.50277	1.54019	0.225483	0.476254	0.739929	1.40119	-1.08328	7.12112	8.52231	6.03784	NaN	NaN	34	6	29	6
NudC domain-containing protein 1	Q96RS6	NUDCD1	9.04895	8.35376	6.33458	6.12928	6.5665	10.3512	6.33557	9.35165	6.35422	10.1556	9.10541	8.68605	8.58218	7.01781	6.09114	5.59801	8.17672	7.48591	1.4356	1.64387	-0.20827	7.46013	8.89573	7.25186	1.72251	1.61158	1.16319	0.20204	0.476254	0.58838	NaN	NaN	NaN	NaN	NaN	12	4	NaN	NaN	24	8
Isoleucine--tRNA ligase mitochondrial	Q9NSE4	IARS2	9.29043	10.8241	7.52521	5.90127	7.4271	7.36833	8.16777	9.07358	9.49472	6.26366	6.22235	6.84054	8.37886	6.65341	8.88548	6.42578	5.95652	7.02425	0.0279994	0.665324	-0.637325	7.47616	7.50416	6.83883	1.73084	1.43587	1.15787	0.280669	0.474955	0.493495	-1.05744	0.791708	10.7672	9.70976	11.5589	16	11	12	9	17	13
Importin subunit alpha-3	O00629	KPNA4	8.0086	8.03364	8.44964	6.04984	5.92176	8.73583	8.86047	9.53099	9.87397	7.65148	8.69916	10.0799	6.46074	6.76354	8.98763	5.40951	7.03388	7.78979	1.17461	2.29702	-1.12241	8.02112	9.19573	6.89871	1.22961	0.901074	1.21811	2.75203	0.473661	3.17198	1.31223	0.741419	7.66164	8.97387	8.40305	22	6	19	5	21	5
Transformer-2 protein homolog beta	P62995	TRA2B	5.45727	6.60706	6.51079	6.05296	4.89339	5.69881	9.13756	8.82671	6.67868	4.52895	6.81083	8.34274	5.75101	6.64273	6.78589	5.36804	5.75116	6.31175	1.7009	1.54533	0.155569	5.87588	7.57678	6.03145	0.654333	1.7351	0.563748	0.978811	0.473661	0.995679	NaN	NaN	NaN	NaN	NaN	24	5	18	2	18	3
THUMP domain-containing protein 3	Q9BV44	THUMPD3	10.5066	9.27587	5.9699	6.60277	6.98493	6.83857	10.0565	9.25807	6.15142	4.84509	6.18341	8.11946	6.87741	10.6487	5.9511	5.95019	7.05115	5.2175	0.239681	0.737181	-0.497499	6.91175	7.15143	6.41425	1.77825	2.02909	1.93365	0.252588	0.473661	0.231362	NaN	NaN	NaN	NaN	NaN	10	4	NaN	NaN	9	3
OCIA domain-containing protein 1	Q9NX40	OCIAD1	11.4548	11.295	11.7553	9.3932	11.2771	16.3196	11.8293	12.6043	12.5135	12.2963	12.8349	11.98	12.0303	8.89845	11.1934	12.0291	9.43091	9.96636	1.03001	1.82499	-0.794982	11.3749	12.4049	10.5799	2.31468	0.383962	1.34932	0.159894	0.473661	1.35853	-2.72985	5.34586	10.5412	7.81134	15.8871	29	7	18	5	29	7
Rab3 GTPase-activating protein non-catalytic subunit	Q9H2M9	RAB3GAP2	7.6674	7.33387	8.83996	4.95418	7.24241	8.26627	8.51092	7.82337	7.14252	7.76022	7.60777	9.5257	8.30063	6.14215	6.03548	7.4446	5.45724	5.47317	0.291161	1.70298	-1.41182	7.50063	7.79179	6.08881	1.33455	0.84187	1.15035	0.512862	0.47237	1.383	1.4972	-1.48735	5.98023	7.47743	4.49288	15	12	4	4	15	12
Importin subunit alpha-4	O00505	KPNA3	6.6698	6.31261	8.80213	6.04056	4.79348	7.39575	7.23659	5.48348	8.46508	6.45423	9.83376	8.30611	7.81673	6.87209	7.63125	7.31179	4.94092	7.73084	1.28014	0.299826	0.980317	6.4912	7.77135	7.47152	1.3504	1.55922	1.08974	0.504456	0.47237	0.251037	0.737272	1.04302	9.80208	10.5394	10.8451	16	4	7	2	22	5
DNA dC->dU-editing enzyme APOBEC-3G	Q9HC16	APOBEC3G	5.68684	6.38719	11.1153	10.7318	11.3711	11.9753	6.84138	5.6938	13.0183	12.3977	12.819	12.9078	6.65618	6.55097	11.7384	10.8261	11.0637	11.7261	1.68477	1.66343	0.0213361	10.9236	12.6083	10.9449	2.75583	3.39195	2.47174	1.42713	0.471083	1.04191	NaN	NaN	NaN	NaN	NaN	NaN	NaN	18	8	28	10
Glutamine-rich protein 1	Q2TAL8	QRICH1	7.72615	6.72806	5.01151	5.79404	6.41545	7.06286	7.52544	7.59746	6.95649	6.2022	8.49685	7.81423	7.53325	7.33825	6.30475	5.31776	6.51433	7.35667	0.989694	0.635163	0.354532	6.57176	7.56145	6.92629	0.957283	0.781618	0.852014	1.36653	0.471083	1.24949	NaN	NaN	NaN	NaN	NaN	7	4	2	1	5	3
TRAF family member-associated NF-kappa-B activator	Q92844	TANK	9.55741	9.82774	5.13779	7.86703	7.28744	8.72891	9.6544	10.2834	5.99022	9.52403	7.48132	10.8725	9.61187	9.17533	5.44816	8.2406	9.97785	8.90346	1.29125	0.549825	0.741424	8.29797	9.58922	9.03939	1.73133	1.85555	1.637	1.34199	0.471083	0.258061	NaN	NaN	NaN	NaN	NaN	12	3	NaN	NaN	17	5
Lymphocyte antigen 75	O60449	LY75	11.7912	10.9567	7.29646	11.2915	11.448	11.2015	11.2112	11.432	9.23876	10.8431	10.7703	10.2845	12.3113	11.7637	8.22795	11.4116	11.358	10.5029	-0.439779	-0.57807	0.138291	11.2465	10.8067	11.3848	1.67295	0.78753	1.44924	0.0264104	0.471083	0.457175	2.83738	2.84394	5.27448	8.11187	8.11842	8	9	3	4	7	8
Vitamin K-dependent protein S	A0A3B3ISJ1	PROS1	12.1995	8.90878	6.12976	8.72472	12.573	11.0366	9.37593	9.74451	5.50036	11.9135	9.26325	8.70681	9.96047	9.40178	6.2832	10.3826	11.281	6.5063	-0.653097	-0.361533	-0.291564	9.97268	9.31959	9.68112	2.46163	2.07579	2.0877	0.350665	0.4698	0.0634863	NaN	NaN	NaN	NaN	NaN	9	4	NaN	NaN	7	3
Wiskott-Aldrich syndrome protein	P42768	WAS	9.47342	8.4605	10.1773	8.76401	8.58549	10.6362	10.0572	8.68828	10.001	8.15896	9.82303	10.1542	10.0591	9.99803	9.77832	8.51444	9.70047	10.2268	0.793293	0.0238347	0.769459	9.11872	9.91201	9.88818	0.902548	0.842462	0.617405	0.176526	0.4698	0.444906	4.01595	3.12588	4.37293	8.38888	7.49881	24	7	12	3	24	7
Protein-L-isoaspartate O-methyltransferase	A0A0A0MRJ6	PCMT1	8.61692	9.26346	10.1407	5.44099	6.06912	7.78529	10.1034	11.0001	11.648	5.90889	7.05398	9.21247	7.57153	8.8485	10.7462	5.29117	4.97667	8.08964	1.45684	1.82737	-0.370522	8.2011	9.65795	7.83058	1.83328	2.25716	2.18675	2.95468	0.468521	2.34775	2.5545	0.296236	4.18224	6.73674	4.47848	33	5	37	6	44	8
Ethylmalonyl-CoA decarboxylase	Q9NTX5	ECHDC1	6.25009	6.71818	6.05854	6.14133	8.22815	8.61519	6.64458	6.01118	7.01317	8.13211	9.56417	9.91391	5.93772	6.63795	6.89137	5.82063	7.02303	7.95925	1.08851	0.807979	0.280528	6.48413	7.57264	6.76466	1.12983	1.60043	0.785377	1.15552	0.468521	1.11014	NaN	NaN	NaN	NaN	NaN	24	5	12	2	28	6
Zinc finger CCCH domain-containing protein 15	Q8WU90	ZC3H15	7.29782	5.1784	8.14547	8.06264	8.75382	9.25224	6.54439	6.57587	7.13648	9.25904	10.187	10.9946	6.02444	6.61267	8.01197	6.99492	7.90923	8.57754	0.0937009	0.745682	-0.651981	8.10406	8.19776	7.45208	1.43736	1.95017	0.967935	0.627088	0.468521	0.931814	NaN	NaN	NaN	NaN	NaN	17	5	3	1	17	5
Enoyl-CoA delta isomerase 1 mitochondrial	P42126	ECI1	9.27128	8.69519	9.39393	8.04849	9.14715	9.40205	7.97888	9.15226	9.6438	9.32885	10.1124	10.8787	9.42519	4.89884	8.19545	8.07425	9.55102	9.62695	0.277113	0.676008	-0.398895	9.20922	9.48633	8.81032	0.531048	0.975601	1.8012	0.5867	0.468521	0.785156	0.635361	-0.582372	6.90821	7.54357	6.32584	8	2	11	3	11	3
SUMO-conjugating enzyme UBC9	P63279	UBE2I	10.2172	11.182	7.0063	10.1877	11.2794	11.1658	11.3734	11.5321	9.85116	10.8311	11.7697	12.1224	9.22583	9.9884	8.24384	9.88533	10.3211	11.0507	0.761221	1.5159	-0.754674	10.6915	11.4528	9.93687	1.62837	0.807239	0.962146	1.45469	0.467246	3.39577	-0.499414	0.298564	7.1235	6.62409	7.42206	54	8	46	5	54	7
Structural maintenance of chromosomes flexible hinge domain-containing protein 1	A6NHR9	SMCHD1	10.8653	9.90624	10.37	5.90802	5.76019	7.83441	11.9537	12.3583	12.4344	8.70636	8.12283	9.5557	11.6066	9.58631	11.0391	6.41139	5.67449	7.56986	1.88439	2.17663	-0.292241	8.87033	10.7547	8.57808	2.26786	1.95271	2.46405	3.4045	0.465974	2.46218	0.428434	-1.83923	8.99121	9.41964	7.15198	11	16	11	15	12	18
Hypoxanthine-guanine phosphoribosyltransferase	P00492	HPRT1	10.385	8.1467	9.5859	9.04379	9.01603	9.8779	9.9424	10.4681	11.8401	10.6244	11.1424	11.7656	9.76187	10.0051	10.5864	9.26854	9.08685	9.66217	1.56858	1.17141	0.397171	9.31485	10.8834	9.71202	0.782107	0.754579	0.536882	1.8962	0.465974	1.90309	-1.81549	-2.42412	8.9216	7.10612	6.49748	43	6	25	4	43	6
Heme-binding protein 1	Q9NRV9	HEBP1	10.1602	9.50946	5.53477	8.36265	8.22593	9.99774	7.9037	8.80903	6.91474	9.3185	10.0447	10.6669	7.61294	9.00253	6.3617	8.12453	7.6311	10.1393	0.127711	1.18594	-1.05823	8.93605	9.06376	7.87782	1.72052	1.3812	1.29926	0.195179	0.465974	1.07263	NaN	NaN	NaN	NaN	NaN	22	3	NaN	NaN	22	3
SH2 domain-containing protein 2A	Q9NP31	SH2D2A	10.9132	11.3201	10.3685	9.59855	10.9199	11.4629	12.7502	12.9655	13.5971	12.6049	12.7701	13.5803	10.4192	10.0001	11.032	10.0449	10.1482	11.0185	1.95125	2.58407	-0.632825	10.9165	12.8678	10.2837	0.686876	0.436774	0.473341	3.3947	0.464706	6.18642	2.84295	4.38764	4.82189	7.66484	9.20953	16	5	9	3	19	6
E3 ubiquitin-protein ligase CBL-B	Q13191	CBLB	10.5333	10.0819	10.3115	9.46693	10.2107	10.3371	11.4465	12.4472	12.5823	10.8854	11.4433	11.5227	11.0245	10.5777	11.2295	9.62801	9.7701	10.04	1.2235	1.17573	0.0477676	10.2611	11.4846	10.3089	0.369497	0.657154	0.667704	2.83565	0.464706	2.90658	0.301941	0.210999	9.95013	10.2521	10.1611	3	3	8	6	14	8
Sorcin	C9J0K6	SRI	11.1731	10.7536	11.0978	10.3094	11.2177	11.104	11.967	12.0232	11.4792	11.0181	11.6299	11.7966	9.79014	10.7659	11.2865	10.6046	10.635	10.9646	0.612354	1.01285	-0.400492	11.1009	11.7133	10.7004	0.350906	0.371514	0.50112	2.53313	0.464706	1.71897	-1.95614	-3.2988	6.8426	4.88646	3.54381	22	3	22	3	35	4
Nucleolar protein 56	O00567	NOP56	8.88368	9.98556	10.3712	8.84894	9.31721	8.96999	10.5214	10.3768	11.8125	11.2866	11.9535	12.5108	9.63419	6.03787	9.95059	7.81455	9.14611	9.43158	2.40593	2.26068	0.145246	9.1436	11.5495	9.28885	0.640015	0.841614	1.48568	2.19518	0.464706	2.57025	1.28093	1.89316	8.49593	9.77686	10.3891	16	8	14	6	27	11
Apoptosis inhibitor 5	Q9BZZ5	API5	9.27039	8.91782	10.8567	8.30195	8.4441	8.40888	10.7165	10.7587	11.3776	10.0374	10.5105	11.5879	10.5533	8.92979	11.2835	7.52873	8.19653	10.1196	2.05664	1.21291	0.843729	8.68096	10.7376	9.52469	0.966033	0.569668	1.45322	2.42136	0.463442	1.6517	-1.34791	-0.495325	10.3487	9.00082	9.8534	27	10	16	7	24	9
Hematopoietic lineage cell-specific protein	P14317	HCLS1	11.9202	12.6124	13.3734	11.44	12.0505	11.3654	13.0304	12.7596	13.8308	12.052	12.3722	12.3475	11.728	10.9362	13.0269	11.331	11.5518	12.1539	0.580587	0.926058	-0.345471	11.9853	12.5659	11.6399	0.760237	0.638269	0.729742	1.95861	0.463442	2.05208	2.20937	3.49483	6.58612	8.79549	10.081	43	17	29	10	43	17
Thioredoxin-like protein 1	O43396	TXNL1	6.69766	9.53765	8.05842	5.37178	9.14091	8.50303	7.60496	9.43769	10.019	9.14417	10.1709	11.1004	9.23888	8.61886	8.50188	7.86993	7.58481	9.91536	1.44763	1.16799	0.279642	8.28073	9.72836	8.56037	1.57776	1.18022	0.861292	1.52871	0.463442	0.809668	4.02763	-0.0942812	4.10479	8.13242	4.01051	44	1	33	1	52	1
Immediate early response 3-interacting protein 1	A0A1W2PNR9	IER3IP1	6.71356	5.33008	6.00041	5.52463	6.17315	5.10435	7.12846	7.94334	7.16471	6.56139	5.74892	6.65943	6.33385	6.24232	6.58933	6.09719	5.55885	5.58179	1.13143	0.72419	0.407237	5.76252	6.89395	6.16976	0.599034	0.735129	0.416973	1.27654	0.463442	1.84164	-1.90347	1.26238	6.47753	4.57406	7.73992	29	1	29	1	29	1
Transmembrane emp24 domain-containing protein 9	Q9BVK6	TMED9	13.6535	13.6307	12.4414	11.8243	12.1507	11.482	13.2962	13.3731	13.3811	11.6885	13.3654	12.6483	13.5041	13.5839	11.8902	9.49412	12.9166	11.1603	1.03477	0.927366	0.107402	12.296	13.3308	12.4034	0.91892	0.68399	1.58477	0.653647	0.463442	1.057	0.534883	-5.49853	12.4979	13.0327	6.99932	24	3	16	2	31	4
Vacuolar-sorting protein SNF8	Q96H20	SNF8	9.44267	9.59021	7.47662	8.31877	5.8043	9.45041	8.91471	8.6211	9.46136	8.91474	9.0898	9.69387	9.03251	9.30104	9.09358	8.30497	8.04723	9.22125	0.121548	-0.0607762	0.182324	8.88072	9.00227	9.06305	1.49581	0.394928	0.524166	0.533132	0.462181	0.518557	0.988357	0.806145	6.11985	7.10821	6.926	11	2	11	2	11	2
Polyadenylate-binding protein 2	Q86U42	PABPN1	12.7694	12.2922	12.2993	10.0824	11.2629	10.6254	12.0329	12.1445	11.765	11.4848	11.4082	12.1462	10.824	12.3286	12.0974	10.6791	9.80336	10.9738	0.121387	1.00005	-0.87866	11.7775	11.8989	10.8989	1.06678	0.329036	0.943705	0.28567	0.462181	1.09963	0.0395212	0.102443	9.24914	9.28866	9.35158	29	7	19	5	25	4
Peptidyl-prolyl cis-trans isomerase D	Q08752	PPID	6.86777	11.2902	5.61408	7.44261	8.5385	7.84825	7.22043	8.65507	6.28542	9.48844	8.81759	8.0096	5.90123	8.47521	5.7284	8.15876	7.96757	8.13427	0.686905	0.281413	0.405493	7.64543	8.33233	8.05092	1.91818	1.16814	1.23559	0.0840728	0.462181	1.43063	NaN	NaN	NaN	NaN	NaN	3	1	NaN	NaN	16	4
Heterogeneous nuclear ribonucleoprotein H3	P31942	HNRNPH3	12.9204	12.5443	12.9029	11.5686	12.2663	12.1663	13.0476	13.4419	14.6156	12.3176	12.4737	12.7022	13.6694	12.8954	13.4297	11.6947	11.8098	12.0069	0.469594	0.423724	0.0458703	12.4053	12.8749	12.4511	0.511508	0.846081	0.861802	1.51856	0.460924	1.04624	-0.740309	-2.05584	6.47713	5.73682	4.42128	34	8	34	7	41	9
Transcriptional activator protein Pur-beta	Q96QR8	PURB	7.81609	9.69879	6.5716	5.19397	5.55655	7.71108	9.13638	8.61695	5.81952	7.89482	9.08911	7.88612	5.92115	7.85524	6.64871	5.62145	5.99961	7.6962	1.11455	1.93172	-0.81718	7.14134	8.25589	6.32416	1.66936	1.2332	0.954479	0.59346	0.460924	1.07058	NaN	NaN	NaN	NaN	NaN	4	1	NaN	NaN	14	2
Tyrosine-protein kinase JAK1	P23458	JAK1	12.4836	12.252	12.5111	11.8761	12.4417	12.7522	12.5571	12.0104	12.6772	11.7877	12.5403	12.3546	12.7957	12.0042	12.959	12.4441	12.2239	12.7726	-0.0152202	-0.160881	0.145661	12.4627	12.4474	12.6083	0.29677	0.350085	0.371745	0.299296	0.460924	0.732828	-3.2613	-0.967178	11.3484	8.08709	10.3812	15	14	10	9	18	19
Retinoic acid receptor RXR-beta	P28702	RXRB	6.06367	6.07234	6.66802	4.75199	5.29577	6.80265	6.39141	6.92172	5.07065	5.50199	6.19814	6.98121	6.05942	6.21691	7.27109	6.98828	5.76381	5.95067	0.226771	0.156609	0.0701623	6.068	6.29477	6.13816	0.791626	0.765173	0.609471	0.244888	0.459671	0.137869	NaN	NaN	NaN	NaN	NaN	8	1	5	2	9	2
NHL repeat-containing protein 2	Q8NBF2	NHLRC2	8.42358	8.65914	5.59517	7.65764	4.89095	6.62299	8.80394	9.68554	8.15987	5.35462	10.2367	10.0115	9.78347	9.53496	14.0613	5.28459	6.87063	5.77874	2.10442	1.04194	1.06248	7.14031	9.24474	8.2028	1.53439	1.81915	3.28722	0.769551	0.458421	0.0366845	5.84905	0.0406957	5.29318	11.1422	5.33388	5	2	2	1	5	2
Forkhead box protein O1	Q12778	FOXO1	8.41481	8.20945	9.39586	9.32953	7.49546	8.62443	7.34846	9.08351	10.7728	7.8125	7.81884	7.77004	6.6307	8.36098	10.4326	7.17023	6.9535	8.79071	-0.703953	0.0500655	-0.754019	8.51962	7.81567	7.7656	0.716965	1.28653	1.43616	0.110698	0.458421	0.607303	-1.46264	-0.0536423	10.9932	9.53058	10.9396	3	1	3	1	3	1
Tetratricopeptide repeat protein 39C	Q8N584	TTC39C	9.78372	9.95625	9.93254	8.05642	8.55926	9.49267	11.0901	10.6079	10.9814	8.80903	9.52087	9.24864	10.3432	9.31302	11.0382	8.81208	8.5185	9.39038	0.426184	0.712678	-0.286495	9.6382	10.0644	9.3517	0.799624	0.971839	0.952021	1.7167	0.457175	0.920819	3.87446	2.68236	3.54238	7.41684	6.22473	4	2	4	2	4	2
Nuclear autoantigenic sperm protein	P49321	NASP	10.7688	11.4041	9.88757	7.33503	8.67204	9.10607	11.865	11.7803	11.684	9.94581	10.5715	11.9356	11.1145	11.0639	9.39506	7.96573	7.58481	8.41629	2.23533	2.82647	-0.591142	9.49682	11.7321	8.90568	1.47707	0.832574	1.54302	2.27327	0.455932	2.13787	-3.85185	-6.09567	11.1538	7.30195	5.05814	31	15	9	4	37	15
RNA helicase aquarius	O60306	AQR	11.1256	10.6978	10.8922	7.66576	8.51294	8.90183	8.7077	9.10659	10.5043	9.11897	9.06923	8.83232	5.84434	11.2786	10.9675	8.09006	7.38189	8.6372	-0.711922	0.72428	-1.4362	9.79983	9.08791	8.36363	1.45646	0.649302	2.10043	0.293282	0.455932	0.302771	1.21643	0.493848	9.07232	10.2888	9.56617	14	17	9	9	19	19
Interferon-induced helicase C domain-containing protein 1	Q9BYX4	IFIH1	9.72746	9.42907	9.58969	10.6407	10.7129	11.0389	11.0417	11.4629	11.5497	11.7774	11.8043	12.2247	9.19582	7.69356	8.49277	10.8507	10.9097	11.7035	1.47948	1.64032	-0.160843	10.1841	11.6636	10.0232	0.68564	0.39628	1.57919	3.38722	0.454693	1.72354	0.98225	0.0527258	7.1234	8.10565	7.17612	17	13	9	8	25	18
SR-related and CTD-associated factor 8	Q9UPN6	SCAF8	6.52565	6.37244	6.73498	10.1079	10.9015	11.4654	7.13061	7.71635	9.43515	12.3111	12.827	13.5072	6.71331	6.28871	14.2354	10.2568	10.7817	11.5168	2.45168	0.353865	2.09782	8.42143	10.8731	10.5192	2.3867	2.75581	3.01613	2.74232	0.454693	0.185087	-8.90538	0.08883	14.8649	5.95953	14.9537	NaN	NaN	8	5	14	10
DAZ-associated protein 1	K7EQ55	DAZAP1	7.34988	7.07767	6.96382	7.40514	8.73491	8.4065	7.86648	7.25899	9.36748	10.076	10.3577	11.4546	7.239	9.92166	7.70915	8.42206	7.17702	9.09861	2.34424	1.65614	0.688099	7.37751	9.72175	8.06561	0.73451	1.58316	1.0963	1.81531	0.454693	0.634512	0.651064	-1.01641	5.91412	6.56519	4.89772	26	8	19	5	24	6
Signal recognition particle receptor subunit beta	Q9Y5M8	SRPRB	7.44898	6.23306	7.16088	5.49174	5.63392	7.72485	10.2906	10.8883	11.5982	8.41464	10.9452	11.7821	7.88087	6.35002	8.92255	5.25398	4.96244	8.44964	4.21978	3.80131	0.418475	6.69697	10.9168	7.11545	0.958685	1.22071	1.68469	3.77989	0.453457	2.95078	3.12167	1.37882	5.52651	8.64818	6.90533	38	7	28	5	41	8
Tyrosine-protein phosphatase non-receptor type 11	Q06124	PTPN11	9.6765	9.62386	10.2248	6.43501	5.59667	9.54189	8.97837	8.44493	11.0478	6.8107	8.36181	9.72729	6.11155	10.2025	9.92921	6.08564	5.73487	9.30786	-0.871227	1.00194	-1.87317	9.58288	8.71165	7.70971	1.96976	1.42586	2.12506	0.274905	0.453457	0.688246	-0.247038	-1.33325	9.1631	8.91606	7.82985	18	7	15	6	16	6
Importin-9	Q96P70	IPO9	8.86062	9.82523	11.3726	6.72955	8.22766	8.05224	10.03	8.72277	9.17911	9.55863	8.91468	7.69084	6.14064	9.95936	11.4389	6.43463	8.10617	8.19461	0.502756	0.896509	-0.393753	8.54414	9.0469	8.15039	1.60215	0.800189	2.03765	0.0846002	0.450997	0.258061	-0.00117302	0.633378	10.9432	10.9421	11.5766	8	5	4	3	9	6
Ubiquitin-conjugating enzyme E2 K	P61086	UBE2K	5.86973	5.59245	9.68569	9.57135	9.89432	10.8869	6.14834	6.29661	10.8367	10.0884	10.5612	11.686	5.67827	5.74268	9.98641	9.19039	9.35729	10.7618	0.696267	1.05095	-0.354684	9.62852	10.3248	9.27384	2.25945	2.4172	2.19492	2.65758	0.447332	3.16877	-3.42923	-2.73409	7.40045	3.97122	4.66636	NaN	NaN	25	4	41	6
Serine/threonine-protein kinase 38	Q15208	STK38	8.87077	7.98111	9.74742	9.80428	10.5763	9.96565	8.2643	8.29843	9.7092	8.75161	9.12815	9.83697	9.21379	7.81455	9.83366	10.0434	10.2228	11.1552	-0.835969	-0.998672	0.162703	9.77585	8.93988	9.93855	0.919947	0.680446	1.124	0.882729	0.447332	1.20691	NaN	NaN	NaN	NaN	NaN	20	6	11	4	15	5
GTP-binding nuclear protein Ran	P62826	RAN	11.7938	10.5644	11.9011	11.4264	11.6099	12.3754	12.8265	13.5868	13.7337	13.1293	14.0452	14.4023	12.0848	10.9112	12.0572	11.0146	10.6022	11.5203	1.95836	2.39282	-0.434455	11.7019	13.6602	11.2674	0.605178	0.579187	0.621594	3.1152	0.446117	2.64975	-0.00334835	1.02137	7.69384	7.69049	8.71521	35	8	31	6	34	7
Tubulin-specific chaperone E	Q15813	TBCE	7.07692	10.7797	8.22052	3.7223	5.8787	5.93202	8.80529	7.04183	9.11884	6.05923	8.45368	6.44356	5.50485	8.53173	8.68668	5.87342	4.16222	4.70938	1.24328	2.05862	-0.815336	6.50447	7.74775	5.68914	2.40407	1.30338	1.92733	0.316053	0.446117	0.777284	-0.12666	0.323633	8.59096	8.4643	8.91459	21	8	11	4	10	4
T-cell surface antigen CD2	P06729	CD2	7.30378	9.44412	6.34754	8.60389	8.59335	10.6975	10.6808	11.3103	5.96334	10.7095	11.174	11.8628	6.34435	7.72274	7.16087	9.51009	5.70448	10.8162	2.34313	3.49995	-1.15682	8.59862	10.9418	7.4418	1.53648	2.16077	1.9448	1.70553	0.444906	1.19723	NaN	NaN	NaN	NaN	NaN	9	2	NaN	NaN	14	5
Wings apart-like protein homolog	Q7Z5K2	WAPL	12.2028	12.9254	7.76845	11.0006	9.65567	10.1636	12.6486	12.8756	8.05572	10.4066	10.7006	10.9392	12.6739	12.0515	8.17348	9.71421	10.1385	8.61191	0.237806	0.893543	-0.655737	10.5821	10.8199	9.92637	1.85657	1.75082	1.81177	0.617983	0.444906	0.978811	-2.99627	-1.95153	7.95222	4.95594	6.00069	13	9	6	4	18	13
RAC-alpha serine/threonine-protein kinase	P31749	AKT1	11.1317	10.3107	12.2578	9.66151	7.16872	9.26711	11.5264	12.0035	8.14817	10.9984	12.4084	6.90593	6.26945	11.1961	7.86425	8.73234	7.11374	11.5221	1.27627	2.9641	-1.68783	9.98612	11.2624	8.29829	1.73988	2.25756	2.15763	0.0990869	0.444906	0.453457	NaN	NaN	NaN	NaN	NaN	16	4	13	3	20	4
SWI/SNF complex subunit SMARCC2	Q8TAQ2	SMARCC2	8.13145	9.30264	9.48037	9.44882	10.1869	10.8465	11.1542	11.6545	10.0959	5.59195	8.88956	11.5241	8.46532	9.55136	8.79045	6.61073	10.3667	10.6273	1.16049	1.45418	-0.293688	9.46459	10.6251	9.1709	0.913623	2.31809	1.47172	0.0883098	0.444906	0.490797	-1.25844	-1.20014	9.4031	8.14466	8.20296	12	7	9	4	14	7
Signal transducer and activator of transcription 5B	P51692	STAT5B	9.00944	9.51814	9.82972	8.46185	8.06167	9.4503	10.2675	10.9863	11.3414	9.07591	9.85538	10.0744	8.46418	9.46113	10.256	9.04065	9.65546	9.30419	0.941079	0.788288	0.152791	9.22987	10.1709	9.38266	0.679937	0.812025	0.601301	2.75203	0.443698	1.5867	0.616246	0.985468	8.22081	8.83706	9.20628	13	10	6	5	16	3
Lymphocyte-specific protein 1	P33241	LSP1	11.1767	10.1852	7.06406	9.81772	11.2733	12.1233	10.9544	10.2781	5.95896	10.5356	10.5845	11.5422	11.6893	10.4675	6.85253	10.5815	10.9978	12.0819	-0.120961	-0.229619	0.108658	10.681	10.56	10.7896	1.77501	2.01601	1.86859	0.510042	0.443698	1.7986	NaN	NaN	NaN	NaN	NaN	16	4	NaN	NaN	27	6
Regulator of G-protein signaling 10	O43665	RGS10	9.74992	9.63556	6.87471	8.00197	8.51227	9.32348	9.25585	9.53646	6.82298	9.67034	9.08108	9.80326	6.40762	9.60151	5.5708	9.88316	6.03164	9.80197	0.478283	1.39159	-0.913306	8.91787	9.39616	8.00457	1.11524	1.11256	2.07783	0.500313	0.443698	0.924453	NaN	NaN	NaN	NaN	NaN	15	2	NaN	NaN	24	3
NADH dehydrogenase [ubiquinone] iron-sulfur protein 7 mitochondrial	A0A087WXF6	NDUFS7	7.09497	7.22626	7.27523	7.47379	8.9441	6.09855	7.88081	6.91349	7.29523	6.99243	8.67405	8.22839	7.59768	4.50016	5.94775	4.55865	8.60992	8.15294	0.337272	0.815305	-0.478033	7.25075	7.58802	6.77271	0.917442	0.712181	1.81326	0.320572	0.443698	1.20831	NaN	NaN	NaN	NaN	NaN	11	2	NaN	NaN	4	1
Protein C-ets-1	P14921	ETS1	9.88428	8.10203	6.16455	10.4443	10.7305	11.5361	9.21536	8.79818	6.11773	10.3203	11.4132	11.4435	6.43432	8.8933	5.7747	10.5392	9.66615	11.8068	-0.396427	0.488129	-0.884556	10.1643	9.76786	9.27973	1.98874	2.00539	2.34762	0.128427	0.443698	0.623423	NaN	NaN	NaN	NaN	NaN	2	1	NaN	NaN	13	4
AP2-associated protein kinase 1	Q2M2I8	AAK1	9.41363	9.48279	8.73251	8.52164	9.07205	9.97197	9.61346	9.72048	9.3751	8.9901	9.92867	10.0038	9.53374	9.2976	8.3199	11.1614	9.70795	9.93889	0.424131	0.0461287	0.378002	9.24284	9.66697	9.62084	0.532285	0.376339	0.92494	1.63451	0.442493	0.0419142	-0.859775	0.328936	9.04073	8.18095	9.36966	11	7	9	6	11	6
NEDD8-activating enzyme E1 catalytic subunit	Q8TBC4	UBA3	8.47954	10.268	7.29572	5.27	5.3664	8.3776	8.33445	9.16171	6.2382	7.55374	9.58635	10.3268	9.39823	8.81343	6.74827	5.4935	5.56992	6.09398	0.911424	2.32696	-1.41553	7.83666	8.74808	6.42112	1.94718	1.48236	1.6874	0.531653	0.442493	0.782516	NaN	NaN	NaN	NaN	NaN	19	5	NaN	NaN	25	7
ARF GTPase-activating protein GIT2	Q14161	GIT2	9.26761	9.60848	7.03028	6.60377	8.02614	8.55605	9.31594	9.66927	7.99838	7.35949	7.82559	7.91325	8.98242	8.30579	6.24857	8.14904	3.8266	8.82212	-0.335278	-0.271599	-0.0636797	8.29109	7.95581	8.22741	1.19957	0.921301	2.00011	0.274905	0.442493	0.5867	NaN	NaN	NaN	NaN	NaN	13	5	NaN	NaN	6	3
Pumilio homolog 1	Q5T1Z4	PUM1	10.2	9.33414	6.84914	5.48106	6.21364	6.00327	8.11847	9.23125	6.26296	5.57459	7.47257	9.15864	9.47982	7.06296	6.67223	5.6469	6.09938	6.63182	1.26413	1.1435	0.120636	6.53139	7.79552	6.65202	1.94465	1.50049	1.34245	0.151195	0.442493	0.498941	NaN	NaN	NaN	NaN	NaN	12	9	NaN	NaN	16	11
Cytoskeleton-associated protein 2	Q8WWK9	CKAP2	6.17002	5.96988	7.46181	6.50122	7.27566	7.97045	6.53988	6.40832	4.74152	7.5004	6.88789	8.77571	5.33122	6.97808	8.40858	4.97664	6.59589	5.99795	-0.174552	0.416963	-0.591515	6.88844	6.71389	6.29692	0.794884	1.33114	1.24377	0.0510982	0.442493	0.16877	-1.2156	-1.1908	5.57207	4.35647	4.38127	4	2	8	3	17	7
Transcription elongation regulator 1	O14776	TCERG1	8.91298	9.95286	9.39823	4.92136	5.83926	5.47571	10.7253	11.9619	8.19962	7.11614	8.73481	10.0207	10.7306	6.3687	5.99244	4.94466	5.42931	5.73095	2.00164	3.51606	-1.51442	7.37612	9.37776	5.8617	2.23964	1.77668	2.11299	1.35262	0.441291	1.85387	-1.42584	1.11945	9.26674	7.8409	10.3862	12	10	13	10	14	12
Vam6/Vps39-like protein	Q96JC1	VPS39	8.47561	8.49937	8.02907	4.97991	7.91121	6.25856	8.61405	8.20887	9.66033	7.66832	8.38823	7.53877	8.29609	7.83428	7.53706	6.54083	9.09577	7.18051	0.328411	0.612878	-0.284467	7.97014	8.29855	7.68567	1.42634	0.765609	0.888607	1.10568	0.441291	0.737549	0.634206	0.06006	7.02857	7.66278	7.08863	7	4	5	3	14	7
Thioredoxin	P10599	TXN	11.3434	12.2838	11.2324	9.93001	9.09935	10.0358	11.6539	11.5092	11.7747	10.9502	11.0909	11.9954	11.2652	11.4676	11.8794	10.4335	9.80389	10.5193	0.94746	0.689278	0.258182	10.6341	11.5816	10.8923	1.16527	0.403551	0.771821	0.962574	0.441291	1.14086	0.426053	-1.51244	10.3922	10.8183	8.87977	43	5	43	5	51	5
RAF proto-oncogene serine/threonine-protein kinase	P04049	RAF1	8.82181	8.28988	5.14498	10.0615	9.98641	10.0224	9.61484	9.5969	8.8327	10.6557	11.6874	11.3163	9.80466	8.06996	9.25025	8.98581	11.33	9.48089	0.731165	0.769703	-0.0385375	9.40411	10.1353	9.36557	1.90136	1.11351	1.07823	1.73283	0.440093	0.962574	0.830859	1.45772	7.11967	7.95053	8.57739	6	3	6	3	10	5
Sodium/potassium-transporting ATPase subunit beta-3	P54709	ATP1B3	8.11764	12.8648	7.63336	7.54713	7.13206	8.58071	9.8931	10.5073	10.4163	10.5254	11.2534	11.9069	8.55232	12.2019	8.64566	5.09385	5.42587	8.69773	2.64086	1.91737	0.72349	7.8755	10.5164	8.59899	2.12634	0.71371	2.60282	1.11634	0.440093	1.15989	NaN	NaN	NaN	NaN	NaN	25	6	21	5	21	5
40S ribosomal protein S15a (Fragment)	H3BN98	40S ribosomal protein S15a (Fragment) OS=Homo sapiens OX=9606 PE=3 SV=2	9.26287	10.515	8.11967	7.86406	8.53555	8.64086	10.3363	9.34454	9.14695	9.22463	10.6147	11.3974	6.11228	9.61736	8.86932	8.98425	6.37802	8.82203	1.25221	0.994739	0.257469	8.5882	9.84041	8.84567	0.95775	0.916666	1.49051	1.09205	0.440093	1.11577	0.419874	1.63656	7.01725	7.43713	8.65381	14	3	10	2	17	4
Protein SON	P18583	SON	5.83519	5.27632	9.00062	8.24055	7.72588	5.49234	8.87649	6.16647	8.96203	8.31306	9.03108	9.66555	5.47716	6.26465	8.70726	5.61909	6.08351	6.0896	2.13872	2.83271	-0.693984	6.78054	8.91926	6.08655	1.58988	1.22278	1.18284	1.14509	0.438899	1.62709	0.078023	-2.29222	10.5687	10.6467	8.2765	14	20	8	10	17	26
OTU domain-containing protein 4	Q01804	OTUD4	6.13081	9.05162	5.96094	5.60415	7.32679	7.01781	6.78614	6.41173	5.11237	8.89303	9.097	9.02785	6.71921	5.00643	5.53333	6.45306	5.88274	7.06706	1.26527	1.67168	-0.406406	6.57431	7.83958	6.1679	1.26194	1.68535	0.77548	0.339135	0.438899	1.27984	NaN	NaN	NaN	NaN	NaN	1	1	1	1	5	3
Tyrosine-protein phosphatase non-receptor type 12	Q05209	PTPN12	8.75332	9.37478	5.47023	4.37561	5.10245	6.9028	7.78601	7.17331	7.23576	6.27221	6.24863	7.49785	6.04811	8.69491	6.39374	5.43194	4.4167	5.51163	1.01802	1.42467	-0.406648	6.18651	7.20453	5.77987	2.04308	0.638421	1.44546	0.221849	0.438899	0.869666	NaN	NaN	NaN	NaN	NaN	28	15	13	6	27	11
Phosphoglycerate kinase 1	P00558	PGK1	10.392	9.99534	12.41	6.90026	5.53295	6.22514	12.6968	12.1182	13.1058	9.14761	9.46013	10.5426	5.14861	10.134	11.9209	5.77593	6.09392	6.93725	2.8826	4.81482	-1.93222	8.4478	11.3304	6.51558	2.7425	1.69613	2.72426	2.31605	0.437707	1.95078	3.08534	0.478631	4.50053	7.58586	4.97916	76	29	64	22	76	29
SAFB-like transcription modulator	Q9NWH9	SLTM	10.7533	10.1331	10.488	8.54481	7.81686	8.51345	9.50404	9.85541	9.84438	8.94962	9.40512	9.44261	9.28965	9.00638	10.1273	8.95044	5.38747	10.0452	0.134352	0.325312	-0.19096	9.33898	9.47333	9.14802	1.23066	0.334706	1.74716	0.106793	0.437707	0.443698	-0.330228	-0.221303	10.3951	10.0649	10.1738	11	8	6	5	9	6
AP-1 complex subunit gamma-1	O43747	AP1G1	6.73277	6.62503	8.96313	7.77255	8.05832	8.39133	6.69081	6.40137	9.4458	8.94281	9.34937	6.9154	6.14551	7.44143	9.25479	7.55474	5.99585	7.75422	0.013674	0.431019	-0.417345	7.91543	7.9291	7.49809	0.925046	1.43075	1.19382	0.185752	0.436519	0.391474	1.79593	1.56049	4.72395	6.51987	6.28444	10	4	12	6	15	8
Thymidine kinase cytosolic	P04183	TK1	10.5122	11.1826	6.30655	10.636	8.36768	5.912	11.225	9.9901	6.17822	10.8974	9.62988	8.16892	6.36502	11.2222	7.03696	9.73916	7.22014	6.82056	0.370032	2.68144	-2.31141	9.43996	9.80999	7.12855	2.3118	1.88962	1.94832	0.489455	0.435334	0.659556	NaN	NaN	NaN	NaN	NaN	11	2	NaN	NaN	20	4
Stomatin-like protein 2 mitochondrial	Q9UJZ1	STOML2	8.63836	8.80951	7.41236	8.87095	8.38965	9.79159	10.0086	10.8075	10.5175	10.0788	10.9003	11.2823	8.92579	8.70549	8.64936	8.4674	8.89385	9.69003	1.93856	1.86282	0.0757332	8.72394	10.6625	8.79967	0.771638	0.495369	0.427054	2.86967	0.434152	4.02872	-2.17902	-0.949542	8.58515	6.40613	7.63561	22	5	22	5	28	6
ATP-dependent RNA helicase DDX18	Q9NVP1	DDX18	12.5971	11.9637	10.2389	7.15664	7.79312	9.68314	10.4433	12.0091	11.0277	9.15992	9.7491	11.1436	12.1651	12.4867	10.2827	7.25049	7.41414	7.94287	0.774468	1.62267	-0.848205	9.96101	10.7355	9.1128	2.17531	1.02816	2.38423	0.47237	0.434152	0.614394	3.46683	4.03769	8.75922	12.2261	12.7969	37	18	18	9	45	20
Pericentriolar material 1 protein	A0A5H1ZRS1	PCM1	7.22178	7.58022	6.35105	7.0247	6.53104	6.59126	7.77998	8.31293	7.45384	5.5603	6.02644	8.02497	8.68531	8.851	6.58413	5.62349	6.29404	8.06372	0.808931	0.292984	0.515947	6.80798	7.61691	7.32393	0.47179	1.13009	1.35852	0.28567	0.434152	0.260428	NaN	NaN	NaN	NaN	NaN	6	7	NaN	NaN	13	1
Putative nascent polypeptide-associated complex subunit alpha-like protein	Q9BZK3	NACA4P	9.40533	7.23295	6.4832	10.5465	12.7837	9.51315	8.29462	7.87781	14.926	9.08499	8.73569	6.04653	6.30832	9.16473	8.52407	9.72952	6.17463	8.15097	-0.944088	0.177637	-1.12173	9.45924	8.51516	8.33752	2.27812	3.01726	1.47232	0.0305841	0.434152	0.38405	8.50614	9.44418	6.90617	15.4123	16.3504	13	1	13	1	13	1
Ribosome-binding protein 1	Q9P2E9	RRBP1	9.95195	8.92226	8.97013	11.8733	12.9757	10.6066	9.91256	10.5589	9.67405	9.8097	12.2237	10.9277	10.3434	8.77857	6.41698	13.1209	12.8936	7.69669	-0.0435429	0.674741	-0.718284	10.2793	10.2357	9.56099	1.6212	0.965343	2.74853	0.0209071	0.434152	0.244888	-5.42063	-0.137259	15.5652	10.1445	15.4279	27	28	14	13	29	28
Prefoldin subunit 3	P61758	VBP1	6.20523	5.65365	6.63323	5.19332	6.42014	6.97692	7.54048	6.69307	7.90971	5.7166	8.13396	8.99353	6.10259	6.55869	5.22686	5.92544	5.20485	5.37768	1.41241	2.07354	-0.661128	6.31269	7.7251	5.65156	0.655651	1.15184	0.550774	2.79588	0.432974	1.39903	-1.85239	-3.83514	7.63706	5.78467	3.80192	21	3	27	4	21	3
Small acidic protein	E9PM92	C11orf58	8.78218	7.53566	8.9419	7.91904	8.9402	10.7207	8.76378	9.07609	9.47506	8.79308	10.4568	11.4426	8.96558	8.41359	9.02431	9.73757	9.57901	9.53128	0.414392	-0.00221729	0.416609	8.86119	9.27558	9.2778	1.10485	1.07163	0.499241	1.77469	0.432974	0.522879	0.572956	0.262713	7.99203	8.56499	8.25475	25	2	25	2	30	4
Eukaryotic peptide chain release factor subunit 1	P62495	ETF1	8.72472	9.24904	10.1906	6.48099	5.36643	4.39568	9.95222	11.4013	10.7174	9.15231	10.3361	11.3406	8.79289	9.75811	10.0011	4.5847	8.63568	7.50541	2.92389	1.81246	1.11143	7.60285	10.5267	8.71428	2.32237	0.861119	1.98821	1.57512	0.432974	1.7986	0.0327053	-1.74251	10.5636	10.5963	8.82107	27	9	20	6	32	10
Leupaxin	O60711	LPXN	11.3492	10.988	12.1167	10.563	11.6816	11.8215	11.9386	11.7887	13.1826	11.5536	11.9887	11.1771	11.301	11.3461	12.3768	10.3225	10.8941	11.1276	0.348248	0.649356	-0.301108	11.5154	11.8637	11.2143	0.572911	0.67833	0.675355	0.995679	0.432974	1.9914	0.824333	1.40806	8.59939	9.42373	10.0074	14	4	19	6	14	4
Vesicle transport through interaction with t-SNAREs homolog 1B	Q9UEU0	VTI1B	10.1374	12.7832	12.3543	5.38744	6.52453	6.72477	10.5077	6.00198	8.88731	4.96048	6.06949	6.71287	9.71939	5.16221	12.4634	6.38185	6.69916	5.81549	-2.03989	-0.149326	-1.89057	8.43107	6.39118	6.5405	3.20036	2.08583	2.81063	0.752027	0.432974	0.294992	8.08422	5.28744	7.69363	15.7778	12.9811	14	2	14	2	14	2
pre-mRNA 3' end processing protein WDR33	Q9C0J8	WDR33	6.41807	5.64388	7.5585	5.24731	5.51179	7.26501	6.82681	5.90458	6.97166	6.32605	5.7105	7.12008	6.57754	4.9149	6.94661	6.12344	5.5439	4.65134	0.545453	0.742761	-0.197308	6.03098	6.57643	5.83367	0.967975	0.586272	0.915645	0.381952	0.432974	0.872895	NaN	NaN	NaN	NaN	NaN	10	9	8	7	8	8
Lamin-B2	Q03252	LMNB2	9.97513	10.1349	10.946	10.5813	10.4001	11.4861	10.3313	10.3536	9.02923	11.7838	11.8878	12.3809	6.42078	10.1649	9.25025	10.5412	10.6475	12.4724	0.577989	0.715652	-0.137664	10.4907	11.0687	10.3531	0.556946	1.2688	2.00911	0.312471	0.432974	0.801343	-0.41018	0.0772333	10.4134	10.0032	10.4907	13	6	10	4	21	9
Monocarboxylate transporter 4	O15427	SLC16A3	9.89112	10.2992	5.4642	8.16887	8.55086	9.58481	10.6986	12.0358	6.6724	10.1927	11.3356	12.1837	8.46046	10.9247	6.44982	6.16257	8.20286	8.97971	1.94925	2.68543	-0.73618	9.06784	11.0171	8.33166	1.76205	2.03341	1.75007	2.70333	0.431798	1.97469	NaN	NaN	NaN	NaN	NaN	6	2	3	1	6	2
Nuclear cap-binding protein subunit 3	Q53F19	NCBP3	7.06232	6.15074	6.92238	5.25633	4.6035	7.06738	7.98362	7.26941	6.72498	6.54427	6.87504	8.54346	5.5454	6.79546	6.07318	4.96983	5.38773	6.0461	0.535665	1.27647	-0.74081	6.53656	7.07223	5.79575	1.04464	0.786577	0.64032	1.75449	0.431798	2.13668	NaN	NaN	NaN	NaN	NaN	2	1	NaN	NaN	2	1
Protein disulfide-isomerase A5	Q14554	PDIA5	8.05213	9.24769	6.17972	8.46634	7.67821	9.32753	8.04778	9.51163	7.42031	9.93006	10.6041	10.7738	8.13181	5.0342	6.68156	8.5672	6.65091	9.56777	1.46161	2.31416	-0.852557	8.25924	9.72085	7.40668	1.16664	1.36939	1.62864	1.45717	0.431798	1.3098	NaN	NaN	NaN	NaN	NaN	11	4	6	2	26	9
Splicing factor 3A subunit 3	Q12874	SF3A3	10.7755	10.1333	10.2415	7.95478	9.30319	9.30943	10.4963	12.0211	11.0594	9.2556	10.5378	11.8086	10.6103	10.375	9.57467	9.50924	10.0881	9.4183	1.07726	0.967209	0.110046	9.72135	10.7986	9.8314	0.995465	1.00974	0.500198	1.62525	0.429457	1.07314	-0.869244	-1.37893	9.11465	8.24541	7.73573	23	8	19	7	20	7
Transcription elongation factor SPT6	Q7KZ85	SUPT6H	6.43317	5.63929	5.8256	7.97591	11.2446	10.0062	6.21853	6.25355	8.04122	8.42366	10.4881	12.3993	5.72732	5.90987	8.87974	11.5193	9.27912	10.9409	1.02791	-0.846988	1.87489	7.20454	8.23244	9.07943	2.33157	2.42947	2.44782	0.714443	0.429457	0.0357404	-1.30852	2.74349	8.82855	7.52003	11.572	30	36	17	19	31	36
GRB10-interacting GYF protein 2	Q6Y7W6	GIGYF2	11.9012	11.6563	11.9919	11.0371	7.71582	10.5046	13.6801	12.1741	12.479	10.7894	7.79344	9.57935	12.3685	11.6056	12.2091	10.8269	9.49923	10.1662	0.13501	0.265492	-0.130482	11.3467	11.4817	11.2162	1.61384	2.14722	1.14916	0.316953	0.429457	0.0241089	-0.29588	0.0103455	11.739	11.4431	11.7493	10	9	5	5	10	9
Nuclear receptor subfamily 4 group A member 2	P43354	NR4A2	10.0824	9.31766	6.24116	11.3724	11.7627	11.8736	10.8119	11.5124	10.8944	11.7548	10.8098	12.2658	6.83019	10.3002	6.6412	10.4601	10.9559	11.8998	0.475981	0.82321	-0.347229	10.7274	11.2034	10.3802	2.14624	0.602918	2.22442	0.737549	0.428291	1.21681	NaN	NaN	NaN	NaN	NaN	3	2	2	1	9	4
Cyclin-dependent kinase 4	P11802	CDK4	7.85244	7.20203	7.55359	5.79566	6.59156	8.05034	7.64997	7.33101	8.87077	5.6307	10.3773	6.93026	7.12124	7.21237	7.89184	4.61692	6.47005	8.30355	0.112682	0.323685	-0.211003	7.37781	7.49049	7.16681	0.849962	1.64279	1.30305	0.377786	0.428291	0.55752	0.156388	-2.35298	7.7734	7.92979	5.42042	25	5	18	4	27	5
RNA helicase	H7BXY3	DHX30	5.91379	6.51757	5.76448	4.9247	6.42084	5.15665	7.86056	6.33945	8.88105	6.16122	8.05164	9.23833	6.16277	6.07515	6.98698	5.58351	5.79841	5.77649	2.11697	2.01932	0.0976439	5.83914	7.9561	5.93678	0.646971	1.27368	0.499167	1.64397	0.427128	1.79049	NaN	NaN	NaN	NaN	NaN	NaN	NaN	11	7	28	22
14 kDa phosphohistidine phosphatase	Q9NRX4	PHPT1	7.37043	8.08815	8.11821	8.01179	6.98682	8.79393	6.95257	7.24432	7.0387	6.94229	7.06145	8.61493	8.34279	6.36368	8.66683	9.14649	8.14119	9.32256	-0.999893	-1.45473	0.454837	8.04997	7.05008	8.50481	0.633846	0.648923	1.06466	1.50169	0.427128	1.18842	-0.0529151	2.46877	4.67099	4.61807	7.13976	18	2	18	2	18	2
Protein numb homolog	P49757	NUMB	8.58568	5.67658	7.84631	3.9966	7.65177	7.7443	9.54344	7.22882	9.28351	5.94248	7.01703	8.54678	5.88304	5.44261	7.2151	6.62979	4.57777	6.86121	0.189766	1.63138	-1.44161	7.69803	7.8878	6.25642	1.72857	1.42063	0.989946	1.3851	0.427128	1.59007	0.823451	-0.120511	6.88777	7.71122	6.76726	5	2	5	2	9	3
E3 ubiquitin-protein ligase DTX3L	Q8TDB6	DTX3L	10.7232	11.4397	11.2852	11.1114	10.2149	11.2658	11.6963	11.8988	12.4001	12.5262	12.2405	12.4379	10.8216	11.0859	11.7698	11.0855	10.391	11.5757	1.13172	1.23464	-0.102922	11.1886	12.3203	11.0857	0.458346	0.331398	0.50052	2.61979	0.425969	2.62525	0.684602	0.212605	9.31413	9.99873	9.52673	25	15	15	8	30	16
Interferon-induced protein 44	Q8TCB0	IFI44	11.0516	10.2752	10.1657	9.67313	9.5671	9.94294	11.8272	11.4428	12.9258	11.3319	11.7093	11.9305	8.83425	10.0327	11.4631	9.33051	8.01881	10.0396	1.71392	2.0866	-0.372676	10.0543	11.7682	9.68162	0.534881	0.568783	1.18393	2.74232	0.424812	2.74473	0.343108	4.76413	4.45033	4.79344	9.21447	5	2	7	3	5	2
Putative RNA-binding protein Luc7-like 1	Q9NQ29	LUC7L	6.85798	11.2077	5.98912	6.15619	8.6805	6.98982	8.11306	5.68322	8.49257	6.24665	8.98353	9.09453	7.3277	6.55081	5.78498	8.04914	6.47603	6.2669	1.37892	1.7894	-0.410484	6.9239	8.30282	6.51342	1.9886	1.45204	0.812474	0.0347983	0.424812	0.580044	-0.609795	2.35538	5.40611	4.79631	7.76148	14	1	14	1	19	2
Transportin-1	Q92973	TNPO1	8.99322	9.26005	10.0003	5.70454	5.23266	7.37695	9.01075	10.5241	11.3941	7.47249	8.90653	9.72204	7.76984	8.41092	10.384	5.64559	6.15039	6.01373	1.18131	2.40628	-1.22497	8.18509	9.36639	6.96012	1.97732	1.37024	1.82342	1.76447	0.423659	2.44491	0.121505	0.127827	9.69159	9.81309	9.81941	24	12	21	11	26	13
Helicase with zinc finger domain 2	Q9BYK8	HELZ2	11.3227	11.7099	9.40079	13.0001	10.8374	10.9917	11.2528	12.2019	11.2709	11.0959	11.2307	11.0345	10.3848	11.1187	10.1349	10.6682	11.2635	11.046	0.0846	0.384658	-0.300058	11.1572	11.2418	10.8571	1.177	0.428896	0.447968	0.100727	0.423659	1.36051	0.508387	-1.78659	10.3921	10.9005	8.60552	23	43	11	22	30	53
Eukaryotic translation initiation factor 3 subunit F	O00303	EIF3F	6.58304	6.9712	6.18011	5.15991	6.0129	6.02593	8.99226	8.73978	9.00958	8.35482	9.62436	10.2802	6.01677	6.70581	8.35381	6.06085	6.0217	6.1436	2.8979	2.8987	-0.000798225	6.10302	9.00092	6.10222	0.61271	0.684958	0.921506	3.40121	0.422508	2.44733	0.0157022	0.0121956	7.95739	7.97309	7.96959	14	3	9	2	11	3
Stress-induced-phosphoprotein 1	P31948	STIP1	10.4669	13.1292	9.99788	9.51114	10.483	9.8887	12.2706	12.9645	12.8252	12.2705	13.1327	13.4876	10.7177	15.6044	10.4975	9.2056	9.80566	10.2389	2.6625	2.52672	0.135779	10.2324	12.8949	10.3682	1.30231	0.483321	2.31333	2.06854	0.422508	0.962574	NaN	NaN	NaN	NaN	NaN	47	24	44	22	44	22
Myosin-9	P35579	MYH9	12.3673	12.2316	12.04	11.6039	11.7751	11.8008	13.1278	12.7072	12.5533	11.666	11.3998	12.1001	12.7587	11.7006	12.1422	11.0892	11.3619	11.8516	0.406252	0.550587	-0.144334	11.9204	12.3267	11.7761	0.29388	0.656889	0.590598	0.863279	0.422508	1.65758	0.490645	1.65137	6.43784	6.92849	8.08921	58	90	43	60	57	96
Protein phosphatase 1 regulatory subunit 12A	O14974	PPP1R12A	8.55769	8.40501	5.46287	6.86134	6.18499	8.538	7.89494	8.09038	6.41586	7.13576	7.72397	9.34259	8.29352	6.30788	6.79958	6.13708	5.71066	8.16164	0.176279	1.25572	-1.07944	7.63317	7.80945	6.55373	1.35195	0.982781	1.08544	0.59176	0.422508	1.01011	NaN	NaN	NaN	NaN	NaN	11	8	NaN	NaN	14	11
TIP41-like protein	O75663	TIPRL	5.55993	10.0905	6.85512	6.2037	6.42923	6.79246	9.94898	7.84216	7.7271	6.64734	7.97917	7.93782	6.04659	6.19896	5.99738	7.95338	4.83163	6.35138	1.27914	1.76721	-0.488071	6.61085	7.88999	6.12278	1.59048	1.07059	1.00289	0.536107	0.422508	1.23508	-3.54919	-0.735816	9.19291	5.64371	8.45709	22	4	18	3	36	6
B-cell CLL/lymphoma 9-like protein	A0A087WZX0	BCL9L	10.3098	10.6143	10.1723	10.6268	10.1389	10.6979	10.1143	9.97126	9.99067	9.02439	10.0488	10.7736	9.72894	9.8219	11.6001	10.2511	9.5832	9.34434	-0.442364	0.244294	-0.686658	10.4621	10.0197	9.77542	0.249004	0.559585	0.814118	0.847712	0.421361	0.05061	-2.20716	0.331081	10.7043	8.49717	11.0354	2	3	4	5	4	5
TGF-beta-activated kinase 1 and MAP3K7-binding protein 2	Q9NYJ8	TAB2	7.41131	8.93065	7.59014	6.06719	6.23143	6.71891	6.7817	8.6241	8.48184	6.45541	6.71727	7.82534	6.99901	6.42244	8.42181	6.5893	6.26863	5.24031	0.23841	0.79765	-0.55924	7.06511	7.30352	6.50587	1.06155	0.954053	1.04393	0.531653	0.421361	0.782516	-2.35876	0.715042	7.25143	4.89267	7.96648	6	2	6	2	6	2
Plasma protease C1 inhibitor	E9PGN7	SERPING1	7.68622	7.0976	6.05445	6.99492	7.20721	6.7148	7.28485	6.67616	6.54831	8.24208	6.34158	8.69181	6.87517	7.28272	6.25718	7.11541	7.77854	8.2113	-0.0657594	-0.218561	0.152802	7.04626	6.9805	7.19906	0.545676	0.969293	0.685385	0.312471	0.421361	0.0404816	NaN	NaN	NaN	NaN	NaN	2	1	NaN	NaN	8	3
Protein Niban 1	Q9BZQ8	NIBAN1	6.26656	9.07436	9.68399	9.3944	8.91743	8.1418	5.63143	6.33722	9.45508	9.5644	10.2454	9.56514	5.61701	5.67455	8.90857	8.78545	7.8134	10.4125	0.513845	1.21031	-0.696469	8.99589	9.50974	8.29942	1.24774	1.9558	1.91207	0.0639892	0.421361	0.632644	-0.370076	-2.06652	8.55911	8.18903	6.49259	14	9	10	6	15	10
S-phase kinase-associated protein 1	E5RJR5	SKP1	11.084	11.3293	11.9026	9.48788	10.7216	12.0387	12.036	11.7821	12.814	12.2062	12.389	13.4127	11.4936	10.4575	11.9569	10.7342	11.1414	12.3977	1.09091	0.980108	0.1108	11.2067	12.2976	11.3175	0.929527	0.589809	0.735492	2.0575	0.420216	3.23284	-0.697484	-0.696655	10.9478	10.2503	10.2511	53	8	32	4	39	8
Uncharacterized protein C1orf50	Q9BV19	C1orf50	8.31048	7.83257	8.6423	4.94087	5.04003	6.27925	10.8556	8.96783	9.10334	6.84	4.06281	6.00284	8.97585	7.13689	8.05262	6.20601	5.99729	6.58732	0.848006	1.04181	-0.193806	7.05591	7.90392	6.8621	1.64662	2.46418	1.15625	0.696804	0.420216	0.331614	-0.77706	-3.798	8.61102	7.83397	4.81302	35	5	22	3	30	4
BCL2-associated athanogene 6	A0A0G2JK23	BAG6	9.29018	8.21014	6.02396	4.44342	4.90978	8.03083	7.91444	7.36107	6.29217	6.37395	5.69441	8.918	7.0649	8.12516	6.73465	4.8866	4.37441	7.23716	-0.159891	-0.0322714	-0.12762	7.0274	6.86751	6.89978	1.97135	1.19931	1.4577	0.218963	0.420216	0.777284	NaN	NaN	NaN	NaN	NaN	30	18	NaN	NaN	27	17
Signal recognition particle 14 kDa protein	P37108	SRP14	10.2582	10.3686	10.7862	7.38163	8.38284	7.83232	11.1084	11.1431	11.6946	9.18297	9.91622	9.80818	8.28628	9.81359	11.0686	7.4025	7.01156	8.83867	1.19178	1.94983	-0.758052	9.32053	10.5123	8.56247	1.47243	0.975826	1.52097	2.75449	0.419075	2.1831	-0.267827	-1.20366	8.29811	8.03028	7.09445	20	3	20	3	20	3
40S ribosomal protein S14 (Fragment)	A0A2R8Y811	RPS14	9.29453	10.9921	10.7707	8.86031	9.90138	11.6547	10.1193	10.8212	11.2122	11.1674	11.4611	12.8755	7.97665	8.00304	11.6826	10.4872	9.26141	10.0697	0.853711	1.52421	-0.670497	10.3361	11.1898	9.66557	1.07337	0.911408	1.45895	1.47366	0.419075	1.5986	-2.40492	0.26144	8.10946	5.70454	8.3709	28	3	28	3	28	3
Probable ATP-dependent RNA helicase DDX47	Q9H0S4	DDX47	11.9251	6.63159	7.44741	9.68054	10.2337	10.6174	10.0556	10.5603	8.97719	12.108	12.8482	11.7157	8.42127	6.07328	8.68075	10.0086	9.18629	10.3783	1.1809	2.20452	-1.02362	9.95714	11.138	8.93352	2.00527	1.43675	1.52925	1	0.419075	1.78781	-0.149779	-0.466783	9.87035	9.72057	9.40357	19	6	4	1	21	7
Immunoglobulin J chain (Fragment)	D6RD17	JCHAIN	9.99449	11.0898	6.06823	8.98766	9.17961	9.10121	9.03147	9.70281	7.28017	7.25342	9.5883	9.58346	6.95884	10.7658	6.13137	8.77353	9.47377	9.33684	0.16705	0.252275	-0.0852242	9.14041	9.30746	9.05519	1.67122	1.16482	1.72107	0.278189	0.419075	0.111821	NaN	NaN	NaN	NaN	NaN	8	1	NaN	NaN	8	1
Cystatin-C	P01034	CST3	9.92921	11.9049	10.3788	5.94294	7.31198	10.4502	8.64591	9.5789	7.26209	8.81128	10.1746	10.4585	9.02384	10.2783	10.2804	8.18507	6.34522	8.01134	-0.958935	0.590634	-1.54957	10.154	9.19509	8.60446	2.23105	1.17292	1.50846	0.0545314	0.419075	0.182435	-0.911542	-6.17274	10.3645	9.45292	4.19173	30	3	23	2	23	2
Peroxiredoxin-1	Q06830	PRDX1	8.14134	11.0343	10.7714	11.87	10.9091	12.0133	10.2018	10.2297	13.4384	13.3882	14.0131	14.7831	6.50153	10.7315	11.0901	10.9888	11.3866	12.1351	2.44155	2.37384	0.0677032	10.9717	13.4133	11.0394	1.3966	1.97092	2.00416	1.63078	0.417937	1.90658	0.151735	-0.675135	8.85574	9.00748	8.18061	75	14	72	11	73	11
Bcl-2-associated transcription factor 1	Q9NYF8	BCLAF1	8.84678	6.9629	9.38254	8.81298	9.55796	9.8839	8.77656	8.82311	9.78813	11.176	11.102	10.9092	5.98901	9.49288	9.71325	12.0663	11.05	10.2044	1.23402	0.389825	0.844193	9.11466	10.3487	9.95885	1.03887	1.12212	2.0724	1.61083	0.417937	0.25649	-1.59288	-0.568254	10.0641	8.47119	9.49582	24	3	7	4	23	15
E3 ubiquitin-protein ligase KCMF1	Q9P0J7	KCMF1	9.56133	9.06614	7.00776	7.76148	5.57791	7.01855	5.88899	5.84834	7.04857	6.07668	6.59094	6.04192	5.92084	8.42513	8.07345	6.41604	6.59092	6.48129	-1.33072	-0.476802	-0.853917	7.39002	6.0593	6.5361	1.46795	0.473064	1.01231	0.939302	0.417937	0.906578	0.197511	4.23164	5.4547	5.65221	9.68634	7	2	7	2	7	2
Splicing factor proline- and glutamine-rich	P23246	SFPQ	12.4221	12.1993	12.324	10.5009	11.0093	11.9762	13.762	13.9286	14.3705	12.7154	12.9213	13.7241	11.3757	11.4657	12.7876	10.7547	10.6711	12.0052	1.6553	2.32232	-0.667017	12.0877	13.743	11.4207	0.792745	0.62947	0.796454	4.59688	0.416801	4.46092	-0.177948	0.755768	7.14292	6.96498	7.89869	33	21	30	18	36	21
Probable ATP-dependent RNA helicase DDX17	Q92841	DDX17	13.5753	12.8212	14.4144	13.1215	13.5741	13.3945	13.7036	13.3943	14.9831	13.1875	12.9272	13.3436	13.9236	13.0149	14.5003	13.0972	13.2717	13.6337	-0.115326	-0.0837355	-0.0315905	13.4843	13.369	13.4527	0.540507	0.728539	0.568336	0.229148	0.416801	0.0385789	-0.0685415	-1.53955	13.0653	12.9968	11.5258	50	25	45	23	47	24
Cleavage and polyadenylation specificity factor subunit 2	Q9P2I0	CPSF2	8.74729	8.0022	10.2943	8.9943	8.87802	9.72182	8.81231	7.21383	11.4005	8.52164	8.87157	9.31522	9.50331	9.10834	10.0474	8.74957	9.2416	9.40075	-0.0942225	-0.47924	0.385018	8.93616	8.84194	9.32118	0.800343	1.36598	0.434214	0.114074	0.416801	0.310691	-0.0380468	-6.55103	15.7192	15.6811	9.16815	21	12	13	6	24	13
General transcription factor 3C polypeptide 2	Q8WUA4	GTF3C2	7.48688	8.62848	6.47804	7.19456	5.51984	7.45861	8.73725	8.4818	6.55108	5.53422	5.82232	8.49593	7.94597	8.19466	5.82999	6.35878	4.96589	8.05387	0.189853	0.364062	-0.174209	7.32659	7.51644	7.15238	1.04906	1.46627	1.36234	0.124939	0.415669	0.69897	NaN	NaN	NaN	NaN	NaN	7	4	NaN	NaN	6	4
Cystatin-A	P01040	CSTA	13.2976	14.1142	12.5316	11.245	10.6818	10.2791	11.495	13.0424	11.5165	11.6578	9.44803	11.0214	14.5283	13.6187	12.9962	10.3146	11.0367	11.9722	-0.382533	-0.978434	0.595901	11.8883	11.5057	12.4842	1.52983	1.16034	1.59752	0.774691	0.414539	0.869666	-0.0422897	0.743827	12.5555	12.5132	13.2994	94	8	84	6	53	5
BRO1 domain-containing protein BROX	Q5VW32	BROX	8.04745	6.77871	8.36383	5.90714	5.81315	7.28937	7.56033	6.32524	9.50297	6.05658	5.50732	6.54694	6.49542	6.79409	8.98037	6.429	5.81297	4.66451	-0.597949	-0.0261219	-0.571827	7.03404	6.43609	6.46221	1.06641	1.43637	1.41983	0.159267	0.414539	0.438899	-1.19548	-1.33104	6.48832	5.29284	5.15728	20	5	19	5	24	6
N-acetylglucosamine-6-sulfatase	H7C3P4	GNS	7.01415	6.67985	8.55781	11.1784	8.61919	8.47873	7.81731	6.72929	9.65148	11.6432	10.3087	10.0073	5.10874	6.25738	11.3018	10.5877	10.4597	11.5602	1.31113	-0.694316	2.00544	8.51827	9.8294	10.5237	1.59218	1.78423	2.78917	1.83565	0.413413	0.0777937	0.693511	-0.986636	10.8163	11.5098	9.82963	NaN	NaN	7	3	13	4
Chloride intracellular channel protein 4	Q9Y696	CLIC4	4.75724	9.00711	8.66931	6.79688	5.92438	6.92279	9.49171	7.57046	10.1633	8.88652	7.33619	8.31574	7.06803	6.63161	8.68306	8.31052	7.25833	7.97097	1.74129	0.98648	0.754812	6.85984	8.60113	7.61465	1.61544	1.10041	0.791916	0.995679	0.413413	1.4023	-0.123962	0.88298	7.63532	7.51136	8.5183	49	9	43	7	54	9
Protein S100-A11	P31949	S100A11	11.1507	11.5387	12.1577	11.3218	11.9214	12.6242	11.1826	9.25668	11.4116	11.4382	11.7962	11.5422	6.9601	11.2446	12.1711	11.7749	11.8233	12.691	-0.305185	-0.374187	0.0690017	11.7301	11.4249	11.7991	0.554863	0.926946	2.08882	0.89279	0.413413	0.00217692	3.26532	2.63096	5.39689	8.66221	8.02785	52	5	43	4	43	4
E3 SUMO-protein ligase CBX4	O00257	CBX4	6.14515	6.52092	10.0995	5.27743	5.87747	7.62308	12.3146	9.42754	10.134	4.66829	6.1845	5.97913	6.16451	4.72836	11.7959	4.66303	5.18853	6.0823	1.47298	2.1706	-0.69762	6.33304	7.80602	5.63542	1.74057	2.95313	2.70343	0.449772	0.413413	0.627088	3.94182	-0.00376225	5.17439	9.11621	5.17063	13	4	18	6	18	7
Trinucleotide repeat-containing gene 6B protein	Q9UPQ9	TNRC6B	7.832	8.70691	8.35883	7.26303	7.13227	7.7269	6.28531	7.61581	9.42759	6.78529	6.92908	7.74483	7.94749	7.86592	7.0954	6.94988	7.34598	8.23549	-0.507004	-0.333503	-0.173501	7.77945	7.27245	7.60595	0.61111	1.10396	0.516304	0.438899	0.413413	0.0721166	0.978597	-1.67259	7.97688	8.95548	6.30429	6	1	7	1	9	2
G-rich sequence factor 1 (Fragment)	H0Y8R1	GRSF1	7.70321	7.2072	6.26071	6.60906	9.11434	8.10952	7.61375	9.37708	6.97104	8.88356	9.71395	9.50724	5.71987	7.86332	6.74464	9.65787	9.7312	8.98814	1.67512	0.704588	0.970528	7.4552	9.13032	8.42573	1.04252	1.12589	1.63907	1.55909	0.411168	0.647817	NaN	NaN	NaN	NaN	NaN	12	3	NaN	NaN	12	3
AP-1 complex subunit mu-1	Q9BXS5	AP1M1	8.347	9.98157	9.73605	8.4589	9.97384	9.85936	8.89945	9.68869	10.7917	9.80198	10.1575	9.85664	10.0829	8.83678	10.0539	9.22617	9.74317	10.708	0.0316081	-0.0692334	0.100842	9.7977	9.82931	9.89855	0.772738	0.618326	0.667188	0.899629	0.411168	0.091515	1.22445	-1.51812	9.33042	10.5549	7.81231	29	8	10	3	26	7
Ubiquitin-protein ligase E3A	Q05086	UBE3A	12.0838	11.9704	12.1741	12.2412	12.1843	10.2781	11.4656	11.4148	12.6173	11.5796	10.8273	10.9313	12.534	11.6255	12.86	11.9242	9.41284	9.73562	-0.688768	-0.334652	-0.354116	12.1289	11.4402	11.7748	0.762256	0.63792	1.44543	0.510042	0.411168	0.115205	-0.174777	0.263321	10.9759	10.8011	11.2392	26	16	21	12	26	16
F-actin-capping protein subunit alpha-2	P47755	CAPZA2	8.97487	8.68783	7.06663	11.3365	9.9969	10.9471	9.03483	10.8371	5.47213	10.3286	10.6558	9.35297	9.98684	8.34114	5.90892	9.76351	11.4149	7.29444	0.354881	0.788441	-0.433559	9.48588	9.84077	9.05233	1.58559	1.9991	2.00046	0.137869	0.411168	0.346787	1.05615	-0.732161	4.74495	5.80111	4.01279	43	6	36	4	43	6
DNA-directed RNA polymerase subunit beta	C9J2Y9	POLR2B	11.482	11.1478	9.65605	9.78648	9.99393	10.6371	9.76075	11.0945	10.7671	10.9746	9.10494	10.0352	10.5985	9.9928	11.267	10.0967	8.81519	9.18448	0.0856571	0.356404	-0.270747	10.3155	10.4012	10.0448	0.757049	0.7865	0.899036	0.127844	0.411168	0.391474	-3.68586	-0.860488	10.6307	6.94486	9.77023	11	9	5	5	14	11
14-3-3 protein theta	P27348	YWHAQ	12.3123	12.54	13.0947	11.0603	12.1647	12.4824	12.9888	13.2519	13.7909	12.43	13.2856	13.6594	10.7717	11.6546	13.426	11.54	11.7721	12.6626	0.871418	1.55543	-0.684012	12.3974	13.2688	11.7134	0.674418	0.490013	0.933702	3.25727	0.41005	2.30103	0.346663	5.70789	8.51641	8.86307	14.2243	56	9	45	8	66	11
Protein disulfide-isomerase A3	P30101	PDIA3	11.7645	11.013	10.5306	10.2555	10.997	11.4294	11.9289	12.6571	11.9438	11.8007	12.2957	12.5946	10.2751	10.9964	11.1468	10.3522	10.4546	11.116	1.11472	1.39422	-0.2795	11.005	12.1197	10.7255	0.555622	0.366691	0.404718	2.56384	0.41005	3.76195	NaN	NaN	NaN	NaN	NaN	70	28	51	17	66	21
X-ray repair cross-complementing protein 6	P12956	XRCC6	10.8218	10.2814	9.68454	10.582	12.5156	10.6857	12.0366	11.5579	12.0389	11.5132	12.4286	13.374	10.0393	9.60114	10.7802	11.982	12.3907	12.2271	1.40392	0.656649	0.74727	10.6338	12.0378	11.3811	0.949609	0.686529	1.19655	1.7167	0.41005	1.21112	0.0632591	0.948652	6.82158	6.88484	7.77023	44	23	33	16	48	25
Bone marrow stromal antigen 2	Q10589	BST2	10.5404	10.0779	5.51647	10.1239	10.1525	10.953	10.3174	10.6896	5.9362	10.5096	10.361	11.0583	8.79812	9.74888	6.71824	9.57841	9.07004	11.1042	0.297066	1.11104	-0.813975	10.1382	10.4353	9.32423	2.00943	1.91774	1.44239	1.05404	0.41005	0.872895	NaN	NaN	NaN	NaN	NaN	14	3	NaN	NaN	14	3
Mortality factor 4-like protein 2	Q15014	MORF4L2	6.36293	5.33935	7.52003	8.26744	7.73281	8.71225	7.68496	7.21451	9.28864	9.06437	8.68933	9.14626	5.91091	5.26473	8.87243	8.43371	5.56593	6.84787	1.25043	2.49746	-1.24703	7.62642	8.87685	6.37939	1.25582	0.861328	1.52546	2.44491	0.408935	2.01323	NaN	NaN	NaN	NaN	NaN	23	3	16	3	35	5
Activator of basal transcription 1	Q9ULW3	ABT1	9.46277	8.02192	8.32526	9.61965	9.65498	10.0721	10.7223	11.2563	10.7522	9.0212	10.5463	10.823	9.72241	9.08031	7.78999	8.2293	8.99887	9.35491	1.19604	1.69766	-0.501618	9.54121	10.7373	9.03959	0.820426	0.771474	0.720997	1.21681	0.408935	2.41454	NaN	NaN	NaN	NaN	NaN	13	3	4	1	19	5
Protein SMG8	Q8ND04	SMG8	10.409	9.93603	10.0974	8.12236	9.32109	9.69573	10.3896	10.5845	10.1528	9.41045	9.56841	9.89677	6.30051	8.84493	10.3672	9.6537	7.95367	9.965	0.208898	0.775466	-0.566568	9.81588	10.0248	9.24932	0.81056	0.460713	1.5162	0.995679	0.408935	0.801343	NaN	NaN	NaN	NaN	NaN	10	6	10	6	13	8
Elongation factor 1-alpha 1	P68104	EEF1A1	10.0947	10.0337	5.83874	12.3825	12.4822	13.0882	11.9146	11.6714	6.91495	14.6805	15.6881	16.2469	8.27291	7.84423	7.12721	12.2144	12.3129	13.1746	2.05895	3.0539	-0.994954	11.2386	13.2975	10.2436	2.68848	3.4766	2.68571	2.82681	0.407823	2.1512	NaN	NaN	NaN	NaN	NaN	51	9	NaN	NaN	56	9
Pyridoxal phosphate homeostasis protein	O94903	PLPBP	8.74342	9.12	8.77837	10.6274	10.642	10.9887	9.2979	9.48874	9.59208	11.9473	11.317	11.5133	6.0162	7.4088	8.90797	10.9671	11.4669	10.9651	0.580872	0.517996	0.0628753	9.87368	10.4545	9.93655	1.04184	1.18971	2.22532	2.45842	0.407823	1.23657	NaN	NaN	NaN	NaN	NaN	15	3	15	3	26	6
Probable 28S rRNA (cytosine(4447)-C(5))-methyltransferase	P46087	NOP2	10.3718	10.049	6.32654	8.02337	9.91739	9.97642	12.0138	12.0187	7.47435	10.3877	11.3074	11.4886	10.7912	9.66752	6.54711	11.0591	10.132	9.44863	1.45108	1.49823	-0.0471516	9.9469	11.398	9.89975	1.6003	1.7273	1.62345	3.63827	0.406714	1.37779	NaN	NaN	NaN	NaN	NaN	13	8	2	1	15	9
Cathepsin Z	Q9UBR2	CTSZ	5.49179	8.37043	10.2138	6.81455	8.12205	7.82966	7.89136	8.12717	10.7855	10.9042	9.75432	9.51842	6.35218	6.63198	10.9517	10.2239	8.02967	8.48152	1.66051	1.38077	0.27974	7.97586	9.63637	8.2556	1.58463	1.27761	1.85951	1.39903	0.406714	1.82391	1.22463	0.596156	8.43379	9.65843	9.02995	22	5	7	2	22	5
Alpha-adducin	E7EV99	ADD1	10.5438	10.7862	9.1702	9.27268	9.12107	11.1372	10.9614	10.4704	8.8881	9.43802	10.6757	15.5361	10.7025	10.8881	8.53928	9.04103	9.53563	10.0093	0.664783	0.800576	-0.135794	9.90824	10.573	9.77245	0.916196	2.36065	0.924812	0.625252	0.406714	0.636388	-0.275932	0.0432405	7.89057	7.61464	7.93381	20	8	7	3	22	9
Calcium-binding and coiled-coil domain-containing protein 2	Q13137	CALCOCO2	5.93028	6.78602	12.0825	4.82445	10.2009	5.37221	5.29724	7.19277	9.82064	4.72334	11.219	6.59541	6.40505	6.78443	9.25068	5.30304	8.60054	5.69725	0.535939	0.299349	0.236591	6.35815	6.89409	6.59474	2.9308	2.55684	1.58772	0.0381045	0.406714	0.379864	-0.866757	0.820107	6.14429	5.27753	6.9644	NaN	NaN	17	5	35	10
Malate dehydrogenase	A0A5K1VW95	MDH1	5.07529	5.97684	9.56531	7.73532	7.94351	4.69988	6.16868	7.33545	11.2105	8.89245	10.0479	11.2695	6.70422	5.4558	13.4562	5.67437	7.29352	7.76752	2.61412	2.47133	0.142792	6.85608	9.4702	6.99887	1.89133	2.08765	2.94725	1.36351	0.405607	0.718967	-4.33479	-2.95535	12.9029	8.56807	9.94752	NaN	NaN	36	10	33	9
Ankyrin repeat and LEM domain-containing protein 2	Q86XL3	ANKLE2	10.1316	8.62315	8.20521	8.66114	9.36739	10.1123	9.50867	9.54948	10.0484	9.55852	10.3073	11.2253	10.4805	9.01862	10.0254	9.05477	8.64595	9.84292	0.789169	0.354592	0.434577	9.01427	9.80343	9.44884	0.817228	0.66798	0.709028	1.30803	0.405607	0.625252	0.17423	0.436574	6.75769	6.93192	7.19426	33	17	21	11	35	20
Deubiquitinating protein VCPIP1	Q96JH7	VCPIP1	10.5225	9.8273	11.1218	8.66835	9.79294	10.2717	11.178	12.1189	11.4853	9.7247	10.0788	10.2537	8.28674	9.12055	11.569	9.22451	9.26017	10.3717	0.66639	1.47355	-0.807158	10.0495	10.7159	9.24234	0.829969	0.930222	1.15539	1.14752	0.405607	1	-0.25535	-7.00286	13.91	13.6546	6.90713	30	25	23	19	27	22
Baculoviral IAP repeat-containing protein 6	Q9NR09	BIRC6	6.10868	7.78287	5.29766	5.94487	5.71459	5.76564	9.08717	9.29345	5.86118	5.98263	5.94904	6.376	5.62758	5.01713	6.11516	5.81917	5.65928	5.60996	0.324057	0.535882	-0.211825	5.85526	6.17931	5.64343	0.867207	1.63656	0.359795	1.10568	0.405607	0.910095	NaN	NaN	NaN	NaN	NaN	1	3	NaN	NaN	1	3
Dachshund homolog 1	Q9UI36	DACH1	13.9935	11.0002	13.7786	5.62167	8.32989	8.84887	8.34705	9.12931	14.3214	7.96099	7.93458	8.46813	13.9706	13.3935	14.1677	7.52755	8.32107	7.40718	-1.51695	-2.44971	0.932755	9.92454	8.40759	10.8573	3.28931	2.46899	3.3611	0.345823	0.405607	0.581699	-0.399828	-3.19201	12.7805	12.3807	9.58847	9	5	5	3	9	5
Ras-related protein Rab-33B	A0A494C0Z5	RAB33B	8.56739	7.61331	6.17836	8.36282	8.95484	9.23499	7.62271	8.86851	6.01548	9.15537	9.12676	9.18735	9.35999	9.02445	6.5568	8.7999	7.84166	9.2613	0.532532	0.0854626	0.447069	8.4651	8.99763	8.91217	1.11533	1.2805	1.08531	0.224026	0.405607	0.132533	NaN	NaN	NaN	NaN	NaN	11	2	NaN	NaN	8	2
YTH domain-containing family protein 2	Q9Y5A9	YTHDF2	12.5962	13.001	11.7187	11.5787	11.6862	11.7019	12.6453	13.0735	13.0464	12.5159	12.8928	13.1561	11.8405	12.3115	12.1754	11.0672	12.0779	11.5867	1.25934	1.01045	0.248889	11.7103	12.9696	11.9592	0.598	0.256419	0.458855	1.65758	0.404504	3.05257	1.46269	-0.980025	12.1326	13.5953	11.1525	26	9	17	5	26	7
Eukaryotic translation initiation factor 4B	E7EX17	EIF4B	9.64945	10.4738	6.13704	5.68022	5.8881	7.27826	9.86504	9.83605	7.06544	7.80845	8.6467	10.0486	5.98809	9.41365	7.05118	5.14571	5.30558	8.30738	2.53372	2.72174	-0.18802	6.70765	9.24138	6.51963	2.06293	1.24461	1.71857	1.18575	0.404504	1.59176	NaN	NaN	NaN	NaN	NaN	17	8	NaN	NaN	16	7
E3 ubiquitin-protein ligase UHRF2	Q96PU4	UHRF2	8.07146	9.5963	8.6024	9.62879	6.76633	9.42188	9.74241	8.88292	10.0689	9.73015	8.36155	9.67108	7.72942	9.59485	5.87172	5.57154	7.73356	10.7217	0.688476	1.96913	-1.28065	9.01214	9.70061	7.73149	1.12505	0.646898	2.02098	0.882729	0.404504	0.785156	0.221182	1.51444	7.46923	7.69042	8.98368	10	5	3	2	8	4
Heterogeneous nuclear ribonucleoprotein U-like protein 2	Q1KMD3	HNRNPUL2	11.0487	9.91886	9.04587	5.60734	9.39092	9.36137	11.2107	10.7124	9.95022	9.20777	9.67934	9.79313	11.2051	9.10944	9.58128	9.46056	8.90704	9.90448	0.495528	0.350759	0.144769	9.37615	9.87168	9.52092	1.83379	0.734586	0.819269	0.966576	0.402305	0.655608	0.345209	-2.561	8.00321	8.34842	5.44221	17	8	7	3	25	12
UBX domain-containing protein 1 (Fragment)	E9PJ81	UBXN1	12.9982	8.19407	11.0172	11.4125	11.1811	10.5259	9.43173	10.5339	12.1492	8.77584	11.0109	11.0199	12.8989	12.8557	10.7884	11.1732	11.3158	10.679	-0.326693	-0.472044	0.145351	11.0991	10.7724	11.2445	1.56328	1.21369	1.00316	0.165579	0.40121	0.701147	-0.412842	1.15894	11.1387	10.7259	12.2977	21	3	11	2	37	6
GA-binding protein alpha chain	Q06546	GABPA	9.67791	8.5944	6.19087	9.62072	9.00941	8.76597	10.3997	10.7947	8.23568	9.15808	9.19256	9.09859	9.41817	9.18319	6.73931	9.197	9.62611	8.75134	0.287634	-0.0147705	0.302405	8.88769	9.17532	9.19009	1.27997	0.943848	1.05978	0.946922	0.400117	0.958607	NaN	NaN	NaN	NaN	NaN	16	5	11	3	21	7
C-type mannose receptor 2	Q9UBG0	MRC2	6.78254	8.54921	4.9122	4.9057	4.42144	7.14217	8.12521	9.07604	7.79142	8.65775	5.80689	7.65807	5.35525	9.28903	6.46274	6.12315	5.15406	6.81712	2.11095	1.66537	0.445576	5.84737	7.95831	6.29295	1.62501	1.13542	1.49251	1.63827	0.399027	1.42597	-0.245767	-3.13054	8.23831	7.99254	5.10777	9	9	5	5	10	10
Syntaxin-11	O75558	STX11	6.61194	7.68832	6.78735	9.65379	9.70499	10.192	6.18721	8.02735	6.76898	8.54882	9.26536	10.4738	7.50239	7.69467	6.87777	9.04056	10.973	10.1075	-0.38297	-0.07953	-0.30344	8.67106	8.28809	8.36762	1.59883	1.58461	1.61424	0.453457	0.39794	0.647817	NaN	NaN	NaN	NaN	NaN	9	2	11	2	24	5
Translation initiation factor eIF-2B subunit alpha	Q14232	EIF2B1	9.67232	10.6476	5.36022	6.69098	7.47881	9.20984	8.41633	8.82279	8.4953	7.6768	10.0437	10.1489	6.6893	7.17223	10.1204	5.70318	5.79205	6.77386	0.314718	1.92746	-1.61275	8.34433	8.65905	6.73158	2.00184	0.975776	1.6152	0.405607	0.39794	1.15864	-1.65995	-0.745465	6.11036	4.45041	5.3649	25	6	9	2	20	5
Phosphoinositide 3-kinase regulatory subunit 4	Q99570	PIK3R4	9.79951	10.3602	8.01842	5.09754	6.17159	5.30783	7.5601	9.8084	7.95617	5.88577	5.8016	8.13458	6.83946	8.60944	9.11129	6.2078	5.24127	5.11958	0.663132	1.23451	-0.571378	7.09501	7.75814	6.52363	2.28339	1.51194	1.68546	0.032452	0.39794	0.521434	-0.450939	-3.33236	8.30811	7.85717	4.97576	5	4	4	3	9	6
CGG triplet repeat-binding protein 1	Q9UFW8	CGGBP1	10.1864	10.9164	10.7907	8.94293	8.93366	10.1737	10.2691	10.793	11.5873	9.76102	9.72229	10.4262	8.90647	10.6585	11.3872	9.06569	8.1499	10.2502	0.167624	0.689711	-0.522087	10.18	10.3476	9.65793	0.869921	0.699313	1.22432	1.29414	0.396856	1.33913	0.858239	1.24563	8.46062	9.31886	9.70625	39	5	31	4	50	6
Signal recognition particle 54 kDa protein	P61011	SRP54	10.0598	10.2848	9.50742	6.34529	5.11109	4.84089	10.623	8.99726	12.313	6.56301	7.07531	7.93056	10.8434	10.0455	11.439	4.56411	6.36707	5.86004	0.537559	0.257633	0.279926	7.92635	8.46391	8.20628	2.53883	2.20707	2.93046	0.866461	0.396856	0.69037	1.33104	1.90188	6.90316	8.23419	8.80503	28	10	26	10	37	13
DnaJ homolog subfamily C member 21	Q5F1R6	DNAJC21	7.91474	8.9691	6.22816	5.79504	7.12278	7.70321	8.84822	7.10559	7.40344	7.41574	9.18267	9.92915	6.35658	8.80484	5.28148	7.51341	5.4259	7.53099	0.718985	1.19698	-0.477998	7.41299	8.13198	6.935	1.16368	1.16146	1.37486	0.809668	0.396856	0.896196	NaN	NaN	NaN	NaN	NaN	9	3	3	1	8	3
RNA helicase	A0A0C4DG89	DDX46	5.64687	6.93475	9.43663	10.5862	9.32384	6.48549	6.87768	6.85156	10.6427	9.58669	10.1076	10.0841	6.84989	5.23351	11.066	10.1833	9.00138	10.8595	1.70612	0.243095	1.46302	8.1293	9.83542	9.59232	1.9719	1.70652	2.35913	0.716699	0.396856	0.150581	0.310982	-0.927469	9.61568	9.92667	8.68822	26	1	16	13	25	19
Uncharacterized protein C3orf38	Q5JPI3	C3orf38	4.67095	9.89479	8.60544	8.72322	9.08813	10.2003	7.64767	7.79201	8.09218	10.9166	11.6286	12.0263	7.20059	6.12499	9.23664	8.45385	4.49463	9.60277	0.598692	1.67714	-1.07845	8.90567	9.50436	7.82722	1.99496	2.05169	1.96763	0.661543	0.396856	0.935542	NaN	NaN	NaN	NaN	NaN	14	3	14	3	14	3
Tyrosine--tRNA ligase cytoplasmic	P54577	YARS1	3.50208	6.09132	8.87058	5.5328	5.4367	6.19997	9.42034	9.64274	11.5901	9.49524	10.3464	11.1723	6.9263	5.55602	10.0991	6.39984	4.16491	6.1867	4.18251	3.7013	0.48121	5.81206	9.99457	6.29327	1.73444	0.92497	1.97831	3.6038	0.395774	2.50446	0.131371	-1.81603	9.53206	9.66343	7.71603	44	19	34	14	47	21
DDB1- and CUL4-associated factor 7	P61962	DCAF7	8.98157	9.59636	10.2544	4.83117	7.27864	6.49643	9.76762	10.5029	11.0156	8.09772	9.57457	10.4724	9.65893	7.75389	10.7773	6.27608	7.60021	8.18359	1.9899	2.15127	-0.161366	8.1301	10.12	7.96874	2.06709	1.03025	1.60299	1.76195	0.395774	1.72125	0.554029	-1.66611	10.1618	10.7158	8.49566	30	7	24	6	38	11
Secretory carrier-associated membrane protein 3	O14828	SCAMP3	9.74446	7.54141	6.56904	10.3815	10.4773	10.5212	10.2254	9.42574	8.72768	10.7261	11.0899	10.3199	7.06318	6.79857	7.55336	9.61897	10.4402	10.9088	0.20967	1.68651	-1.47684	10.063	10.2727	8.58617	1.7171	0.868647	1.80861	1.16494	0.395774	1.2321	NaN	NaN	NaN	NaN	NaN	18	3	10	2	22	4
E3 ubiquitin-protein ligase BRE1B	O75150	RNF40	8.91337	8.99061	6.80221	7.0594	7.04581	9.84698	8.35248	11.6119	7.34401	11.436	11.3206	6.49898	6.23622	6.16129	7.56788	7.21023	7.63945	10.1079	1.85017	2.4475	-0.597327	7.98638	9.83656	7.38906	1.29496	2.30055	1.43508	0.474955	0.395774	0.667562	3.36763	0.0720797	4.31417	7.6818	4.38625	9	4	4	2	14	8
Signal recognition particle subunit SRP68	Q9UHB9	SRP68	12.7601	12.8694	5.71076	9.73556	10.6265	11.0204	11.9302	12.2037	6.19566	11.1903	11.0924	11.9447	11.5078	12.3722	7.32626	10.3367	9.86012	7.10371	0.736773	1.46182	-0.72505	10.8235	11.5603	10.0984	2.62744	2.27973	2.15405	0.356547	0.394695	0.548214	NaN	NaN	NaN	NaN	NaN	22	10	7	3	19	10
mRNA-decapping enzyme 1A	Q9NPI6	DCP1A	9.18048	10.9259	8.22453	9.4289	10.4943	11.2674	11.0182	10.9798	9.722	8.21849	10.5415	8.78588	10.4433	10.6995	10.6579	10.818	9.9326	10.0681	0.170164	-0.41881	0.588974	9.96158	10.1317	10.5506	1.16788	1.17688	0.361495	0.0218195	0.393619	0.477556	-0.80512	-0.969134	10.9774	10.1723	10.0083	17	7	9	4	24	8
60S ribosomal protein L30 (Fragment)	E5RI99	RPL30	10.4253	10.1525	5.10249	5.10682	8.70221	7.37686	12.227	12.7057	7.08481	10.4484	11.3955	12.9276	9.85756	9.51779	5.46373	5.80877	9.19473	8.732	3.77175	2.84792	0.92383	8.03954	11.8113	8.96337	2.36427	2.1825	1.94404	2.32514	0.392545	2.81248	NaN	NaN	NaN	NaN	NaN	60	5	NaN	NaN	52	5
EBNA1 binding protein 2 isoform CRA_d	H7C2Q8	EBNA1BP2	9.95415	9.5674	6.06501	8.26407	7.8622	5.98115	10.0938	9.70717	7.31592	9.62073	6.98117	10.0271	9.40525	9.03557	6.16329	5.94991	4.82422	8.18854	1.60082	2.48803	-0.887219	8.06314	9.66395	7.17592	1.68336	1.41688	1.86917	0.686133	0.392545	1.82974	NaN	NaN	NaN	NaN	NaN	20	6	NaN	NaN	20	6
Valine--tRNA ligase	P26640	VARS1	7.88893	8.98638	6.05229	16.2896	7.38939	5.33202	9.94493	9.81349	9.50682	8.17043	9.74231	10.8128	18.4728	6.93993	10.1613	14.2272	5.51519	7.80774	2.13874	0.793402	1.34534	7.63916	9.7779	8.9845	3.95985	0.858213	4.94653	0.204815	0.392545	0.149354	0.225533	-2.80138	9.12567	9.3512	6.32429	22	20	13	11	20	18
N-acylneuraminate cytidylyltransferase	Q8NFW8	CMAS	8.23893	6.77017	6.1177	10.8641	11.9941	8.70266	7.17543	9.50317	6.71403	12.2388	7.42047	9.6438	10.4217	7.8635	6.44668	5.89826	7.56567	7.90117	-0.00897598	0.747229	-0.756205	8.47079	8.46182	7.71459	2.28473	2.09397	1.56898	0.000434512	0.392545	0.366532	NaN	NaN	NaN	NaN	NaN	9	2	NaN	NaN	9	2
Heterogeneous nuclear ribonucleoprotein A3	P51991	HNRNPA3	11.6935	11.0116	8.59021	10.6175	10.8485	11.1117	12.4597	12.5826	11.6644	12.4806	12.6183	13.2354	9.73752	10.0635	9.79906	10.0934	10.4668	11.3368	1.60158	2.45316	-0.851583	10.9301	12.5316	10.0785	1.06919	0.502317	0.592199	2.75203	0.391474	4.76447	2.65425	3.47252	4.09528	6.74953	7.5678	49	18	43	11	46	14
Tumor necrosis factor alpha-induced protein 2	Q03169	TNFAIP2	5.9105	7.48647	5.08367	3.98239	5.20039	10.5149	5.76145	11.7416	10.1812	5.82689	5.75081	13.7364	6.0648	5.92213	6.04383	6.33839	5.5311	11.103	2.44858	1.94971	0.498868	5.55545	8.00402	6.05432	2.33927	3.52964	2.10783	1.47756	0.391474	0.917215	1.88321	0.174959	4.94232	6.82553	5.11728	14	6	11	5	15	7
Zinc finger MYM-type protein 2	Q9UBW7	ZMYM2	6.64911	5.81287	9.4254	4.96894	6.4879	5.07622	7.70086	10.9761	10.2619	5.78949	5.83397	6.75716	6.29072	8.94075	9.04119	5.82557	4.57459	8.39391	1.07862	-0.113309	1.19193	6.15039	7.22901	7.34232	1.63511	2.24089	1.86822	0.910095	0.391474	0.603801	-2.21296	-0.813495	7.02923	4.81627	6.21574	10	10	4	4	7	6
Friend leukemia integration 1 transcription factor	Q01543	FLI1	10.2321	9.89298	10.5468	8.22381	9.6337	9.89436	9.69331	9.00801	9.96184	6.60503	5.44814	6.9542	11.2066	10.5681	10.9355	8.22771	8.91304	9.89704	-1.91257	-2.25149	0.338922	9.89367	7.9811	10.2326	0.806272	1.85826	1.18122	1.50585	0.390406	2.42597	-5.88083	0.35081	10.2439	4.36305	10.5947	13	3	18	5	25	7
Nuclear receptor coactivator 5	Q9HCD5	NCOA5	7.28974	7.07831	10.6602	10.2013	10.2042	10.5198	7.94011	5.43095	10.1054	10.6219	10.2189	11.8769	6.07806	7.47824	10.5644	10.2546	10.3214	9.97298	-0.0405798	0.0483875	-0.0889673	10.2027	10.1622	10.1138	1.66979	2.30971	1.87044	0.0319843	0.390406	0.158015	0.8391	3.23403	6.39577	7.23487	9.62979	6	3	7	4	14	7
Cofilin non-muscle isoform	E9PK25	CFL1	7.90479	7.40276	13.7893	12.4985	12.142	14.2821	8.76328	8.97065	15.0027	13.6253	14.0118	15.026	8.88359	6.86319	14.2823	12.2196	12.6994	14.3301	1.49826	1.35904	0.139217	12.3203	13.8185	12.4595	2.96456	2.91852	3.03447	3.057	0.38934	1.65561	-0.624544	0.231261	10.4694	9.84489	10.7007	51	12	50	10	51	10
Single-stranded DNA-binding protein mitochondrial	Q04837	SSBP1	8.56921	10.5916	11.238	8.45265	10.2867	10.1312	10.0585	10.9976	12.9833	8.93431	11.2936	11.9071	10.7889	10.6437	11.558	8.97757	9.20904	10.4428	0.936679	0.602365	0.334314	10.2089	11.1456	10.5433	1.12557	1.41357	0.989312	2.23136	0.38934	0.844664	-1.39431	-0.0754738	8.16606	6.77175	8.09059	22	2	22	2	22	2
Dedicator of cytokinesis protein 8	Q8NF50	DOCK8	8.78797	7.46695	8.53943	10.8796	9.81292	9.28589	8.90138	9.86284	10.286	11.3614	11.6684	12.0376	9.24494	8.12055	7.75	10.8339	9.53555	11.9464	1.78676	1.43345	0.353313	9.03693	10.8237	9.39024	1.16475	1.20585	1.5978	1.82681	0.38934	1.16304	2.26454	-1.26452	6.12821	8.39275	4.86369	18	28	11	15	21	32
Protein phosphatase 1 regulatory subunit 7	Q15435	PPP1R7	6.0551	6.61358	9.43567	6.24588	6.18376	6.27004	10.0128	8.94093	8.19761	6.44303	6.77347	8.45943	9.33791	5.96311	9.56499	6.11676	6.49877	6.41507	2.07056	1.8716	0.198957	6.25796	8.32852	6.45692	1.30415	1.34173	1.66698	0.866461	0.38934	0.616185	0.529058	0.336143	8.46883	8.99788	8.80497	32	8	24	6	38	9
Cytochrome c oxidase subunit 5B mitochondrial	P10606	COX5B	9.95195	8.72141	10.919	8.92665	7.91773	10.2319	9.72344	8.37678	10.381	9.31949	10.1337	10.2604	8.82066	8.73873	5.23565	8.90144	9.48919	9.96679	0.489244	1.0675	-0.578254	9.4393	9.92855	8.86105	1.1112	0.756595	1.67947	0.247184	0.38934	0.681937	-2.46504	-3.28071	7.55888	5.09384	4.27817	25	2	9	1	25	2
Endophilin-B1	A0A087WW40	SH3GLB1	4.82572	6.06789	9.892	9.54411	10.204	9.96824	6.32318	6.77511	11.5689	9.71761	10.2639	10.1677	5.27898	5.76226	10.0039	9.49745	9.18797	9.6796	0.224583	0.599927	-0.375344	9.71805	9.94264	9.34271	2.34355	2.10139	2.12464	1.25181	0.387216	2.24336	3.08318	-1.82901	8.12298	11.2062	6.29398	NaN	NaN	13	4	9	3
Tyrosine-protein kinase BAZ1B	Q9UIG0	BAZ1B	6.80465	6.6194	6.9181	9.24444	9.35473	10.9227	8.03227	8.30072	7.02359	10.7713	11.1403	12.1248	7.00551	6.26234	6.48452	10.376	9.90878	11.1089	1.45475	1.07887	0.375878	8.08127	9.53602	8.45715	1.7806	2.0443	2.173	2.40012	0.386158	2.14267	NaN	NaN	NaN	NaN	NaN	10	9	4	4	16	16
Zinc transporter 7	Q8NEW0	SLC30A7	6.87184	6.80336	11.0965	7.60918	7.29039	6.59667	8.87258	6.68229	11.3274	7.2765	12.1387	9.34287	4.77579	6.12695	11.9082	10.7256	10.6703	6.76646	2.02661	0.389346	1.63727	7.08112	9.10773	8.71838	1.69813	2.1585	2.95924	0.928118	0.386158	0.300162	-0.484655	-2.12116	12.1426	11.6579	10.0214	4	1	14	5	6	2
Monofunctional C1-tetrahydrofolate synthase mitochondrial	Q6UB35	MTHFD1L	6.61404	4.91698	9.39414	8.67772	9.65834	10.0935	8.2457	9.2294	10.1864	10.644	10.8183	11.4742	6.02706	4.94441	9.6494	9.52623	9.52052	10.9165	1.37927	0.891827	0.487442	9.03593	10.4152	9.52337	2.03253	1.17509	2.36575	1.82681	0.385103	1.45842	NaN	NaN	NaN	NaN	NaN	2	2	1	1	9	7
Serine palmitoyltransferase 2	O15270	SPTLC2	8.3031	7.29223	7.71088	8.91223	5.35028	8.03568	9.80513	9.01555	9.52664	7.71466	7.7037	8.28295	8.12686	9.57103	8.6014	7.25125	9.36212	7.28105	0.775975	0.285122	0.490853	7.87328	8.64925	8.36413	1.2308	0.909709	0.997673	0.9914	0.385103	0.251812	4.60792	1.59233	3.2407	7.84862	4.83304	15	5	10	4	12	4
Alpha-amylase 1C	P0DTE8	AMY1C	5.90753	7.32551	9.37595	11.4907	10.7255	10.6525	6.83659	6.05638	8.57099	10.9485	10.4923	10.8112	5.74593	5.59418	10.727	11.3396	11.8579	14.0238	-0.482595	-1.50168	1.01909	10.0142	9.53162	11.0333	2.19346	2.13635	3.44645	0.404504	0.385103	0.655608	-0.060667	-0.110336	9.76383	9.70316	9.65349	NaN	NaN	5	2	22	9
Lactotransferrin (Fragment)	E7EQB2	LTF	8.95809	8.50239	5.66511	8.53201	6.35336	8.25205	7.93304	8.97174	5.66365	9.32274	4.51128	8.11286	11.5469	8.08103	5.39037	6.50968	8.79562	10.0206	-0.354273	-0.415375	0.0611019	8.37722	8.02295	8.43832	1.35478	1.914	2.25469	0.301899	0.385103	0.368556	NaN	NaN	NaN	NaN	NaN	7	3	8	3	6	2
Glucocorticoid receptor	P04150	NR3C1	10.6756	10.1478	11.2202	10.5932	11.1399	11.59	11.7266	12.5009	13.2196	12.4929	12.2005	12.753	9.54201	9.93289	11.6007	10.7459	10.7031	11.6608	1.58915	1.77236	-0.183211	10.9077	12.4969	10.7245	0.51889	0.50353	0.856277	3.00261	0.38405	3.39903	0.250892	-2.42279	11.1287	11.3796	8.70591	23	12	24	12	25	14
Guanylate-binding protein 5	Q96PP8	GBP5	9.16629	9.40156	9.06789	9.69864	7.96087	11.4147	11.5513	12.4783	11.6979	11.731	13.3177	13.7305	10.0549	9.15929	8.58658	9.58256	9.26108	11.5884	2.82071	2.68281	0.137895	9.28393	12.1046	9.42182	1.12855	0.924911	1.04216	2.71444	0.38405	3.04866	-1.01007	-1.66945	9.07799	8.06792	7.40854	33	14	23	10	40	18
DDB1- and CUL4-associated factor 13	A0A087WT20	DCAF13	10.4211	10.2463	9.65516	7.97499	9.27801	8.53846	10.2149	10.7947	11.7165	9.45409	10.2477	11.181	10.4046	10.0093	9.91792	8.77419	8.84122	9.28121	1.05459	0.921607	0.132987	9.46658	10.5212	9.59957	0.958969	0.800928	0.671162	1.50169	0.38405	1.65956	6.6844	5.65215	3.26011	9.94451	8.91226	14	6	13	6	10	4
PSME3-interacting protein	Q9GZU8	PSME3IP1	8.35768	8.24236	7.22149	7.83649	7.90839	11.0094	9.68155	9.59427	9.28024	8.21907	9.29274	9.81991	7.73897	7.46279	8.59664	7.65084	7.66213	9.17924	1.36812	1.74295	-0.374826	8.07538	9.4435	7.70055	1.32504	0.577936	0.681953	0.928118	0.38405	2.12784	NaN	NaN	NaN	NaN	NaN	10	2	6	1	10	2
Splicing factor 3A subunit 1	Q15459	SF3A1	10.3624	9.94008	10.464	12.8528	11.0616	12.4272	9.79076	10.8431	11.1695	12.2188	12.3198	12.2528	7.40616	8.81871	11.3069	11.6296	12.1377	12.4902	0.931355	0.225948	0.705407	10.7628	11.6942	11.4682	1.19047	1.01886	2.04279	0.31158	0.38405	0.844664	NaN	NaN	NaN	NaN	NaN	33	19	23	14	38	22
Vacuolar protein sorting-associated protein 41 homolog	P49754	VPS41	7.9292	7.93711	6.62899	6.54788	9.92383	4.64247	8.84266	8.65935	9.19249	7.24365	9.22798	8.08215	5.90643	6.48634	9.43033	4.77719	6.0116	5.74031	1.47191	2.79199	-1.32008	7.2791	8.75101	5.95902	1.77531	0.760927	1.59079	1.04818	0.383	2.10127	2.78211	0.14851	4.64659	7.4287	4.7951	5	3	4	3	9	5
Gametocyte-specific factor 1	Q8WW33	GTSF1	9.56453	10.6823	5.61285	4.47638	6.55278	6.25038	8.53232	9.13504	5.67395	5.61615	6.79064	9.32724	6.40928	9.63768	5.86883	5.57843	6.69488	5.73223	1.2599	1.52242	-0.262524	6.40158	7.66148	6.13906	2.40726	1.70079	1.52229	0.185087	0.383	0.595166	NaN	NaN	NaN	NaN	NaN	46	4	NaN	NaN	46	4
RAS protein activator like-3	Q86YV0	RASAL3	10.7582	11.1433	11.3736	10.3682	10.7115	10.9925	11.5886	11.922	11.7427	10.3769	10.5517	12.9237	11.0034	10.8938	11.5187	10.4016	10.31	10.6134	0.790284	0.912025	-0.121742	10.8754	11.6657	10.7536	0.354981	0.941325	0.447151	1.01278	0.381952	1.03574	1.45787	4.02071	5.15512	6.61299	9.17582	14	11	11	9	15	13
AP-2 complex subunit mu	A0A087WY71	AP2M1	11.7541	11.559	9.61362	8.01597	11.1781	8.07387	8.06205	10.0403	9.41656	8.3127	8.61655	9.507	7.94685	7.01346	9.22277	11.3359	8.68993	9.32968	-1.37931	0.0602074	-1.43951	10.3959	9.01656	8.95635	1.71375	0.776095	1.465	0.621602	0.381952	0.0301184	0.933981	-2.85768	7.77762	8.7116	4.91994	19	6	9	3	15	5
RUN and FYVE domain-containing protein 1	Q96T51	RUFY1	12.5355	10.2949	10.0546	6.38038	7.07991	6.97968	10.8329	11.8233	11.2655	5.749	7.86102	7.01235	11.2827	10.9247	11.082	6.97671	8.16576	6.82721	0.779699	-0.198256	0.977955	8.56726	9.34696	9.54521	2.4431	2.53893	2.12116	0.154282	0.381952	0.153663	0.611235	4.4722	6.8062	7.41743	11.2784	19	9	13	6	21	10
ATP synthase membrane subunit DAPIT mitochondrial	Q96IX5	ATP5MD	7.66434	8.50359	9.24688	9.07935	10.2684	10.4795	8.38098	10.5016	8.52959	9.58193	10.0062	10.4512	10.0268	8.1374	9.40888	9.89467	9.72141	10.3912	0.630943	-0.0139766	0.644919	9.16312	9.79406	9.80804	1.06191	0.930693	0.785551	0.412289	0.380907	0.0127808	0.677008	0.841487	6.71617	7.39318	7.55766	26	1	26	1	43	2
LIM and SH3 domain protein 1	Q14847	LASP1	11.8294	11.2155	12.4433	10.9212	11.2233	12.3241	12.4195	12.4255	12.3527	11.2248	12.1752	12.6257	11.7202	11.0304	12.8308	10.7777	10.8034	12.2219	0.859775	1.01082	-0.151047	11.5263	12.3861	11.3753	0.635212	0.500998	0.84185	1.42251	0.379864	1.12263	1.13573	-0.265226	8.32251	9.45824	8.05729	59	14	46	12	42	11
Deoxynucleoside triphosphate triphosphohydrolase SAMHD1	Q9Y3Z3	SAMHD1	9.65535	8.02514	10.8311	7.37321	9.5892	10.1206	9.71223	7.83061	16.1944	10.0857	10.604	11.2271	8.35315	7.70397	16.0916	9.35667	8.66502	10.7224	0.722591	1.33402	-0.611433	9.62228	10.3449	9.01084	1.30832	2.81815	3.08792	0.978811	0.379864	1.35556	-7.35244	-1.47295	17.1481	9.79563	15.6751	11	5	28	14	30	13
RING finger protein 214	Q8ND24	RNF214	12.9627	9.08212	11.08	4.83303	5.73816	6.23504	9.3956	7.86084	9.42471	7.06123	6.75702	7.36256	11.7993	7.53675	9.47685	5.60839	5.68243	7.27798	-0.0468822	0.20433	-0.251212	7.65858	7.6117	7.40737	3.25347	1.16844	2.3824	0.14691	0.379864	0.05061	1.06059	1.38678	6.55574	7.61633	7.94251	5	3	7	4	2	1
SH3KBP1 binding protein 1 isoform CRA_c	M0R2P6	SHKBP1	8.3696	10.6398	6.45879	5.14796	5.98984	4.95109	9.23221	10.7096	9.6072	5.78825	6.06049	7.77643	5.31643	9.36025	6.38986	6.18356	5.5345	5.57491	2.28	2.62509	-0.345083	6.22432	8.50432	5.87923	2.19238	1.99585	1.51088	1.13966	0.378824	1.37263	-2.19835	-1.02264	7.2521	5.05375	6.22945	5	2	5	2	5	2
D-3-phosphoglycerate dehydrogenase	A0A286YF22	PHGDH	7.90135	8.08704	6.38917	5.46988	7.32571	9.55641	7.45179	5.65964	6.31576	4.40768	7.86827	9.11257	6.83237	6.06179	6.68373	5.92869	7.63583	9.45487	-0.729757	0.125724	-0.85548	7.61353	6.88377	6.75805	1.42183	1.68357	1.30593	0.752027	0.377786	0.440093	1.90133	1.15624	4.36856	6.26989	5.5248	31	12	30	11	34	12
Keratin type I cytoskeletal 9	P35527	KRT9	19.2286	19.7827	19.3206	18.8693	18.8416	18.55	18.2619	18.9047	18.9421	18.8101	19.3421	17.8086	16.2505	19.7512	19.1523	18.7313	19.9413	17.8452	-0.191537	-0.0843525	-0.107184	19.049	18.8574	18.9418	0.436768	0.549282	1.381	0.896196	0.376751	0.0560111	-0.456535	-1.63745	20.1958	19.7393	18.5584	70	43	73	46	69	38
Nuclear protein localization protein 4 homolog	Q8TAT6	NPLOC4	9.29487	10.6955	7.61993	5.17629	5.17991	6.60711	11.0225	10.2569	9.83525	5.52171	6.31947	8.40523	10.5575	10.2107	8.97611	5.37785	4.46992	6.8282	2.00672	1.21808	0.788635	7.11352	9.12024	7.90215	2.23591	2.22912	2.55635	1.39686	0.375718	1.36251	-1.92792	-1.38358	8.51791	6.58999	7.13432	23	10	13	5	23	9
Peptidyl-prolyl cis-trans isomerase H	O43447	PPIH	6.04829	5.98563	8.79705	7.09001	7.81134	9.47239	6.39972	5.85413	8.76577	9.17812	9.15623	9.8392	6.70375	5.08518	8.77755	7.41937	4.53369	9.5789	1.51033	1.89944	-0.389113	7.45067	8.961	7.06156	1.43049	1.65059	1.99106	0.917215	0.375718	0.756962	-1.56722	-2.30583	6.37478	4.80756	4.06895	NaN	NaN	45	6	57	8
Lysine--tRNA ligase	Q15046	KARS1	8.54032	9.41272	10.7286	9.596	9.70701	10.8718	9.42962	9.87669	10.4944	11.8553	11.901	12.8523	7.8953	10.2132	9.73642	9.4736	9.95037	10.1335	1.52332	1.33143	0.191884	9.65151	11.1748	9.84339	0.871488	1.33643	0.862268	1.50585	0.374688	1.64589	1.13272	-1.11674	11.374	12.5067	10.2573	32	14	27	12	35	17
Heterogeneous nuclear ribonucleoprotein R	O43390	HNRNPR	10.959	10.4915	9.76492	11.1619	9.068	10.2802	12.7459	13.4823	11.8383	11.7056	13.1902	13.5434	11.5488	10.5587	9.33929	10.1621	11.5799	11.1472	2.58223	2.1151	0.467135	10.3858	12.9681	10.853	0.776836	0.810124	0.877776	2.30364	0.37366	3.14691	0.330665	-2.36737	12.2634	12.594	9.89598	36	18	27	12	50	20
Prolyl endopeptidase-like	Q4J6C6	PREPL	5.54075	7.68391	8.47739	5.08719	9.30431	9.99095	8.13242	8.74608	9.31064	8.20369	10.488	10.9753	6.39085	6.47094	8.28221	3.7599	8.97771	10.374	0.947706	1.65178	-0.704077	8.08065	9.02836	7.37657	1.99568	1.19078	2.3341	2.03386	0.372634	1.75696	0.284431	0.717004	6.93899	7.22342	7.656	22	10	17	8	22	10
Acyl-CoA 6-desaturase	O95864	FADS2	9.3175	10.4254	6.3184	9.606	10.4544	10.831	10.9428	11.5907	7.84159	10.9142	10.0995	11.6575	9.82879	10.261	5.34805	9.70027	10.1634	10.6111	0.91281	0.93243	-0.0196195	10.0157	10.9285	9.99609	1.65563	1.42299	1.97199	1.72354	0.372634	1.79588	NaN	NaN	NaN	NaN	NaN	13	4	NaN	NaN	13	4
Sideroflexin-1	Q9H9B4	SFXN1	8.11223	9.85309	9.47141	10.5095	7.96133	11.2138	9.98128	10.1812	11.0949	9.05713	10.0169	10.3291	9.35535	10.517	9.77114	9.6505	8.14878	11.1778	0.436799	0.388231	0.0485682	9.66225	10.0991	9.71082	1.29402	0.656803	1.03484	0.420216	0.372634	0.313364	0.504653	-0.502213	8.65216	9.15682	8.14995	11	3	15	3	22	5
Heat shock 70 kDa protein 4	P34932	HSPA4	9.04663	10.2547	9.85943	7.62264	8.68954	8.44849	11.2583	13.0255	11.6077	9.09437	10.2975	11.2681	10.7992	8.93517	10.3565	8.99206	8.86731	8.31515	2.39511	2.29959	0.0955248	8.86809	11.2632	8.96361	0.960379	1.31794	0.970844	3.48812	0.371611	1.39469	0.922706	2.36977	7.90286	8.82556	10.2726	44	26	34	20	49	28
Signal recognition particle 9 kDa protein	P49458	SRP9	11.5553	10.5011	10.7254	10.8166	11.3256	11.57	12.457	12.4504	12.8894	11.9545	12.6638	13.1284	11.7906	10.5569	10.6919	10.6087	10.6242	11.538	1.4893	1.9023	-0.413002	11.0711	12.5604	10.6581	0.45969	0.406471	0.546645	3.22113	0.371611	3.06349	0.136412	0.506849	5.30819	5.4446	5.81504	26	2	26	2	48	5
40S ribosomal protein S19	P39019	RPS19	9.57096	6.84248	9.08353	8.62939	8.74702	9.33042	9.18743	9.6982	10.462	10.2042	11.1328	11.75	8.52865	8.02619	8.0648	7.85898	9.06827	8.76683	1.41782	2.03638	-0.618552	8.91528	10.3331	8.29672	0.975775	0.934265	0.477756	1.80134	0.371611	2.80688	0.546321	-2.41711	8.70556	9.25188	6.28845	13	2	15	2	22	3
Mitogen-activated protein kinase 1	P28482	MAPK1	5.47153	6.09094	6.95289	9.46665	9.86953	9.91794	8.30716	6.70572	6.9659	8.71005	8.48208	10.3308	5.57116	6.7238	8.51104	8.95262	9.38681	10.2743	0.18485	-0.337214	0.522063	8.20977	8.39462	8.73183	2.02237	1.31394	1.75819	0.188425	0.371611	0.00744648	NaN	NaN	NaN	NaN	NaN	41	6	31	3	50	8
RNA cytidine acetyltransferase	Q9H0A0	NAT10	10.1768	10.8395	7.66938	8.31433	9.30558	10.4932	11.4223	10.1156	10.3047	10.9625	11.4826	12.5248	6.15265	11.3591	7.84505	8.10607	9.68482	10.0083	1.45118	2.29693	-0.845748	9.74119	11.1924	8.89544	1.26702	0.882424	1.85326	1.61798	0.37059	1.34679	NaN	NaN	NaN	NaN	NaN	19	14	12	9	22	18
Nicotinamide phosphoribosyltransferase	P43490	NAMPT	6.0327	10.4255	9.23613	4.76281	6.72714	6.86557	10.9685	9.06431	9.4002	5.51836	6.75511	7.92754	7.94615	6.5834	7.91043	5.96029	5.75406	5.52546	1.69957	2.22408	-0.52451	6.79635	8.49593	6.27184	2.10083	1.95826	1.07778	0.476254	0.37059	1.62893	0.846596	4.03601	4.57331	5.41991	8.60933	41	16	18	6	49	19
Cytoplasmic dynein 1 intermediate chain 2	Q13409	DYNC1I2	8.75799	7.47168	9.75941	8.91163	9.48595	10.6003	9.00445	9.09556	10.8242	10.2891	11.1673	11.4227	5.5709	7.63387	10.2205	9.3716	8.98248	10.281	1.35788	1.37963	-0.02175	9.19879	10.5567	9.17704	1.05958	1.04084	1.80372	2.42366	0.369572	1.91364	0.92283	-0.516416	6.91719	7.84002	6.40078	16	6	8	3	20	8
Serine/threonine-protein kinase 24	B4DR80	STK24	10.9645	11.0739	11.7443	10.0247	10.6583	11.5714	11.1434	10.5827	12.7836	11.4452	11.7218	12.2343	11.4896	10.3148	11.8714	9.98868	9.97384	11.3604	0.564285	0.745916	-0.181631	11.0192	11.5835	10.8376	0.625295	0.783476	0.83751	1.13668	0.369572	1.32422	1.09347	0.402146	6.73105	7.82451	7.13319	27	5	19	3	26	5
Bromodomain adjacent to zinc finger domain protein 1A	Q9NRL2	BAZ1A	8.52943	9.03141	6.26354	5.61888	6.28633	6.7097	8.93714	10.198	7.19237	7.48832	7.7139	7.98988	9.38092	9.18242	6.11986	5.57801	4.83274	5.51816	1.35387	2.00295	-0.64908	6.49802	7.85189	5.84894	1.37674	1.12431	1.98999	2.6968	0.368556	1.53462	NaN	NaN	NaN	NaN	NaN	7	8	NaN	NaN	8	8
Cytochrome c (Fragment)	C9JFR7	CYCS	16.3647	12.1268	6.74725	6.1549	6.59556	7.50803	10.7016	7.90677	8.4822	5.41078	7.01592	9.22393	8.01134	12.02	7.55995	7.0167	5.47112	7.90262	1.06684	0.463203	0.603641	7.12764	8.19449	7.73128	4.1187	1.82311	2.17832	0.378824	0.368556	0.0423927	-0.388436	-8.09562	15.4854	15.0969	7.38974	43	4	28	2	43	3
Serine/threonine-protein kinase RIO1	Q9BRS2	RIOK1	6.92303	5.06751	7.41819	5.54692	6.72846	6.09999	9.19611	10.4535	10.5381	7.98834	8.54392	8.90026	5.71992	5.06891	6.48802	6.31948	7.02507	5.56854	2.63396	3.02849	-0.394527	6.41423	9.04819	6.0197	0.88862	1.03157	0.709435	2.65561	0.367543	2.53462	-0.642153	-0.254663	5.82242	5.18027	5.56776	7	3	7	3	2	1
Poly(rC)-binding protein 1	Q15365	PCBP1	12.6853	11.599	10.9954	11.06	12.3009	12.3432	13.0945	12.9454	13.2101	12.6909	13.1951	13.6353	10.4524	11.1056	11.8563	11.5001	11.2518	12.4456	1.19486	1.76882	-0.573957	11.9499	13.1448	11.376	0.715457	0.314354	0.679787	2.44129	0.367543	3.12726	NaN	NaN	NaN	NaN	NaN	33	6	43	7	54	9
Cytoplasmic protein NCK1	P16333	NCK1	11.6374	11.4473	12.0372	10.1743	11.1769	11.2551	11.7644	11.8317	12.2254	11.2537	11.4456	11.4632	11.5233	11.2511	12.233	10.6548	11.0522	11.6131	0.262607	0.226598	0.0360088	11.3512	11.6138	11.3872	0.626499	0.349203	0.538885	1.31158	0.367543	1.10018	-0.541555	-0.870975	10.3148	9.77325	9.44383	21	8	29	8	48	13
Glucocorticoid modulatory element binding protein 2 isoform CRA_a	Q5JTV1	GMEB2	8.52034	9.02959	7.47614	7.17043	8.63575	9.33894	9.66862	8.96743	9.60938	9.05026	8.04182	8.83848	8.86431	8.6115	8	6.92778	5.9356	9.35502	0.430793	0.70309	-0.272297	8.57805	9.00884	8.30575	0.860778	0.593467	1.29251	0.628932	0.367543	1.26761	0.239244	1.9156	4.62469	4.86394	6.54029	5	2	3	1	3	1
Far upstream element-binding protein 3	Q96I24	FUBP3	6.57284	8.52223	5.59819	5.19193	7.05525	5.90601	7.12133	7.26482	7.62644	5.40579	6.63831	8.00731	6.36584	7.35456	6.31678	5.21425	6.26572	5.92498	0.953649	0.901825	0.0518236	6.23942	7.19307	6.29125	1.20633	0.912532	0.695131	0.431798	0.367543	1.17914	NaN	NaN	NaN	NaN	NaN	48	15	40	12	49	14
Ras association domain-containing protein 2	P50749	RASSF2	8.94081	8.8953	7.99628	9.01075	10.1795	9.03293	9.14275	7.52552	9.90564	8.15112	8.32688	9.308	8.33731	8.52003	9.07577	9.75266	9.9486	9.99265	-0.240971	-0.679407	0.438437	8.97578	8.73481	9.41422	0.694826	0.875773	0.732909	0.197911	0.367543	0.545155	NaN	NaN	NaN	NaN	NaN	35	7	19	4	35	7
Cyclin-D1-binding protein 1	H3BR23	CCNDBP1	11.6864	12.0935	5.54937	10.7584	9.32073	10.1187	10.6542	11.5081	6.98299	9.40263	9.7627	10.493	10.7705	10.8691	5.53856	9.92912	9.32598	11.2661	-0.31071	-0.221986	-0.0887237	10.4385	10.1278	10.3498	2.36846	1.56347	2.11819	0.102373	0.366532	0.216811	NaN	NaN	NaN	NaN	NaN	24	3	NaN	NaN	24	3
Nuclear export mediator factor NEMF	O60524	NEMF	7.46483	6.94912	6.34939	5.98287	6.94146	8.68163	10.3888	10.3154	6.67126	9.04095	8.98037	10.4642	9.55737	6.93145	5.48966	7.80909	8.13848	7.41168	2.73287	2.06777	0.665099	6.94529	9.67816	7.61039	0.947109	1.45951	1.34829	2.34679	0.365523	1.86967	NaN	NaN	NaN	NaN	NaN	3	2	NaN	NaN	4	3
Lupus La protein	P05455	SSB	7.21042	6.4151	7.68405	8.61589	8.65718	9.55265	6.16593	8.28309	7.01112	9.29809	11.9303	10.3001	6.2926	6.19204	7.30533	10.1321	10.5318	10.0038	0.64062	0.136022	0.504598	8.14997	8.79059	8.65456	1.13614	2.13057	2.0313	0.567031	0.364516	0.404504	0.0886884	-0.56376	7.12008	7.20877	6.55632	47	16	31	9	40	14
NF-kappa-B-repressing factor	O15226	NKRF	12.0968	11.8429	5.37502	11.625	11.8839	12.143	12.3424	11.253	9.70796	12.3698	9.7137	12.6641	11.5647	11.9486	6.73764	11.6179	11.7231	12.7803	-0.0657039	0.127183	-0.192887	11.8634	11.7977	11.6705	2.67785	1.35163	2.16506	0.233587	0.364516	0.154902	0.4782	-5.82486	10.6029	11.0811	4.77803	7	4	5	2	13	6
Structural maintenance of chromosomes protein 3	Q9UQE7	SMC3	6.01026	9.52634	10.3323	7.67793	7.56849	8.80387	6.92017	7.5744	9.97799	7.37894	6.71438	9.00781	6.31948	10.9361	9.04579	7.87209	8.24203	9.36381	-0.764228	-1.16723	0.403007	8.2409	7.47667	8.64391	1.55245	1.28713	1.55518	0.432974	0.363512	0.490797	4.76269	2.9917	6.73606	11.4987	9.72777	26	23	21	17	28	26
Actin-related protein 2/3 complex subunit 1B	O15143	ARPC1B	11.1278	10.8323	10.9033	9.33434	10.7389	10.9079	11.335	10.7225	10.8643	9.91566	10.3884	10.9958	11.3437	10.5096	10.5423	9.86808	9.93917	10.6607	-0.0744033	0.267447	-0.341851	10.8678	10.7934	10.5259	0.652772	0.496059	0.538564	0.189096	0.363512	1.58004	0.946243	-1.45591	6.46315	7.40939	5.00724	37	3	28	1	44	2
Plectin	Q15149	PLEC	11.7174	12.5237	11.7553	9.02162	10.4875	11.1476	11.3272	12.7693	11.3365	9.40467	10.3047	11.7554	11.9302	9.28434	12.1524	9.48999	9.96751	10.9022	-0.10068	0.896964	-0.997644	11.4325	11.3318	10.4349	1.22752	1.16751	1.23541	0.0830199	0.363512	0.348722	2.23414	-4.18532	8.72267	10.9568	4.53735	30	109	11	35	29	111
Peptidyl-prolyl cis-trans isomerase FKBP3	Q00688	FKBP3	6.29994	5.67047	8.77449	5.61136	5.82436	6.27347	8.72148	7.24479	10.4754	5.54142	7.35372	5.38612	5.21092	6.12442	9.63992	5.15625	4.95824	5.77569	1.25034	1.80595	-0.55561	6.04892	7.29926	5.49331	1.19576	1.93512	1.76691	1.01773	0.361511	1.13727	0.569255	0.846857	7.23391	7.80316	8.08076	7	1	23	4	7	1
RNA-binding protein 4	Q9BWF3	RBM4	11.2907	11.2969	11.4424	9.28045	10.3086	10.1841	12.4152	12.0022	12.7501	10.919	11.1144	12.1969	11.5129	8.57633	11.7775	8.9297	9.64333	10.83	1.29993	1.86288	-0.562952	10.7996	12.0996	10.2367	0.856098	0.730235	1.35413	2.80134	0.360514	2.15864	-0.616766	0.867567	6.40334	5.78657	7.2709	39	3	30	3	49	4
Plexin-B2	O15031	PLXNB2	9.15033	7.78018	8.02226	6.68194	4.95689	7.98885	9.98228	9.24153	8.14507	6.54709	8.91465	9.76659	10.1877	7.58991	7.70328	6.47967	5.71097	8.08295	1.19358	1.43149	-0.23792	7.88452	9.07809	7.6466	1.44368	1.2679	1.53362	1.10679	0.360514	1.08725	NaN	NaN	NaN	NaN	NaN	15	17	3	4	15	17
Dual specificity mitogen-activated protein kinase kinase 3	P46734	MAP2K3	8.192	8.26814	8.84649	5.36692	7.34056	6.05069	11.7333	12.3018	13.2864	11.1982	11.388	12.3534	7.00697	8.76344	10.0249	6.94533	5.8314	9.01282	4.25127	4.13235	0.118928	7.76628	12.0176	7.88521	1.37202	0.767862	1.57995	3.84771	0.359519	3.98297	-1.15135	-0.554372	11.0631	9.91171	10.5087	26	7	32	8	20	6
Pre-mRNA-splicing factor 38B	Q5VTL8	PRPF38B	6.99254	5.371	5.90952	5.2091	5.17768	6.91946	7.66519	6.82066	7.49051	6.82998	7.99033	6.73335	7.39857	6.18687	6.38731	6.20095	5.58188	5.56413	1.51998	0.966334	0.553647	5.64026	7.16024	6.19391	0.837449	0.530254	0.67169	1.62893	0.359519	1.70333	NaN	NaN	NaN	NaN	NaN	7	3	NaN	NaN	12	5
Kinesin-like protein KIF2C	Q99661	KIF2C	9.32724	10.6712	9.47592	5.77812	4.69938	5.61814	11.248	11.5079	9.69718	7.62841	7.03109	10.2364	9.41157	9.50178	10.7049	5.09824	5.67687	7.75562	2.4141	1.38318	1.03092	7.55268	9.96677	8.5836	2.51376	1.85723	2.25554	1.60555	0.359519	1.44491	-1.05319	-2.27374	9.31463	8.26144	7.04089	8	4	8	4	15	7
Formin-like protein 1	O95466	FMNL1	9.19493	9.57652	10.0417	8.74022	10.4265	10.7437	8.89781	9.2688	10.9911	12.0807	12.1536	12.1024	9.11184	8.44431	10.4335	9.44605	7.22978	11.0323	1.7268	2.25695	-0.530146	9.80909	11.5359	9.27894	0.75889	1.48914	1.36812	1	0.359519	1.07212	-0.307372	-0.627656	10.1814	9.87403	9.55374	12	4	6	5	18	7
A-kinase anchor protein 9	Q99996	AKAP9	12.2878	10.4447	5.81567	7.03804	6.12414	7.25058	7.5988	11.9268	7.3178	8.42505	8.55236	8.34616	8.00461	8.68261	6.99969	7.69829	5.08343	8.14695	1.24129	0.534153	0.707139	7.14431	8.3856	7.85145	2.6071	1.65879	1.27879	0.196543	0.359519	0.906578	NaN	NaN	NaN	NaN	NaN	6	15	NaN	NaN	5	11
Fatty acyl-CoA reductase 1	Q8WVX9	FAR1	8.82623	8.65982	5.20438	6.55833	9.13348	8.19574	6.07373	6.56419	8.14506	9.02558	8.92804	8.29255	5.4753	6.44331	6.81812	6.05213	8.72096	9.18572	-0.208976	1.58809	-1.79706	8.42778	8.2188	6.63072	1.54906	1.23569	1.4983	0.0268721	0.359519	0.625252	NaN	NaN	NaN	NaN	NaN	5	2	NaN	NaN	12	4
Serine/threonine-protein phosphatase 1 regulatory subunit 10	Q96QC0	PPP1R10	8.62227	8.76477	11.4019	6.74483	8.46389	9.74566	9.94326	10.4498	12.5822	10.9898	10.1941	10.1081	8.96261	7.32526	11.5343	6.89567	7.87412	9.76537	1.62843	1.90359	-0.275158	8.69352	10.322	8.41836	1.54177	0.986663	1.73554	1.6517	0.358526	1.69897	-0.396834	-0.260935	10.8883	10.4915	10.6274	13	9	8	6	13	9
Protein KRI1 homolog	A0A494C108	KRI1	7.8458	6.74618	5.87351	6.12514	5.71647	6.95733	8.13196	8.22805	6.12441	6.50201	5.72958	8.68832	5.88864	5.52428	6.53102	4.78669	6.14649	7.8627	0.881326	1.29942	-0.418096	6.43566	7.31699	6.01756	0.802025	1.26014	1.03853	1.17457	0.358526	1.01323	NaN	NaN	NaN	NaN	NaN	14	6	NaN	NaN	14	7
BAG family molecular chaperone regulator 5	Q9UL15	BAG5	11.8517	9.9455	9.67066	5.30266	10.8869	6.08919	7.76441	7.19308	6.8947	5.41145	12.164	7.53667	6.75354	7.39618	10.3354	9.90658	4.41442	6.47036	-2.4432	0.290019	-2.73322	9.80808	7.36488	7.07486	2.65214	2.28051	2.2346	0.530178	0.358526	0.0555173	0.685502	4.42586	6.88435	7.56986	11.3102	25	7	10	3	20	6
Guanine nucleotide exchange factor subunit RIC1	Q4ADV7	RIC1	6.95582	5.59108	6.81398	4.99183	5.53372	6.24823	8.96728	8.53601	7.20221	6.73457	6.61671	6.75449	6.94965	7.083	5.7128	5.73209	5.32703	7.27128	1.05869	0.637475	0.421215	5.91966	6.97835	6.34087	0.779205	1.02283	0.846148	1.81816	0.357535	1.60206	NaN	NaN	NaN	NaN	NaN	2	2	NaN	NaN	2	2
DnaJ homolog subfamily C member 2	Q99543	DNAJC2	5.66499	9.50676	5.06333	7.63445	6.54911	9.51483	6.21173	7.58916	9.4208	8.35235	8.95195	8.93437	6.10347	8.90683	7.86158	6.33457	8.43734	9.47147	1.55158	0.493901	1.05768	7.09178	8.64336	8.14946	1.90389	1.17757	1.3739	0.449772	0.357535	0.318759	NaN	NaN	NaN	NaN	NaN	18	7	8	3	15	6
Annexin	E5RK69	ANXA6	10.0066	9.14086	6.22662	7.24565	6.25875	8.67733	9.40301	8.03425	6.93333	6.57289	8.36133	10.5664	5.85896	6.82668	7.34071	7.32903	6.65406	9.3049	0.236299	1.11993	-0.883635	7.96149	8.19779	7.07785	1.58112	1.50184	1.15764	0.279014	0.356547	0.835647	NaN	NaN	NaN	NaN	NaN	45	1	NaN	NaN	43	1
Ras-related protein Rab-8A	P61006	RAB8A	8.06275	8.65868	10.09	6.27458	6.40978	8.80084	10.4727	11.0305	10.5696	9.11808	9.74177	10.8581	6.75292	8.5489	9.7779	5.82143	6.93499	9.12753	2.16042	2.77919	-0.618768	8.36071	10.5211	7.74194	1.47908	0.728849	1.54856	2.6216	0.355561	2.61979	1.55477	-4.30404	8.69387	10.2486	4.38983	38	4	30	3	33	3
SWI/SNF complex subunit SMARCC1	Q92922	SMARCC1	9.81009	10.3882	11.1197	8.05327	8.86192	10.3155	10.4931	11.3971	10.9069	9.28202	11.0869	11.7412	7.34598	8.79756	10.6901	8.69324	9.74975	10.5503	0.934089	1.72322	-0.789132	10.0628	10.9969	9.27366	1.12016	0.864029	1.27565	1.6216	0.355561	1.64207	-0.304836	0.0952005	9.61688	9.31204	9.71208	15	10	9	5	23	15
Actin-related protein 2	P61160	ACTR2	12.1999	11.7817	12.4685	10.5647	11.7683	12.0048	12.401	12.5668	12.7274	10.8565	11.5219	12.307	12.5652	11.6635	12.6471	11.3856	11.4062	11.9721	0.460727	0.536186	-0.0754585	11.8933	12.354	11.8178	0.659692	0.723508	0.558683	0.982967	0.355561	0.253366	-0.558116	0.676603	8.21597	7.65785	8.89257	46	12	29	10	37	12
Protein SDA1	E7EW05	SDAD1	9.7864	10.1192	8.46144	14.7795	10.3869	10.9105	10.5772	10.6901	11.4076	10.3947	11.2884	11.5966	9.46618	9.76466	9.45203	14.7579	15.6333	10.0315	0.736175	1.09117	-0.354995	10.2531	10.9892	9.89808	2.1428	0.499218	2.87034	0.0909791	0.355561	0.164309	NaN	NaN	NaN	NaN	NaN	12	6	12	6	13	7
Cyclic AMP-dependent transcription factor ATF-6 beta	Q99941	ATF6B	5.02916	6.76207	6.51859	5.89912	6.37627	4.94734	8.424	5.46386	7.20668	7.66832	9.51126	8.84693	6.73283	7.60518	6.72425	4.39732	5.81318	7.06458	1.90846	1.31762	0.590846	6.13769	8.04616	6.72854	0.776616	1.42993	1.13705	1.20901	0.354578	0.821023	NaN	NaN	NaN	NaN	NaN	6	3	NaN	NaN	11	5
BAG family molecular chaperone regulator 3	O95817	BAG3	9.94873	12.0739	9.97814	4.73363	5.28843	5.23065	9.38808	10.1472	10.1929	6.20935	5.5493	6.14396	9.38245	11.0015	9.33764	5.36983	5.23808	5.59302	0.180135	0.333387	-0.153252	7.61858	7.79872	7.46533	3.1593	2.19	2.54283	0.0447935	0.354578	0.482804	0.518277	-0.0619984	11.5371	12.0554	11.4751	57	18	38	13	46	16
ADP-ribosylation factor 6	P62330	ARF6	6.91707	7.08172	8.55401	8.40229	8.97928	9.55934	9.48123	9.71464	11.4226	10.3377	10.9072	11.7123	7.83908	6.18366	8.79194	8.26964	6.28003	9.56014	2.14431	2.5681	-0.423791	8.47815	10.6225	8.05436	1.04913	0.906911	1.35827	4.5544	0.353596	2.76955	NaN	NaN	NaN	NaN	NaN	29	3	17	2	41	5
Vacuolar protein sorting-associated protein 4B	O75351	VPS4B	8.61552	9.40761	9.76358	4.63076	7.43112	4.12714	10.2776	10.1462	10.5407	8.41291	8.07521	10.0868	9.91618	8.84175	9.42788	4.87037	6.60242	7.69836	2.09317	1.84644	0.246735	8.02332	10.1165	8.27005	2.42676	1.05953	1.9073	1.29243	0.353596	1.86646	-0.182699	1.77119	4.55989	4.37719	6.33108	22	5	11	3	33	8
RNA-binding protein NOB1	Q9ULX3	NOB1	5.37519	5.5069	9.03895	6.66292	10.7206	9.07807	6.44695	7.23403	8.77456	10.5625	9.75954	9.66958	5.57123	5.87134	7.96174	10.2885	10.0015	10.1175	1.37113	0.240422	1.13071	7.85093	9.22207	8.98164	2.19546	1.59702	2.1731	0.686133	0.353596	0.730487	-3.32745	0.759496	8.83064	5.50319	9.59014	4	1	7	2	15	4
Gamma-parvin	Q9HBI0	PARVG	7.65026	7.21101	8.42328	6.05348	8.16053	10.4949	7.94111	7.12485	9.23929	7.98988	8.28068	9.18582	8.15699	6.6768	8.24555	5.25496	9.05534	8.54427	0.229883	-0.0659955	0.295878	7.90539	8.13528	8.20127	1.48074	0.809077	1.41912	0.276544	0.353596	0.598599	-0.0474248	-0.577587	7.65771	7.61029	7.08012	12	3	4	1	12	3
AT-rich interactive domain-containing protein 1A	O14497	ARID1A	9.11611	9.79437	12.7854	10.2378	11.6962	13.0664	11.6472	12.0093	11.9187	12.4705	12.0307	11.9735	12.6155	12.1296	11.152	10.8805	12.6077	11.4959	1.02436	0.178637	0.845721	10.967	11.9914	11.8127	1.63983	0.265978	0.746043	0.616185	0.352617	0.198596	-0.0252724	0.874166	11.2973	11.272	12.1714	18	20	16	19	22	25
OTU domain-containing protein 5	Q96G74	OTUD5	5.95912	9.32287	6.41532	5.32594	5.76976	7.47962	8.10308	8.26857	6.26233	8.08007	7.44832	8.61993	5.62215	6.84461	7.47407	5.15595	5.3455	7.48768	1.90435	1.85819	0.04616	6.18722	8.09157	6.23338	1.47443	0.842635	1.07352	0.906578	0.35164	1.23882	NaN	NaN	NaN	NaN	NaN	9	3	NaN	NaN	7	2
Cyclin-dependent kinase 17	F5H6Z0	CDK17	8.0727	8.07975	10.1815	9.34682	9.07187	9.22718	12.5817	12.6676	10.3908	9.58832	9.5519	9.15282	7.95064	9.36317	10.4565	8.98182	9.06461	9.33033	0.840044	0.792096	0.0479474	9.14952	9.98957	9.19747	0.809907	1.57759	0.806059	0.886057	0.35164	0.872895	0.0774894	0.993151	5.30888	5.38636	6.30203	4	1	2	1	4	1
Extended synaptotagmin-2	A0A499FIX8	ESYT2	6.17948	6.79051	10.8195	12.5471	10.1706	12.0622	5.72207	6.82076	8.0013	12.7277	8.57043	12.7888	7.03223	6.07351	10.9625	11.9476	9.12805	12.0249	-2.20915	-1.75943	-0.449716	10.495	8.28586	10.0453	2.68318	2.99534	2.5483	0.55752	0.35164	0.280669	-1.30603	-1.02725	5.30579	3.99976	4.27854	NaN	NaN	12	7	23	13
Hydroxymethylglutaryl-CoA synthase cytoplasmic	Q01581	HMGCS1	6.11183	6.05248	6.9958	4.75282	6.67081	6.64515	6.61166	6.85265	7.42601	8.88041	10.7521	11.3185	5.45624	5.1253	7.07816	6.09423	6.13745	5.49558	1.77472	2.3583	-0.583585	6.37849	8.15321	5.79491	0.797102	2.02365	0.698969	1.47625	0.350665	1.61083	NaN	NaN	NaN	NaN	NaN	30	12	27	9	33	13
WAS protein family homolog 6	Q9NQA3	WASH6P	10.9888	10.6938	10.5578	8.45117	9.97985	11.2733	10.9014	10.5469	10.4429	9.4092	9.43846	9.95388	6.2104	10.6662	11.0357	9.84558	9.03125	10.8106	-0.427383	-0.0574937	-0.369889	10.6258	10.1984	10.2559	1.01592	0.615519	1.81861	0.283997	0.350665	0.242604	NaN	NaN	NaN	NaN	NaN	4	1	4	1	4	1
Vesicle-associated membrane protein-associated protein B/C	O95292	VAPB	6.3022	8.70023	5.26741	6.05951	8.68979	9.23594	8.72554	8.03199	6.56488	8.19786	7.57433	9.94997	7.02342	9.03812	6.36067	7.5299	7.20623	9.20614	0.618931	0.746857	-0.127927	7.49599	8.11492	7.36807	1.68946	1.13383	1.14707	0.628932	0.349692	0.568636	NaN	NaN	NaN	NaN	NaN	24	3	19	2	23	3
Nuclear factor NF-kappa-B p105 subunit	P19838	NFKB1	10.1374	9.64766	8.7651	6.98573	6.51327	7.96636	12.2466	12.9794	12.9421	10.2152	9.86513	10.3244	11.3089	9.80731	9.13538	5.06145	4.86342	7.40489	2.91977	3.01537	-0.0956011	8.36573	11.2855	8.27013	1.44442	1.44919	2.61925	3.78252	0.348722	2.57025	NaN	NaN	NaN	NaN	NaN	25	16	22	15	30	21
Cohesin subunit SA-2	Q8N3U4	STAG2	9.18787	9.19859	9.94328	7.00225	8.90905	9.71739	11.4538	10.6681	11.302	9.57983	10.2808	11.0719	6.19783	7.92291	10.3201	7.78018	8.69652	10.1631	1.67678	2.5603	-0.883519	9.19323	10.87	8.30971	1.04672	0.706612	1.56637	3.25571	0.348722	1.67778	3.92407	1.63217	7.22612	11.1502	8.85829	12	9	12	9	20	14
Developmentally-regulated GTP-binding protein 1	Q9Y295	DRG1	5.96599	5.99043	7.93481	5.00719	5.09663	6.22787	8.11744	8.7241	8.35231	5.3561	6.31696	8.69101	5.91889	6.4486	6.78241	4.44532	5.55148	5.81221	2.25666	2.36932	-0.112661	5.97821	8.23487	5.86555	1.05737	1.41199	0.811517	1.83565	0.348722	2.46218	-3.86238	-3.83521	8.24141	4.37903	4.4062	27	7	17	4	23	6
Splicing factor 3B subunit 5	Q9BWJ5	SF3B5	10.8289	10.0958	6.93381	6.44279	8.4782	9.3315	10.9756	10.0298	10.8782	10.1223	10.5304	11.1503	7.99294	10.32	8.81992	6.32957	6.90231	8.48325	1.79945	2.46621	-0.666756	8.90485	10.7043	8.2381	1.74019	0.464372	1.42574	1.4168	0.348722	2.00833	1.11388	-1.73066	7.79019	8.90406	6.05953	43	3	43	3	43	3
Activating signal cointegrator 1	Q15650	TRIP4	9.57298	8.51507	9.00062	8.10171	6.50311	10.564	9.31372	11.0903	9.34567	9.90118	10.1298	9.00994	8.32148	8.80284	8.70726	9.12492	9.91344	10.5982	0.865583	0.659547	0.206037	8.75784	9.62343	8.96388	1.38165	0.755112	0.852063	0.649752	0.348722	0.480172	2.1353	-0.918975	8.45697	10.5923	7.53799	2	1	2	1	14	5
Nucleolar GTP-binding protein 1	Q9BZE4	GTPBP4	6.0374	6.80088	10.0891	7.65914	10.837	11.5985	6.38621	7.69159	13.0197	8.98222	10.0867	10.9833	6.61142	6.01112	10.5072	10.8667	6.09183	6.22601	0.660349	3.11573	-2.45538	8.8741	9.53445	6.41871	2.30497	2.37331	2.31094	0.563837	0.348722	0.853872	2.58025	0.243048	4.49175	7.072	4.7348	24	13	19	9	33	16
MORC family CW-type zinc finger protein 3	Q14149	MORC3	10.0225	9.91998	5.75385	9.33854	9.40903	10.8546	10.0243	8.52466	5.47816	10.0845	9.46015	10.3066	10.566	8.89245	6.46114	9.37682	8.99836	9.08092	0.077723	0.702584	-0.624861	9.66451	9.74223	9.03964	1.78155	1.83146	1.34113	0.342944	0.348722	0.0872467	NaN	NaN	NaN	NaN	NaN	12	7	NaN	NaN	15	9
Mesoderm induction early response protein 3	Q7Z3K6	MIER3	7.00888	5.9288	6.08257	5.44147	5.47014	7.01402	6.85674	6.93593	8.31456	7.46842	7.69926	7.87357	7.18412	5.13169	5.89391	8.16887	5.81735	7.17911	1.57815	1.04733	0.530821	6.00569	7.58384	6.53651	0.707326	0.560723	1.13107	1.75449	0.347754	0.90309	NaN	NaN	NaN	NaN	NaN	5	2	2	1	9	3
Casein kinase II subunit beta	Q5SRQ6	CSNK2B	9.5772	9.53354	8.75455	5.17452	7.49977	5.81437	10.0386	10.4334	11.4139	8.18468	8.72178	10.9839	6.62917	8.82585	8.82486	6.38475	6.27277	6.42573	2.10885	3.70856	-1.59971	8.12716	10.236	6.52745	1.89566	1.27102	1.24329	1.58503	0.347754	2.767	-0.783566	-0.654808	7.82883	7.04527	7.17403	21	4	21	4	42	8
Keratinocyte proline-rich protein	Q5T749	KPRP	11.1292	11.6955	10.3306	11.0808	10.9409	11.3262	11.5663	9.67251	12.1755	10.0296	10.1957	7.91474	6.44851	12.4957	11.9746	11.2153	10.7718	8.88771	-0.992333	-0.880902	-0.111431	11.105	10.1127	10.9936	0.452284	1.5019	2.25895	0.492144	0.346787	0.0118872	3.94325	0.423586	11.3604	15.3036	11.7839	5	3	10	9	7	4
Calmodulin-2	P0DP24	CALM2	8.27887	9.78741	10.2738	8.23055	9.07245	9.98797	11.1992	10.3427	11.2032	9.84978	10.5066	10.8414	6.47032	9.29326	11.7861	8.97353	5.98053	9.76976	1.24407	1.54061	-0.296539	9.42993	10.674	9.13339	0.882339	0.529033	2.16615	1.98716	0.345823	1.10018	0.0121627	4.96884	6.77939	6.79155	11.7482	43	7	33	4	58	9
Guanylate-binding protein 2	P32456	GBP2	6.5417	6.81543	7.38879	5.23703	4.96394	9.00692	8.01084	9.03848	11.1022	9.26038	11.2011	12.6452	4.47021	6.75794	9.01614	5.29774	7.96601	9.88026	3.50274	2.81933	0.683413	6.67857	10.1813	7.36198	1.48181	1.72158	2.11323	2.48812	0.344862	3.75945	NaN	NaN	NaN	NaN	NaN	26	11	20	8	32	14
T-cell activation Rho GTPase-activating protein	Q8N103	TAGAP	10.7825	10.445	7.02348	8.39832	7.73802	9.87972	11.4773	12.3129	12.7155	11.2666	11.3387	12.4373	10.3946	10.9052	10.701	9.49368	8.64541	7.87504	2.75607	1.95097	0.805104	9.13902	11.8951	9.94412	1.54199	0.634908	1.2179	2.0575	0.344862	2.15181	4.1161	1.58782	6.65621	10.7723	8.24403	15	7	5	2	15	7
Bifunctional purine biosynthesis protein ATIC	P31939	ATIC	6.6135	6.7121	5.79521	6.14453	5.35201	6.21294	8.46712	7.03166	8.19293	5.37902	7.42501	9.07235	5.9547	7.47824	6.99743	5.1905	6.3208	6.67567	1.63024	1.31074	0.319502	6.17873	7.80897	6.49823	0.509241	1.30824	0.80686	1.3019	0.344862	1.21968	0.50208	1.1434	3.75979	4.26187	4.9032	25	10	25	9	41	15
tRNA pseudouridine synthase A (Fragment)	G8JLB3	PUS1	9.84004	9.24165	9.9884	8.55995	7.7021	9.0941	9.22448	10.2984	9.5717	10.7731	11.3168	11.5704	9.80661	10.0377	9.33506	8.26538	9.03249	9.4075	1.36786	1.16445	0.203402	9.16788	10.5357	9.37128	0.848263	0.93881	0.625208	1.0013	0.344862	1.05601	-1.0738	-2.07842	10.9524	9.87865	8.87403	22	7	22	7	21	7
Leukocyte elastase inhibitor	P30740	SERPINB1	10.5212	11.1454	9.42331	11.2539	11.6183	12.0866	10.0641	10.1589	9.45354	12.3063	12.6791	13.0343	9.36365	9.77111	9.91861	11.3103	12.0458	12.0333	0.0329576	0.618149	-0.585192	11.1996	11.2326	10.6144	0.934172	1.55946	1.20089	0.319664	0.344862	1.22841	NaN	NaN	NaN	NaN	NaN	31	10	27	9	34	11
Carboxypeptidase M	P14384	CPM	6.47089	9.13914	6.10133	8.54086	8.8544	9.08916	7.86053	8.83317	6.50966	8.73958	8.43242	8.64688	9.15403	9.00113	6.24237	8.8882	9.15444	8.17083	-0.157982	-0.405011	0.247028	8.69763	8.53965	8.94466	1.37427	0.884648	1.13472	0.185087	0.344862	0.437707	NaN	NaN	NaN	NaN	NaN	7	2	NaN	NaN	7	2
Serine/threonine-protein kinase TAO3	Q9H2K8	TAOK3	8.4735	9.69298	9.71613	8.25904	8.97731	9.05047	9.24603	9.24881	10.1544	8.78856	8.44025	9.88173	5.3715	7.42148	9.13458	10.3127	8.82419	9.41189	0.233525	0.268029	-0.0345035	9.01389	9.24742	8.97939	0.602922	0.644125	1.76239	0.478862	0.343902	0.522879	-2.01814	-2.7101	7.84329	5.82515	5.13319	10	6	14	7	14	8
Integrin-linked protein kinase	Q13418	ILK	11.1695	8.0462	9.50438	10.9907	6.93275	9.4521	7.0542	8.89742	9.34529	8.67108	9.05864	8.48402	8.00152	7.06803	9.11715	10.774	8.49209	9.55113	-0.693988	-0.02037	-0.673618	9.47824	8.78425	8.80462	1.64802	0.807583	1.28739	0.355561	0.343902	0.166853	-1.08571	-0.00323105	8.50052	7.41481	8.49729	12	3	12	3	20	6
Antigen peptide transporter 2	X5CMH5	TAP2	10.1213	10.4191	11.8252	11.353	10.7635	10.4617	11.4862	12.1061	11.0919	11.9377	12.7767	11.8074	9.58432	9.77767	10.15	11.7833	11.2718	10.7042	1.25996	1.44545	-0.185491	10.6126	11.8725	10.4271	0.644203	0.572559	0.866554	1.30539	0.342944	2.08197	0.996478	-0.234661	11.6529	12.6494	11.4183	15	8	10	5	24	11
Serine/threonine-protein phosphatase PP1-beta catalytic subunit	P62140	PPP1CB	12.4286	12.5658	16.3666	11.0132	11.3707	12.041	10.5845	13.0877	12.1126	11.4231	11.8598	12.4953	13.4303	12.4705	11.3595	11.7914	9.15424	12.8368	-0.24863	-0.144783	-0.103847	12.2348	11.9862	12.131	1.92632	0.867793	1.50776	0.374688	0.342944	0.0400052	3.92699	-1.17497	11.5174	15.4444	10.3424	53	4	47	3	56	5
Phospholipase A2 group XV	Q8NCC3	PLA2G15	8.01022	6.8622	6.25722	4.39191	8.04778	6.62224	6.1392	6.76474	6.27092	4.76304	7.17193	8.57705	6.75382	6.49506	6.72124	7.13186	7.352	9.07417	-0.224393	-0.425008	0.200615	6.74222	6.51783	6.94284	1.34825	1.26149	0.943138	0.0565055	0.342944	0.844664	1.84453	0.952101	4.27098	6.1155	5.22308	8	2	8	2	10	3
Dedicator of cytokinesis protein 2	Q92608	DOCK2	9.01165	8.43688	6.20742	7.43804	8.16083	8.43054	9.51749	10.4385	7.39232	8.49101	8.72979	8.60774	7.25955	8.68243	7.39772	6.4601	7.91229	7.97613	0.373081	1.01376	-0.640679	8.29568	8.66876	7.655	0.993795	1.02905	0.757041	1.74232	0.341035	1.71897	2.01521	2.74069	3.98409	5.99931	6.72479	6	7	4	5	11	12
B-cell receptor-associated protein 31	P51572	BCAP31	8.57319	9.46303	9.4694	9.40516	8.35213	10.5366	9.93127	10.7409	13.4165	10.5162	10.3998	10.6236	8.62983	9.00663	11.5253	9.94027	9.93065	9.24479	1.1358	0.982179	0.153622	9.4341	10.5699	9.58772	0.777471	1.24595	1.02713	1.57025	0.341035	2.42713	0.443576	-0.0234962	5.20607	5.64964	5.18257	33	10	24	5	36	8
Ubiquitin-associated protein 2-like	Q14157	UBAP2L	11.2166	12.4763	11.5222	4.36332	6.98778	7.85773	11.8353	12.3738	12.5128	9.05872	9.85169	10.812	11.3894	10.7688	11.822	5.46841	4.6761	7.72014	1.7865	2.07923	-0.292726	9.53718	11.3237	9.24445	3.16804	1.41163	3.12517	1.37882	0.341035	1.63639	-0.072835	-0.985698	8.56381	8.49097	7.57811	19	13	19	13	28	17
Bridging integrator 2	Q9UBW5	BIN2	8.22033	7.55896	6.69461	5.16669	6.01775	6.51447	6.29453	8.13673	8.29969	8.21636	6.26649	8.22776	8.53025	7.15725	5.67141	6.40656	4.82067	5.75473	1.57201	2.0959	-0.523893	6.60454	8.17655	6.08065	1.08628	1.00299	1.30785	0.5867	0.341035	0.782516	NaN	NaN	NaN	NaN	NaN	9	3	NaN	NaN	16	5
Hexokinase-2	P52789	HK2	6.76945	6.13007	9.99676	9.97699	11.2892	8.69947	6.20997	7.06779	10.433	11.0017	11.5524	11.8842	6.23909	6.03069	11.6517	10.4775	11.2428	8.72427	1.37909	1.11646	0.262634	9.33823	10.7173	9.60086	2.01368	2.43072	2.47942	0.829738	0.340084	0.473661	-2.06936	-3.0932	12.848	10.7787	9.75482	NaN	NaN	3	2	11	7
Guanylate-binding protein 1	P32455	GBP1	9.55842	10.1239	9.58126	10.4777	9.53914	11.0478	12.1258	12.6044	12.2427	12.0294	13.0885	12.7895	9.44131	9.38329	10.7268	10.7272	10.4547	10.9774	2.57097	1.83277	0.738203	9.85256	12.4235	10.5908	0.617443	0.416269	0.696239	3.37779	0.339135	3.05799	1.19782	-1.70905	9.28186	10.4797	7.57281	22	8	10	2	33	12
Phosphatidylinositol 4 5-bisphosphate 3-kinase catalytic subunit delta isoform	O00329	PIK3CD	6.91269	5.37239	9.49011	7.28512	8.14098	7.33834	6.3407	7.07232	9.63425	8.39399	7.23563	7.79922	5.98018	5.82146	9.56942	8.02115	7.85916	9.11559	0.205694	-0.42273	0.628424	7.31173	7.51742	7.94015	1.36235	1.15563	1.55622	0.337242	0.339135	0.0168249	-0.211608	5.7603	4.0383	3.82669	9.7986	NaN	NaN	2	2	4	3
26S proteasome non-ATPase regulatory subunit 3	O43242	PSMD3	11.3508	10.9408	11.811	9.76233	11.0247	11.3833	12.3648	11.9079	12.1512	10.0653	10.9926	11.6312	18.8367	19.0309	11.9286	10.6053	5.14386	11.0846	0.581764	0.26294	0.318824	11.1878	11.7695	11.5066	0.70017	0.856656	5.33661	1.39469	0.338187	0.255707	-0.0980787	1.05919	7.268	7.16993	8.32719	28	11	10	4	29	11
Chitinase domain-containing protein 1	Q9BWS9	CHID1	9.12962	9.22089	9.51434	8.91773	9.88504	10.1375	11.0117	10.0429	10.9973	11.3016	11.5879	10.8944	6.12931	7.84185	10.0689	9.45158	8.94149	11.3131	1.63691	1.80798	-0.171078	9.36761	11.0045	9.19654	0.46961	0.521438	1.80397	2.68825	0.337242	1.40894	1.15349	-0.0345464	4.71471	5.86819	4.68016	15	4	18	5	28	8
Ran-binding protein 10	A0A0D9SEU5	RANBP10	5.96582	7.32096	5.97111	6.25916	5.04809	8.18279	9.30975	6.73768	6.75822	8.14349	9.97513	7.53807	6.30571	7.54141	6.41574	6.28542	5.79724	7.41642	1.72564	1.48005	0.245591	6.11514	7.84078	6.36073	1.11591	1.33794	0.694601	0.872895	0.337242	0.917215	NaN	NaN	NaN	NaN	NaN	5	2	NaN	NaN	8	2
Heterogeneous nuclear ribonucleoprotein D0	Q14103	HNRNPD	12.6193	12.4475	13.1832	11.2794	11.4845	12.3053	13.2418	13.5882	14.6223	12.5613	13.2277	13.6907	12.6836	12.0649	12.4694	11.5655	11.4376	12.3851	1.0386	1.19005	-0.151444	12.3764	13.415	12.225	0.717186	0.681891	0.506758	3.38091	0.336299	2.72816	0.339537	0.144348	9.33264	9.67218	9.47699	43	15	36	11	39	15
U6 snRNA-associated Sm-like protein LSm3	P62310	LSM3	5.60283	7.2475	6.10558	6.36454	5.39178	5.40313	7.77432	6.85888	8.07885	7.79077	8.43283	9.27954	6.17023	6.08413	6.15055	5.40289	5.41324	5.56078	2.0806	2.11236	-0.0317552	5.85421	7.93481	5.82245	0.71861	0.802487	0.375538	1.70774	0.336299	2.47625	NaN	NaN	NaN	NaN	NaN	NaN	NaN	12	1	12	1
Msx2-interacting protein	Q96T58	SPEN	9.71706	11.0587	6.41856	6.38778	7.3319	7.72335	10.067	10.3163	6.42739	7.91097	8.44062	7.96093	8.02769	9.02934	6.91894	7.50851	8.34132	5.83238	0.673147	0.432678	0.240469	7.52763	8.20078	7.7681	1.88993	1.4621	1.12886	0.578396	0.336299	1.03292	NaN	NaN	NaN	NaN	NaN	2	5	0	1	2	5
Testin	Q9UGI8	TES	5.32479	7.35793	12.5674	9.795	10.7767	11.078	5.75314	6.84339	12.6056	10.1699	9.01903	10.5534	5.84134	6.02917	12.497	9.95485	10.5089	10.852	-0.691361	-0.637388	-0.0539732	10.2858	9.59448	10.2319	2.66964	2.52299	2.72684	0.429457	0.336299	0.14813	-1.7269	-2.80257	14.1389	12.412	11.3363	NaN	NaN	26	8	44	15
Pre-mRNA-splicing factor 18	Q99633	PRPF18	6.32155	7.94163	6.63676	6.28463	6.26043	5.77299	8.42832	6.55129	5.45483	5.39125	8.2395	9.06264	6.57396	6.39504	6.19263	6.46385	5.11496	6.67117	1.09231	0.965945	0.126361	6.30309	7.3954	6.42945	0.742059	1.59974	0.572611	0.328827	0.336299	0.623423	NaN	NaN	NaN	NaN	NaN	19	4	NaN	NaN	27	5
Protein quaking	Q96PU8	QKI	9.42748	8.31166	8.94764	7.71994	9.71437	9.1993	9.42362	9.95526	8.79064	7.38836	8.46671	9.53537	10.09	8.36772	8.92318	7.32894	6.83491	9.31904	0.0336604	0.461681	-0.428021	9.07347	9.10713	8.64545	0.744435	0.92433	1.2277	0.0352691	0.336299	0.525784	-1.62105	-3.34277	9.00355	7.38249	5.66078	18	4	22	5	26	7
Attractin	O75882	ATRN	7.01022	9.08725	6.35843	6.56832	6.69689	8.32764	8.28577	8.07746	6.86506	8.54878	8.96029	8.45389	7.54797	7.80542	6.44149	5.98249	6.29875	8.65953	1.51627	1.3751	0.141175	6.85356	8.36983	6.99473	1.10541	0.716739	1.04421	0.829738	0.335358	1.07058	NaN	NaN	NaN	NaN	NaN	4	4	NaN	NaN	4	4
U3 small nucleolar RNA-associated protein 18 homolog	Q9Y5J1	UTP18	8.69624	7.26106	9.54824	6.18031	7.51718	6.76235	8.16767	9.42009	10.2238	7.50787	8.53761	9.61346	8.659	7.78084	8.16687	7.09645	6.13558	6.26217	1.58973	1.5402	0.049525	7.38912	8.97885	7.43864	1.25013	1.01358	1.02848	1.31695	0.334419	1.39254	0.691173	4.26667	3.82963	4.5208	8.09629	11	5	11	5	17	6
Serine/threonine-protein kinase OSR1	O95747	OXSR1	6.35234	6.06854	7.2764	5.76344	8.43334	9.03293	8.24579	9.48051	7.82203	6.57474	8.15117	9.60731	10.0988	6.45994	8.29503	7.46614	6.15013	8.44501	1.38411	0.317894	1.06621	6.81437	8.19848	7.88059	1.33691	1.12531	1.45415	1.08725	0.334419	0.262807	1.25667	-0.871132	6.49474	7.75141	5.6236	16	6	9	4	26	9
Peptidyl-prolyl cis-trans isomerase FKBP5	Q13451	FKBP5	9.88435	8.81893	5.13334	6.66406	6.3198	9.10035	9.56957	10.1949	6.9659	7.00214	7.89075	8.46328	6.77123	8.56377	5.43032	6.43941	8.04418	7.42148	0.43552	1.08066	-0.645144	7.74149	8.17702	7.09635	1.87282	1.3302	1.13745	0.785156	0.334419	1.51856	NaN	NaN	NaN	NaN	NaN	26	8	NaN	NaN	33	10
tRNA (uracil-5-)-methyltransferase homolog A	F2Z2W7	TRMT2A	9.2754	10.4939	6.72242	6.33194	8.67204	9.55942	8.97347	10.0729	6.51337	9.5091	8.53683	9.54803	8.25904	9.6418	6.37472	8.33624	8.56236	6.96959	0.267565	0.943647	-0.676082	8.97372	9.24128	8.29764	1.64854	1.26411	1.17403	0.247952	0.334419	1.07007	NaN	NaN	NaN	NaN	NaN	8	3	NaN	NaN	8	3
Vesicle-associated membrane protein-associated protein A	Q9P0L0	VAPA	7.04636	6.23829	5.71242	5.70802	5.11841	6.60159	8.6343	9.15178	7.60503	7.18923	7.24963	9.40735	6.52381	6.86146	5.53571	6.78407	5.08601	6.75382	2.14431	1.48085	0.663461	5.97536	8.11967	6.63882	0.696937	0.982934	0.755336	3.45967	0.333482	2.75945	NaN	NaN	NaN	NaN	NaN	22	4	17	2	27	5
UBX domain-containing protein 4	Q92575	UBXN4	9.18239	8.77479	6.41179	7.20467	7.87762	9.83134	10.7465	11.2213	6.59827	8.88963	8.84445	10.115	7.32749	9.6541	6.95541	8.11426	5.8501	8.70349	1.17613	1.78146	-0.605329	8.3262	9.50233	7.72088	1.28436	1.67691	1.34797	1.67778	0.333482	1.45223	NaN	NaN	NaN	NaN	NaN	16	4	NaN	NaN	16	4
Thioredoxin-like protein 1 (Fragment)	K7ER96	TXNL1	8.8088	9.75766	7.53551	6.91301	7.66285	8.06528	8.09966	7.85119	8.34296	7.07286	8.9851	8.44398	7.86165	9.85395	8.85396	9.4566	9.1949	6.5538	0.357249	-0.803121	1.16037	7.86406	8.22131	9.02443	1.01654	0.643631	1.22079	0.00612309	0.333482	0.326979	-0.0193224	0.862402	8.2211	8.20178	9.08351	44	1	33	1	52	1
L-lactate dehydrogenase B chain	P07195	LDHB	12.2642	11.7829	12.674	12.1118	12.3972	12.571	12.8279	12.9344	13.479	12.8396	13.6976	14.1802	12.682	11.767	12.8193	11.8105	10.9261	12.517	0.876011	1.04301	-0.166998	12.3307	13.2067	12.1637	0.324636	0.553033	0.721352	2.84466	0.332547	1.6925	0.794439	-2.96203	7.16932	7.96376	4.2073	37	12	34	8	36	11
Trifunctional enzyme subunit beta mitochondrial	P55084	HADHB	11.4374	11.6885	12.4089	8.67857	13.0903	11.1432	10.2689	12.6356	11.4311	12.2907	12.6704	12.8499	11.3179	12.7314	12.7132	12.7928	10.5075	12.624	0.900188	-0.205451	1.10564	11.563	12.4631	12.6686	1.51204	0.997699	0.967028	0.345823	0.332547	0.0624821	-2.78274	-0.399632	12.161	9.37823	11.7613	23	9	22	7	17	8
Protein FAM50A	Q14320	FAM50A	9.51615	10.3396	9.4801	8.57012	8.63764	10.5159	8.99941	9.3376	10.0614	9.60454	10.3525	10.102	9.85725	9.44315	10.4183	9.34156	8.79627	10.4745	0.334825	0.182753	0.152072	9.49813	9.83295	9.6502	0.817976	0.517329	0.655567	0.215383	0.332547	0.0209071	1.51735	0.171104	7.75549	9.27284	7.92659	18	4	16	4	22	5
Cold-inducible RNA-binding protein	Q14011	CIRBP	9.82292	9.41629	5.75751	9.89889	9.86966	10.5242	10.4904	10.6842	6.79849	10.1788	10.0283	11.3098	10.689	9.70924	4.59633	9.42406	9.17829	10.2942	0.488331	0.767969	-0.279638	9.84629	10.3346	9.56665	1.73059	1.59144	2.21958	1.98716	0.331614	1.51286	NaN	NaN	NaN	NaN	NaN	22	4	NaN	NaN	25	3
Polyadenylate-binding protein-interacting protein 1	Q9H074	PAIP1	10.4068	9.08934	5.98879	7.8816	9.20335	9.47687	9.26191	10.178	7.30144	9.80458	11.2812	11.2682	9.49159	9.10826	6.30074	8.2914	9.01366	8.82343	0.844966	1.07277	-0.227802	9.14635	9.99131	8.91854	1.5452	1.48394	1.14907	1.21254	0.330683	1.70333	NaN	NaN	NaN	NaN	NaN	3	1	NaN	NaN	11	4
Macrophage-capping protein	P40121	CAPG	9.88431	11.0518	10.3272	8.99732	9.69342	9.23345	8.26711	10.8406	11.6119	10.2767	6.59617	10.9559	9.62082	9.50688	11.1912	9.23112	7.58804	9.75582	0.769801	0.99481	-0.225009	9.78886	10.5587	9.56385	0.748829	1.92526	1.15468	0.0472076	0.330683	0.229885	-1.15658	1.61422	9.72385	8.56727	11.3381	19	5	19	5	19	5
2'-5'-oligoadenylate synthase 3	Q9Y6K5	OAS3	12.1459	12.1324	9.8591	8.12293	6.14257	8.58128	12.0543	11.1137	11.6726	10.4747	10.8597	11.4325	8.25984	12.0375	10.3454	8.55827	6.20186	8.38137	2.05292	2.80329	-0.750369	9.22019	11.2731	8.46982	2.36947	0.570772	1.99922	1.04383	0.329754	1.43652	-0.473676	-3.09024	10.7495	10.2758	7.65921	8	8	8	8	8	7
TAR DNA-binding protein 43	Q13148	TARDBP	9.27938	9.99322	9.58041	9.12601	9.44779	9.64337	9.25155	9.72016	11.5156	9.24869	10.0042	10.8508	6.08967	7.57577	9.70534	8.16737	9.01092	12.4572	0.348092	1.27305	-0.924954	9.5141	9.86219	8.58914	0.303558	0.912763	2.1669	0.829738	0.329754	0.946922	-2.99125	-1.91645	8.70148	5.71023	6.78503	15	6	9	3	24	6
Haloacid dehalogenase-like hydrolase domain-containing 5	Q9BXW7	HDHD5	4.93621	6.59237	8.90929	6.71905	6.58859	7.86146	6.31508	7.539	9.312	7.19219	8.20291	7.91755	7.05403	6.49787	8.77311	7.45623	6.19484	7.50279	1.07257	0.473146	0.599424	6.65571	7.72828	7.25513	1.34427	1.00873	0.910351	1.65956	0.328827	0.581699	-0.0896664	0.848375	7.9166	7.82693	8.76497	12	3	8	2	12	3
Ubiquitin thioesterase otulin	Q96BN8	OTULIN	6.38579	5.63676	10.1922	8.20828	9.36326	9.33362	6.31018	6.1444	10.4179	9.24975	10.9845	9.18359	6.38997	5.27347	7.17213	8.81205	9.29506	9.65121	0.445716	1.22458	-0.778866	8.77095	9.21667	7.99209	1.8148	2.0468	1.75756	0.924453	0.328827	0.835647	-1.27314	-2.95061	7.09508	5.82194	4.14447	NaN	NaN	3	1	9	2
Protein FAM114A2	Q9NRY5	FAM114A2	7.58564	7.82139	6.90412	4.81961	5.28717	4.92315	7.24584	7.27854	7.27258	4.98237	5.21218	7.29596	5.93539	5.24124	6.58103	5.93961	5.3739	5.56299	1.16356	1.51002	-0.346455	6.09565	7.25921	5.74919	1.37189	1.12612	0.488508	0.313364	0.328827	0.793174	-2.1574	-1.99126	8.56091	6.40351	6.56964	20	7	8	3	25	8
TBC1 domain family member 2B	Q9UPU7	TBC1D2B	5.35721	5.34029	10.6304	8.69363	9.31061	9.28792	6.78695	7.15266	8.25508	9.46142	9.50944	7.33245	7.12505	4.96659	10.1473	9.31377	9.75537	8.96913	-1.19701	-1.34769	0.150674	8.99077	7.79376	9.14145	2.22579	1.18937	1.97283	0.00966114	0.328827	0.193142	6.01092	4.59497	3.97321	9.98413	8.56818	NaN	NaN	7	4	7	5
Zinc finger protein 217	O75362	ZNF217	8.84383	6.45684	8.9107	5.66869	6.47604	6.06387	10.9649	5.8773	8.19348	6.43696	6.40717	7.18349	11.0335	10.5921	8.82505	4.84013	4.5974	6.69112	0.343783	-0.947861	1.29164	6.46644	6.81022	7.75808	1.43104	1.87316	2.81215	0.430626	0.327902	0.0942041	-1.60473	-0.284674	8.55263	6.9479	8.26796	9	6	8	5	12	8
Thyroid receptor-interacting protein 6	Q15654	TRIP6	9.85526	9.64715	5.22162	10.0331	11.0203	10.6591	9.66998	9.66313	7.19588	8.4575	10.5873	9.34392	10.2768	9.44999	6.02723	9.40663	10.4632	9.34591	-0.440678	0.0752125	-0.515891	9.9442	9.50352	9.42831	2.1137	1.17773	1.60869	0.191114	0.327902	0.00966114	NaN	NaN	NaN	NaN	NaN	22	5	NaN	NaN	13	3
U4/U6 small nuclear ribonucleoprotein Prp31	Q8WWY3	PRPF31	7.17053	8.85652	6.27536	5.95231	5.17807	5.91855	9.72789	9.34112	7.05951	7.06846	7.76155	8.1091	9.35337	8.65596	6.58543	5.22638	5.16169	6.26983	1.82149	1.50769	0.313794	6.11384	7.93533	6.42763	1.29755	1.13272	1.756	2.08831	0.326979	1.75449	NaN	NaN	NaN	NaN	NaN	13	4	NaN	NaN	12	3
Interferon-induced protein with tetratricopeptide repeats 3	O14879	IFIT3	12.5328	13.4388	10.2681	9.17168	10.2867	10.2498	13.0376	13.4128	13.5432	13.0995	12.1282	13.1855	11.2699	12.4982	10.6383	9.94642	9.20904	10.6647	2.86511	2.49095	0.374156	10.2774	13.1425	10.6515	1.62769	0.498727	1.12729	1.62525	0.326979	2.95861	-0.0348415	0.121977	11.2596	11.2247	11.3815	31	12	22	8	33	12
Negative elongation factor E	P18615	NELFE	9.13868	10.2673	9.07609	5.69444	5.38915	8.76374	9.18105	10.39	8.20188	7.76937	9.31782	10.3004	5.38664	8.85181	9.35392	6.91265	5.42476	9.00554	0.329518	1.36721	-1.03769	8.91992	9.24944	7.88223	2.01457	1.06618	1.82473	0.769551	0.326979	1.0942	1.7941	0.200009	7.17842	8.97252	7.37843	19	4	5	1	23	5
Glucose-6-phosphate 1-dehydrogenase	P11413	G6PD	9.45103	8.60207	11.0224	9.86155	10.5507	10.61	7.66867	8.71562	11.3349	9.30122	11.0843	10.864	9.24994	8.641	11.4414	9.99661	9.42926	10.3285	-0.123562	0.36965	-0.493212	10.2062	10.0826	9.71294	0.893753	1.48997	0.977939	0.209715	0.326979	0.0145735	1.89433	-1.19676	11.7133	13.6077	10.5166	54	13	48	21	60	25
MAP kinase-activated protein kinase 2	P49137	MAPKAPK2	9.96809	9.49593	9.59111	9.13648	8.93531	9.8413	10.9358	10.0414	10.8036	9.94686	8.77136	10.8147	10.9352	10.049	9.42431	9.24817	8.12283	10.3939	0.878994	0.685844	0.19315	9.54352	10.4225	9.73667	0.398688	0.826031	0.989596	1.82681	0.326058	1.24872	1.43741	0.196269	8.99701	10.4344	9.19328	10	3	3	1	6	2
Regulator of nonsense transcripts 1	Q92900	UPF1	9.4061	9.66035	6.14264	8.63804	10.0034	9.9969	10.26	10.7994	10.5019	9.60537	10.7536	11.1969	10.4636	9.62244	5.84112	9.42412	9.46532	10.2159	1.09452	1.08387	0.0106535	9.53323	10.6277	9.54388	1.47602	0.546861	1.68554	1.38091	0.326058	0.943095	NaN	NaN	NaN	NaN	NaN	41	35	31	25	44	35
Importin subunit alpha-5	P52294	KPNA1	10.9711	10.8718	10.3623	8.75208	9.79227	10.4663	11.2973	11.8523	11.7802	10.6688	11.2934	12.0683	10.6718	10.3452	10.0049	9.69973	8.2931	10.6601	1.12444	1.36366	-0.239223	10.4143	11.5387	10.1751	0.825334	0.509898	0.89356	2.61083	0.325139	2.24109	0.950608	-3.21525	9.1717	10.1223	5.95645	24	5	17	4	28	6
Calponin	B4DDF4	CNN2	6.0356	6.39555	11.9613	10.8277	11.5542	11.5083	6.16394	5.69594	12.0392	10.3539	9.46113	9.93827	6.04688	4.72199	12.2686	10.9468	11.0473	11.8022	-1.46834	-1.29731	-0.17103	11.168	9.6997	10.997	2.7364	2.49409	3.23113	1.05306	0.325139	0.55752	1.03544	1.4737	8.52023	9.55566	9.99393	NaN	NaN	39	9	36	7
Differentially expressed in FDCP 6 homolog	Q9H4E7	DEF6	11.0934	11.0562	11.0002	9.79023	10.3189	11.1195	10.7457	10.6953	11.2827	10.4306	10.5183	10.8267	10.9944	10.8493	10.7388	10.1472	10.0949	11.115	-0.307727	-0.0735526	-0.234174	11.0282	10.7205	10.794	0.550522	0.299463	0.434317	0.0409586	0.325139	0.251812	0.159724	4.22319	6.07326	6.23299	10.2965	5	3	10	5	11	6
Heat shock protein 105 kDa	Q92598	HSPH1	9.82453	9.43198	8.54632	4.14299	6.14392	6.2021	12.2418	12.6342	12.1391	9.79497	9.89597	11.8016	8.98877	6.31441	9.4391	5.21214	5.49934	5.96889	4.59614	5.8287	-1.23256	7.37421	11.9703	6.14165	2.23339	1.24706	1.83469	3.18111	0.324222	3.27084	NaN	NaN	NaN	NaN	NaN	66	42	57	36	66	39
TRAF-interacting protein with FHA domain-containing protein A	Q96CG3	TIFA	7.7305	7.99921	5.14735	4.99209	7.3185	8.63492	8.47427	8.89169	8.27933	7.28077	8.74483	8.61471	8.12148	8.16078	8.74419	5.65286	7.7734	6.71659	1.01999	0.597049	0.422942	7.5245	8.54449	7.94744	1.53397	0.579196	1.13724	1.5376	0.324222	1.22403	1.70968	3.03232	7.43396	9.14364	10.4663	7	1	7	1	22	3
28S ribosomal protein S36 mitochondrial	P82909	MRPS36	7.27864	6.85437	6.37788	5.84733	5.76829	6.51423	8.40973	10.916	10.4839	8.21684	9.41215	9.65242	7.07296	6.89093	7.07448	5.23485	6.42683	6.92102	3.08622	2.6263	0.459921	6.44606	9.53228	6.90598	0.580832	1.08053	0.711344	2.90309	0.323306	3.29757	NaN	NaN	NaN	NaN	NaN	45	3	45	3	45	3
Proto-oncogene c-Rel	Q04864	REL	11.0416	11.09	11.6584	8.48454	9.2684	9.80657	12.6438	13.5298	13.6365	12.8374	13.4215	14.0304	11.1813	10.8456	11.1706	8.27207	8.72537	10.3673	3.05159	2.86919	0.182398	10.4241	13.4757	10.6065	1.232	0.518449	1.27856	2.76447	0.323306	2.81531	1.78318	2.25098	8.40714	10.1903	10.6581	22	12	22	11	27	14
Reticulocalbin-1	Q15293	RCN1	8.08942	10.7728	5.32476	8.02514	5.05156	7.12825	7.57418	10.1394	8.90956	8.95521	8.52521	9.38565	8.41333	8.49889	6.52708	7.32553	8.64886	8.81551	1.35569	0.476278	0.879415	7.5767	8.93239	8.45611	2.10417	0.856984	0.907905	0.974694	0.323306	0.856985	-1.8139	-3.26539	6.65592	4.84202	3.39053	22	4	5	1	32	5
Steroid receptor RNA activator 1	Q9HD15	SRA1	8.87692	8.52693	10.2911	10.0942	6.39375	7.64523	8.86273	9.84298	10.1892	10.1315	10.4824	11.342	9.91561	9.42452	10.2614	8.61603	9.06786	7.2406	1.45842	0.914145	0.544271	8.70192	10.1603	9.24619	1.47951	0.810441	1.07806	0.943095	0.323306	0.688246	-0.624362	-2.1752	10.902	10.2776	8.7268	5	1	22	3	14	3
ELAV-like protein 1	Q15717	ELAVL1	10.202	10.1499	10.1279	10.1239	10.8775	11.3125	10.9814	12.4189	11.792	11.1625	11.9089	12.2813	10.3342	9.52554	10.5158	9.98613	10.4484	11.2883	1.67449	1.45913	0.215356	10.1759	11.8504	10.3913	0.507346	0.581747	0.588209	2.6038	0.322393	2.16558	0.487458	-3.14547	11.8614	12.3489	8.71596	37	10	37	9	37	10
Schlafen family member 5	Q08AF3	SLFN5	5.08975	9.9618	7.04045	10.6703	11.2437	10.9767	8.74345	7.88105	8.78264	10.7838	10.5237	11.8599	6.50911	5.96947	7.90749	10.1779	10.2793	10.5664	-0.662901	0.610444	-1.27334	10.316	9.65315	9.0427	2.51497	1.52053	2.04654	0.305395	0.322393	1.89963	NaN	NaN	NaN	NaN	NaN	4	2	2	1	5	4
ATP-dependent RNA helicase DDX3Y	O15523	DDX3Y	9.46277	8.59485	4.66124	6.26911	5.51152	8.25635	10.1638	10.7306	8.10748	8.2213	7.33584	8.4146	10.0208	7.86913	6.37257	4.92941	7.16169	8.72151	1.05522	0.80254	0.252679	7.26273	8.31795	7.51541	1.91371	1.31823	1.78749	1.80967	0.321482	1.04721	NaN	NaN	NaN	NaN	NaN	42	6	37	2	45	6
Protein SEC13 homolog	P55735	SEC13	8.10842	8.7238	5.8346	8.45849	6.98596	7.6532	8.37773	8.99181	6.72689	7.8282	8.27137	9.84912	9.47409	12.2732	6.98504	5.86329	7.63438	7.35103	0.443739	0.831849	-0.38811	7.88081	8.32455	7.4927	1.07242	1.0557	2.28765	0.876148	0.321482	0.0305841	NaN	NaN	NaN	NaN	NaN	28	6	NaN	NaN	27	6
Tyrosine-protein kinase Lyn	P07948	LYN	7.97459	9.1552	9.55273	6.19614	6.80129	9.63014	7.85723	8.36855	9.72117	6.93038	7.6311	8.89242	10.0156	10.8227	9.30684	6.06393	6.82337	8.55413	-0.452	-0.81759	0.36559	8.56489	8.11289	8.93048	1.47025	0.986726	1.84576	0.0177288	0.321482	0.234331	0.535651	1.27103	9.93134	10.467	11.2024	15	5	18	6	29	9
Histone H1.5	P16401	H1-5	11.7503	11.3071	13.2117	10.8556	11.0428	12.5722	10.805	12.4389	12.7207	10.3607	11.2537	13.0538	11.8573	12.2913	12.7584	10.4798	12.1057	12.4928	0.317651	-0.352162	0.669814	11.5287	11.8463	12.1985	0.927292	1.11205	0.805655	0.0190881	0.320572	0.388277	-0.898425	0.337037	11.2888	10.3904	11.6258	10	2	10	2	10	2
Pleckstrin homology domain-containing family A member 1	Q9HB21	PLEKHA1	5.66493	6.20644	5.92362	4.24849	4.97039	7.77742	6.62252	7.86901	6.75115	6.6148	8.10465	8.85888	6.33205	5.1937	6.73968	5.46282	4.90987	7.66221	1.5158	1.41265	0.103158	5.79427	7.31008	5.89743	1.20036	0.944174	1.05189	2.18243	0.319664	1.3851	NaN	NaN	NaN	NaN	NaN	3	1	NaN	NaN	6	2
CD2 antigen cytoplasmic tail-binding protein 2	O95400	CD2BP2	9.46107	8.79334	6.60302	8.30008	9.32679	9.08834	10.4384	11.3604	6.53964	9.59595	10.8114	10.61	11.7932	8.06048	6.00872	7.39215	7.67342	8.02109	1.58335	2.67694	-1.09359	8.94084	10.5242	7.84725	1.0605	1.7402	1.93308	1.86328	0.318759	1.18243	NaN	NaN	NaN	NaN	NaN	16	4	NaN	NaN	41	7
GTPase-activating protein and VPS9 domain-containing protein 1	Q14C86	GAPVD1	6.86172	6.4911	10.4219	9.39416	9.15664	9.795	6.66107	5.9917	10.2364	10.0359	10.6553	10.6516	6.55953	6.06531	10.6713	9.93396	9.14083	10.7025	0.860735	0.598743	0.261992	9.2754	10.1361	9.53739	1.61936	2.12513	2.04983	0.50307	0.318759	0.28735	-2.15434	-2.45265	10.5658	8.41143	8.11312	14	14	9	9	17	14
Transformer-2 protein homolog alpha	Q13595	TRA2A	6.31583	6.79094	6.99555	6.21433	5.30808	6.78161	7.12101	4.27516	6.38237	5.15218	6.08795	6.48766	7.13386	6.47003	4.4793	5.64125	5.8697	6.60869	-0.313555	0.0652936	-0.378849	6.54872	6.23516	6.16987	0.614324	1.02973	0.930423	0.413413	0.318759	0.0772745	NaN	NaN	NaN	NaN	NaN	14	3	5	1	12	2
Wiskott-Aldrich syndrome protein family member 2	Q9Y6W5	WASF2	6.80336	6.82807	6.21506	6.42445	11.0488	5.48211	6.88118	8.34784	7.73911	6.48705	7.44029	9.80074	6.27801	6.74027	5.7603	5.77437	6.33013	7.71864	0.975793	1.28563	-0.309837	6.6139	7.5897	6.30407	1.98017	1.18342	0.730507	0.245652	0.318759	2.45967	NaN	NaN	NaN	NaN	NaN	3	1	3	1	5	2
Breast carcinoma-amplified sequence 3	Q9H6U6	BCAS3	6.19881	6.19919	7.73539	7.19761	5.42861	8.30501	6.66408	6.91602	8.57569	8.03458	10.5086	8.70964	6.20321	5.08141	7.21091	5.18967	7.91265	6.36143	1.60674	2.02281	-0.416076	6.6984	8.30513	6.28232	1.08532	1.39701	1.10969	0.920819	0.317855	2.48413	0.949331	2.42498	4.6369	5.58624	7.06188	NaN	NaN	6	3	6	3
Importin-8	O15397	IPO8	9.93245	9.79696	10.4854	7.36405	10.1948	10.3072	8.63557	10.2932	10.4027	9.08242	10.313	9.62143	10.7974	9.72743	10.7847	9.18651	8.57958	11.1683	-0.106268	-0.298737	0.192468	10.0636	9.95734	10.2561	1.16173	0.740053	1.0354	0.0362122	0.317855	0.216811	-0.335558	-0.308935	9.20318	8.86762	8.89424	5	4	4	3	5	4
A-kinase anchor protein 17A	Q02040	AKAP17A	7.72642	8.79084	6.2205	8.76398	9.27347	6.4753	9.09895	10.3009	5.97213	8.68699	9.30857	8.42396	7.85804	7.95733	6.21812	9.06905	9.49625	5.70435	0.647773	0.985283	-0.337511	8.2452	8.89297	7.90769	1.28867	1.4548	1.5079	0.954677	0.316953	0.774691	NaN	NaN	NaN	NaN	NaN	11	5	NaN	NaN	5	3
Protein FRG1	Q14331	FRG1	6.18281	7.22207	5.78385	11.348	5.42585	11.3077	8.48091	8.2009	7.31205	6.67327	6.49585	8.03565	7.01651	9.32499	7.12358	4.82867	5.30515	7.29251	0.971408	0.603798	0.36761	6.70244	7.67385	7.07005	2.73882	0.831973	1.60556	0.107349	0.316953	0.793174	NaN	NaN	NaN	NaN	NaN	17	4	NaN	NaN	9	2
NADP-dependent malic enzyme	P48163	ME1	7.28734	6.62319	5.60884	6.77795	7.32247	8.37678	6.00329	6.35599	8.47318	6.82413	6.15848	7.06744	6.56481	5.30638	7.89899	6.73525	6.51299	6.11282	-0.442586	0.0511603	-0.493746	7.03264	6.59006	6.5389	0.917462	0.907076	0.847192	0.103474	0.316053	0.471083	3.21388	1.18981	4.74206	7.95594	5.93187	13	4	13	4	20	7
E3 UFM1-protein ligase 1	O94874	UFL1	7.71383	8.33543	9.62042	7.86462	8.15127	11.2155	11.2438	11.165	9.82524	9.90501	9.86076	11.1675	7.54009	7.49498	9.58988	9.0047	9.88	11.1511	2.29167	1.23773	1.05393	8.24335	10.535	9.29729	1.35626	0.728596	1.41938	1.50031	0.315155	0.958607	1.47054	0.0999713	7.49905	8.96959	7.59902	22	12	9	5	19	11
PHD finger protein 6	Q8IWS0	PHF6	7.45976	7.5815	5.64965	9.21191	10.3086	9.95376	8.3675	9.26637	6.55005	7.65549	8.08778	9.53578	6.18961	7.07884	6.2357	9.07957	9.64333	10.5703	-0.169066	0.148437	-0.317503	8.39671	8.22764	8.0792	1.77906	1.09265	1.87645	0.0655015	0.315155	0.0545314	NaN	NaN	NaN	NaN	NaN	28	7	NaN	NaN	30	8
FACT complex subunit SPT16	Q9Y5B9	SUPT16H	6.11734	5.4822	5.9296	5.64801	7.8838	8.0427	6.98596	6.97315	6.33485	7.35878	9.55718	11.0701	6.7909	6.39313	5.75823	5.45418	9.75163	6.89579	1.1489	0.580354	0.568547	6.02347	7.17237	6.59202	1.14251	1.84954	1.53451	2.06651	0.314258	0.896196	NaN	NaN	NaN	NaN	NaN	10	7	NaN	NaN	10	8
Muscleblind-like protein 1 (Fragment)	H7C4T5	MBNL1	10.8318	11.4879	11.7555	11.0843	11.3776	11.329	10.6016	11.0758	12.6293	11.4425	11.4505	11.5124	11.2733	10.6994	12.1226	10.8032	10.6466	11.3425	0.0932341	0.408289	-0.315055	11.3533	11.4465	11.0382	0.32082	0.671478	0.561243	0.316953	0.314258	0.667562	1.08647	-1.40181	7.1917	8.27817	5.78989	9	3	9	3	9	3
ADP-ribosylation factor-like protein 1	P40616	ARL1	5.49676	5.47027	7.96139	4.75652	6.6464	6.30754	7.88179	6.25732	7.61839	6.22915	4.38743	6.44695	5.16433	5.57855	8.56255	6.36422	5.91074	6.55832	0.449987	0.214655	0.235332	5.90215	6.35214	6.13748	1.12885	1.24521	1.19437	0.219683	0.314258	0.0665127	0.403443	-2.16769	7.06587	7.46932	4.89818	27	3	33	4	45	5
Microtubule-associated protein RP/EB family member 2	Q15555	MAPRE2	5.25379	6.64371	6.11445	5.29759	5.08962	5.85481	9.93612	9.84441	8.96518	8.46041	9.7057	10.6896	5.65443	5.04866	5.82095	5.46228	5.39053	5.52115	4.19885	4.28334	-0.0844831	5.5762	9.77505	5.49172	0.603233	0.783924	0.261797	3.86646	0.313364	4.06399	NaN	NaN	NaN	NaN	NaN	23	5	20	4	15	3
Reticulon-4	Q9NQC3	RTN4	9.01296	8.79325	8.13796	4.40692	5.42795	7.67645	8.31805	8.92273	8.30902	8.71545	5.60532	9.47583	6.01349	7.72533	9.23599	8.72431	8.82801	7.967	0.609539	0.171094	0.438445	7.90721	8.51675	8.34565	1.89011	1.35428	1.15931	0.61261	0.313364	0.0609802	-1.36744	2.0909	7.63887	6.27143	9.72977	6	4	5	3	9	5
40S ribosomal protein S8	P62241	RPS8	12.5276	12.6579	14.3706	12.1244	12.5052	13.7879	12.193	12.1019	14.1327	15.6993	14.2958	13.2094	12.674	11.6725	14.5636	12.55	15.2179	13.587	1.07828	0.540587	0.537691	12.5928	13.6711	13.1305	0.877576	1.38213	1.33601	0.374688	0.313364	0.140261	-0.752286	-1.46998	14.3807	13.6284	12.9108	34	6	45	9	32	6
Phosphoprotein associated with glycosphingolipid-enriched microdomains 1	Q9NWQ8	PAG1	7.0635	6.96255	5.5964	10.2066	8.26763	10.1916	5.21804	5.95729	6.08603	9.37506	10.0388	10.3136	7.60259	7.06544	7.02887	9.65751	8.72004	9.60929	0.0649815	-0.430766	0.495747	7.66557	7.73055	8.16131	1.86872	2.31537	1.21306	0.157391	0.313364	0.349692	NaN	NaN	NaN	NaN	NaN	7	2	4	1	13	4
Plakophilin-1	Q13835	PKP1	13.0996	14.9012	11.8188	11.1359	10.4774	11.4636	11.6573	12.3783	11.959	10.8269	11.352	10.9129	11.8358	13.2834	11.3962	11.0864	12.312	10.7421	-0.136551	-0.111342	-0.0252094	11.6412	11.5047	11.616	1.60487	0.604211	0.922166	0.598599	0.312471	0.480172	1.19951	-0.839396	12.1619	13.3614	11.3225	24	16	28	17	7	4
Glyoxylate reductase/hydroxypyruvate reductase	Q9UBQ7	GRHPR	7.8166	9.15689	6.31375	5.944	5.00209	5.51561	7.65814	11.1877	6.48066	6.1056	6.52834	7.06016	6.09261	5.34965	6.53979	6.34328	5.39898	6.63198	0.665374	0.576301	0.0890737	6.12887	6.79425	6.21795	1.56561	1.88387	0.562176	1.16941	0.31158	0.74958	NaN	NaN	NaN	NaN	NaN	22	4	13	2	18	3
Phosphate carrier protein mitochondrial	F8VVM2	SLC25A3	11.5468	11.7964	11.1699	10.6414	11.4723	11.8221	12.7666	13.2684	13.2223	12.3389	13.1386	13.4844	12.0569	9.9183	11.7495	10.3959	10.9873	11.7079	1.6709	1.83284	-0.161949	11.5095	13.1804	11.3476	0.444977	0.414459	0.849039	4.54975	0.310691	2.51428	1.58298	-0.128596	5.72481	7.30779	5.59622	31	7	18	5	18	5
Arf-GAP domain and FG repeat-containing protein 1	P52594	AGFG1	7.04766	6.02192	6.45416	6.7747	6.39954	7.85075	7.09645	6.83655	10.7283	10.4129	11.188	11.9434	6.28606	5.69291	7.98299	5.84167	5.09871	7.81205	3.95615	4.50671	-0.550566	6.61443	10.5706	6.06386	0.63889	2.18129	1.18333	1.81531	0.310691	1.92445	NaN	NaN	NaN	NaN	NaN	NaN	NaN	10	3	9	3
ATP synthase subunit gamma mitochondrial	P36542	ATP5F1C	10.8714	11.5029	9.59902	9.6761	8.07012	8.52356	12.1323	9.92507	10.6759	10.7038	10.1279	10.9819	10.0326	11.1415	9.27023	10.1711	9.81073	9.62699	1.05228	0.768179	0.284105	9.63756	10.6898	9.92166	1.3171	0.779666	0.638801	0.89279	0.310691	0.759451	2.20286	0.203707	4.78753	6.99039	4.99123	15	4	11	3	11	3
Serine/threonine-protein phosphatase 2B catalytic subunit alpha isoform	Q08209	PPP3CA	12.1471	11.1576	11.0539	10.0104	10.7288	13.6783	11.2926	11.7556	11.7593	9.97255	11.0694	11.1689	11.735	12.1393	11.3849	9.97025	10.418	10.5255	0.125037	0.275559	-0.150522	11.1057	11.2308	10.9552	1.28727	0.655613	0.849189	0.234331	0.310691	0.289883	-1.22559	-1.83347	12.098	10.8724	10.2646	19	7	15	6	17	6
Zinc finger protein 644	Q9H582	ZNF644	5.75076	7.29777	5.3385	7.289	6.59579	8.65521	7.62322	9.77187	9.19249	6.34174	8.12045	8.92597	6.41098	8.31075	8.90557	7.36186	5.09367	8.0227	1.58081	0.83093	0.749882	6.9424	8.52321	7.69228	1.20038	1.23893	1.39773	1.10073	0.309804	0.876148	0.91093	-0.316084	7.99084	8.90177	7.67476	8	6	2	1	10	8
Zinc finger CCHC domain-containing protein 3	Q9NUD5	ZCCHC3	8.85674	5.41613	10.7525	10.5027	10.2021	9.40182	11.4063	11.3591	8.48836	9.68024	10.4986	9.76711	7.78869	13.0532	9.85775	11.5362	9.03864	10.0081	0.330859	0.199882	0.130977	9.80197	10.1328	9.93295	1.97924	1.12026	1.857	0.366532	0.309804	0.00524306	-0.143433	-1.30859	9.91998	9.77655	8.61139	37	8	13	4	27	7
Myotubularin-related protein 6	Q9Y217	MTMR6	9.42145	8.97965	8.74779	8.90863	8.45914	9.6768	10.42	9.9477	10.0629	9.41638	9.36076	10.3124	8.99994	9.326	7.78293	8.87221	8.46254	9.88004	1.06113	1.0692	-0.00806475	8.94414	10.0053	8.93608	0.445947	0.445314	0.719855	3.20273	0.308919	1.80134	1.39872	2.06889	6.37132	7.77004	8.4402	16	9	15	8	24	12
Vimentin	P08670	VIM	12.8249	12.26	12.5998	12.6341	12.9193	13.6862	13.9851	14.5546	13.3869	14.1113	14.8075	15.4468	12.7895	11.8271	13.0868	12.8452	13.2533	13.7124	1.60344	1.36697	0.236465	12.7295	14.333	12.966	0.480998	0.71633	0.629894	3.0655	0.308919	2.20135	0.382818	-2.17708	10.0569	10.4397	7.87983	73	36	62	26	72	31
Cellular nucleic acid-binding protein	P62633	CNBP	11.1445	10.8963	11.3983	10.2127	11.1175	11.9289	11.4298	11.8715	12.5651	11.4879	11.6857	12.2246	10.8417	10.8711	12.0234	10.7226	9.67793	11.1224	0.647585	0.922185	-0.274601	11.131	11.7786	10.8564	0.566635	0.443254	0.753312	2.09854	0.308919	2.20831	-1.4331	-1.50293	5.77241	4.33931	4.26948	44	6	44	6	44	6
Uncharacterized protein (Fragment)	H0YHG0	Uncharacterized protein (Fragment) OS=Homo sapiens OX=9606 PE=1 SV=1	9.67159	9.39253	11.0998	8.66693	9.1766	10.4308	10.7037	10.7963	10.8048	9.98897	10.5264	10.8485	9.11142	10.9912	10.1812	8.67377	8.47509	9.12982	1.21794	1.62938	-0.41144	9.53206	10.75	9.12062	0.885499	0.325867	0.96716	1.59176	0.308919	1.76195	0.0273085	-0.387057	10.9422	10.9695	10.5552	6	2	8	3	8	3
Cyclin-G-associated kinase	O14976	GAK	6.19173	5.83469	5.3965	8.34598	8.58924	9.37162	7.69007	5.7232	7.8996	9.80151	9.4452	9.73357	5.77094	6.2528	6.12352	7.86227	8.74359	9.89286	1.40354	1.61486	-0.211321	7.26886	8.6724	7.05753	1.67605	1.59705	1.66268	1.46092	0.308919	1.04191	-0.00317192	-0.664522	6.49435	6.49118	5.82983	14	10	6	4	15	11
Ubiquitin carboxyl-terminal hydrolase isozyme L5	Q9Y5K5	UCHL5	9.32438	7.51483	5.58286	12.9229	13.5867	13.9276	8.16093	8.98763	6.88781	13.6847	14.2821	13.8603	7.02547	6.85574	6.64155	13.0651	13.2369	13.9929	0.21254	1.2909	-1.07836	11.1237	11.3362	10.0453	3.51041	3.32199	3.62539	0.575118	0.308919	1.31515	-1.15937	-1.85514	7.14129	5.98192	5.28615	30	6	21	4	32	7
YLP motif-containing protein 1	P49750	YLPM1	9.74806	8.59309	7.57886	7.55213	5.42658	7.6111	9.72238	9.91319	9.56163	5.97354	5.90586	8.32067	8.23467	9.49911	6.45429	7.8247	5.71316	7.09064	1.34617	1.48348	-0.137308	7.59498	8.94115	7.45767	1.42752	1.86199	1.34832	0.420216	0.308919	0.512862	NaN	NaN	NaN	NaN	NaN	10	17	7	13	14	21
Myotubularin-related protein 12	Q9C0I1	MTMR12	9.39015	7.58699	7.79474	6.58152	5.28101	6.0739	12.7005	5.52907	6.03362	6.18223	6.49051	5.64105	10.2033	8.12825	9.74668	5.55502	5.70597	5.34191	-0.976328	-0.809184	-0.167144	7.08425	6.10792	6.91711	1.45554	2.76813	2.20872	0.00877392	0.308919	0.138466	1.21781	0.676348	6.54534	7.76315	7.22168	4	2	4	2	7	3
PEST proteolytic signal-containing nuclear protein	Q8WW12	PCNP	9.68816	10.014	8.29292	5.52041	6.4273	8.59175	9.71323	11.2495	10.0664	9.62593	9.31114	10.5671	6.4837	9.58594	8.90899	5.20031	6.83857	8.95187	1.44746	2.01601	-0.56855	8.44233	9.8898	7.87378	1.78417	0.712249	1.73474	1.767	0.305395	2.33255	NaN	NaN	NaN	NaN	NaN	17	2	17	2	17	2
RNA polymerase-associated protein CTR9 homolog	Q6PD62	CTR9	10.9944	10.5497	7.96423	6.39686	7.7187	8.48567	11.8275	11.1912	7.05094	8.30296	9.06948	9.83883	9.43615	9.54433	6.83744	6.33426	8.9107	9.09579	1.2292	0.450904	0.778301	8.22495	9.45415	9.00325	1.7629	1.7886	1.40194	1.0804	0.305395	1.55752	NaN	NaN	NaN	NaN	NaN	8	7	4	3	11	8
ATP-dependent 6-phosphofructokinase platelet type	Q01813	PFKP	6.27582	6.02608	6.51363	5.71228	5.67606	6.9397	6.96832	8.69679	9.45061	5.43546	4.91164	6.41473	9.02733	6.43243	8.08364	5.53563	4.65723	6.05821	0.540576	0.446204	0.0943713	6.15095	6.69153	6.24532	0.488543	1.79079	1.63191	0.534617	0.304518	0.232102	-1.85993	-1.38365	7.8198	5.95986	6.43615	17	7	19	9	26	14
Inner nuclear membrane protein Man1	Q9Y2U8	LEMD3	10.16	10.7202	7.87172	6.2227	5.74644	7.68489	10.3173	9.34301	9.76885	5.80369	4.00045	9.46267	7.20565	9.74035	8.31166	5.25949	6.19408	8.97324	1.62453	1.64418	-0.0196524	7.7783	9.40284	7.75865	2.01943	2.57609	1.70776	0.0259491	0.304518	0.283997	NaN	NaN	NaN	NaN	NaN	18	9	14	7	20	10
Copine-1 (Fragment)	F2Z2V0	CPNE1	6.53224	6.29137	5.85973	4.311	5.72052	7.36237	7.13761	7.88704	6.52912	6.16281	6.20214	7.65435	6.05502	6.36169	6.58781	5.04921	4.70246	5.46509	0.757812	1.07331	-0.315495	6.07555	6.83336	5.76006	1.01723	0.743339	0.751771	1.75449	0.302771	2	NaN	NaN	NaN	NaN	NaN	10	4	6	2	19	7
Signal recognition particle subunit SRP72	O76094	SRP72	6.43201	5.81041	6.14309	5.87699	5.59401	6.55445	8.79383	9.1184	9.58573	7.56727	8.91109	10.1988	6.20781	5.08331	8.25323	6.16529	5.6869	6.73796	3.0047	2.8282	0.176508	6.01004	9.01474	6.18655	0.374775	0.882299	1.08362	3.65758	0.301899	2.69465	-1.53626	0.220515	5.77314	4.23688	5.99365	15	7	4	2	15	7
Prefoldin subunit 4	E9PQY2	PFDN4	5.66837	5.43489	8.77119	5.51814	6.75582	9.62916	6.3458	5.35525	9.50526	8.76178	8.80471	9.4564	6.00146	6.32602	9.02854	5.18591	6.2488	6.35338	2.57115	2.49584	0.0753164	6.2121	8.78325	6.28741	1.81767	1.7514	1.30233	0.982967	0.301899	1.01547	1.78825	0.242116	6.39589	8.18413	6.638	NaN	NaN	20	2	28	3
V-type proton ATPase subunit E 1	P36543	ATP6V1E1	8.2198	8.25077	9.38295	7.73863	9.18894	11.0144	9.31802	8.69804	9.11069	9.13384	8.89954	8.07125	8.47411	7.98499	8.45442	8.64252	9.20862	9.48172	0.285261	0.446799	-0.161538	8.71985	9.00511	8.55832	1.18272	0.446473	0.546865	0.051587	0.301899	0.177178	-1.16714	-0.101337	9.57733	8.4102	9.476	22	5	16	4	22	5
40S ribosomal protein S16	M0R3H0	RPS16	6.64237	6.14612	6.41167	5.48742	6.09565	7.38345	9.41642	7.96619	6.56423	8.75462	9.1692	10.6329	6.31664	6.13517	7.7396	5.64827	4.7832	5.54074	2.68302	3.07019	-0.387174	6.27889	8.96191	5.89172	0.633539	1.38255	0.995541	2.30892	0.30103	1.52288	NaN	NaN	NaN	NaN	NaN	23	2	NaN	NaN	23	2
Transcription elongation factor A protein 1	P23193	TCEA1	11.2599	11.1073	6.32822	10.1669	10.9728	12.0811	11.4138	11.7235	6.58708	11.6857	12.1779	12.6237	11.2709	11.0623	6.23009	10.7004	11.332	11.8457	0.664531	0.537996	0.126535	11.0401	11.7046	11.1666	2.04883	2.2206	2.08009	1.64782	0.30103	2.32331	NaN	NaN	NaN	NaN	NaN	24	7	NaN	NaN	30	7
NADH dehydrogenase [ubiquinone] flavoprotein 1 mitochondrial	P49821	NDUFV1	8.41164	10.7625	6.62325	9.80732	10.1097	9.23936	9.95854	7.24584	6.1685	9.04442	9.67317	9.84065	7.56201	6.43256	7.25317	10.355	10.4918	9.44605	-0.164547	0.854763	-1.01931	9.52334	9.35879	8.50403	1.47583	1.57871	1.72993	0.299296	0.30103	0.0385789	NaN	NaN	NaN	NaN	NaN	11	4	NaN	NaN	15	5
Eukaryotic translation initiation factor 2 subunit 3	P41091	EIF2S3	11.2635	10.2427	9.15921	7.55674	8.38948	9.98299	11.3136	11.4075	11.2331	10.5557	10.893	11.7695	9.68426	9.10565	10.1038	8.01664	9.53167	7.49657	1.70222	1.95466	-0.252443	9.5711	11.2733	9.31866	1.34113	0.42203	1.0205	2.04191	0.300162	2.27409	-1.32555	-1.65805	9.45869	8.13314	7.80064	31	12	29	10	26	10
Ras-related C3 botulinum toxin substrate 1	P63000	RAC1	8.66256	9.54458	9.57274	8.47342	9.96006	10.9439	9.65227	10.1325	10.9056	10.3434	10.3338	10.6544	10.1004	8.10145	10.9196	9.01396	10.4368	10.5316	0.779959	0.0700092	0.709949	9.55866	10.3386	10.2686	0.900538	0.432381	1.07443	1.32606	0.300162	0.562249	-1.62626	1.28664	5.68571	4.05945	6.97235	27	2	27	2	27	2
Programmed cell death 6-interacting protein	Q8WUM4	PDCD6IP	12.33	12.8491	11.2269	8.71352	10.2163	10.7476	12.1901	12.767	12.2845	10.6179	11.3777	11.7719	11.5679	12.1838	11.3468	9.6954	9.19916	10.7724	0.993717	0.921344	0.0723724	10.9872	11.981	11.0596	1.49292	0.760405	1.14778	1.28651	0.300162	2.13906	1.81096	-0.638357	10.5849	12.3958	9.94651	42	28	29	18	44	28
Zinc finger matrin-type protein 2	Q96NC0	ZMAT2	6.72851	5.69665	7.86913	5.7477	5.99465	4.20516	5.88415	7.07938	9.01976	7.08034	5.95086	8.45775	6.05488	5.96786	7.74167	5.15255	5.84377	9.68008	1.20869	1.06849	0.140195	5.87117	7.07986	6.01137	1.21588	1.28076	1.67548	0.823909	0.300162	0.481486	1.46242	-0.619622	4.78321	6.24563	4.16359	NaN	NaN	6	1	16	2
Heterogeneous nuclear ribonucleoprotein M	A0A087X0X3	HNRNPM	11.9018	11.6562	6.10033	9.64171	10.2837	10.3535	12.3998	13.3529	6.89981	11.6356	12.3606	11.3021	10.3045	11.6868	6.68892	9.5944	9.26047	10.8582	1.67956	2.0487	-0.36914	10.3186	11.9981	9.94943	2.09287	2.2812	1.72736	2.34008	0.299296	1.79588	NaN	NaN	NaN	NaN	NaN	34	12	NaN	NaN	43	14
Mitochondrial-processing peptidase subunit beta	O75439	PMPCB	9.82793	10.6282	6.70978	9.56535	10.4235	10.5683	10.8743	11.3066	6.25698	10.8612	11.3129	11.3891	10.3808	9.707	6.27926	9.91462	10.003	10.4714	0.964699	1.13164	-0.166944	10.1257	11.0904	9.95879	1.48842	2.01044	1.58432	1.45469	0.299296	1.85387	NaN	NaN	NaN	NaN	NaN	9	4	NaN	NaN	13	5
Signal transducing adapter molecule 1	Q92783	STAM	6.18686	6.21861	6.51367	5.7062	5.07907	5.51438	9.50239	9.72228	10.5143	7.45541	9.84948	10.8293	6.05408	6.4478	5.60534	5.69479	6.75636	6.19436	3.83935	3.66166	0.177688	5.94653	9.78588	6.12422	0.531996	1.18497	0.43995	3.15058	0.297569	3.19044	NaN	NaN	NaN	NaN	NaN	13	4	10	3	10	3
[truncated: 1,107 more rows]

## Sheet: P_USvA>1.3
Protein	ID	Gene	MAIT_US_1	MAIT_US_2	MAIT_US_3	MAIT_US_4	MAIT_US_5	MAIT_US_6	MAIT_A_1	MAIT_A_2	MAIT_A_3	MAIT_A_4	MAIT_A_5	MAIT_A_6	MAIT_I_1	MAIT_I_2	MAIT_I_3	MAIT_I_4	MAIT_I_5	MAIT_I_6	Diff_USvA	Diff_IvA	Diff_USvI	median_US	median_A	median_I	SD_US	SD_A	SD_I	P_USvA	P_USvI	P_IvA	Diff_USvA_no AHA	Diff_USvI_no AHA	MAIT_US_no AHA	MAIT_A_no AHA	MAIT_I_no AHA	Coverage (%)_AHA1	#Unique_AHA1	Coverage (%)_AHA2	#Unique_AHA2	Coverage (%)_AHA3	#Unique_AHA3
[truncated: 867 more rows]

[truncated: 7 more sheets: Diff_USvA>1, Diff_USvA>1_high confident, Diff_USvA<-1, P_USvI>1.3, Diff_USvI>1, Diff_USvI<-1, Legend]
