# Supplementary material for: Translatome analyses by bio-orthogonal non-canonical amino acid labeling reveal that MR1-activated MAIT cells induce an M1 phenotype and antiviral programming in antigen-presenting monocytes
Source: Front Immunol. 2023 Feb 16;14:1091837. doi: 10.3389/fimmu.2023.1091837 (PMC9977998; doi:10.3389/fimmu.2023.1091837)
Supplement: Supplementary Table 2 — Bicellular_THP-1. [file Table_2.xlsx]

## Sheet: THP-1 translatome
Protein	ID	Gene	THP_US_1	THP_US_2	THP_US_3	THP_US_4	THP_US_5	THP_US_6	THP_A_1	THP_A_2	THP_A_3	THP_A_4	THP_A_5	THP_A_6	THP_I_1	THP_I_2	THP_I_3	THP_I_4	THP_I_5	THP_I_6	Diff_USvA	Diff_IvA	Diff_USvI	median_US	median_A	median_I	SD_US	SD_A	SD_I	P_USvA	P_USvI	P_IvA	Diff_USvA_no AHA	Diff_USvI_no AHA	THP_US_no AHA	THP_A_no AHA	THP_I_no AHA	Coverage (%)_AHA1	#Unique_AHA1	Coverage (%)_AHA2	#Unique_AHA2	Coverage (%)_AHA3	#Unique_AHA3
Trinucleotide repeat-containing gene 6B protein	Q9UPQ9	TNRC6B	10.1037	9.39592	10.3232	9.72001	9.94313	9.05072	10.0898	8.09445	10.2919	9.17794	9.23898	8.02763	9.64593	8.94081	10.0336	9.25854	9.57101	8.79692	-0.623107	-0.206317	-0.41679	9.83157	9.20846	9.41478	0.470309	0.956001	0.465142	1.44009	3.79588	0.453457	3.84867	0.729615	6.04794	9.8966	6.77755	6	1	7	1	9	2
Heterochromatin protein 1-binding protein 3	Q5SSJ5	HP1BP3	12.6167	12.5128	9.90709	9.22697	11.3177	10.5854	12.1381	12.0606	8.51771	8.5324	11.9016	10.0665	11.8834	11.3626	9.07098	8.79705	10.7311	9.7912	0.0324745	0.722908	-0.690434	10.9516	10.984	10.2611	1.37902	1.73577	1.25266	0.935542	3.19382	0.455932	0.849756	2.92038	5.15793	6.00769	8.07831	22	8	9	4	24	9
26S proteasome non-ATPase regulatory subunit 3	O43242	PSMD3	12.9415	11.979	12.8042	11.4015	12.8053	12.0303	12.6648	13.6636	13.0147	11.8872	13.145	13.2599	13.3493	12.4955	13.2298	11.833	13.0071	12.252	0.662658	0.328595	0.334063	12.4172	13.0799	12.7513	0.616411	0.609531	0.598413	1.04191	3.07058	0.356547	0.605172	-1.10934	8.38621	8.99138	7.27687	28	11	10	4	29	11
Peptidyl-prolyl cis-trans isomerase FKBP8	Q14318	FKBP8	13.8536	13.7665	13.5051	12.094	12.8771	12.866	13.5504	14.1957	13.3999	12.1863	12.7384	13.0239	14.0292	13.9243	13.646	12.2758	13.1392	12.9235	0.0208759	-0.180677	0.201553	13.1911	13.2119	13.3926	0.673908	0.696257	0.671519	0.0741724	2.73518	0.537602	-1.8689	-0.976981	6.52752	4.65862	5.55054	25	7	21	6	27	8
G-patch domain and KOW motifs-containing protein	Q92917	GPKOW	11.8734	11.7686	12.1385	10.6537	11.4571	11.2919	11.6311	11.561	11.9244	10.6082	11.3025	11.4909	11.7582	11.6099	11.8611	10.3183	11.1363	10.8551	-0.0869541	0.152801	-0.239755	11.6129	11.5259	11.3731	0.524434	0.446499	0.59966	0.782516	2.61261	0.686133	0.253452	2.31472	6.65392	6.90737	8.96864	24	7	23	7	28	8
Protein transport protein Sec24D	O94855	SEC24D	13.3417	13.0632	13.9281	10.6018	13.0137	11.5326	12.8559	13.002	13.4271	10.3804	12.9422	12.1831	13.211	12.5866	13.5099	10.3368	12.63	10.8948	-0.139371	0.290805	-0.430176	13.0384	12.8991	12.6083	1.25135	1.09724	1.28429	0.273273	2.53313	0.525784	0.158946	-0.642943	14.1954	14.3543	13.5524	15	10	12	9	14	8
DNA helicase	H3BTW3	CHD9	6.55138	7.45919	7.83954	7.67744	8.28799	8.26871	9.14062	7.48099	9.00442	9.71024	9.20428	9.39343	9.12642	8.70366	9.27465	8.67274	9.01775	9.58357	1.41396	0.100364	1.3136	7.75849	9.17245	9.07209	0.642531	0.778128	0.347357	1.79588	2.50307	0.0893756	NaN	NaN	NaN	NaN	NaN	2	1	NaN	NaN	3	2
Tyrosine-protein kinase Lyn	P07948	LYN	11.6684	10.8549	11.0914	11.6968	12.385	11.6701	11.0146	12.2757	11.0074	11.7225	12.5427	11.8613	11.9495	11.2917	11.6913	11.9724	12.6086	11.8602	0.122653	-0.112952	0.235604	11.6693	11.7919	11.9049	0.536641	0.633899	0.430064	0.255707	2.48945	0.232102	2.9577	2.6374	8.50522	11.4629	11.1426	15	5	18	6	29	9
Cyclin-T1	O60563	CCNT1	12.7007	12.672	12.5344	11.6542	12.175	11.647	12.7456	12.9524	12.589	11.8003	12.1975	12.117	13.0326	12.7211	12.9119	11.9735	12.4948	11.8317	0.038547	-0.214677	0.253224	12.3547	12.3932	12.6079	0.486655	0.433835	0.495147	1.19586	2.47237	0.350665	1.05944	-0.535542	7.92339	8.98282	7.38785	14	7	13	6	13	6
BRCA1-associated ATM activator 1	Q6PJG6	BRAT1	11.4218	11.9002	12.1846	11.5874	12.3658	11.1936	12.575	10.52	12.123	11.0077	11.8464	11.7029	12.3822	12.4338	12.4527	12.1168	12.6556	11.6944	0.0308108	-0.633359	0.66417	11.7438	11.7746	12.408	0.453987	0.749347	0.338831	0.152427	2.4034	1.02503	-2.88012	-1.74373	7.85019	4.97007	6.10645	29	14	10	5	26	12
Ribosomal RNA processing protein 1 homolog B	Q14684	RRP1B	10.7317	10.8424	10.9844	9.47893	10.9226	9.54079	11.1384	11.6254	11.4054	9.98271	11.6143	11.6558	11.5873	11.5199	11.0118	9.97298	11.4986	10.2349	0.722824	0.254635	0.468189	10.787	11.5098	11.2552	0.707847	0.644975	0.706961	1.56225	2.29414	0.459671	-0.931787	-0.878874	10.043	9.11124	9.16415	12	6	12	6	18	8
RNA-binding protein 25	P49756	RBM25	12.6188	12.5313	12.0332	11.8865	12.1049	11.8876	12.2013	11.8438	12.2587	12.0687	12.3819	12.3408	13.0335	12.8454	12.6368	11.95	12.7649	12.3302	0.160951	-0.470812	0.631763	12.0691	12.23	12.7008	0.320865	0.19931	0.392847	0.0101054	2.29414	1.13787	-3.60409	0.306067	7.51507	3.91098	7.82114	17	10	5	3	25	15
RNA transcription translation and transport factor protein	Q9Y224	RTRAF	10.5733	10.8952	8.40734	9.19594	10.7808	8.644	9.41741	11.4458	8.21826	10.4008	11.412	12.0898	9.93316	9.6961	6.7013	8.84928	10.125	7.45129	1.02178	1.63369	-0.611914	9.8846	10.9064	9.27269	1.13002	1.45889	1.41904	0.536107	2.27572	1.27246	NaN	NaN	NaN	NaN	NaN	23	4	NaN	NaN	19	3
Enoyl-CoA delta isomerase 1 mitochondrial	P42126	ECI1	11.2039	10.7184	11.7925	10.1631	11.3997	10.5225	10.8405	11.5279	11.2626	9.8603	12.089	11.0697	11.5421	10.9634	12.0972	10.7115	11.5324	10.6829	0.204965	-0.0817413	0.286706	10.9612	11.1661	11.2479	0.605044	0.747311	0.561497	0.229148	2.27246	0.195861	-0.717234	-0.137156	9.3154	8.59816	9.17824	8	2	11	3	11	3
SURP and G-patch domain-containing protein 2	M0R2Z9	SUGP2	12.778	12.2777	12.8319	11.4609	11.754	11.5528	11.9765	12.6533	12.6805	10.9114	11.4164	11.6768	12.8377	12.4497	12.9877	11.5236	12.0203	11.7237	-0.189249	-0.40838	0.219131	12.0159	11.8266	12.235	0.608938	0.698918	0.597757	0.581699	2.25727	1.14813	0.324478	0.173926	7.28559	7.61006	7.45951	12	9	10	8	13	8
DDB1- and CUL4-associated factor 5	Q96JK2	DCAF5	10.4232	10.8948	6.68102	9.19348	9.71248	8.29971	10.4114	9.98812	7.55569	10.385	9.90563	9.95321	10.9486	11.1306	7.65734	10.021	10.0729	9.46506	0.517686	-0.0762963	0.593982	9.45298	9.97066	10.047	1.53539	1.07357	1.25501	0.61261	2.2204	0.309804	NaN	NaN	NaN	NaN	NaN	7	4	NaN	NaN	7	4
Sterile alpha motif domain-containing protein 9-like	Q8IVG5	SAMD9L	6.45984	7.0278	6.94302	8.74826	5.13508	7.28411	8.92686	8.60326	8.65485	10.066	8.75926	9.05412	7.43774	7.34314	7.59974	9.1097	6.54891	8.21135	1.85765	1.32432	0.533332	6.98541	8.84306	7.51874	1.17336	0.543753	0.869424	2.73283	2.2161	2.85078	NaN	NaN	NaN	NaN	NaN	1	1	NaN	NaN	1	1
Heat shock 70 kDa protein 4	P34932	HSPA4	14.3024	14.8802	14.2926	14.2053	13.967	13.7918	14.8978	14.7241	14.7947	14.335	14.3392	14.2682	14.4087	15.2237	14.6285	14.4013	14.0915	14.2558	0.282676	0.126677	0.155999	14.249	14.5316	14.405	0.372322	0.275952	0.396182	1.40671	2.20343	0.162412	1.50812	0.456629	10.4416	11.9497	10.8982	44	26	34	20	49	28
Mannose-1-phosphate guanyltransferase beta	Q9Y5P6	GMPPB	6.43159	6.85636	6.21655	5.38939	5.98391	6.79025	8.10779	8.09661	7.92708	4.13282	7.15664	7.05246	6.77241	7.9926	7.71732	6.87639	6.86481	7.11832	1.21779	0.544503	0.673285	6.32407	7.54186	6.99736	0.547792	1.51657	0.509717	0.838632	2.1512	0.093665	2.59496	2.5899	7.66654	10.2615	10.2564	3	1	3	1	3	1
Phosphoglucomutase-1	A0A3B3ITK7	PGM1	10.3545	10.1452	6.65947	9.26477	9.69695	10.1972	10.507	8.95687	6.63143	9.1552	9.63858	9.97556	10.8083	10.5007	7.41281	10.3827	10.0283	10.5168	-0.52417	-1.04485	0.520678	9.92106	9.39689	10.4417	1.39411	1.35219	1.26424	0.567031	2.09259	1.96658	NaN	NaN	NaN	NaN	NaN	5	2	NaN	NaN	5	2
Nucleoside diphosphate kinase A	P15531	NME1	13.3446	13.4686	13.2777	11.4336	12.2972	12.5387	13.3504	12.4129	13.3599	11.4512	12.0527	12.5944	13.3306	13.5879	13.4594	11.5763	12.4652	12.7355	-0.404519	-0.52941	0.124891	12.9082	12.5037	13.0331	0.790918	0.74445	0.765498	0.4698	2.07936	0.872895	0.712017	0.597179	10.3017	11.0137	10.8989	45	1	47	1	47	1
Mitochondrial import receptor subunit TOM34	Q15785	TOMM34	10.3669	10.32	10.4757	9.21602	10.7399	9.02929	10.813	10.9339	11.052	8.95102	10.6411	10.7526	11.1592	11.8338	11.5027	9.93899	10.9142	9.52158	0.439365	-0.253901	0.693267	10.3434	10.7828	11.0367	0.7161	0.783647	0.903264	0.847712	2.07263	0.377786	-0.951153	-1.62639	9.27938	8.32823	7.65299	23	4	26	5	27	5
Tyrosine-protein phosphatase non-receptor type 22	Q9Y2R2	PTPN22	9.65869	9.10625	7.36845	8.51033	9.42635	8.56602	8.70567	7.33502	6.32957	7.61875	8.71792	8.6697	9.1206	8.35513	6.09183	8.25181	8.76125	6.9005	-0.691906	-0.159246	-0.53266	8.83613	8.14423	8.30347	0.825466	0.977239	1.16875	1.78781	2.01547	0.0145735	NaN	NaN	NaN	NaN	NaN	3	2	5	4	8	6
GTP-binding protein Di-Ras1	O95057	DIRAS1	8.2077	8.19224	7.82021	7.14904	7.90418	7.21752	7.87246	7.44186	7.89079	6.76818	5.48967	6.99571	8.15942	9.24384	8.97362	8.09656	8.39879	8.06614	-0.643407	-1.06031	0.416907	7.8622	7.21879	8.2791	0.464424	0.89997	0.500843	0.90309	2.00789	1.95468	NaN	NaN	NaN	NaN	NaN	6	1	NaN	NaN	6	1
Cysteine and histidine-rich domain-containing protein 1	Q9UHD1	CHORDC1	13.6314	13.3818	13.8717	13.8592	13.1479	12.6574	13.941	14.103	14.3761	13.9728	13.4775	13.5922	13.7486	13.4738	14.2651	13.9842	13.5111	12.8703	0.450315	0.32705	0.123265	13.5066	13.9569	13.6299	0.468727	0.330882	0.481167	1.96658	2.00524	0.995679	0.0451784	-0.0490742	8.59141	8.63659	8.54234	45	10	42	8	51	11
Coatomer subunit gamma-2	Q9UBF2	COPG2	9.20031	10.3626	7.73687	10.1402	9.4515	10.4681	9.85927	9.28478	8.1659	9.80116	7.71452	10.934	9.38297	11.0006	8.23009	10.3089	10.2894	10.7555	-0.252877	-0.756207	0.50333	9.79585	9.54297	10.2992	1.02668	1.18606	1.02609	0.275724	1.96257	0.677781	NaN	NaN	NaN	NaN	NaN	6	3	NaN	NaN	9	4
Nuclear pore complex protein Nup205	Q92621	NUP205	11.4571	11.1619	10.4174	10.8219	11.5937	11.6916	11.688	11.5066	10.8289	11.1811	11.6679	11.8115	11.7658	11.2759	11.1809	11.1065	11.8744	12.0337	0.277751	0.0663991	0.211352	11.3095	11.5873	11.5209	0.493773	0.37311	0.398308	2.21968	1.95078	0.468521	-4.7454	-2.86761	10.2234	5.478	7.35579	7	9	3	5	9	11
60S ribosomal protein L7a	P62424	RPL7A	12.5846	12.4912	12.3986	12.4745	11.8544	12.1789	12.7283	12.6504	11.9192	12.6691	12.1699	12.3404	12.3336	12.1439	12.1521	12.303	11.5652	11.4074	0.058825	0.347407	-0.288582	12.4366	12.4954	12.148	0.270345	0.325435	0.396399	0.295849	1.95078	1.38934	0.344166	-0.412913	11.1856	11.5297	10.7726	20	5	20	4	20	5
Cytochrome c (Fragment)	C9JFR7	CYCS	12.6308	12.5806	12.1124	10.5677	10.6574	10.8944	12.1957	11.9569	11.281	10.9383	10.4151	11.3434	11.4705	11.6934	11.8846	10.1751	10.3405	9.69096	-0.191196	0.406719	-0.597915	11.5034	11.3122	10.9055	0.973107	0.652952	0.918838	0.450997	1.9393	0.735182	-0.785517	-1.22893	15.6435	14.858	14.4146	43	4	28	2	43	3
Tripartite motif-containing protein 26	Q12899	TRIM26	7.30424	8.55915	7.27171	9.83332	8.93174	9.47671	8.86137	8.97862	8.49129	10.7669	7.89112	9.83624	6.62853	7.91115	6.88372	9.92269	8.05978	8.67122	0.174551	0.93453	-0.75998	8.74545	8.92	7.98546	1.08041	1.02136	1.20704	0.732828	1.8962	1.73283	NaN	NaN	NaN	NaN	NaN	4	2	2	1	19	7
Methyl-CpG-binding domain protein 3	O95983	MBD3	10.6968	10.5435	10.1825	9.71589	10.0773	9.53898	10.301	9.56125	9.92972	9.33476	10.1096	9.53706	9.68263	9.56744	10.2656	9.23716	9.34123	8.29347	-0.38445	0.291147	-0.675598	10.1299	9.74548	9.45434	0.451322	0.375809	0.649855	1.10073	1.87615	0.809668	-0.589374	-0.577799	5.61635	5.02698	5.03855	9	2	9	2	20	4
Elongation factor 1-delta	E9PRY8	EEF1D	13.6482	13.3443	11.9365	13.4857	13.1469	12.8118	13.2513	14.0049	12.8952	13.5011	13.6021	13.1782	14.1163	13.9043	12.9293	13.7174	13.2192	13.4531	0.130599	-0.209058	0.339657	13.2456	13.3762	13.5852	0.622812	0.385472	0.442262	0.853872	1.87615	0.375718	1.24997	-0.566018	8.18249	9.43246	7.61648	20	6	10	2	20	6
Ubiquilin-1	Q9UMX0	UBQLN1	12.5335	12.4743	12.4571	11.5506	11.8983	11.5732	12.6608	12.8688	13.0676	11.6402	11.6769	12.3185	12.6111	12.4813	12.8485	11.8819	12.1997	11.8877	0.311971	0.149111	0.162859	12.1777	12.4897	12.3405	0.463365	0.60591	0.395811	0.978811	1.86967	0.131356	-0.796915	0.00579309	6.92813	6.13122	6.93393	15	3	20	4	22	3
2-deoxy-D-ribose 5-phosphate aldolase	G3V158	DERA	7.64491	8.26763	11.2489	10.3261	11.4254	9.63983	7.48595	7.76219	10.5284	9.42771	12.2079	10.7556	6.99868	7.49069	11.0214	9.5835	11.3608	9.35238	-0.00492716	0.510098	-0.515025	9.98296	9.97803	9.46794	1.55089	1.83418	1.78117	0.0670192	1.86012	0.661543	1.54315	2.94767	6.70639	8.24954	9.65406	NaN	NaN	11	2	11	2
Abl interactor 1	B6VEX4	ABI1	8.61707	8.19175	8.39618	9.80085	12.178	10.1981	7.23838	7.3141	7.33682	8.34603	12.0206	9.84596	7.28886	7.08758	8.10889	9.63787	10.8503	9.64604	-1.36754	-1.03196	-0.335576	9.20896	7.84142	8.87338	1.51227	1.91722	1.50396	2.01011	1.85387	0.0888424	NaN	NaN	NaN	NaN	NaN	NaN	NaN	4	1	12	2
DnaJ homolog subfamily C member 8	O75937	DNAJC8	11.5353	12.0607	11.539	12.2182	12.3883	12.0645	12.7191	11.6921	11.5482	12.085	12.2786	12.7832	12.7463	12.8686	11.8362	12.4178	12.6898	12.9948	0.119185	-0.536261	0.655447	12.0626	12.1818	12.718	0.354537	0.511907	0.418022	0.379864	1.84466	1.26761	-0.62375	-0.023077	11.7137	11.09	11.6907	25	4	14	3	32	6
Peptidyl-prolyl cis-trans isomerase FKBP4	Q02790	FKBP4	13.2744	13.2302	13.3326	13.9247	13.6876	13.4996	13.3394	13.9905	13.3181	13.9368	13.7022	13.4314	14.0399	13.2926	13.9421	14.2092	14.0771	13.7161	0.150673	-0.424278	0.574952	13.4161	13.5668	13.991	0.270872	0.299933	0.331241	0.442493	1.83565	0.585027	NaN	NaN	NaN	NaN	NaN	53	18	40	14	61	21
Histone H1.2	P16403	H1-2	11.2654	11.1962	11.9108	9.66945	9.59126	10.2448	11.1426	10.5352	10.9501	9.47119	10.554	9.85081	11.2826	10.5482	10.807	9.33085	8.97398	9.58798	-0.175941	0.476482	-0.652422	10.7205	10.5446	10.0681	0.950065	0.64164	0.918698	0.361511	1.83565	0.59176	0.325775	0.624897	5.11111	5.43689	5.73601	18	7	25	1	18	7
Zinc finger X-chromosomal protein	E9PEP7	ZFX	8.60303	10.2794	8.63441	9.46748	8.52015	9.87779	10.8472	11.6149	8.8943	9.78295	8.48824	9.77276	10.6301	10.6217	9.74907	10.4907	9.47147	10.1266	0.726907	-0.530758	1.25767	9.05095	9.77785	10.3086	0.752187	1.17239	0.486769	0.863279	1.82391	0.392545	-1.53224	-0.454934	6.11899	4.58675	5.66406	10	5	3	2	8	5
RING-type E3 ubiquitin transferase	H3BPG6	ZNF598	12.4317	11.5515	7.62379	11.4543	10.7138	11.194	11.6459	10.5299	7.81883	11.3552	9.72393	10.2172	11.8286	11.0357	6.67563	10.9501	10.4638	11.183	-0.950584	-0.61933	-0.331254	11.3242	10.3736	10.9929	1.66743	1.37328	1.85602	1.44612	1.82102	0.167491	NaN	NaN	NaN	NaN	NaN	18	9	NaN	NaN	3	2
Protein XRP2	O75695	RP2	11.8393	11.3625	11.1842	10.7986	12.8095	11.3459	11.1283	11.6741	10.1397	9.91932	13.0388	11.3616	11.8028	10.6609	10.6891	10.0895	12.4067	10.0824	-0.109292	0.569928	-0.67922	11.3542	11.2449	10.675	0.699272	1.13146	0.948043	0.665546	1.81531	0.313364	NaN	NaN	NaN	NaN	NaN	13	4	3	1	3	1
60 kDa SS-A/Ro ribonucleoprotein	P10155	RO60	12.5304	12.623	12.9663	11.4343	11.7941	11.3644	12.5812	12.1607	13.6182	11.1142	11.6871	11.2632	12.3788	12.4743	12.5395	10.7372	11.5452	10.5715	-0.23836	-0.0380602	-0.2003	12.1623	11.9239	11.962	0.676011	0.935678	0.893224	0.111259	1.80967	0.910095	-0.389107	-0.779408	10.2273	9.83815	9.44785	16	8	21	9	18	8
Drebrin	Q16643	DBN1	13.0567	13.1909	7.50716	11.038	12.7677	11.9858	13.0489	12.884	7.8531	10.762	11.037	11.0407	13.0191	13.1097	7.48172	10.8567	12.653	11.9246	-1.33791	-1.24998	-0.087935	12.3768	11.0388	12.2888	2.15556	1.87855	2.1433	0.772113	1.79049	0.638272	NaN	NaN	NaN	NaN	NaN	19	9	NaN	NaN	18	8
Protein strawberry notch homolog 1	A3KN83	SBNO1	11.0963	8.74578	9.82236	11.1226	11.3416	11.4925	10.5694	11.7861	10.1149	11.2082	12.0174	12.2007	11.8122	9.69133	10.5964	11.2675	12.0896	11.4996	0.387714	0.113648	0.274065	11.1095	11.4972	11.3835	1.08708	0.837542	0.882158	0.669586	1.79049	0.124939	NaN	NaN	NaN	NaN	NaN	6	6	3	2	10	7
CCR4-NOT transcription complex subunit 1	A5YKK6	CNOT1	13.0345	13.0387	12.3917	12.3497	12.3233	11.9281	12.6164	12.2426	12.259	12.7521	12.2976	12.2844	12.5394	12.7895	11.8509	11.9345	12.3899	11.6412	-0.0796437	0.128821	-0.208465	12.3707	12.291	12.1622	0.439919	0.218571	0.447872	0.215383	1.78516	0.468521	0.389953	-3.10729	8.94664	9.3366	5.83935	12	19	9	16	16	24
Lysophosphatidylcholine acyltransferase 1	Q8NF37	LPCAT1	10.9811	10.9669	10.7256	9.45658	10.5539	10.5632	10.1611	9.78704	10.177	6.98288	10.5884	10.2844	10.3569	9.98741	9.54046	8.62392	10.6779	10.0776	-0.47532	0.136578	-0.611898	10.6444	10.1691	10.0325	0.563157	1.33816	0.722169	1.22185	1.78252	0.279014	NaN	NaN	NaN	NaN	NaN	4	2	2	1	5	2
m7GpppX diphosphatase	Q96C86	DCPS	11.1786	12.1613	7.77136	10.2878	10.0753	10.9883	11.7527	11.0406	7.38595	10.3719	9.88574	10.2337	10.9708	11.9372	7.77558	10.1733	9.99138	10.8837	-0.33523	-0.225695	-0.109535	10.638	10.3028	10.5285	1.48873	1.49126	1.41097	0.555955	1.77989	0.294136	NaN	NaN	NaN	NaN	NaN	21	5	5	1	13	3
Zinc fingers and homeoboxes protein 2	Q9Y6X8	ZHX2	7.43771	7.33709	7.76649	6.02556	6.4732	7.77789	9.39234	9.17283	7.58598	8.05017	8.37047	7.46663	8.05626	8.56548	8.23842	8.69434	7.62724	8.53193	0.822923	-0.17485	0.997774	7.3874	8.21032	8.38517	0.722963	0.802156	0.398582	1.32698	1.767	0.047692	NaN	NaN	NaN	NaN	NaN	3	2	NaN	NaN	2	1
Cytochrome c oxidase subunit 5A mitochondrial	P20674	COX5A	11.5773	11.9891	8.09301	12.3554	11.5406	11.6477	12.5171	11.3604	8.49581	12.5496	10.857	11.6334	10.6675	11.7932	7.58643	12.1481	11.0606	11.4857	-0.115651	0.223711	-0.339363	11.6125	11.4969	11.2731	1.5537	1.49614	1.65444	0.047692	1.76195	0.607303	NaN	NaN	NaN	NaN	NaN	37	4	NaN	NaN	30	2
Myc-associated zinc finger protein	P56270	MAZ	12.0968	12.5222	7.68209	11.86	10.7632	10.6503	12.0744	10.3198	7.93245	11.5793	10.2916	10.8779	12.3295	12.4299	8.14271	12.264	11.202	11.2483	-0.712765	-1.15735	0.444581	11.3116	10.5988	11.7562	1.75593	1.44595	1.62734	0.497573	1.73518	1.31158	NaN	NaN	NaN	NaN	NaN	9	3	NaN	NaN	9	3
Tubulin gamma-1 chain	P23258	TUBG1	11.5473	11.5915	12.4565	11.8073	12.2716	11.9739	11.2716	11.2467	12.2196	10.6594	11.3399	11.7199	11.2715	10.9251	11.3339	11.2077	11.8558	11.9305	-0.584869	0.00307131	-0.587941	11.8906	11.3057	11.3027	0.366349	0.522631	0.392425	1.64397	1.73283	0.0168249	NaN	NaN	NaN	NaN	NaN	28	5	23	5	34	7
Nucleolar and spindle-associated protein 1	Q9BXS6	NUSAP1	10.8528	11.2241	9.05306	10.4694	10.4985	10.1591	11.4099	9.96795	9.31102	10.2997	10.8643	10.7473	11.3539	11.6252	10.0015	10.7356	10.4904	10.8191	0.0395236	-0.253881	0.293404	10.4839	10.5235	10.7773	0.743983	0.7392	0.586018	0.0710923	1.73283	0.643974	0.399187	1.03946	7.98071	8.3799	9.02017	16	5	5	2	13	4
Citrate synthase	B4DJV2	CS	10.3383	10.9916	10.4545	8.8549	11.4692	8.60929	9.49615	9.49245	11.8887	9.48482	11.6585	8.33535	9.13627	10.2029	10.0947	8.97513	10.6871	7.58271	-0.902093	-0.121201	-0.780892	10.3964	9.4943	9.61551	1.15085	1.40319	1.12459	0.0486625	1.72816	0.896196	0.107766	-0.739149	9.51588	9.62364	8.77673	19	6	15	5	16	5
Cyclic AMP-dependent transcription factor ATF-7	P17544	ATF7	10.4748	10.468	9.01843	7.25242	7.22476	8.10354	8.49414	9.86729	7.22881	6.47779	8.17347	7.57819	9.36971	9.87805	6.91106	6.50088	6.71452	7.77492	-0.685158	0.532839	-1.218	8.56099	7.87583	7.34299	1.48225	1.17008	1.44352	0.896196	1.7167	0.132533	NaN	NaN	NaN	NaN	NaN	8	2	NaN	NaN	7	1
Flotillin-1	O75955	FLOT1	12.4209	12.1885	12.2698	11.1042	11.628	11.1638	12.6374	12.7876	12.4576	10.8272	12.2166	11.9532	12.301	12.0606	12.1992	11.0528	11.6127	10.9366	0.428794	0.500396	-0.0716023	11.9083	12.3371	11.8367	0.578882	0.711559	0.591507	1.11238	1.69465	1.30364	NaN	NaN	NaN	NaN	NaN	8	2	4	1	10	3
Putative RNA-binding protein Luc7-like 2	A0A0A6YYJ8	LUC7L2	14.0569	13.6242	7.93935	13.1449	13.7174	13.2057	13.4985	14.1747	8.02356	13.1477	13.7875	13.6773	14.2625	13.6201	8.11716	13.3022	13.7683	13.2874	0.172937	0.126719	0.0462174	13.4149	13.5879	13.4612	2.31535	2.32455	2.28627	0.258848	1.6925	0.0141246	NaN	NaN	NaN	NaN	NaN	21	4	NaN	NaN	22	5
Interferon regulatory factor 4	Q15306	IRF4	11.3464	10.863	8.60837	10.4229	10.8758	9.74678	10.7848	11.0807	8.53664	10.4487	11.0181	10.7312	10.735	10.512	8.14675	10.1205	10.6511	9.81879	0.115051	0.441744	-0.326693	10.643	10.758	10.3163	0.992537	0.956132	0.970396	0.239578	1.67162	1.86328	0.199754	-0.1903	5.38773	5.58748	5.19743	8	3	2	1	11	4
Beta-arrestin-1	P49407	ARRB1	10.7969	10.2213	8.84604	10.2619	12.1537	10.1849	10.4325	9.78687	7.58739	10.5546	12.7757	10.9327	10.0226	10.2361	7.54378	10.0707	11.3612	9.38275	0.251963	0.446914	-0.194952	10.2416	10.4936	10.0467	1.07184	1.68649	1.26565	0.075204	1.66555	0.886057	NaN	NaN	NaN	NaN	NaN	8	3	NaN	NaN	11	3
S-formylglutathione hydrolase	P10768	ESD	13.4215	13.1712	13.2377	12.2227	12.6978	12.0119	13.4868	13.743	13.1437	12.3505	12.8201	11.5632	13.5316	13.3465	13.3209	12.5054	13.2475	12.187	0.0473924	-0.302354	0.349746	12.9345	12.9819	13.2842	0.579696	0.799452	0.542092	0.161151	1.65758	0.549751	0.624199	-0.555455	10.1004	10.7246	9.54494	46	8	20	3	46	7
Asparagine synthetase [glutamine-hydrolyzing]	P08243	ASNS	10.8918	10.1439	11.8975	10.6586	10.5374	10.9306	10.0535	10.8598	11.7524	9.94764	10.9296	11.1635	10.6428	10.0896	11.1898	10.544	10.0073	10.1984	0.119522	0.523476	-0.403954	10.7752	10.8947	10.3712	0.58962	0.684369	0.443252	0.0830199	1.6517	0.508638	NaN	NaN	NaN	NaN	NaN	12	5	10	4	20	9
Major facilitator superfamily domain-containing protein 10	D6RIZ4	MFSD10	9.37402	8.39742	8.95588	7.376	8.94676	8.91871	6.28943	8.98863	8.35694	6.21029	8.74517	8.59779	9.01374	6.51761	8.24203	6.91301	8.54175	8.18958	-0.455373	0.26156	-0.716933	8.93274	8.47736	8.2158	0.702017	1.26781	0.97347	0.739929	1.64589	0.0186345	NaN	NaN	NaN	NaN	NaN	4	1	4	1	4	1
Pyrin	O15553	MEFV	9.90836	8.98316	8.13723	7.91797	9.31107	9.81508	9.98968	10.8591	7.33374	8.03546	10.5432	10.3774	10.4322	9.82598	8.61737	8.72755	10.3154	9.60489	1.03644	0.468121	0.568316	9.14712	10.1836	9.71543	0.836757	1.46829	0.772167	0.616185	1.64397	0.0614803	NaN	NaN	NaN	NaN	NaN	5	3	NaN	NaN	15	7
Adaptin ear-binding coat-associated protein 2	Q9NVZ3	NECAP2	8.56612	7.81834	11.6186	11.5632	10.2453	11.5483	7.61575	7.37224	12.0238	11.6512	10.6249	11.1762	7.18183	7.38219	10.9025	11.1724	10.1034	11.1545	0.00373363	0.397626	-0.393892	10.8968	10.9006	10.5029	1.67501	2.05671	1.87564	0.280669	1.64207	1.28651	-0.611032	0.0604086	6.04879	5.43776	6.1092	NaN	NaN	11	2	35	5
Zinc finger protein 787	Q6DD87	ZNF787	11.3258	11.5504	10.9225	10.2705	9.48512	10.1536	11.3748	11.2141	11.4896	10.7579	9.33952	9.62591	11.3985	11.728	10.9538	10.7113	9.89788	10.37	0.389463	0.153405	0.236058	10.5965	10.986	10.8326	0.785235	0.930024	0.669093	0.0296531	1.64016	0.476254	-2.69635	-1.82035	8.23069	5.53434	6.41034	12	3	9	2	19	5
Copper transport protein ATOX1	O00244	ATOX1	10.6787	9.09381	6.99462	9.11452	9.42129	10.0225	9.63514	10.3668	6.89692	9.72812	9.94616	9.92217	10.772	9.42488	8.33137	9.40227	10.3916	10.7296	0.557241	-0.083077	0.640318	9.2679	9.82515	9.90822	1.24833	1.25956	0.959596	0.241088	1.63078	0.521434	NaN	NaN	NaN	NaN	NaN	43	4	NaN	NaN	54	2
Myeloid differentiation primary response protein MyD88	Q99836	MYD88	7.61623	7.14131	8.37947	10.3399	9.80969	9.63566	6.75009	7.47289	9.52935	9.93687	9.9383	10.6561	7.85238	7.98423	8.89972	10.4037	9.97928	10.4592	0.725548	0.293612	0.431936	9.00756	9.73311	9.4395	1.29737	1.55959	1.1834	0.291579	1.62342	0.371611	2.70841	-0.0575233	4.68297	7.39137	4.62544	NaN	NaN	4	1	24	4
Cytoplasmic protein NCK1	P16333	NCK1	11.6624	11.457	11.0891	10.9368	11.4701	11.2041	11.3615	10.5647	10.8588	11.1777	11.0183	10.9661	10.4554	11.2357	10.1914	10.8807	11.1144	10.09	-0.338377	0.324125	-0.662502	11.3306	10.9922	10.6681	0.272203	0.273001	0.484348	1.03668	1.61798	0.60206	0.180468	-0.912081	10.5823	10.7628	9.67025	21	8	29	8	48	13
Splicing factor 3B subunit 5	Q9BWJ5	SF3B5	12.2694	12.5305	12.8305	12.2616	12.2153	12.288	12.1373	12.4021	12.8521	12.0872	12.1279	12.4102	12.1578	12.0536	12.6337	12.1848	12.0906	12.1354	-0.00901556	0.12309	-0.132106	12.2787	12.2697	12.1466	0.238837	0.290155	0.213158	0.640164	1.61083	0.847712	0.114956	-1.09686	9.96852	10.0835	8.87166	43	3	43	3	43	3
Splicing regulatory glutamine/lysine-rich protein 1	Q8WXA9	SREK1	10.5057	10.6988	10.8715	10.8592	10.1257	10.8602	10.5695	10.4098	10.9751	11.0119	9.51015	10.3063	10.3646	10.7018	10.7726	10.7796	10.0647	10.8353	-0.289362	-0.247549	-0.0418139	10.779	10.4896	10.7372	0.294988	0.549575	0.306145	0.630784	1.6073	0.333482	0.788795	0.282684	4.8255	5.6143	5.10819	6	2	6	2	15	4
Nucleoporin NUP188	Q5SRE5	NUP188	10.4522	11.9792	11.5154	10.4858	9.96188	10.0823	11.6827	10.5901	11.3162	10.6775	8.88746	10.8858	11.1611	12.0274	11.5061	10.9454	10.4225	10.6794	0.312617	-0.271605	0.584221	10.469	10.7817	11.0533	0.815124	0.966804	0.580547	0.0609802	1.59688	0.598599	-1.59897	-1.91007	8.693	7.09402	6.78293	5	5	3	3	6	6
Protease serine 2 preproprotein	A6XMV8	PRSS2	8.0458	7.69415	13.7061	14.7425	14.9095	14.9081	8.67091	6.77458	13.6104	14.5187	15.2873	15.6494	7.60868	6.91731	13.5241	14.7377	14.6977	14.2612	-0.159711	0.171949	-0.33166	14.2243	14.0646	13.8926	3.48882	3.7523	3.6692	0.122629	1.57512	0.823909	1.22153	-1.26362	16.5869	17.8084	15.3232	NaN	NaN	8	1	8	1
Calcineurin B homologous protein 1	Q99653	CHP1	11.4404	10.6344	8.80696	10.6618	10.9407	10.4848	10.8439	11.436	8.53259	10.5854	10.7927	11.0448	11.3257	10.3131	8.45568	10.5549	10.972	10.1105	0.170202	0.384322	-0.21412	10.6481	10.8183	10.434	0.893214	1.02427	1.00054	0.0731433	1.54516	0.421361	NaN	NaN	NaN	NaN	NaN	13	2	NaN	NaN	13	2
ADP-ribosylation factor-like protein 8B	Q9NVJ2	ARL8B	12.1231	9.85803	12.0091	13.4858	10.6737	13.2352	10.2701	12.4767	13.2611	14.1709	8.40037	12.4296	12.644	10.7458	12.1855	13.8683	10.6311	14.1436	0.387064	0.0384126	0.348652	12.0661	12.4532	12.4147	1.41654	2.12138	1.49409	0.0273344	1.5391	0.302771	0.304875	1.04998	8.64685	8.95172	9.69683	45	1	39	5	39	5
Leucine-rich PPR motif-containing protein mitochondrial	P42704	LRPPRC	14.724	14.1315	14.2595	14.2173	13.1426	13.8032	14.2855	14.6294	14.3125	14.1846	13.0482	13.2637	14.9016	14.2893	14.3899	14.1599	13.2269	13.9508	0.0606542	0.0104356	0.0502186	14.1744	14.235	14.2246	0.532361	0.639483	0.553823	0.244125	1.53462	0.570248	13.9571	13.5585	5.38218	19.3393	18.9407	43	45	33	32	47	49
Ras-related protein Rab-31	Q13636	RAB31	8.33038	9.23475	9.9113	8.42194	9.5668	8.67624	7.53823	7.73105	8.85664	7.85736	8.85284	8.56605	8.72608	9.84488	9.76848	8.78604	9.89638	9.4944	-0.743786	-1.41973	0.675946	8.95549	8.21171	9.63144	0.646664	0.593267	0.532514	2.04096	1.52433	2.8041	NaN	NaN	NaN	NaN	NaN	13	1	13	2	13	1
Prolyl endopeptidase-like	Q4J6C6	PREPL	12.1279	12.7324	11.6747	11.7663	11.6019	12.1836	12.4294	12.4436	11.5782	11.5109	11.8993	12.0283	12.2886	12.7609	11.8867	11.8284	12.0395	12.3467	0.0167294	-0.200252	0.216981	11.9471	11.9638	12.1641	0.425239	0.401804	0.348036	0.110698	1.52143	1.40561	-1.68937	-1.56675	9.69886	8.00949	8.13211	22	10	17	8	22	10
X-ray repair cross-complementing protein 5	P13010	XRCC5	14.9106	14.4951	14.0461	14.6185	14.8647	14.7636	14.2307	14.7918	13.9332	14.328	14.8327	14.4231	14.6463	14.0657	13.9706	14.2731	14.794	14.7307	-0.315458	-0.0841208	-0.231337	14.691	14.3756	14.4597	0.319322	0.343451	0.356804	0.677781	1.51856	0.0204516	-1.58902	0.744695	8.94102	7.352	9.68571	58	30	26	14	43	24
Bystin	Q13895	BYSL	10.3868	10.1482	9.16897	8.07847	8.44328	8.16506	11.7094	10.7855	8.90186	7.65134	9.12259	8.90201	10.8006	11.056	9.44808	7.97034	9.14563	9.3546	0.20618	-0.389035	0.595214	8.80612	9.0123	9.40134	1.01006	1.47028	1.14034	0.793174	1.50446	0.211832	1.56071	2.27667	6.8505	8.41121	9.12717	25	8	10	3	22	8
Procollagen galactosyltransferase 1	Q8NBJ5	COLGALT1	12.1817	10.788	11.1346	10.4081	12.0603	11.3645	10.7354	11.7266	11.1876	10.4229	11.533	11.1948	12.2731	11.3844	11.4152	10.7019	12.019	11.7884	-0.0583596	-0.410588	0.352229	11.2496	11.1912	11.6018	0.698769	0.486114	0.557013	0.237321	1.49485	0.899629	-1.23863	-2.22431	9.16729	7.92867	6.94298	9	4	6	3	11	5
Zinc finger CCCH domain-containing protein 15	Q8WU90	ZC3H15	12.4286	11.7752	9.33595	11.3779	11.7378	11.599	11.8004	12.914	8.24864	11.4634	12.3389	11.7129	12.2693	11.714	8.60692	11.2664	11.418	11.0276	0.0882096	0.414476	-0.326267	11.6684	11.7566	11.3422	1.05923	1.63499	1.27114	0.0390538	1.49349	0.598599	-1.51208	3.48435	6.51748	5.0054	10.0018	17	5	3	1	17	5
Synembryn-A	Q9NPQ8	RIC8A	11.7856	10.4255	12.1158	9.48138	11.1885	10.4009	10.7673	11.4665	11.6333	10.7365	11.1447	9.69638	11.7901	11.4316	12.5857	10.4144	11.7601	10.4474	0.148968	-0.639904	0.788872	10.807	10.956	11.5959	0.983083	0.694441	0.844695	0.00656377	1.47886	1.10902	-1.11742	-2.37084	9.49424	8.37682	7.1234	15	5	15	5	15	5
60S ribosomal protein L7	P18124	RPL7	11.5016	11.3263	9.43062	11.1026	11.4564	10.8544	10.6724	11.8071	9.85675	11.0077	12.3014	10.9326	11.3584	10.969	8.4113	10.7729	11.4017	10.0258	-0.244292	0.0991974	-0.34349	11.2144	10.9701	10.8709	0.780144	0.861187	1.13413	0.257275	1.47108	0.995679	-0.780899	-1.27559	11.8866	11.1057	10.611	46	12	36	8	40	10
Ras-related protein Rab-20	Q9NX57	RAB20	10.3237	10.6041	10.1818	10.9022	9.85829	10.2063	11.6395	12.5116	11.7781	11.7754	10.7003	11.2765	10.8017	10.735	10.6244	10.8496	10.3735	10.3476	1.44241	1.02772	0.41469	10.265	11.7074	10.6797	0.36355	0.601347	0.216274	3.13194	1.46725	2.43771	0.27363	-1.27641	7.67363	7.94726	6.39722	35	7	29	5	36	6
NEDD4-binding protein 1	O75113	N4BP1	10.2408	10.4629	10.2907	12.0974	11.1044	11.1836	10.4961	11.1417	10.9085	11.8602	10.0935	10.3605	10.1376	9.78839	9.19498	10.7081	11.0153	10.7777	-0.0813961	0.279377	-0.360774	10.7837	10.7023	10.4229	0.714532	0.63822	0.694327	0.107349	1.46218	0.580044	0.013833	-0.532752	8.7986	8.81243	8.26585	16	10	10	6	21	13
Very-long-chain (3R)-3-hydroxyacyl-CoA dehydratase 3	Q9P035	HACD3	12.9838	13.7213	12.8706	13.1254	11.7676	13.3371	12.9111	13.5582	12.8383	13.2495	13.0008	12.3963	13.1801	13.731	12.9971	13.2527	12.3211	13.7074	-0.0986552	-0.260479	0.161824	13.0546	12.9559	13.2164	0.660173	0.392931	0.520799	0.0296531	1.44977	0.330683	3.62487	1.80889	5.80759	9.43246	7.61648	19	4	15	3	19	4
Zinc finger protein 106	Q9H2Y7	ZNF106	10.4527	10.3288	8.69773	9.57529	9.08071	9.34296	9.68557	9.85044	7.94046	10.7736	8.94682	11.0296	10.4837	9.02203	8.08683	8.96324	8.89893	8.81314	0.308877	0.836917	-0.52804	9.45913	9.768	8.93109	0.6937	1.14947	0.78362	0.105684	1.44855	0.642065	NaN	NaN	NaN	NaN	NaN	5	6	2	2	3	4
RAS protein activator like-3	Q86YV0	RASAL3	10.2453	9.03036	10.4561	9.38657	9.71495	11.1185	11.2454	10.5066	9.35288	8.38982	10.4434	10.8232	8.16807	9.07652	9.5264	9.07631	9.03444	9.86012	0.49485	1.39857	-0.903717	9.98013	10.475	9.07642	0.763756	1.05799	0.570991	0.111821	1.44129	0.90309	1.10602	0.34194	9.59978	10.7058	9.94172	14	11	11	9	15	13
Presequence protease mitochondrial	Q5JRX3	PITRM1	10.7046	9.72223	8.09665	9.8722	10.9232	10.0545	10.0411	10.1324	7.34477	9.58043	10.7846	10.363	9.51834	9.66787	7.65341	9.25472	10.8234	9.59783	0.123408	0.528658	-0.40525	9.96333	10.0867	9.55808	1.00024	1.22313	1.02182	0.415669	1.4389	0.876148	NaN	NaN	NaN	NaN	NaN	8	6	NaN	NaN	11	7
Glutathione S-transferase	F6XZQ7	GSTM2	7.9321	8.33132	7.66811	7.2635	6.40093	8.29614	7.01581	5.87963	6.36875	6.71328	6.50167	6.3233	7.01525	7.43382	5.3988	5.96	5.92716	8.47062	-1.36489	-0.0524161	-1.31248	7.8001	6.43521	6.48763	0.730909	0.384278	1.14987	1.57025	1.43652	0.16813	NaN	NaN	NaN	NaN	NaN	14	1	12	1	8	1
GMP synthase [glutamine-hydrolyzing]	P49915	GMPS	13.1644	13.3624	13.0761	12.9748	13.2221	13.0795	12.8084	13.0669	12.804	12.6192	12.3907	13.2369	12.8797	13.195	12.758	12.9372	13.2529	12.9246	-0.31581	-0.124715	-0.191095	13.122	12.8062	12.9309	0.135326	0.303257	0.191912	1.28233	1.42366	0.464706	3.18041	3.42832	4.63497	7.81538	8.06329	20	9	15	7	36	16
Acyl-CoA 6-desaturase	O95864	FADS2	11.4142	11.0856	7.91228	9.57244	10.66	10.6174	11.4478	11.8462	6.559	9.98042	11.057	10.8218	11.5855	11.1227	8.27107	10.0269	10.9662	10.5889	0.300689	0.161816	0.138874	10.6387	10.9394	10.7776	1.28618	1.93129	1.17908	0.0893756	1.42136	0.159894	NaN	NaN	NaN	NaN	NaN	13	4	NaN	NaN	13	4
Mitochondrial import receptor subunit TOM20 homolog	Q15388	TOMM20	9.00428	8.66256	9.96665	9.68215	7.98539	10.3409	9.0212	10.5058	10.0928	9.46885	8.14807	10.7951	10.1838	9.13781	11.0761	10.8978	9.04881	9.85971	0.437589	-0.24093	0.678519	9.34321	9.7808	10.0217	0.882231	0.992041	0.855404	0.610834	1.41794	0.308919	-1.69513	-1.68891	10.0763	8.38115	8.38737	23	2	23	2	23	2
Signal peptidase complex catalytic subunit SEC11	H0YNG3	SEC11A	9.42803	10.3994	8.08767	9.34192	9.73413	9.678	10.2027	9.80153	8.58143	9.14835	10.0662	10.3281	10.0879	10.3506	8.46328	9.41213	10.1367	9.94452	0.380864	-0.082314	0.463178	9.55301	9.93388	10.0162	0.761838	0.685035	0.697174	0.50307	1.41229	0.123205	NaN	NaN	NaN	NaN	NaN	7	2	NaN	NaN	17	3
FAS-associated death domain protein	Q13158	FADD	10.1728	9.9646	10.1038	9.49737	9.49195	10.3081	9.73081	9.96967	10.3833	9.4663	8.38452	10.0451	10.8338	10.1195	10.5057	9.5124	10.3315	10.4515	-0.183964	-0.541256	0.357292	10.0342	9.85024	10.3915	0.349885	0.698085	0.448045	0.61261	1.40894	1.01682	NaN	NaN	NaN	NaN	NaN	15	2	15	2	31	3
DNA fragmentation factor subunit alpha	O00273	DFFA	10.2435	10.9341	7.39213	10.3056	7.85031	9.72964	10.7375	10.1903	7.76971	10.4675	7.82063	9.06183	9.64427	10.7814	6.68892	9.20428	7.34518	9.85964	-0.36051	0.2018	-0.56231	9.98658	9.62607	9.42427	1.44406	1.32657	1.5755	0.116339	1.40782	0.512862	NaN	NaN	NaN	NaN	NaN	5	1	NaN	NaN	9	2
Cytochrome c oxidase subunit 6B1	P14854	COX6B1	14.826	14.8452	15.0836	13.9746	15.1861	14.3397	14.4021	14.8052	14.8306	13.995	14.9948	14.6498	14.5546	14.3655	14.9856	13.8619	15.0687	14.3055	-0.108099	0.267455	-0.375553	14.8356	14.7275	14.46	0.463888	0.362735	0.45209	0.402305	1.40671	0.360514	-0.604578	-0.0310049	11.691	11.0865	11.66	65	5	43	3	57	4
Parafibromin	Q6P1J9	CDC73	9.51903	9.16897	7.74073	11.3545	10.858	10.0523	9.2134	9.64191	9.21291	9.91373	10.3075	9.74992	9.20244	6.58094	6.30617	10.0315	10.2654	9.99718	-0.0897484	0.0961027	-0.185851	9.78566	9.69591	9.59981	1.2896	0.421994	1.80962	0.0979971	1.4045	0.688246	-0.475948	1.60864	8.14965	7.6737	9.75829	6	3	5	2	12	6
Aspartate aminotransferase mitochondrial	P00505	GOT2	12.0999	11.9519	12.2804	11.0349	12.0446	11.4028	11.1534	12.6691	12.1828	10.7888	12.7632	11.4389	12.7664	12.1621	12.7714	11.5624	12.0282	11.4371	-0.18738	-0.284273	0.0968924	11.9983	11.8109	12.0951	0.478907	0.823919	0.570891	0.0404816	1.4023	0.340084	-7.15256e-05	-1.40681	8.66825	8.66818	7.26144	10	3	17	6	23	7
Zinc-alpha-2-glycoprotein	P25311	AZGP1	10.5181	11.5621	10.0185	10.0534	10.3743	9.95523	10.9695	9.97599	12.0724	9.78054	11.205	10.6421	10.5501	10.8787	9.7485	9.81176	9.70378	9.82228	0.59196	0.988769	-0.396809	10.2138	10.8058	9.81702	0.604564	0.842747	0.499711	0.30103	1.40121	0.703335	0.721404	2.04561	11.8794	12.6008	13.925	46	12	42	11	18	4
40S ribosomal protein S14 (Fragment)	A0A2R8Y811	RPS14	10.7689	10.4824	11.4092	11.5398	12.3836	11.1654	10.6829	11.4222	10.4361	11.8023	11.9251	11.8924	10.8807	9.67207	11.1076	11.1411	11.6741	10.9782	0.324954	0.569338	-0.244384	11.2873	11.6122	11.0429	0.665091	0.650283	0.665463	0.083546	1.39577	0.596879	0.340127	-1.05862	12.2893	12.6294	11.2307	28	3	28	3	28	3
Cytochrome c oxidase assembly factor 6 homolog	Q5JTJ3	COA6	11.4385	9.23055	10.4824	10.185	10.4968	10.6894	9.36286	10.3692	10.2212	9.10735	10.7088	8.72833	10.1655	8.75178	10.3241	9.61221	9.28711	7.79546	-0.697535	0.342386	-1.03992	10.4896	9.79204	9.44966	0.719677	0.791384	0.944099	0.600326	1.39041	0.447332	-0.349813	0.0584421	10.3188	9.96896	10.3772	22	2	22	2	22	2
Proliferating cell nuclear antigen	P12004	PCNA	13.809	12.8961	12.6526	11.9412	13.2607	12.7375	13.3063	13.7669	12.22	12.2336	13.2975	13.4418	14.0023	12.9402	12.6586	12.6608	13.9454	13.21	0.485085	0.226783	0.258301	12.8168	13.3019	13.0751	0.626329	0.655709	0.607108	0.284833	1.38828	0.329754	-0.140971	-0.378825	9.84541	9.70444	9.46659	27	5	22	4	41	8
Eukaryotic peptide chain release factor GTP-binding subunit ERF3A	P15170	GSPT1	13.0124	12.1243	12.6721	12.7599	12.9599	12.4883	12.6618	13.5735	12.7044	13.2434	13.0606	12.471	13.4805	12.0605	13.1361	12.9191	13.3048	12.571	0.166517	-0.145094	0.311611	12.716	12.8825	13.0276	0.328677	0.414695	0.523265	0.492144	1.38405	0.0419142	NaN	NaN	NaN	NaN	NaN	30	3	16	2	28	4
ATPase family AAA domain-containing protein 3A	Q9NVI7	ATAD3A	8.63956	8.32481	7.83061	10.2491	9.92233	10.6014	7.95105	8.97301	8.46797	10.3404	9.92796	10.5424	8.77142	8.33753	8.50208	10.4572	10.2677	11.4918	0.169537	-0.0690913	0.238628	9.28094	9.45048	9.51957	1.14185	1.05944	1.28349	0.203426	1.38195	0.518557	NaN	NaN	NaN	NaN	NaN	14	1	6	1	20	3
Ligand-dependent nuclear receptor-interacting factor 1	Q5T3J3	LRIF1	12.3115	11.7432	12.7328	11.9942	12.7783	11.574	11.8711	12.0488	12.6335	11.9194	13.1705	12.5247	12.1661	11.5255	12.4457	11.9648	12.4678	11.6175	0.133826	0.221235	-0.087409	12.1529	12.2867	12.0655	0.504551	0.507697	0.402978	0.371611	1.37986	0.853872	-0.195788	0.42903	5.52149	5.3257	5.95052	10	5	7	3	10	5
Probable E3 ubiquitin-protein ligase HERC4	Q5GLZ8	HERC4	12.713	12.046	12.0228	11.613	11.7282	11.5886	11.9852	11.6259	12.1504	11.6705	11.6256	11.7541	11.9198	11.7829	11.9577	11.2668	11.587	11.4471	-0.163194	0.0273352	-0.190529	11.8755	11.7123	11.685	0.421891	0.217551	0.27437	0.458421	1.36552	0.835647	NaN	NaN	NaN	NaN	NaN	15	9	11	6	12	8
DDB1- and CUL4-associated factor 13	A0A087WT20	DCAF13	10.521	10.0132	10.6597	9.87513	10.3374	9.60618	10.6222	9.83298	10.6274	9.50331	10.5604	10.2495	9.68108	10.1952	10.5616	8.7012	9.44047	7.95414	0.229658	0.844172	-0.614513	10.1753	10.4049	9.56078	0.405088	0.470523	0.963138	0.170053	1.36151	1.07624	0.0700827	0.630945	9.88879	9.95887	10.5197	14	6	13	6	10	4
Transducin beta-like protein 2	E9PF19	TBL2	7.46443	7.43303	12.525	10.9483	12.0082	11.6387	8.80018	7.95967	12.8983	11.2671	12.1643	11.7809	8.41622	7.64221	13.1838	11.1102	12.0809	11.8619	0.230545	0.0379939	0.192551	11.2935	11.524	11.486	2.29491	1.97537	2.19811	1.32514	1.35952	0.407823	1.25112	2.15237	7.00495	8.25607	9.15732	NaN	NaN	20	6	22	7
Aminopeptidase B	Q9H4A4	RNPEP	12.4457	11.4986	7.14145	11.121	13.0716	12.4807	11.4907	12.6876	7.57667	10.865	12.8394	12.8075	12.5025	12.1249	7.36954	11.9928	13.1509	12.7539	0.117051	-0.224492	0.341543	11.9721	12.0892	12.3137	2.15453	2.03078	2.13838	0.102923	1.35952	0.427128	NaN	NaN	NaN	NaN	NaN	17	8	NaN	NaN	21	12
Cullin-5	Q93034	CUL5	11.272	10.9712	10.6467	10.1422	10.3588	10.9302	10.177	11.0755	10.8946	10.2946	9.31388	10.683	10.6002	10.9612	9.89026	10.0699	9.67981	9.31079	-0.299672	0.508749	-0.808421	10.7885	10.4888	9.98006	0.419917	0.635812	0.605772	0.580044	1.3536	0.482804	NaN	NaN	NaN	NaN	NaN	12	6	7	3	10	5
RING finger and CHY zinc finger domain-containing protein 1	Q96PM5	RCHY1	7.61027	7.5157	9.4572	7.55245	6.70224	5.04536	7.07863	7.60457	8.66885	5.12097	7.72812	7.26604	7.73559	6.1299	9.03999	6.19126	4.67101	4.75253	-0.0987737	1.27472	-1.37349	7.53408	7.4353	6.16058	1.43524	1.17726	1.7071	0.0362122	1.34872	0.518557	0.497207	0.708638	7.43045	7.92766	8.13909	5	1	10	2	10	2
Talin-2	Q9Y4G6	TLN2	8.6517	7.41977	8.29417	5.88208	8.08879	7.8399	9.00355	8.13591	8.13956	5.15915	6.95699	7.42832	8.98817	6.62023	7.87332	4.13151	6.74228	5.4258	-0.182227	1.10086	-1.28309	7.96434	7.78211	6.68125	0.981098	1.3303	1.72117	0.341989	1.34775	1.29328	NaN	NaN	NaN	NaN	NaN	3	1	NaN	NaN	3	1
Forkhead box protein P4	B7ZBM3	FOXP4	10.2008	10.5647	11.2177	11.5205	8.69105	11.4132	11.193	10.2852	11.759	11.9271	9.57088	13.2284	10.7066	11.0745	11.147	13.3607	10.4098	11.8944	0.584785	0.365258	0.219527	10.8912	11.476	11.1107	1.06722	1.29225	1.06901	1.29073	1.34199	0.0867161	0.095645	-1.19053	8.41714	8.51278	7.2266	7	3	7	3	22	8
Annexin A2	P07355	ANXA2	15.8306	16.0297	16.7555	15.0988	15.175	14.3489	15.8836	16.0523	16.6451	15.1106	14.9896	14.8427	15.958	16.0236	16.7725	15.3309	15.3831	14.7468	-0.0056839	-0.173464	0.16778	15.5028	15.4971	15.6706	0.842414	0.715817	0.702386	0.191114	1.34199	0.767004	3.02351	3.2946	6.99288	10.0164	10.2875	68	23	58	18	58	17
Phosphoinositide 3-kinase adapter protein 1	Q6ZUJ8	PIK3AP1	12.1276	11.4067	11.1594	10.2043	10.791	10.4389	12.5296	12.7788	11.5468	10.3415	11.9154	11.8292	11.9401	11.4911	10.7691	9.79049	10.661	10.2826	0.897116	1.15726	-0.260149	10.9752	11.8723	10.715	0.700178	0.859362	0.785056	1.77728	1.34008	2.69897	0.296939	-2.19455	6.14877	6.44571	3.95423	13	7	6	3	15	7
Heterogeneous nuclear ribonucleoprotein L	P14866	HNRNPL	13.1339	12.4871	14.4465	13.1422	13.0676	13.4278	12.4305	12.1816	13.936	12.7991	12.8101	12.6625	12.6897	12.3112	13.3955	12.7362	13.0922	13.1217	-0.407266	-0.183413	-0.223853	13.1381	12.7308	12.9142	0.647542	0.604704	0.387014	2.55909	1.33819	0.244888	0.560343	-1.61323	12.3286	12.8889	10.7154	27	6	31	12	31	6
Mitochondrial import inner membrane translocase subunit TIM50	Q3ZCQ8	TIMM50	13.5923	13.2865	13.532	12.718	13.2926	12.7304	13.4058	13.4184	13.0144	12.5878	13.5384	13.1254	13.3674	13.2245	13.5894	12.5513	13.1808	12.6136	-0.0239606	0.0629463	-0.0869069	13.2896	13.2656	13.2026	0.382807	0.351391	0.417099	0.0254883	1.33819	0.245652	3.43187	-0.13318	5.45931	8.89118	5.32613	14	3	14	3	17	4
GrpE protein homolog 1 mitochondrial	Q9HAV7	GRPEL1	12.6115	11.684	12.2769	11.4121	12.0039	11.3573	12.7129	12.3615	12.4322	11.4411	12.7342	11.6702	13.1677	12.4817	12.764	11.655	11.9318	11.4375	0.55286	0.190054	0.362806	11.844	12.3968	12.2068	0.497547	0.544294	0.674504	1.37675	1.3363	0.0254883	0.808265	1.53967	7.7788	8.58706	9.31847	25	4	25	4	25	4
Thioredoxin domain-containing protein 17	Q9BRA2	TXNDC17	11.7088	11.9709	7.4216	9.16586	8.86549	9.06016	11.4432	12.2367	8.28828	9.39577	9.20841	9.10651	11.9803	11.8675	8.42794	9.64717	9.08084	10.0303	0.189079	-0.536624	0.725703	9.11301	9.30209	9.83871	1.77621	1.53547	1.461	0.782516	1.33348	0.543634	NaN	NaN	NaN	NaN	NaN	39	3	NaN	NaN	28	2
Zinc finger protein 131	P52739	ZNF131	9.766	12.7236	6.76291	10.4391	10.7055	9.19741	12.4868	9.30593	7.24099	9.85964	10.6052	10.556	10.6243	12.5495	7.65422	10.6763	11.056	10.5139	0.105284	-0.442488	0.547772	10.1026	10.2078	10.6503	1.9626	1.73046	1.59085	0.0310503	1.33348	0.312471	NaN	NaN	NaN	NaN	NaN	7	3	NaN	NaN	12	4
Putative bifunctional UDP-N-acetylglucosamine transferase and deubiquitinase ALG13	Q9NP73	ALG13	9.76871	9.88756	9.5815	10.2265	7.57069	8.56617	10.0081	9.74334	9.93868	10.2166	8.77238	9.16156	10.339	9.86448	9.9402	10.2775	8.66896	9.14193	0.165902	-0.0613284	0.22723	9.67511	9.84101	9.90234	1.0025	0.556702	0.663456	0.931814	1.32606	0.47237	NaN	NaN	NaN	NaN	NaN	2	1	2	1	2	1
U6 snRNA-associated Sm-like protein LSm1	O15116	LSM1	11.657	11.5692	12.0637	10.4903	10.993	9.89427	11.3692	11.0087	11.7205	10.9398	10.6344	9.23182	11.4057	11.3626	11.8361	10.2287	10.6086	10.0527	-0.30687	-0.0113587	-0.295511	11.2811	10.9743	10.9856	0.811832	0.862466	0.720842	0.90309	1.31695	0.185752	NaN	NaN	NaN	NaN	NaN	26	2	26	2	26	2
Recombining binding protein suppressor of hairless	Q06330	RBPJ	11.4538	11.4717	11.125	9.53788	10.958	10.4372	10.7149	9.66794	11.3301	10.1046	10.9479	10.2873	10.7775	10.3165	10.8179	9.60353	10.8762	9.57387	-0.540408	-0.0459132	-0.494494	11.0415	10.5011	10.547	0.738672	0.604867	0.606023	0.405607	1.31515	0.380907	1.82988	-0.875756	8.34629	10.1762	7.47054	22	10	14	7	25	11
Deaminated glutathione amidase	Q86X76	NIT1	10.5154	10.2203	9.28471	9.06797	10.5752	9.59735	10.3747	10.7659	8.86521	10.5324	10.1808	9.89556	10.7419	10.3548	10.0375	9.99591	10.4763	10.1563	0.368945	0.0221786	0.346766	9.9088	10.2777	10.2556	0.647512	0.675096	0.28675	0.322393	1.31247	0.317855	-0.958768	0.0424743	7.51365	6.55488	7.55612	15	4	12	3	20	5
Protein TMED7-TICAM2	A0A0A6YYA0	TMED7-TICAM2	13.471	13.5386	12.935	12.0218	11.8807	12.318	13.3362	13.4754	12.6542	12.009	12.1115	12.3644	13.3754	13.1399	12.6633	11.9046	11.7811	12.3437	-0.117195	0.00582361	-0.123019	12.6265	12.5093	12.5035	0.725245	0.621949	0.646706	0.197911	1.31247	0.876148	1.43359	1.39452	7.77452	9.20811	9.16905	39	5	29	4	22	3
Sp110 nuclear body protein	Q9HB58	SP110	7.84987	10.765	10.7027	9.89801	7.27994	8.71747	11.0581	7.33208	12.3482	8.92834	9.65014	8.01257	9.94698	11.007	12.1886	11.4866	6.79805	11.649	-0.0185032	-1.95756	1.93905	9.30774	9.28924	11.2468	1.47896	1.88591	1.97034	0.129011	1.30892	0.367543	1.18971	0.594484	7.75796	8.94767	8.35244	11	6	10	6	21	8
Ribosome maturation protein SBDS	A0A087X020	SBDS	6.71358	7.00594	11.2804	11.1777	10.8557	11.4014	7.99545	7.98639	11.7983	10.8591	11.2132	11.7696	8.75362	8.6216	11.6043	11.4425	11.4038	11.5976	0.0194888	-0.386932	0.406421	11.0167	11.0362	11.4231	2.23961	1.80054	1.46135	1.17849	1.30103	0.853872	NaN	NaN	NaN	NaN	NaN	NaN	NaN	14	2	22	4
Caseinolytic peptidase B protein homolog (Fragment)	A0A2R8Y602	CLPB	8.17926	7.45286	6.97304	7.41185	8.99051	7.1235	6.1207	7.57929	7.31861	7.9472	7.11351	7.46025	6.36555	6.90581	6.86614	7.10988	5.99991	5.98489	-0.0429256	0.773582	-0.816508	7.43235	7.38943	6.61585	0.76148	0.622432	0.488921	0.378824	1.30103	1.51004	NaN	NaN	NaN	NaN	NaN	12	1	NaN	NaN	12	1
E3 ubiquitin-protein ligase ARIH2	O95376	ARIH2	10.5922	10.4564	10.0183	10.6829	10.3463	10.2409	10.4895	10.0707	10.3817	10.1654	10.3223	10.8285	10.7978	10.6273	10.7333	10.6325	11.0539	10.4513	-0.0493646	-0.330901	0.281537	10.4013	10.352	10.6829	0.242215	0.267649	0.203028	0.0254883	1.29158	1.08778	-1.33897	-2.2619	5.53686	4.19789	3.27496	7	3	6	2	7	2
Synaptotagmin-like protein 2	A0A0U1RR07	SYTL2	9.14718	8.93887	11.1231	10.4415	9.57071	9.41701	8.92825	9.86471	9.35056	10.7798	9.64553	9.44721	9.31538	9.10811	9.3555	8.89812	8.10716	8.43771	0.0525112	0.543258	-0.490746	9.49386	9.54637	9.00311	0.839605	0.628018	0.502066	0.102373	1.28735	1.12378	0.357932	-0.0273027	9.10177	9.4597	9.07446	2	5	1	2	4	7
HLA class II histocompatibility antigen DR alpha chain	P01903	HLA-DRA	9.32456	8.01692	7.09438	10.0484	11.9344	10.7764	9.94505	10.1049	8.52818	9.08555	11.469	11.3339	9.10784	8.03584	6.8047	9.6196	10.8051	10.4045	0.338498	0.661234	-0.322736	9.68646	10.025	9.36372	1.78141	1.17621	1.50164	0.533132	1.28483	1.28988	NaN	NaN	NaN	NaN	NaN	5	1	NaN	NaN	16	4
Eukaryotic translation initiation factor 5A-1	P63241	EIF5A	14.0587	13.5058	8.42383	12.7662	12.8785	13.199	13.4993	13.5831	8.13667	12.7767	12.8977	13.5499	13.7347	13.0087	7.55204	12.9313	12.7508	12.5453	0.159759	0.357499	-0.19774	13.0388	13.1985	12.841	2.03737	2.12112	2.25804	0.195861	1.27984	0.779892	NaN	NaN	NaN	NaN	NaN	64	8	NaN	NaN	64	9
Ribonuclease inhibitor	P13489	RNH1	14.888	11.9822	11.4196	13.1093	12.5204	13.2861	12.1617	11.2873	11.6493	13.5116	12.1781	12.7823	14.9569	11.901	11.8264	13.4394	12.6544	13.7526	-0.644975	-0.87703	0.232055	12.8149	12.1699	13.0469	1.20969	0.796851	1.20386	0.614394	1.27901	0.974694	0.0556011	-0.210673	11.7227	11.7783	11.512	51	14	36	11	60	16
Coiled-coil domain-containing protein 93	F8W9X7	CCDC93	10.952	11.2125	7.43878	8.47836	9.00414	9.64288	10.7352	11.0401	8.51662	9.72712	9.45216	9.21926	11.3899	11.1941	8.54821	9.19857	9.31179	9.70693	0.26613	0.0802794	0.185851	9.32351	9.58964	9.50936	1.45515	0.950901	1.14863	0.505845	1.27901	0.253366	NaN	NaN	NaN	NaN	NaN	9	4	NaN	NaN	4	2
Ubiquitin-conjugating enzyme E2 A	A0A0D9SG71	UBE2A	11.7143	12.5116	6.91727	12.4997	10.3711	11.7674	12.2505	11.6489	7.83604	12.7933	10.2062	11.333	11.6328	12.6426	7.91598	12.7348	10.9725	12.2566	-0.249895	-0.453695	0.2038	11.7409	11.491	11.9447	2.13023	1.78615	1.81245	0.0624821	1.27572	0.610834	NaN	NaN	NaN	NaN	NaN	14	1	NaN	NaN	14	1
Syntaxin-binding protein 2	Q15833	STXBP2	10.5628	10.774	11.0382	10.7023	11.314	11.0519	10.3375	9.06969	9.54635	10.0577	10.9366	10.3518	9.80269	10.4941	9.52209	10.7397	11.0286	10.529	-0.708482	-0.313932	-0.39455	10.9061	10.1976	10.5115	0.276374	0.659466	0.574473	1.75449	1.26761	0.493495	-0.0602126	-0.370395	6.91707	6.85686	6.54668	14	6	9	3	22	8
Nck-associated protein 1-like	P55160	NCKAP1L	8.12553	8.21452	9.81232	9.30574	10.1348	9.95302	7.45958	6.76782	9.20662	8.33709	9.4232	9.20775	7.0484	7.53762	9.09453	9.12995	10.3036	9.68622	-0.787177	-0.340384	-0.446793	9.55903	8.77186	9.11224	0.886874	1.0865	1.25725	2.94692	1.26201	0.88941	-0.132973	1.21546	4.21402	4.08105	5.42948	NaN	NaN	1	1	3	2
Myotubularin-related protein 3	Q13615	MTMR3	11.693	11.3737	11.0671	10.6374	11.125	11.1403	10.9692	11.3723	10.3704	10.6681	10.8988	11.1404	11.9145	11.3963	11.3501	11.5578	11.7868	11.2031	-0.198611	-0.543095	0.344484	11.1326	10.934	11.4771	0.349886	0.352119	0.272599	0.917215	1.26043	1.70774	1.51482	2.64638	6.38453	7.89936	9.03092	11	7	10	6	17	12
Cathepsin B	P07858	CTSB	13.0185	12.3327	12.5967	12.5923	14.1543	12.4011	12.293	12.4939	11.2871	12.4664	13.7123	13.2581	13.1692	12.4973	12.6267	12.9816	14.2171	13.0572	-0.11435	-0.539226	0.424876	12.5945	12.4802	13.0194	0.682526	0.838557	0.609167	0.37059	1.25727	1.10403	-1.30401	-1.00353	10.833	9.52904	9.82952	24	5	11	2	32	7
Nuclear receptor coactivator 5	Q9HCD5	NCOA5	10.0293	11.4683	11.8167	10.5644	11.0916	11.4195	11.7221	12.2096	12.5458	12.7609	11.734	12.2539	11.477	10.6123	12.648	12.5962	12.3221	12.768	0.976173	-0.22744	1.20361	11.2556	12.2317	12.4592	0.659917	0.420142	0.853027	2.11919	1.25571	0.156767	-0.598541	1.10631	9.35506	8.75652	10.4614	6	3	7	4	14	7
Activator of 90 kDa heat shock protein ATPase homolog 1	O95433	AHSA1	14.4737	14.622	14.4306	15.4868	14.5103	15.2301	14.4776	14.6303	14.5281	15.6752	14.3282	14.9989	14.499	14.7238	14.5339	15.5014	14.8995	15.5307	0.0130734	-0.232477	0.245551	14.5661	14.5792	14.8117	0.450537	0.49606	0.46294	0.106793	1.25493	0.659556	0.531324	1.75385	6.26958	6.8009	8.02342	25	6	26	6	49	12
KAT8 regulatory NSL complex subunit 1	A0A0G2JQF4	KANSL1	8.88041	9.67052	6.88112	9.98556	8.43675	9.65693	9.78629	8.35332	6.52531	9.84029	8.2817	9.82586	8.83605	10.1814	7.33868	10.1722	9.77073	10.0565	-0.198863	-0.843812	0.644948	9.26867	9.0698	9.91362	1.15186	1.32241	1.12623	0.197911	1.25181	0.732828	NaN	NaN	NaN	NaN	NaN	5	3	NaN	NaN	4	2
Hepatoma-derived growth factor-related protein 2	Q7Z4V5	HDGFL2	11.205	11.3575	7.58948	11.0262	10.3062	9.7087	12.3918	13.0484	6.71713	10.8471	10.0171	10.0871	12.3272	13.063	7.30692	11.0735	11.1135	10.7352	-0.199076	-0.62641	0.427334	10.6662	10.4671	11.0935	1.42126	2.23185	1.98596	0.341989	1.24413	1.16749	NaN	NaN	NaN	NaN	NaN	12	5	NaN	NaN	7	3
Protein-glutamine gamma-glutamyltransferase E	Q08188	TGM3	11.443	10.5396	9.65046	11.0997	10.432	9.3579	11.0378	10.9953	9.93814	10.873	12.9835	12.5424	11.7952	11.2671	10.5985	10.8232	12.8739	10.8112	0.530716	-0.0285954	0.559312	10.4858	11.0165	11.0451	0.805404	1.14213	0.855481	0.754487	1.2426	0.0310503	0.602648	1.21365	11.5764	12.179	12.79	24	13	14	8	8	4
Tyrosine-protein phosphatase non-receptor type 12	Q05209	PTPN12	13.0294	13.1017	11.883	12.4431	12.5647	11.1161	12.7788	12.9289	12.2503	12.309	12.3384	11.9748	12.6792	13.1265	11.9877	12.0339	12.036	10.7162	-0.180213	0.288761	-0.468975	12.5039	12.3237	12.0349	0.751237	0.355838	0.815463	0.153045	1.23882	0.8041	-1.29883	0.288993	6.87762	5.57879	7.16662	28	15	13	6	27	11
Protein phosphatase 1A	P35813	PPM1A	12.7194	12.9736	8.08431	11.781	12.3615	12.2526	12.4264	12.7865	8.04253	11.2517	12.07	11.8652	11.9544	12.8026	7.58015	11.8034	12.2221	12.0763	-0.339479	-0.0477729	-0.291706	12.3071	11.9676	12.0154	1.8157	1.72831	1.90587	2.08672	1.23433	0.00130484	NaN	NaN	NaN	NaN	NaN	25	6	NaN	NaN	27	7
60S ribosomal export protein NMD3	Q96D46	NMD3	7.73085	6.97883	12.7557	10.8104	12.7	10.7453	7.67422	7.21661	13.067	10.7796	13.0766	12.253	7.80914	8.15705	13.1215	11.0789	12.9733	10.9492	0.738398	0.502245	0.236153	10.7779	11.5163	11.014	2.44455	2.64406	2.28294	0.8041	1.23433	0.00392635	NaN	NaN	NaN	NaN	NaN	NaN	NaN	18	5	23	7
Striatin	O43815	STRN	8.41983	9.61182	6.86798	9.07001	12.0434	8.59902	9.69493	10.8249	7.12868	9.36689	12.3164	10.6439	10.4369	10.5718	8.14821	9.38722	11.6199	9.42124	1.33488	0.240312	1.09456	8.83452	10.1694	9.92908	1.71007	1.74349	1.20441	1.50724	1.23136	0.0660068	NaN	NaN	NaN	NaN	NaN	12	6	NaN	NaN	12	5
Sialic acid synthase	Q9NR45	NANS	12.1847	11.7765	12.5465	11.0709	11.5368	11.7566	11.8554	12.426	12.8582	11.5127	11.7922	12.3313	12.4045	12.6829	12.7417	11.283	11.7787	11.7965	0.326818	-0.00716782	0.333986	11.7665	12.0933	12.1005	0.511426	0.495774	0.584093	1.11182	1.22841	0.032452	-0.978175	-1.0951	8.51337	7.5352	7.41827	25	6	32	7	29	6
ATP synthase subunit O mitochondrial	P48047	ATP5PO	11.9435	11.9235	7.68817	11.704	13.5344	12.0116	11.2267	10.7225	6.74206	11.0086	13.1249	12.2572	11.9846	11.0555	7.29271	11.6305	13.3745	11.3187	-0.815863	-0.35693	-0.458933	11.9335	11.1176	11.4746	1.96682	2.20063	2.03873	1.5391	1.22475	0.462181	NaN	NaN	NaN	NaN	NaN	39	5	NaN	NaN	39	5
Autophagy-related protein 9A	Q7Z3C6	ATG9A	11.6906	11.9038	8.64214	12.8363	12.7869	12.7116	12.506	9.92601	7.68048	12.9278	13.3686	13.3122	10.8179	9.94518	8.30838	12.8015	12.4449	12.1856	0.409146	1.21511	-0.805966	12.3077	12.7169	11.5018	1.60406	2.31542	1.73708	0.115771	1.2233	0.732828	NaN	NaN	NaN	NaN	NaN	10	5	NaN	NaN	14	8
Ubiquitin carboxyl-terminal hydrolase 19	O94966	USP19	10.9879	11.4518	8.59187	10.0968	11.616	9.84945	10.0116	11.0451	7.03877	10.1239	11.4209	9.56706	11.3406	10.3561	7.40261	9.91386	11.1077	8.931	-0.47462	-0.0672374	-0.407383	10.5424	10.0678	10.135	1.14791	1.54778	1.47632	1.18046	1.22185	0.0282604	NaN	NaN	NaN	NaN	NaN	10	7	NaN	NaN	15	8
Heterogeneous nuclear ribonucleoproteins A2/B1	P22626	HNRNPA2B1	18.2243	18.1242	18.5427	17.0666	17.2116	16.9959	18.0851	18.469	18.628	17.1864	17.0163	17.3957	18.2597	18.0873	18.7438	17.2316	17.3213	17.0458	0.0724373	0.0360804	0.0363569	17.6679	17.7404	17.7043	0.678288	0.688276	0.67875	0.458421	1.22185	0.0452752	-0.0662308	-1.36756	12.8453	12.7791	11.4778	56	19	56	17	59	18
Ubiquitin-like protein ISG15 (Fragment)	A0A096LNZ9	ISG15	10.6401	11.0477	12.0405	12.8126	9.04188	11.3263	12.6661	13.0491	13.2289	13.8498	10.5598	13.0469	10.3864	10.8684	11.6051	12.9382	8.82668	11.1984	1.86096	2.01458	-0.153625	11.187	13.048	11.0334	1.28863	1.13305	1.36193	3.64016	1.21968	3.51145	NaN	NaN	NaN	NaN	NaN	43	5	43	5	48	6
Zinc finger protein 654	A0A1B0GWA0	ZNF654	10.8863	10.3547	7.49958	12.5158	10.4222	11.7867	9.9884	10.1967	7.81601	12.688	10.6597	9.45851	10.7722	8.45199	6.98735	12.2147	10.0044	9.43108	-0.561676	0.374842	-0.936518	10.6542	10.0926	9.71772	1.72407	1.59082	1.81851	0.4698	1.21968	0.67162	NaN	NaN	NaN	NaN	NaN	3	2	NaN	NaN	4	3
Vesicular integral-membrane protein VIP36	Q12907	LMAN2	14.9687	13.8639	14.6861	14.3762	15.4589	15.0287	14.3054	15.536	14.5585	14.6509	15.291	15.1204	15.0842	14.5807	14.7896	14.5731	15.4794	15.3791	0.0582566	-0.0513096	0.109566	14.8274	14.8856	14.9369	0.557611	0.476966	0.395179	0.218963	1.21896	0.110698	0.389055	-0.214725	10.9187	11.3078	10.704	51	15	50	15	50	16
Mini-chromosome maintenance complex-binding protein	Q9BTE3	MCMBP	11.9324	10.7323	10.8797	11.6948	11.8018	11.5167	10.7121	11.8531	12.3475	11.3898	10.7249	11.9539	11.8234	10.3738	9.95594	11.4237	11.5735	11.506	0.0156898	0.156626	-0.140936	11.6058	11.6215	11.4648	0.501553	0.675661	0.755334	0.0535477	1.21824	0.289037	-0.51083	-0.172953	10.0443	9.53343	9.8713	9	5	11	6	14	7
Protein virilizer homolog	Q69YN4	VIRMA	11.7352	10.5674	11.343	10.51	10.6834	11.6019	12.2314	12.3188	10.8046	10.6383	9.93542	10.6842	11.7689	10.8823	11.1793	11.5621	11.7361	12.5211	-0.26878	-0.904729	0.635949	11.0132	10.7444	11.6491	0.550557	0.958662	0.563672	0.02365	1.21824	0.419075	2.19591	-0.37253	5.08819	7.28411	4.71566	10	14	4	5	11	15
Exportin-6	Q96QU8	XPO6	10.2388	10.537	6.65091	10.5106	10.0884	9.91302	10.1149	9.26882	6.33794	10.8552	9.86044	10.286	10.5147	10.5605	7.10234	10.7376	10.3567	11.125	-0.175902	-0.549944	0.374043	10.1636	9.98767	10.5376	1.49196	1.61255	1.47555	0.352617	1.21681	1.60033	NaN	NaN	NaN	NaN	NaN	7	5	1	1	5	3
E3 ubiquitin-protein ligase CBL	A0A0U1RQX8	CBL	12.8183	13.5293	8.19094	11.2757	12.5692	12.2701	12.3009	11.9573	7.97286	11.0654	11.9367	12.0404	12.5364	12.4601	7.67866	11.1785	12.4393	12.1437	-0.47261	-0.344449	-0.128161	12.4196	11.947	12.2915	1.90456	1.64111	1.8945	1.33068	1.21254	0.761954	NaN	NaN	NaN	NaN	NaN	11	5	NaN	NaN	21	9
Malate dehydrogenase mitochondrial	P40926	MDH2	16.5021	16.6004	16.2631	14.9942	16.0525	15.2377	16.1821	16.4942	16.1173	14.8108	16.2297	15.6241	16.3447	16.2751	16.0151	14.8613	15.7014	15.3843	-0.00811672	0.291454	-0.299571	16.1578	16.1497	15.8582	0.671837	0.608347	0.569991	0.109579	1.21254	0.696804	-0.118015	-1.0971	10.6164	10.4984	9.51926	50	13	47	12	48	12
EBNA1 binding protein 2 isoform CRA_d	H7C2Q8	EBNA1BP2	13.2438	13.0683	7.71903	10.394	12.1871	11.1152	12.5664	13.2433	7.43375	10.5396	12.566	11.0574	12.7618	12.5285	7.40839	10.4617	12.25	10.7575	0.160483	0.307948	-0.147465	11.6512	11.8117	11.5037	2.06735	2.1233	2.01227	0.128427	1.21183	0.777284	NaN	NaN	NaN	NaN	NaN	20	6	NaN	NaN	20	6
Paraspeckle component 1	Q8WXF1	PSPC1	12.7574	11.9698	12.5889	11.3981	13.1035	12.2465	12.0945	12.6258	12.5031	11.435	13.4489	12.4582	11.7579	11.6526	12.482	11.4551	12.8601	11.5144	0.0629544	0.7754	-0.712445	12.4177	12.4807	11.7053	0.608596	0.661069	0.578156	0.176526	1.20901	1.34872	0.630423	0.645944	8.48756	9.11798	9.1335	17	7	17	6	17	6
Fanconi anemia group I protein	Q9NVI1	FANCI	9.61769	8.77218	8.68247	7.92261	9.66661	8.82734	9.60855	9.52509	6.54874	9.17263	9.52984	8.76368	9.82063	9.75709	8.90356	8.82931	10.1638	8.64829	0.549096	0.0185332	0.530563	8.79976	9.34886	9.33033	0.652024	1.17476	0.634379	0.0414361	1.20901	0.575118	NaN	NaN	NaN	NaN	NaN	2	2	NaN	NaN	2	2
Thioredoxin-related transmembrane protein 1	Q9H3N1	TMX1	12.0901	12.7193	7.84938	10.6935	10.4499	9.92575	12.4047	12.4211	7.72374	9.71046	10.3063	11.4325	12.0453	12.5688	8.78588	11.1928	11.7402	11.4655	0.29771	-0.733448	1.03116	10.5717	10.8694	11.6028	1.7182	1.81053	1.32052	0.0462403	1.20273	0.970616	NaN	NaN	NaN	NaN	NaN	16	4	NaN	NaN	19	5
Leucine-rich repeat and WD repeat-containing protein 1	Q9UFC0	LRWD1	9.42375	9.92322	8.10795	9.24736	9.13422	10.2864	10.2575	9.6993	7.2786	9.29133	8.02259	9.89539	9.55653	10.7014	8.0003	9.67073	10.0386	10.4573	0.159761	-0.359372	0.519134	9.33555	9.49531	9.85469	0.749754	1.16983	0.958429	0.438899	1.20066	0.90309	NaN	NaN	NaN	NaN	NaN	6	2	NaN	NaN	9	3
60S ribosomal protein L40 (Fragment)	M0R2S1	UBA52	7.43254	6.56413	8.11108	7.25143	8.91779	8.58916	7.07178	7.73078	7.25834	7.42719	8.94369	8.06899	7.45705	6.85312	6.84822	6.5751	7.76414	6.99436	-0.192828	0.655242	-0.84807	7.77181	7.57898	6.92374	0.886745	0.68307	0.442187	0.075204	1.19791	1.4318	NaN	NaN	NaN	NaN	NaN	39	1	NaN	NaN	39	1
Tumor necrosis factor receptor type 1-associated DEATH domain protein	Q15628	TRADD	9.58382	8.74524	8.40521	6.66021	10.0883	8.43091	9.64712	8.68968	7.98401	6.6939	6.13457	6.73674	8.12825	8.18814	8.17448	6.46697	6.09516	6.32234	-1.2277	0.062763	-1.29046	8.58807	7.36037	7.29761	1.18464	1.35835	1.03062	0.739929	1.19723	0.838632	NaN	NaN	NaN	NaN	NaN	4	1	NaN	NaN	4	1
Heterogeneous nuclear ribonucleoprotein R	O43390	HNRNPR	14.7562	15.4358	15.2514	15.9817	16.7349	15.9382	14.4191	15.1881	15.2179	15.7931	14.8793	14.3001	15.1702	14.5833	14.0445	15.6532	14.6728	15.149	-0.653271	0.122832	-0.776103	15.687	15.0337	14.9109	0.688051	0.556219	0.56276	1.08884	1.19382	0.0996329	0.422019	-0.54888	9.27135	9.69337	8.72247	36	18	27	12	50	20
Periodic tryptophan protein 2 homolog	Q15269	PWP2	11.0456	10.943	7.84004	9.59012	10.5849	10.9354	10.5412	11.0661	7.5884	9.39673	10.4984	9.54662	10.9036	10.8536	7.36368	9.65905	10.1441	10.0922	-0.73764	-0.0957012	-0.641939	10.7601	10.0225	10.1182	1.25586	1.24528	1.30227	0.856985	1.19382	0.158015	NaN	NaN	NaN	NaN	NaN	2	1	NaN	NaN	8	5
FNBP1 protein	B7ZL14	FNBP1	9.00593	10.5113	9.8141	9.40384	9.03075	8.69464	10.2164	10.4245	10.2093	8.57031	9.27188	9.39466	10.5021	9.83496	10.5238	10.0896	10.0971	9.72463	0.584697	-0.291353	0.87605	9.2173	9.80199	10.0933	0.662563	0.721323	0.33094	0.414539	1.19179	0.754487	-1.23257	0.223797	10.1965	8.96391	10.4203	24	11	17	8	39	17
Protein disulfide-isomerase A6	Q15084	PDIA6	16.7597	16.1777	16.0991	14.3752	16.3592	14.5843	16.2914	17.0395	15.6985	14.0894	16.647	15.7051	16.9427	15.8629	15.8614	14.2581	15.9373	14.1948	-0.140189	0.136092	-0.27628	16.1384	15.9982	15.8621	0.994056	1.03593	1.07522	0.271646	1.18977	0.518557	0.362035	-0.834472	11.0333	11.3953	10.1988	48	16	44	13	44	14
Phenylalanine--tRNA ligase beta subunit	Q9NSD9	FARSB	12.4632	12.7193	13.2424	11.4772	11.981	11.6957	12.1987	12.3849	13.2255	11.524	11.8233	12.3724	12.0745	11.7802	13.0929	11.2544	11.8837	11.6096	0.0634646	0.453584	-0.39012	12.2221	12.2855	11.832	0.66729	0.582481	0.62525	0.0186345	1.1891	1.19654	-0.732071	4.8168	8.68975	7.95768	13.5066	15	8	10	5	15	8
Heat shock cognate 71 kDa protein	P11142	HSPA8	8.12666	7.84861	16.7308	16.3346	16.5108	16.0469	8.94993	8.19295	17.4537	16.3749	16.6561	16.5363	8.41243	8.73334	17.4608	16.3799	16.6056	16.1204	0.264805	0.205435	0.05937	16.1908	16.4556	16.2501	4.35376	4.24914	4.19215	1.69897	1.18842	0.188425	-1.27498	-1.85986	14.3496	13.0746	12.4897	NaN	NaN	55	14	57	2
Ribosomal L1 domain-containing protein 1 (Fragment)	J3QSV6	RSL1D1	11.2473	9.78359	8.27019	11.0156	10.2604	11.0568	10.0929	11.8416	7.57932	11.1811	8.96607	10.299	9.74268	9.95607	7.19363	10.8997	9.5659	10.6807	-0.442068	0.346559	-0.788627	10.638	10.1959	9.84938	1.12836	1.53707	1.32394	0.215383	1.18842	0.388277	NaN	NaN	NaN	NaN	NaN	14	5	NaN	NaN	16	5
TNFAIP3-interacting protein 1	Q15025	TNIP1	11.3999	10.4365	12.0111	11.4258	10.3858	11.7115	10.9188	10.1803	12.0003	11.582	10.6007	10.5039	9.91527	9.00287	11.0882	10.3447	10.8516	11.6382	-0.653087	0.161602	-0.814689	11.4129	10.7598	10.5982	0.671032	0.69508	0.934687	0.55752	1.18642	0.571865	-0.242961	-0.662761	9.67502	9.43206	9.01226	11	6	6	3	5	3
Protein diaphanous homolog 3	Q9NSV4	DIAPH3	12.2748	12.4608	10.9943	12.6141	11.1938	12.0391	12.0123	12.5327	11.0893	11.6046	10.9612	11.2095	12.1415	12.7916	10.2592	12.0566	10.4129	11.4388	-0.749879	-0.340697	-0.409183	12.1569	11.407	11.7477	0.677951	0.609171	1.01125	0.946922	1.18243	0.0888424	3.6119	1.00236	5.85624	9.46813	6.8586	7	6	6	5	9	7
Keratin type II cytoskeletal 78	Q8N1N4	KRT78	12.5197	12.738	10.0606	7.64717	9.11562	7.4508	11.2722	13.0301	9.97398	11.1335	10.1187	9.31802	12.5377	12.7279	10.4372	11.093	11.253	10.1579	1.03798	-0.546948	1.58493	9.58809	10.6261	11.173	2.30776	1.31529	1.06179	0.610834	1.18243	1.07936	-0.725845	-0.195858	12.8273	12.1014	12.6314	38	20	40	21	27	11
Receptor-type tyrosine-protein phosphatase C	P08575	PTPRC	12.6738	14.1895	11.643	11.0169	12.1512	12.7531	13.9442	14.1491	11.3584	11.7794	12.9007	12.4915	13.9291	15.2344	12.0807	11.964	12.5191	12.2869	0.283668	0.293158	-0.00949001	12.4125	12.6961	12.403	1.09086	1.12685	1.30492	0.645892	1.17587	0.442493	1.80896	3.40425	13.0365	14.8455	16.4408	29	29	12	12	27	29
Ras GTPase-activating protein-binding protein 2	Q9UN86	G3BP2	14.8017	15.2942	15.3479	13.9516	14.0105	13.8295	15.2699	14.3976	14.9933	14.0124	14.3195	14.5479	14.8902	15.2107	15.4271	14.1715	14.4128	14.226	0.0666399	-0.17876	0.245399	14.4061	14.4727	14.6515	0.69591	0.46273	0.530835	0.0746879	1.17587	0.297569	NaN	NaN	NaN	NaN	NaN	32	10	26	9	29	10
E3 ubiquitin-protein ligase TRIM4	Q9C037	TRIM4	11.147	11.9801	7.10793	11.5663	11.4309	11.7164	11.7363	11.1522	7.26816	11.0127	11.2815	11.6969	11.7256	12.2334	7.85491	11.4546	11.828	11.7306	-0.281819	-0.511298	0.229479	11.4986	11.2168	11.7281	1.84205	1.70207	1.62797	0.262013	1.17522	1.37572	NaN	NaN	NaN	NaN	NaN	6	2	NaN	NaN	17	6
Probable helicase with zinc finger domain	P42694	HELZ	6.14804	8.04226	10.8277	10.9771	10.9151	10.3859	7.19042	6.22737	12.0661	10.1966	10.7026	11.1374	8.19692	8.2446	12.2336	10.6923	11.5798	11.1184	-0.157158	-0.455709	0.298551	10.6068	10.4496	10.9053	2.00389	2.33222	1.72257	0.0259491	1.17393	1.2815	-5.87611	-3.15001	8.6211	2.74499	5.47109	4	1	1	2	9	9
Dihydrolipoyllysine-residue succinyltransferase component of 2-oxoglutarate dehydrogenase complex mitochondrial	P36957	DLST	13.9899	12.3906	13.243	12.0422	14.1452	11.8836	13.1036	14.0507	12.7428	12.2285	14.3226	13.5343	14.1773	12.9671	13.389	12.3483	14.2974	11.7837	0.502172	0.140928	0.361244	12.8168	13.319	13.178	0.986919	0.794438	0.997124	0.374688	1.1707	0.14813	-1.19636	0.501143	8.96434	7.76799	9.46548	17	5	15	4	25	7
Antiviral innate immune response receptor RIG-I	O95786	DDX58	9.63403	9.06595	8.41668	9.76527	9.54803	10.3541	11.6247	10.8266	7.25217	8.30902	11.1013	10.4452	8.69377	9.17203	6.84237	7.54458	9.7548	9.41777	1.04489	1.70303	-0.658134	9.59103	10.6359	8.9329	0.659455	1.73848	1.14336	0.308035	1.16813	1.87615	NaN	NaN	NaN	NaN	NaN	5	4	NaN	NaN	9	7
Nuclear cap-binding protein subunit 1	Q09161	NCBP1	12.4305	12.3988	12.5176	12.2409	12.3939	11.8369	12.105	12.7345	12.2482	12.1042	12.2617	11.2273	12.4033	12.7124	12.5369	12.2998	12.6646	12.2858	-0.219767	-0.29351	0.0737433	12.3964	12.1766	12.4701	0.245314	0.492194	0.182927	0.709965	1.16749	1.25104	2.03584	-1.02823	5.90861	7.94445	4.88038	16	9	13	7	19	9
Serine palmitoyltransferase 2	O15270	SPTLC2	10.0641	10.2755	10.9996	9.60785	11.7807	10.3516	10.1932	10.9933	10.8314	10.2392	12.1246	10.5296	9.96578	10.1329	10.488	9.72165	11.3452	10.1209	0.366934	0.553621	-0.186687	10.3136	10.6805	10.1269	0.767733	0.713689	0.57164	1.13253	1.16685	2.4318	3.09105	1.72705	4.96727	8.05832	6.69432	15	5	10	4	12	4
Vacuolar protein sorting-associated protein 18 homolog	Q9P253	VPS18	12.0381	12.152	8.68517	10.9646	10.6011	10.5809	11.7253	12.0752	7.40221	10.7154	10.9491	10.5682	11.6921	11.8058	8.07887	10.0161	10.329	10.8381	0.0494328	0.248716	-0.199283	10.7828	10.8323	10.5836	1.26012	1.66134	1.36794	0.534617	1.16558	0.20412	NaN	NaN	NaN	NaN	NaN	17	11	NaN	NaN	12	8
Serrate RNA effector molecule homolog	Q9BXP5	SRRT	13.7065	13.2314	12.9031	12.3331	13.281	12.6114	13.4573	13.29	12.7926	12.5271	13.4398	13.0146	13.755	12.8536	12.5978	12.131	12.9816	12.6731	0.0851064	0.388967	-0.30386	13.0672	13.1523	12.7634	0.497196	0.376333	0.537816	0.338187	1.16178	1.08991	-1.61931	0.337471	9.44433	7.82502	9.7818	12	10	5	3	18	10
Activity-dependent neuroprotector homeobox protein	Q9H2P0	ADNP	13.6154	13.6324	13.7466	13.0202	13.0004	12.9909	13.6612	13.9945	13.3505	13.0607	12.9778	13.4986	13.9883	13.8905	13.6767	13.1093	13.4061	13.0247	0.106781	-0.116838	0.223619	13.3178	13.4246	13.5414	0.364967	0.380487	0.401999	0.284833	1.15864	0.268411	1.73251	-0.871522	8.37025	10.1028	7.49873	22	16	12	8	24	18
NADPH--cytochrome P450 reductase	P16435	POR	11.1204	11.6655	12.1472	12.2516	11.4727	12.163	12.1894	12.269	12.7041	12.6622	12.1275	12.6028	12.2938	11.6144	12.5994	12.4394	11.968	12.3207	0.529557	0.128634	0.400923	11.9063	12.4359	12.3073	0.456789	0.258504	0.356859	2.86012	1.15739	1.07212	-2.71079	-3.89559	8.76835	6.05756	4.87276	20	10	16	7	24	10
FAD synthase	Q8NFF5	FLAD1	9.72596	11.168	8.57818	7.94205	8.08916	7.91845	9.82664	10.0428	8.40148	8.2437	4.93291	7.73816	9.85613	9.11382	8.18314	7.03111	7.54063	7.50835	-0.0110846	0.460702	-0.471786	8.33367	8.32259	7.86189	1.30139	1.84235	1.08235	0.619789	1.15552	0.00480371	NaN	NaN	NaN	NaN	NaN	9	3	3	1	7	2
Sodium/potassium-transporting ATPase subunit alpha-1	P05023	ATP1A1	13.2072	13.3986	13.2142	10.5316	13.3974	11.1552	13.39	13.486	12.5085	10.6274	13.4441	12.8216	14.2242	13.5352	13.5331	11.3052	13.105	12.0605	-0.104901	-0.213213	0.108312	13.2107	13.1058	13.319	1.28878	1.09485	1.07945	0.299296	1.15243	0.363512	-0.395607	0.757934	7.82598	7.43037	8.58391	25	19	17	11	36	27
BCL2-associated athanogene 6	A0A0G2JK23	BAG6	13.8862	13.7246	8.66989	13.4962	13.6333	13.3042	13.9734	13.847	8.1237	13.4495	13.9688	13.9221	14.1595	13.8803	8.64462	13.4516	13.7788	13.5571	0.319757	0.216589	0.103168	13.5648	13.8845	13.668	2.02606	2.33875	2.10538	0.238824	1.15181	0.0899095	NaN	NaN	NaN	NaN	NaN	30	18	NaN	NaN	27	17
Elongation factor 2	P13639	EEF2	14.2568	14.1927	14.277	13.3422	13.9935	12.9813	13.783	14.1075	14.6302	13.5337	15.0494	13.8792	13.4272	14.0447	14.3719	13.15	12.6384	12.435	-0.0997429	0.704763	-0.804506	14.0931	13.9933	13.2886	0.547311	0.570619	0.763702	0.636388	1.14813	1.0942	0.429451	0.14307	12.4715	12.901	12.6146	35	26	29	22	45	35
Rab3 GTPase-activating protein non-catalytic subunit	Q9H2M9	RAB3GAP2	12.6614	12.6483	11.7471	12.3974	11.6128	11.821	12.6195	11.8548	11.6106	11.7724	11.8367	12.127	13.5787	12.4878	11.8758	13.4746	12.217	11.9859	-0.263443	-0.506606	0.243163	12.1092	11.8458	12.3524	0.475438	0.359377	0.746143	0.427128	1.14752	1.22257	-4.37525	-2.24697	8.86146	4.48621	6.61449	15	12	4	4	15	12
E3 ubiquitin-protein ligase Praja-2	O43164	PJA2	10.6955	10.2335	6.98035	9.70125	9.68666	9.00282	9.38452	9.50353	7.07208	9.76477	10.2657	8.81976	10.9468	10.1712	7.42774	9.80932	10.4497	9.13635	-0.24993	-0.546221	0.296291	9.69396	9.44403	9.99025	1.30818	1.11609	1.2506	0.390406	1.14752	1.16813	NaN	NaN	NaN	NaN	NaN	9	4	NaN	NaN	10	4
Polyadenylate-binding protein 2	Q86U42	PABPN1	12.3413	12.3401	11.9413	9.45736	10.3696	9.83115	12.2288	7.91779	11.9649	9.34913	11.0982	11.5341	12.2009	12.6971	12.367	10.5546	10.9875	9.8938	0.160703	-0.278037	0.43874	11.1554	11.3161	11.5942	1.31234	1.6944	1.13114	0.161781	1.14327	0.37059	-0.22579	-0.807495	9.38243	9.15664	8.57493	29	7	19	5	25	4
Nascent polypeptide-associated complex subunit alpha muscle-specific form	E9PAV3	NACA	13.888	14.0794	12.4471	11.9125	13.4925	13.3491	13.9798	14.5126	12.4387	12.6217	13.959	13.5498	14.1338	14.1482	12.9425	13.221	13.8249	13.4539	0.333584	0.115008	0.218575	13.4208	13.7544	13.6394	0.846032	0.820477	0.496125	1.46092	1.14026	0.293282	-0.496353	-0.657103	8.52845	8.0321	7.87135	2	2	2	2	3	4
Prohibitin	J3KPX7	PHB2	14.6	14.4766	14.2611	13.4251	13.8289	14.0891	14.5587	14.4025	14.1057	13.2119	13.909	14.1788	14.4396	14.1881	14.1223	13.2802	13.9692	13.7343	-0.0328097	0.0965486	-0.129358	14.1751	14.1423	14.0457	0.43492	0.474192	0.405324	0.465974	1.13906	0.598599	0.760418	-0.32327	8.77633	9.53675	8.45306	33	8	19	5	31	7
Epidermal growth factor receptor substrate 15	P42566	EPS15	11.3567	10.5844	7.15953	11.3048	12.2683	11.4712	10.4629	12.1109	7.57123	11.3737	12.1063	11.495	12.0897	11.7376	7.98891	11.427	12.017	11.7588	0.103578	-0.313851	0.417429	11.3308	11.4343	11.7482	1.81103	1.71805	1.57591	0.195179	1.13847	0.497573	NaN	NaN	NaN	NaN	NaN	9	5	NaN	NaN	9	5
Tumor necrosis factor alpha-induced protein 8	O95379	TNFAIP8	9.93466	9.39729	10.5983	7.163	8.72513	8.99311	10.2854	11.9107	10.9976	8.44224	8.78797	8.71572	9.58526	9.48024	9.5172	6.72533	7.82598	9.0362	0.341486	0.278462	0.0630245	9.1952	9.53668	9.25822	1.17699	1.42472	1.16931	0.841637	1.13549	1.52578	-1.34856	-2.35351	8.10465	6.75609	5.75114	22	3	22	3	31	5
Prostaglandin reductase 1	Q14914	PTGR1	12.299	13.0961	11.6111	11.1642	12.2608	11.8887	12.3089	12.9508	12.7353	11.9458	12.2492	12.7046	13.3181	13.2465	12.487	11.1204	12.5981	11.9836	0.431925	-0.0358434	0.467768	12.0748	12.5067	12.5426	0.663916	0.375544	0.824148	0.962574	1.1349	0.0277972	-1.08731	1.58381	8.86493	7.77762	10.4487	16	3	10	2	16	3
Guanine nucleotide-binding protein subunit alpha-13	Q14344	GNA13	15.2868	14.9286	13.0095	11.8253	13.2258	11.9913	14.959	15.1627	12.7647	11.6618	13.388	12.7325	14.2068	14.449	13.0732	11.6384	13.1182	11.5525	-0.041285	-0.0193	-0.0219851	13.1177	13.0764	13.0957	1.45194	1.37085	1.22672	0.156145	1.1343	0.974694	-1.35823	-1.20717	8.693	7.33476	7.48583	25	9	40	10	43	14
26S proteasome regulatory subunit 8	P62195	PSMC5	12.8891	12.5778	13.0981	12.0653	12.7023	12.2385	12.7874	13.3024	13.2394	12.2655	12.8224	12.5603	12.7695	12.2154	13.1186	12.0436	12.6161	12.054	0.164869	0.38915	-0.22428	12.64	12.8049	12.4158	0.389657	0.395965	0.436216	1.03152	1.13077	1.13018	-0.234092	-0.544909	11.7166	11.4826	11.1717	37	10	35	10	45	12
Platelet-activating factor acetylhydrolase IB subunit alpha	A0A6Q8PFU3	PAFAH1B1	13.4542	13.535	13.5075	12.36	12.3013	12.1633	13.29	13.4472	13.2678	11.7257	12.1366	11.9261	12.9467	13.2112	13.4844	12.3475	12.2855	11.9082	-0.204891	0.0550671	-0.259958	12.9071	12.7022	12.6471	0.673976	0.783167	0.609995	1.62525	1.13018	0.176526	0.663975	-0.236132	9.4418	10.1058	9.20567	35	10	35	11	39	12
Peptidyl-prolyl cis-trans isomerase G	Q13427	PPIG	11.7658	11.0154	8.66278	10.7555	11.5779	10.7791	11.9241	11.9544	6.86156	10.5506	11.256	10.1729	11.8761	10.7004	7.46072	10.3355	11.1875	10.5868	0.0060544	0.259654	-0.253599	10.8972	10.9033	10.6436	1.10857	1.89998	1.52033	0.35164	1.1296	0.134896	NaN	NaN	NaN	NaN	NaN	7	4	NaN	NaN	7	4
40S ribosomal protein S17	H3BNC9	40S ribosomal protein S17 OS=Homo sapiens OX=9606 PE=3 SV=2	6.94696	6.85524	8.33637	9.62363	10.7149	9.95641	5.99582	7.31116	8.92585	10.7589	10.3811	10.2102	8.493	7.16148	8.48804	9.77857	10.8608	10.751	0.588018	0.432233	0.155785	8.98	9.56802	9.13578	1.61808	1.91413	1.45892	0.258061	1.12843	0.268411	0.822654	-0.442551	11.5111	12.3337	11.0685	2	1	3	2	7	4
Optineurin	Q96CV9	OPTN	10.7595	10.5676	9.6476	10.0178	10.2029	10.4522	10.6571	10.7337	10.9391	11.308	11.1149	10.7637	10.7912	10.4256	8.94263	9.3926	9.10745	10.4664	0.523838	0.942272	-0.418434	10.3275	10.8514	9.90912	0.404158	0.251844	0.797605	1.33161	1.12784	1.31069	-0.689317	-2.51479	7.79805	7.10873	5.28326	13	6	5	2	10	5
Tyrosine-protein phosphatase non-receptor type 1	P18031	PTPN1	13.8616	14.0532	13.7161	12.4636	13.2101	12.718	14.0255	14.306	13.985	12.7974	13.5859	13.5299	13.9594	13.9727	14.0709	12.6477	13.2922	12.8623	0.322375	0.159698	0.162677	13.4631	13.7855	13.6258	0.647135	0.531214	0.621353	1.95468	1.1261	1.12033	0.847485	0.693552	7.00439	7.85187	7.69794	42	13	43	14	45	15
LIM domain-containing protein 1	Q9UGP4	LIMD1	9.44305	7.27954	9.24717	10.5214	10.3026	10.5558	7.35147	8.42013	8.40357	10.1353	9.67885	10.2221	8.74319	7.43369	9.07988	10.1852	10.1945	9.94815	-0.823356	-0.464529	-0.358827	9.87284	9.04949	9.51402	1.24736	1.15286	1.08054	0.565431	1.12494	0.278189	-1.34759	3.79869	5.69774	4.35015	9.49643	7	3	2	1	19	7
Erythroid differentiation-related factor 1	Q3B7T1	EDRF1	8.58631	9.35495	7.20288	10.0052	9.81762	9.68692	9.4782	8.8443	7.85435	9.60014	8.91854	9.86242	8.99149	10.6967	7.90991	10.0892	9.7962	9.92834	-0.322569	-0.663902	0.341333	9.52094	9.19837	9.86227	1.0589	0.724447	0.98073	0.0186345	1.12436	0.67162	NaN	NaN	NaN	NaN	NaN	2	2	NaN	NaN	5	4
E3 ubiquitin-protein ligase TRIM56	Q9BRZ2	TRIM56	10.8664	10.6653	9.90167	10.0897	10.1235	9.86236	11.0697	10.53	10.3778	10.4429	9.87081	10.6544	11.0851	10.5359	10.107	10.3658	10.2477	10.4633	0.379885	0.0719318	0.307953	10.1066	10.4865	10.4145	0.41612	0.390613	0.339065	0.716699	1.12205	0.0920515	NaN	NaN	NaN	NaN	NaN	12	6	5	2	15	7
Active breakpoint cluster region-related protein	Q12979	ABR	10.5246	10.4876	7.92275	10.4144	9.51102	10.6484	10.2943	10.679	8.13176	10.4023	7.26209	9.57883	9.93112	9.75002	7.2627	9.74202	10.1039	9.78457	-0.514452	0.169256	-0.683709	10.451	9.93655	9.76729	1.06009	1.38929	1.07033	0.621602	1.11691	0.0218195	NaN	NaN	NaN	NaN	NaN	9	4	NaN	NaN	15	5
40S ribosomal protein S11	P62280	RPS11	10.1495	10.4957	8.1908	12.0935	10.9777	12.2289	10.5342	10.6356	7.57867	12.4395	10.5691	11.7962	10.6466	10.582	8.1769	12.3214	11.4101	12.2132	-0.13432	-0.425958	0.291637	10.7367	10.6024	11.0283	1.48302	1.67027	1.52219	0.21467	1.1152	0.946922	NaN	NaN	NaN	NaN	NaN	23	3	NaN	NaN	28	4
60S ribosomal protein L13a (Fragment)	M0QYS1	RPL13A	8.5194	7.44203	7.88637	8.1139	8.4237	8.28651	7.28854	7.90749	7.73613	7.3015	8.48635	8.86115	7.04952	5.44854	6.64775	8.5935	8.5803	7.03804	-0.378397	0.778027	-1.15642	8.2002	7.82181	7.04378	0.398337	0.63579	1.20536	0.251812	1.11295	0.581699	0.201864	-0.880303	11.2603	11.4622	10.38	5	1	11	2	11	2
Microtubule-associated protein 1B	P46821	MAP1B	13.2225	11.5128	12.5005	12.3352	12.4301	10.9875	12.3439	13.2378	12.0089	12.6014	12.3275	11.6155	13.2254	11.7139	12.6766	12.739	12.8333	10.8954	-0.0469646	-0.372064	0.325099	12.3827	12.3357	12.7078	0.792727	0.549091	0.869276	0.198596	1.10403	0.00744648	-0.259838	-0.287432	8.20838	7.94854	7.92095	13	19	3	4	16	23
Transportin-1	Q92973	TNPO1	12.8697	13.1541	12.5235	12.575	14.2017	12.3574	13.0248	13.4151	12.394	13.1697	13.1352	13.5233	13.2855	13.4462	12.1848	13.2045	14.5702	13.3371	0.430161	-0.158808	0.58897	12.7223	13.1525	13.3113	0.676521	0.396993	0.759006	0.211125	1.10292	0.390406	0.295688	0.57385	9.79575	10.0914	10.3696	24	12	21	11	26	13
Protein disulfide-isomerase A4	P13667	PDIA4	16.1893	15.6032	15.0374	12.2617	16.2098	12.9877	15.4402	16.6551	15.1189	12.6182	16.2762	15.1311	16.4973	15.5434	15.5833	12.5603	16.2912	13.0186	-0.0347137	-0.277706	0.242992	15.3203	15.2856	15.5633	1.69133	1.4149	1.69587	0.552842	1.09909	0.251812	-0.309714	-1.91672	12.1448	11.8351	10.2281	65	37	46	23	64	34
Disks large-associated protein 4	Q9Y2H0	DLGAP4	8.82899	9.62024	7.36556	9.08052	8.11442	9.28963	9.72443	8.84583	6.63791	10.2616	7.83529	8.07906	9.70008	9.92794	8.16214	8.7287	9.31913	9.48305	-0.492312	-0.938644	0.446332	8.95476	8.46245	9.40109	0.834019	1.32544	0.658956	0.144481	1.09909	0.610834	NaN	NaN	NaN	NaN	NaN	4	2	NaN	NaN	5	3
Twinfilin-2	Q6IBS0	TWF2	12.9369	12.9915	12.1023	12.1331	12.6534	12.5994	12.3784	12.0382	10.5652	11.4517	12.0044	11.6367	12.7141	12.8489	11.7402	12.0348	12.6557	12.6336	-0.805854	-0.824099	0.0182447	12.6264	11.8205	12.6446	0.382014	0.635293	0.442742	2.76447	1.09745	2.78781	-1.93889	-1.45112	7.68447	5.74558	6.23335	35	8	26	6	31	7
Protein RCC2	Q9P258	RCC2	15.238	15.7318	15.2398	14.9687	14.847	15.2468	15.6003	15.0855	15.1508	14.9396	14.5066	14.8912	15.4516	15.6476	15.2512	15.0778	15.1472	15.4869	-0.226341	-0.33886	0.112518	15.2389	15.0125	15.3514	0.305073	0.358986	0.220154	0.598599	1.09637	1.1831	0.105009	1.34603	9.97528	10.0803	11.3213	38	14	32	11	41	15
Transforming acidic coiled-coil-containing protein 3	Q9Y6A5	TACC3	12.7771	11.8582	7.04903	11.0844	13.0308	12.6131	12.5607	11.3393	8.69697	11.5851	11.8749	11.2916	12.8888	12.3919	7.56051	11.9713	12.8019	12.8731	-0.773505	-1.1347	0.361196	12.2357	11.4622	12.5969	2.24803	1.32247	2.08219	0.14752	1.09637	0.640164	NaN	NaN	NaN	NaN	NaN	16	7	NaN	NaN	17	8
F-box/WD repeat-containing protein 11	Q9UKB1	FBXW11	10.3231	9.93833	7.53324	7.98225	8.13868	7.15411	10.1778	10.5761	7.42402	7.8824	9.32276	10.5357	11.1934	10.1643	8.00768	7.89494	10.2535	7.66477	1.68981	0.664299	1.02551	8.06047	9.75028	9.08598	1.30661	1.37498	1.51625	0.681937	1.09098	0.0741724	NaN	NaN	NaN	NaN	NaN	10	4	NaN	NaN	8	3
Chromodomain-helicase-DNA-binding protein 4 (Fragment)	A0A2R8Y795	CHD4	10.0367	7.03903	10.2257	10.577	10.9965	9.77311	9.1818	8.6494	10.1609	9.19623	9.30408	10.281	6.25954	6.20306	9.98883	8.90111	9.94844	9.91433	-0.881052	-0.157562	-0.72349	10.1312	9.25015	9.40772	1.40659	0.631443	1.83105	0.247184	1.08778	0.769551	-0.599747	0.329711	7.59783	6.99808	7.92754	60	1	60	1	60	1
Protein-L-isoaspartate O-methyltransferase	A0A0A0MRJ6	PCMT1	14.1199	13.7548	14.8241	13.8068	13.818	13.5742	13.6793	14.6352	14.657	13.6734	13.7885	13.3853	14.2443	13.6821	14.9046	13.8772	13.876	13.7113	-0.0784798	-0.142726	0.0642462	13.8124	13.7339	13.8766	0.448036	0.540675	0.464374	0.02365	1.08566	0.137272	-0.085577	-0.857368	8.19864	8.11306	7.34127	33	5	37	6	44	8
Kynureninase	Q16719	KYNU	9.3546	9.17533	9.81221	7.73071	9.1634	7.65771	10.7087	11.188	11.3939	9.05558	11.1369	11.583	9.28093	8.21408	9.79258	7.37417	7.11103	7.10287	1.99309	3.36833	-1.37524	9.16936	11.1624	7.79412	0.900202	0.924055	1.16266	2.42251	1.07936	2.37366	-1.06983	-0.0558739	7.13515	6.06531	7.07927	10	3	17	6	17	6
Protein POF1B	Q8WVV4	POF1B	11.5503	11.7877	10.9048	9.54977	8.31025	8.72506	11.7425	11.8766	11.239	9.52076	9.33503	8.33869	11.7497	12.6677	10.7099	9.66542	8.93319	10.0389	0.152604	0.00544643	0.147157	10.2273	10.3799	10.3744	1.48238	1.47124	1.38356	0.47237	1.07936	0.355561	-0.960693	-0.358591	12.8668	11.9061	12.5082	32	15	27	14	5	3
Eukaryotic translation initiation factor 6	P56537	EIF6	14.4689	14.5516	13.9059	14.0074	13.4898	13.5175	14.5258	14.6669	13.9328	14.1533	13.5175	13.9848	14.4644	14.5827	13.9588	14.397	13.6926	13.6195	0.112427	-0.108871	0.221298	13.9566	14.069	14.1779	0.452869	0.419658	0.416791	1.01909	1.07831	0.0428718	-1.54537	1.526	7.77926	6.23389	9.30526	42	6	37	5	57	6
tRNA (guanine(10)-N2)-methyltransferase homolog	Q7Z4G4	TRMT11	9.37645	9.50202	7.41777	6.28657	9.7267	7.60385	7.11666	8.97754	7.3579	5.52957	10.0414	6.88399	8.30606	8.21568	7.59492	4.69783	10.2351	5.99431	-1.25287	-0.66802	-0.58485	8.49015	7.23728	7.9053	1.41094	1.60834	1.93755	0.910095	1.07727	0.161781	NaN	NaN	NaN	NaN	NaN	7	2	3	1	6	2
Cleavage stimulation factor subunit 1	Q05048	CSTF1	13.2167	13.7101	13.8757	12.8705	12.2276	13.0317	13.4297	13.0146	13.9397	12.3277	11.8671	12.5166	13.1262	13.6119	13.8056	12.6092	12.2654	12.9933	-0.35858	-0.294144	-0.064436	13.1242	12.7656	13.0597	0.597914	0.761637	0.583735	1.02641	1.07624	0.712198	-2.13564	-2.19061	9.22745	7.09181	7.03683	33	8	29	7	33	8
RNA N6-adenosine-methyltransferase METTL16	Q86W50	METTL16	12.7225	12.3131	12.1591	11.2589	12.5879	12.0925	12.273	12.702	11.6308	11.3977	13.0162	12.3211	12.4207	11.6331	11.7308	11.3486	12.6388	11.825	0.0609455	0.519161	-0.458215	12.2361	12.297	11.7779	0.516606	0.616865	0.493976	0.0716041	1.0752	0.739929	0.297978	1.04276	5.36346	5.66144	6.40621	8	3	2	1	5	2
Nuclear export mediator factor NEMF	O60524	NEMF	8.75596	9.66365	8.12322	10.3848	9.8942	10.0443	10.4118	9.26322	7.26536	9.74943	10.176	9.76232	10.499	10.3649	8.18186	10.3442	10.0531	11.0561	-0.023047	-0.598668	0.575621	9.77892	9.75587	10.3545	0.861089	1.13544	0.988223	0.0362122	1.07314	1.41454	NaN	NaN	NaN	NaN	NaN	3	2	NaN	NaN	4	3
RUN and FYVE domain-containing protein 1	Q96T51	RUFY1	11.6056	11.5808	11.3522	10.6075	11.6218	11.0918	11.9275	11.8425	11.9557	10.9287	11.5008	11.1365	11.9946	12.1227	12.1778	10.8938	11.2227	11.6359	0.205133	-0.143583	0.348716	11.4665	11.6716	11.8152	0.400201	0.436338	0.523766	1.17393	1.07212	0.5157	1.62222	2.25917	6.64429	8.26651	8.90346	19	9	13	6	21	10
Protein OS-9	Q13438	OS9	12.7934	13.4915	12.9283	13.2743	13.819	13.2883	14.6205	13.9871	12.1249	13.6783	14.1003	14.1047	13.6211	13.8934	12.8856	13.3065	13.9543	13.5993	0.762413	0.433476	0.328937	13.2813	14.0437	13.6102	0.372705	0.860963	0.397335	0.68403	1.0716	0.414539	0.135192	-0.266785	8.9046	9.0398	8.63782	35	17	25	11	33	16
Sorting nexin-1	Q13596	SNX1	10.6153	10.6855	7.22165	10.1351	11.9414	10.228	11.0136	10.5418	8.23358	9.872	12.0816	9.59935	10.9445	10.8066	7.32917	10.0833	11.952	10.5921	-0.214734	-0.492471	0.277737	10.4216	10.2069	10.6994	1.568	1.31537	1.57211	0.137272	1.07109	0.0867161	NaN	NaN	NaN	NaN	NaN	19	5	NaN	NaN	20	7
Ubiquitin carboxyl-terminal hydrolase 24	Q9UPU5	USP24	10.4006	9.54982	7.74421	10.57	10.1331	10.4692	10.0336	10.4201	8.13018	10.8902	10.8481	9.84485	10.7255	9.72424	7.76194	10.4907	10.2696	10.9296	-0.0400376	-0.153309	0.113271	10.2669	10.2268	10.3801	1.07709	1.02028	1.1651	0.385103	1.06854	0.05061	NaN	NaN	NaN	NaN	NaN	2	3	NaN	NaN	3	4
Protein yippee-like 5	P62699	YPEL5	8.64447	8.9585	8.16687	7.04527	6.76381	7.22535	7.1638	10.5774	6.62701	5.05146	8.37738	6.53838	8.48888	7.77801	7.31419	5.98331	6.83567	7.33718	-0.800705	-0.430276	-0.370429	7.69611	6.89541	7.32568	0.912509	1.89536	0.847601	0.249492	1.0655	0.0510982	NaN	NaN	NaN	NaN	NaN	23	2	NaN	NaN	12	1
Complex I assembly factor ACAD9 mitochondrial	Q9H845	ACAD9	14.3073	11.6151	9.2318	13.5355	13.247	13.1038	14.2117	13.9464	9.10902	12.8163	12.7491	11.9797	13.338	11.1055	9.82585	11.951	9.62066	11.9034	-0.392677	1.2783	-1.67097	13.1754	12.7827	11.5044	1.82895	1.84107	1.41224	0.0259491	1.06349	0.935542	-1.3958	0.357268	6.00753	4.61173	6.3648	8	3	6	2	14	5
Sorting nexin-2	O60749	SNX2	11.0222	13.8677	12.7451	12.3405	12.2368	12.1679	11.3568	10.9882	12.8027	10.9811	11.9396	12.2813	11.4941	13.6442	11.4746	11.3521	11.8731	10.6207	-0.640431	0.163844	-0.804276	12.2886	11.6482	11.4843	0.922562	0.741452	1.01763	0.617983	1.06298	0.00966114	-0.119389	-0.710876	9.58718	9.46779	8.8763	9	2	12	5	20	6
Activating transcription factor 7-interacting protein 1	Q6VMQ6	ATF7IP	11.6314	11.1014	8.05142	10.6953	11.1478	9.99393	12.2237	11.716	7.38657	10.2573	10.6344	10.1856	10.3932	10.6498	8.18462	10.1217	11.2793	9.22062	-0.452537	0.188394	-0.640931	10.8984	10.4458	10.2574	1.29053	1.68877	1.10703	0.0540393	1.06048	0.441291	NaN	NaN	NaN	NaN	NaN	4	2	NaN	NaN	7	4
RCC1-like G exchanging factor-like protein	Q96I51	RCC1L	9.5404	9.45002	10.1823	8.12102	9.38176	8.79682	9.73535	9.64546	10.3057	7.17213	10.5044	8.88078	10.098	9.52982	10.1344	8.6418	9.68068	8.77893	0.274519	0.0851579	0.189361	9.41589	9.69041	9.60525	0.705787	1.21998	0.639847	0.185752	1.05998	0.121478	-0.761356	-3.10882	8.09487	7.33351	4.98604	3	1	3	1	7	2
STE20-like serine/threonine-protein kinase	Q9H2G2	SLK	11.3488	11.5354	9.23924	12.0768	12.6302	11.9181	11.4161	11.4824	9.78491	12.0649	10.8707	12.45	11.531	13.1761	10.068	12.0512	13.0724	12.0631	-0.277469	-0.607875	0.330407	11.7267	11.4493	12.0571	1.17553	0.940435	1.13949	0.120904	1.05998	0.725842	1.10258	-1.01618	9.14392	10.2465	8.12774	16	13	8	6	22	19
Endoplasmic reticulum metallopeptidase 1	E7ER77	ERMP1	7.77504	7.41007	10.5828	10.6148	9.39378	11.0112	7.77673	8.31791	9.96896	11.1794	10.2153	10.3064	7.6517	7.6272	11.0129	10.901	10.4194	11.1768	0.103834	-0.568103	0.671937	9.98829	10.0921	10.6602	1.55217	1.30168	1.69109	0.222573	1.05899	0.249492	0.167699	-0.940011	5.08801	5.25571	4.148	NaN	NaN	4	2	4	2
CMP-sialic acid transporter	P78382	SLC35A1	6.74712	8.60225	9.49775	6.40213	7.72867	7.20975	8.71864	8.47321	9.38323	7.93399	7.18418	6.59589	8.51665	9.2007	10.4908	8.47626	7.32328	7.2211	0.734389	-0.292857	1.02725	7.46921	8.2036	8.49645	1.17299	1.02773	1.222	0.322393	1.05849	1.31966	NaN	NaN	NaN	NaN	NaN	4	1	4	1	4	1
Cytochrome c oxidase subunit 5B mitochondrial	P10606	COX5B	8.03276	9.40007	7.72581	9.5664	12.2092	10.0904	9.4872	7.38785	7.38362	9.8596	12.3288	11.3188	6.92101	8.80603	6.57975	9.77931	11.6	10.2556	0.190165	0.380725	-0.190561	9.48323	9.6734	9.29267	1.61265	2.01407	1.95758	0.0872467	1.05799	0.546682	0.236789	-0.539559	12.2553	12.4921	11.7157	25	2	9	1	25	2
Transmembrane 9 superfamily member 2	Q99805	TM9SF2	14.9843	15.66	15.3286	14.74	14.7073	14.6104	15.625	15.7095	15.4086	14.8579	15.1357	15.0968	15.6788	15.9018	15.5431	14.7601	14.8626	14.6	0.409949	0.0692801	0.340669	14.8622	15.2721	15.2029	0.412006	0.331243	0.548323	1.49485	1.05453	0.313364	0.0348749	1.23826	9.32474	9.35962	10.563	22	11	17	8	26	12
Probable ATP-dependent RNA helicase DDX6	P26196	DDX6	14.9066	14.9866	14.8781	14.0752	14.7447	14.6272	14.8942	14.7681	14.8795	14.0672	14.7673	14.9067	14.9454	14.9168	14.9771	14.1384	14.9405	14.8122	0.0124202	-0.104845	0.117265	14.8114	14.8238	14.9287	0.332907	0.322832	0.32339	0.0579919	1.05257	0.950782	0.586113	0.829208	8.31052	8.89664	9.13973	40	15	37	13	49	16
Exportin-1	O14980	XPO1	14.2005	13.9535	14.1628	13.7189	13.2875	13.8606	13.8703	14.2983	14.0089	13.8024	12.9395	13.6497	14.0441	14.1145	14.3725	13.852	13.4558	14.0501	-0.0706935	-0.210779	0.140085	13.907	13.8363	14.0471	0.335834	0.458495	0.307323	0.405607	1.05061	1.03668	2.90945	1.84978	8.83602	11.7455	10.6858	31	20	22	15	27	20
Schlafen family member 5	Q08AF3	SLFN5	7.42585	6.99277	7.91	9.79816	9.34629	8.63161	6.35168	7.54851	7.2737	7.795	8.46822	9.81775	8.03282	5.48562	7.17636	9.0702	9.05069	7.53458	-0.599049	-0.111939	-0.48711	8.27081	7.67176	7.7837	1.1008	1.17654	1.34267	0.442493	1.05012	0.0783135	NaN	NaN	NaN	NaN	NaN	4	2	2	1	5	4
Transcription elongation factor SPT6	Q7KZ85	SUPT6H	13.902	13.6686	13.4785	11.9777	13.0231	12.5766	13.4657	13.7435	13.3595	11.94	13.3082	13.2777	13.7426	13.4615	13.2985	11.9679	13.0664	12.04	0.0830212	0.151369	-0.0683475	13.2508	13.3338	13.1825	0.727878	0.631651	0.750331	0.192465	1.05012	0.539102	-2.98284	1.56047	7.96382	4.98098	9.52429	30	36	17	19	31	36
Putative HLA class I histocompatibility antigen alpha chain H	P01893	HLA-H	7.68798	7.01074	4.32589	7.09687	6.59443	6.02704	7.8223	8.36018	7.2266	6.34085	6.29704	7.09635	8.67447	7.676	6.7866	7.06091	7.26903	5.99578	0.358891	-0.00349712	0.362388	6.80258	7.16148	7.16497	1.18125	0.812118	0.898254	0.630784	1.04624	0.05061	-2.37887	-0.394742	7.70363	5.32475	7.30889	NaN	NaN	39	1	39	1
Ubiquitin carboxyl-terminal hydrolase isozyme L5	Q9Y5K5	UCHL5	12.2908	12.9381	13.0454	11.8873	11.6068	11.8211	12.3683	12.0025	12.6503	11.6577	11.6351	11.7734	12.0931	12.7343	12.8665	11.4051	11.7683	11.6703	-0.201032	-0.042717	-0.158315	12.089	11.888	11.9307	0.605924	0.414494	0.594435	0.779892	1.04528	0.188425	0.865064	0.337751	5.3698	6.23487	5.70755	30	6	21	4	32	7
BRISC and BRCA1-A complex member 2	Q9NXR7	BABAM2	10.2986	10.6396	7.55734	8.51467	9.06752	8.43371	9.76967	9.36739	7.66495	8.79315	8.55071	8.23266	9.44149	9.50124	7.71519	8.86561	8.34385	7.26078	-0.119167	0.0671973	-0.186364	8.79109	8.67193	8.60473	1.18095	0.762234	0.916057	0.752027	1.04479	0.563837	NaN	NaN	NaN	NaN	NaN	7	2	NaN	NaN	3	1
Reticulon-3	O95197	RTN3	11.6477	8.59902	11.3948	10.6531	10.6932	10.75	11.3701	11.4411	10.9599	10.8489	11.0545	11.0419	12.1259	11.0914	11.364	11.3784	10.739	11.7839	0.326535	-0.323048	0.649583	10.7216	11.0482	11.3712	1.07371	0.234602	0.491325	0.449772	1.04239	0.673664	-1.10001	0.232491	6.27808	5.17806	6.51057	1	1	1	1	1	1
Signal transducer and activator of transcription	A0A669KB68	STAT1	8.33351	7.73682	11.7391	12.5042	12.9695	10.4367	8.73855	7.75765	14.725	14.097	15.1986	14.5812	8.55074	8.3914	13.2176	12.9192	12.5548	11.4191	3.25115	2.35213	0.899017	11.0879	14.3391	11.9869	2.18619	3.3392	2.18235	1.50864	1.04144	1.14997	-6.18137	-5.68516	15.8168	9.63539	10.1316	NaN	NaN	49	30	52	33
Nucleosome-remodeling factor subunit BPTF (Fragment)	F5GXF5	BPTF	8.75105	7.51453	9.57221	11.7461	11.463	9.07419	8.34929	7.93659	8.58744	12.1908	10.9472	8.91836	8.48292	8.1115	8.33686	9.05634	10.9237	7.06253	-0.570303	0.343008	-0.913311	9.3232	8.7529	8.40989	1.63576	1.68958	1.28607	0.372634	1.04001	0.703335	NaN	NaN	NaN	NaN	NaN	NaN	NaN	1	1	7	10
Aldehyde dehydrogenase mitochondrial	P05091	ALDH2	12.1907	10.066	12.1391	11.0968	11.8366	12.4502	10.8845	12.9327	11.5814	11.4996	10.3931	12.1546	13.1271	11.1764	12.4759	12.048	11.7708	12.1726	-0.447357	-0.569763	0.122406	11.9879	11.5405	12.1103	0.896604	0.900982	0.657383	0.0291884	1.03763	0.437707	-0.616015	0.454538	11.3964	10.7804	11.8509	22	7	17	6	26	8
Serine/threonine-protein phosphatase 2A 55 kDa regulatory subunit B alpha isoform	P63151	PPP2R2A	10.6335	10.353	9.53885	8.27538	8.43713	9.22559	11.055	8.13632	9.86199	8.25144	8.46679	8.85097	10.3938	7.73349	9.55288	8.31293	7.47314	7.54674	-0.723341	0.63567	-1.35901	9.38222	8.65888	8.02321	0.966522	1.14143	1.20671	0.322393	1.03621	1.5157	-0.383284	-1.1595	9.61963	9.23635	8.46013	8	3	11	4	8	3
Vacuolar protein sorting-associated protein 37B	Q9H9H4	VPS37B	11.3103	10.0178	8.67109	10.543	11.3482	10.7463	10.2342	11.1781	8.61811	10.2952	11.0429	11.3536	11.2536	10.0608	8.27039	10.2731	11.372	10.2713	0.0243535	0.396821	-0.372468	10.6447	10.669	10.2722	0.999392	1.01236	1.1155	0.0150229	1.03245	0.241088	NaN	NaN	NaN	NaN	NaN	6	1	NaN	NaN	21	3
Tubulin alpha chain-like 3	A6NHL2	TUBAL3	9.52996	9.02771	9.90781	12.4684	11.0312	10.04	8.30998	10.1266	9.88208	12.4203	10.5153	9.66734	10.163	8.16496	9.4591	9.38545	7.02226	8.99904	0.0304146	0.812079	-0.781665	9.97391	10.0043	9.19225	1.23797	1.34004	1.11467	0.231362	1.03152	0.769551	NaN	NaN	NaN	NaN	NaN	10	1	10	1	10	1
cAMP-dependent protein kinase type II-alpha regulatory subunit	P13861	PRKAR2A	12.1848	12.3304	11.6366	11.1081	11.8676	11.2149	12.1867	12.4395	11.6537	10.7698	11.7593	11.3979	12.2343	12.2671	11.6242	11.0135	11.7113	10.9853	-0.0455813	0.0388045	-0.0843859	11.7521	11.7065	11.6677	0.499381	0.59091	0.56087	0.110138	1.03058	0.283162	0.791965	0.666004	9.53514	10.3271	10.2011	25	6	27	7	27	7
T-complex protein 1 subunit gamma	P49368	CCT3	7.77362	7.88351	15.22	14.3527	14.8298	13.9719	6.86333	8.02576	15.4031	14.4509	14.9254	14.5549	8.26527	7.7918	15.4274	14.6544	14.9185	14.0165	0.3406	0.167482	0.173118	14.1623	14.5029	14.3354	3.51908	3.84785	3.50597	0.0550241	1.02595	0.20412	0.980646	1.82429	7.65191	8.63256	9.4762	NaN	NaN	42	20	50	25
Surfeit locus protein 4	Q5T8U5	SURF4	12.6583	12.6954	13.0963	12.3312	12.1444	12.6808	12.1653	13.1179	13.2031	12.7056	12.3248	12.7321	12.6839	12.7557	13.0909	12.5334	12.2299	12.6929	0.0492964	0.0304394	0.018857	12.6696	12.7189	12.6884	0.330212	0.41354	0.281924	0.336299	1.02228	0.134304	NaN	NaN	NaN	NaN	NaN	22	3	22	3	27	4
Josephin-1	Q15040	JOSD1	8.21359	7.78824	8.38668	7.4707	7.44402	7.23974	7.21586	7.94113	7.61985	9.27249	6.29033	7.54836	8.84178	7.49165	5.91975	6.13175	5.86265	6.78424	-0.0453653	1.12611	-1.17147	7.62947	7.58411	6.458	0.459006	0.97628	1.16091	0.0861861	1.02091	0.578396	NaN	NaN	NaN	NaN	NaN	NaN	NaN	4	1	4	1
Thromboxane-A synthase	A0A0C4DH47	TBXAS1	9.33036	9.25864	8.13043	9.96723	10.3721	9.4082	9.19242	8.56621	8.21869	9.62589	10.9197	9.85933	9.02023	9.5314	7.09247	8.63934	9.71807	9.39461	0.0398746	0.201733	-0.161858	9.36928	9.40915	9.20742	0.761932	0.970071	0.965621	0.0245682	1.02	0.703335	NaN	NaN	NaN	NaN	NaN	2	1	NaN	NaN	9	4
CTP synthase	B4E1E0	CTPS1	7.25696	7.40127	10.8499	10.8742	12.7445	11.8716	8.40002	7.35995	11.2189	10.7075	13.1077	11.7426	7.5097	8.17985	11.245	11.0853	12.6298	11.9058	0.101155	-0.201916	0.303071	10.862	10.9632	11.1651	2.30794	2.15118	2.08336	0.583359	1.01909	0.0043648	-0.00589561	-0.696176	10.991	10.9851	10.2949	NaN	NaN	25	7	34	10
Cleavage and polyadenylation specificity factor subunit 2	Q9P2I0	CPSF2	12.184	12.2322	11.2731	11.5338	11.1128	11.6315	12.9177	11.7229	11.6616	11.4589	11.2548	11.9977	12.4509	12.3081	11.6822	11.3957	11.6745	11.7249	0.109613	-0.0112395	0.120853	11.5827	11.6923	11.7035	0.46214	0.586432	0.412008	0.435334	1.01909	0.0809219	-1.73251	-0.237889	10.4063	8.6738	10.1684	21	12	13	6	24	13
Peroxisomal multifunctional enzyme type 2	P51659	HSD17B4	14.153	14.5932	6.57178	12.6721	13.293	13.7462	14.4961	13.6004	8.34071	12.8454	11.7976	13.9265	14.0669	14.5404	7.39321	13.0925	13.8216	13.9002	-0.296726	-0.637997	0.341271	13.5196	13.2229	13.8609	2.98225	2.24243	2.69098	0.00261362	1.01818	0.28735	NaN	NaN	NaN	NaN	NaN	21	10	NaN	NaN	32	14
Ferrochelatase mitochondrial	P22830	FECH	9.64041	9.0648	8.5416	7.05809	6.80336	8.19723	9.54778	7.52662	8.74588	6.98382	6.3075	8.05187	7.10678	8.41265	7.37338	5.0532	7.83631	7.35792	-0.580171	0.42359	-1.00376	8.36941	7.78924	7.36565	1.11284	1.17977	1.14431	0.661543	1.00966	0.460924	NaN	NaN	NaN	NaN	NaN	6	1	6	1	6	1
Complement component 1 Q subcomponent-binding protein mitochondrial	Q07021	C1QBP	14.2461	14.004	10.4336	12.7675	14.2703	13.289	14.3146	14.3911	10.2911	12.2491	14.4601	14.3602	14.3221	14.1686	10.5613	12.785	14.7399	13.2896	0.690888	0.608282	0.0826068	13.6465	14.3374	13.7291	1.46481	1.72256	1.52562	0.338187	1.00922	0.0496351	1.20658	0.113981	8.62512	9.8317	8.73911	32	5	19	4	26	5
Hexosyltransferase	G5E9W2	CHPF2	10.3562	10.4782	9.21057	8.69909	11.4559	8.1102	10.1145	10.671	8.25342	7.89518	12.1231	9.89848	10.4638	10.3584	9.0305	6.63619	10.2367	7.49402	0.223099	0.372885	-0.149786	9.7834	10.0065	9.63362	1.25588	1.56718	1.635	0.0931265	1.007	0.728158	NaN	NaN	NaN	NaN	NaN	6	3	2	1	9	4
Runt-related transcription factor 3	Q13761	RUNX3	8.01419	9.28958	7.6939	8.01926	8.80352	7.24079	7.57909	9.2351	7.73436	8.87544	9.19387	8.70974	8.783	9.48309	9.54127	8.27174	8.44869	8.48768	0.775868	0.157252	0.618616	8.01672	8.79259	8.63534	0.747211	0.724317	0.549302	0.623423	1.00524	0.274088	0.0745015	-1.90538	6.86555	6.94005	4.96017	15	3	13	4	14	5
Bone marrow stromal antigen 2	Q10589	BST2	8.47468	8.86817	7.12307	9.23723	12.1191	11.09	12.4395	12.8285	8.07527	11.7537	9.29925	10.2403	9.68601	12.0728	7.77446	11.4507	11.6714	11.0793	1.94431	-0.267974	2.21229	9.0527	10.997	11.265	1.81966	1.88136	1.61779	0.521434	1.00305	0.076756	NaN	NaN	NaN	NaN	NaN	14	3	NaN	NaN	14	3
Glucocorticoid receptor	P04150	NR3C1	12.3628	13.6254	12.9802	11.2219	12.1414	12.026	13.5151	12.2576	12.6789	11.2645	11.6009	12.015	12.9493	13.3467	13.2278	11.5689	12.3966	12.2683	-0.115786	-0.536593	0.420808	12.2521	12.1363	12.6729	0.828713	0.803428	0.675892	0.197911	1.00218	0.847712	2.84293	5.67713	5.57091	8.41384	11.248	23	12	24	12	25	14
Glucosamine-6-phosphate isomerase 1	P46926	GNPDA1	10.1008	8.98513	7.26191	8.1875	11.014	8.79282	8.64609	8.12753	9.3289	8.14272	8.33145	8.47865	8.61239	6.65507	8.40863	7.8327	9.15168	7.48228	-0.483925	0.284388	-0.768313	8.88898	8.40505	8.12066	1.33961	0.447918	0.891047	0.359519	1.00174	0.68403	NaN	NaN	NaN	NaN	NaN	16	4	9	2	32	7
Mortality factor 4-like protein 2	Q15014	MORF4L2	11.2365	12.3031	12.9546	13.9586	11.4204	11.7281	12.3317	10.092	13.6588	14.6705	11.0893	12.803	11.9772	12.4999	12.8578	14.3021	11.8509	13.6931	0.551747	-0.111509	0.663256	12.0156	12.5673	12.6789	1.03967	1.66983	0.969624	0.123782	1.00087	0.374688	0.276229	-0.835075	5.53883	5.81506	4.70376	23	3	16	3	35	5
Leukocyte elastase inhibitor	P30740	SERPINB1	13.3246	13.3108	13.512	13.0446	13.6703	13.7039	13.1801	13.4676	12.8109	13.2858	13.8845	13.3465	13.2377	13.0322	12.6898	13.1026	13.6595	13.1201	-0.102127	0.204804	-0.306931	13.4183	13.3162	13.1114	0.250338	0.352296	0.314824	0.259637	1	1.46218	-0.729387	2.25743	5.34968	4.62029	7.60711	31	10	27	9	34	11
Acid ceramidase	A0A1B0GTZ5	ASAH1	7.27692	7.78084	10.515	9.9488	8.88393	9.83273	7.58207	7.09984	9.05422	9.82596	8.03304	9.12547	8.26496	8.78457	10.4248	10.2038	9.01366	9.90779	-0.814699	-0.917094	0.102396	9.35833	8.54363	9.46072	1.29215	1.04543	0.867629	1.1831	0.995679	2.39686	-2.67461	0.362166	8.52548	5.85087	8.88765	NaN	NaN	7	2	7	2
Protein FAM91A1	E7ER68	FAM91A1	8.47884	8.76418	9.49083	8.66509	8.37829	7.17572	7.30825	7.5411	10.0547	7.52105	8.28369	8.02459	6.28928	6.04911	10.1706	6.67356	8.36977	6.68622	-0.789123	1.10295	-1.89208	8.57196	7.78284	6.67989	0.754637	1.0131	1.59423	0.421361	0.995679	1.33442	-0.701634	-0.215547	6.02017	5.31853	5.80462	2	1	3	2	2	1
Tyrosine-protein kinase BAZ1B	Q9UIG0	BAZ1B	13.0718	12.5661	12.7542	11.2607	12.293	11.8128	11.6914	12.7061	12.9051	10.7426	12.0699	12.2807	12.963	12.1782	11.764	10.7846	12.4401	11.6895	-0.254288	0.204199	-0.458488	12.4296	12.1753	11.9711	0.66183	0.78124	0.745218	0.359519	0.995679	0.100727	2.04263	2.01889	4.53089	6.57352	6.54978	10	9	4	4	16	16
BAG family molecular chaperone regulator 4	O95429	BAG4	10.7575	9.98925	10.7673	7.69725	11.0652	7.82515	9.32191	10.9625	10.5967	7.65885	10.4047	8.73179	11.3757	10.313	10.877	8.22424	10.7446	8.89151	-0.510053	-0.665478	0.155426	10.3734	9.86331	10.5288	1.53162	1.27244	1.23822	0.0665127	0.995679	0.583359	-0.491331	-0.301083	7.84342	7.35209	7.54234	3	2	7	2	3	1
Transcriptional repressor p66-alpha	Q86YP4	GATAD2A	11.6046	11.6194	9.66993	11.867	10.5173	10.4153	11.7545	10.8621	9.89315	10.9612	10.5755	10.3486	10.2966	11.2851	8.78129	11.2797	10.6143	10.6063	-0.342121	0.10849	-0.450611	11.0609	10.7188	10.6103	0.875122	0.630893	0.920965	0.485452	0.9914	0.321482	NaN	NaN	NaN	NaN	NaN	12	4	9	3	18	6
Phosphatidylinositol 5-phosphate 4-kinase type-2 beta	P78356	PIP4K2B	8.80271	5.93605	9.25793	6.78372	8.66327	7.58684	8.18839	8.75469	6.9991	8.35163	9.80434	7.30968	9.63979	6.79818	8.98048	7.22882	8.83099	7.72069	0.144955	-0.00582838	0.150783	8.12506	8.27001	8.27584	1.29769	1.01315	1.1152	0.211832	0.9914	0.0181814	0.68605	1.42487	8.649	9.33506	10.0739	10	1	10	1	10	1
Transcription factor Sp9	P0CG40	SP9	9.20074	8.76542	8.73424	8.61938	10.7115	8.38823	8.59513	8.36851	8.7882	8.81503	9.6887	10.0418	7.49007	8.02561	8.25413	7.37339	10.3518	9.00245	0.0517879	0.661741	-0.609953	8.74983	8.80161	8.13987	0.846756	0.661314	1.11484	0.0181814	0.9914	1.02872	NaN	NaN	NaN	NaN	NaN	NaN	NaN	3	1	11	3
Protein S100-A9	P06702	S100A9	17.9263	18.3844	16.8271	10.1034	16.4031	17.0934	17.8316	17.6896	16.0802	9.7161	15.8465	16.634	17.6366	18.1318	15.9474	9.28144	16.3789	17.2815	-0.603192	-0.473105	-0.130087	16.9603	16.3571	16.8302	3.037	3.01067	3.28177	2.41229	0.987163	0.326058	0.728743	0.140338	12.3697	13.0985	12.5101	86	10	70	6	82	8
Major vault protein	Q14764	MVP	10.8011	10.2371	7.61057	11.2391	11.7856	11.3762	10.9487	13.3545	7.48954	11.2647	13.2865	13.0697	10.5021	10.5612	7.46548	10.7586	10.5041	9.94065	1.14714	1.66408	-0.516932	11.0201	12.1672	10.5031	1.51492	2.25873	1.24997	1.01278	0.987163	1.40561	NaN	NaN	NaN	NaN	NaN	12	6	NaN	NaN	14	7
Serine/arginine-rich splicing factor 9	Q13242	SRSF9	10.8878	10.9516	9.44898	7.70784	10.5966	7.69014	10.9398	11.2431	9.33447	9.32443	10.5734	10.4041	11.622	10.7749	10.6536	9.15828	10.0895	9.08775	0.465948	0.117214	0.348733	10.0228	10.4887	10.3715	1.53052	0.808491	0.988638	0.772113	0.987163	0.0665127	0.521135	-0.299613	10.1693	10.6904	9.86969	29	5	26	5	33	7
Erbin	Q96RT1	ERBIN	10.8873	11.3783	10.8179	10.9145	11.2728	10.4481	11.5022	8.29719	11.1022	10.2667	10.8377	10.4541	11.1517	11.3357	10.6941	11.1221	11.6092	10.7416	-0.255015	-0.491015	0.236	10.9009	10.6459	11.1369	0.33531	1.12618	0.34949	0.441291	0.987163	0.630784	NaN	NaN	NaN	NaN	NaN	2	2	2	2	9	7
GRB10-interacting GYF protein 2	Q6Y7W6	GIGYF2	12.169	11.4647	12.7817	11.4285	11.5423	11.0639	12.3783	12.4065	11.559	10.8539	11.7542	11.443	12.5009	11.5265	12.7564	11.4065	11.6931	11.2283	0.153128	0.0468068	0.106321	11.5035	11.6566	11.6098	0.622612	0.592902	0.625753	0.00966114	0.987163	0.157391	-3.60028	-3.8778	13.0425	9.4422	9.16468	10	9	5	5	10	9
U5 small nuclear ribonucleoprotein 40 kDa protein	Q96DI7	SNRNP40	9.66185	10.0098	8.90749	8.72799	10.2149	9.63052	10.5807	10.5961	9.92628	8.97074	10.9351	10.4621	10.429	9.74875	9.80403	9.24548	10.9899	9.43602	0.875226	0.745021	0.130205	9.64618	10.5214	9.77639	0.592868	0.704934	0.65311	2.84164	0.982967	0.675718	-1.12144	-0.324317	6.59789	5.47644	6.27357	26	5	8	3	27	7
Leukocyte receptor cluster member 8	Q96PV6	LENG8	10.3822	10.179	10.9126	9.61215	10.546	8.81609	10.0201	10.9714	11.0959	9.9288	10.9397	9.50126	10.3812	10.4564	10.9578	9.92403	10.9258	10.1281	0.199321	0.0611501	0.138171	10.2806	10.4799	10.4188	0.752024	0.674629	0.416745	0.9914	0.982967	0.119758	-2.75884	-0.982609	8.65843	5.89959	7.67582	6	3	7	4	8	4
Protein FAM193A	A0A1B0GVL4	FAM193A	10.4973	10.9163	9.15818	9.89544	10.4663	10.3605	10.1374	11.0586	8.51905	9.7951	10.1316	10.423	9.63731	11.2273	7.94187	9.92339	10.206	9.41941	-0.278911	0.354138	-0.633049	10.4134	10.1345	9.78035	0.612344	0.845017	1.07781	0.826814	0.982967	0.686133	NaN	NaN	NaN	NaN	NaN	3	3	1	1	6	5
CREB/ATF bZIP transcription factor	Q9NS37	CREBZF	7.58657	8.1045	7.17023	8.98678	9.41872	7.21704	7.25399	7.83885	7.74281	9.45358	8.62779	8.82391	8.32492	8.2094	8.17303	8.53099	9.9468	7.82591	0.387783	-0.0338402	0.421623	7.84554	8.23332	8.26716	0.941369	0.816008	0.744391	0.240332	0.982967	0.208309	-1.09412	-1.56548	7.4949	6.40078	5.92941	NaN	NaN	5	1	5	1
Inactive serine/threonine-protein kinase VRK3	Q8IV63	VRK3	9.32659	5.32337	7.56464	8.16792	9.57756	8.30811	7.41777	9.60331	7.59981	7.47249	9.73551	8.80213	9.9678	7.53442	8.35407	8.37899	9.27952	8.84962	-0.0370455	-0.413336	0.37629	8.23802	8.20097	8.61431	1.53059	1.08164	0.841705	0.178486	0.982967	0.177178	NaN	NaN	NaN	NaN	NaN	2	1	NaN	NaN	7	2
Peroxisomal acyl-coenzyme A oxidase 1	Q15067	ACOX1	12.0278	11.7214	12.6652	12.3033	12.5439	13.11	11.8659	12.8596	11.9352	12.0161	12.5156	12.9245	11.3947	11.5523	12.0252	12.2425	12.6667	12.9645	-0.157718	0.132024	-0.289742	12.4236	12.2659	12.1338	0.49058	0.476441	0.61347	0.0579919	0.982967	0.376751	NaN	NaN	NaN	NaN	NaN	23	9	22	8	27	10
Spermatid perinuclear RNA-binding protein	Q96SI9	STRBP	9.59253	9.57509	11.2603	6.27445	5.43206	6.86109	10.8165	11.8512	11.3301	5.10081	6.90388	6.67709	10.893	9.72945	11.3773	6.50222	6.36634	6.7761	0.642107	0.607415	0.0346913	8.21809	8.86019	8.25278	2.29567	2.8831	2.32219	0.540608	0.978811	0.137869	-0.984231	-1.27855	9.16528	8.18105	7.88673	9	4	14	4	11	2
Putative ATP-dependent RNA helicase DHX57	Q6P158	DHX57	8.35487	8.10135	6.77171	7.45828	4.69332	7.10978	7.96428	8.14776	7.07937	7.1981	7.55152	7.62007	8.38836	8.64371	7.74565	7.62797	7.3175	7.43129	0.301764	-0.101018	0.402782	7.28403	7.58579	7.68681	1.31177	0.416612	0.536353	0.464706	0.978811	0.829738	NaN	NaN	NaN	NaN	NaN	3	2	NaN	NaN	3	2
Translation machinery-associated protein 16	Q96EY4	TMA16	10.8756	11.2834	10.8609	9.94815	9.60092	9.93422	11.3063	11.0421	10.7833	10.1793	9.34598	10.5533	11.0657	11.3161	10.7896	10.0298	10.2451	10.365	0.263794	0.0910211	0.172773	10.4045	10.6683	10.5773	0.674831	0.700637	0.502884	0.332547	0.978811	0.224754	NaN	NaN	NaN	NaN	NaN	17	2	7	1	17	2
ADP-ribosylation factor-like protein 6-interacting protein 4	Q66PJ3	ARL6IP4	13.3491	13.3005	11.7822	10.4808	11.1621	10.7584	13.2847	13.2833	11.6369	10.3252	10.8287	11.0233	13.4852	13.074	11.3694	10.3955	10.8302	9.67918	-0.14204	0.230324	-0.372364	11.4722	11.3301	11.0998	1.25567	1.27466	1.51095	0.402305	0.974694	0.508638	-1.20435	-0.616553	10.9948	9.79049	10.3783	12	4	11	3	11	3
26S proteasome regulatory subunit 6A	E9PM69	PSMC3	10.8077	8.74073	8.0126	12.4856	12.9244	12.6851	9.56621	10.7886	7.27327	12.1843	13.2651	13.7073	10.0814	7.81455	8.12959	12.652	12.6223	12.2271	-0.160163	0.33225	-0.492413	11.6466	11.4865	11.1542	2.13524	2.43922	2.23954	0.143271	0.974694	0.388277	NaN	NaN	NaN	NaN	NaN	36	2	NaN	NaN	49	14
Syntaxin-5	Q13190	STX5	12.3269	12.7985	12.7201	11.5745	10.8631	11.7093	12.5633	12.6717	12.5673	12.275	11.7122	11.2999	12.2601	13.2976	12.7053	11.9607	10.897	12.0037	0.401128	0.287269	0.113859	12.0181	12.4192	12.1319	0.751137	0.555177	0.807009	0.380907	0.970616	0.00788851	3.97952	4.19533	5.40395	9.38347	9.59928	33	7	29	6	24	5
Eukaryotic translation initiation factor 4 gamma 3	A0A0A0MSA7	EIF4G3	11.8414	11.4143	11.0867	11.1546	11.931	11.0364	11.0693	11.9019	10.8383	10.9945	11.8075	11.4343	11.8443	11.2744	10.8419	10.6724	12.0165	10.8551	-0.0326295	0.187076	-0.219705	11.2844	11.2518	11.0647	0.39161	0.444416	0.565228	0.139063	0.970616	0.157391	-0.527247	-4.84224	8.34372	7.81647	3.50148	6	4	4	3	9	7
N-terminal kinase-like protein	E9PS17	SCYL1	9.91595	8.37204	8.46744	10.3876	9.40047	12.0829	9.15053	10.6586	7.08782	10.2854	10.0464	9.50393	10.0654	8.56822	8.00075	8.48349	8.7288	9.81009	0.11697	1.12667	-1.0097	9.65821	9.77518	8.64851	1.38128	1.27957	0.812033	0.176526	0.966576	0.392545	NaN	NaN	NaN	NaN	NaN	5	2	NaN	NaN	6	2
Heat shock protein HSP 90-alpha	P07900	HSP90AA1	18.5739	18.3149	17.8008	17.7062	18.0293	17.5021	17.8086	18.45	17.9085	17.8568	18.3676	17.6722	17.8525	17.8988	17.9738	17.6427	17.8917	17.1794	-0.0323992	0.0105953	-0.0429945	17.9151	17.8827	17.8721	0.400598	0.319334	0.296393	0.0491485	0.966576	1.20482	3.34286	2.1642	6.75609	10.099	8.92029	57	26	53	24	59	28
Glucocorticoid modulatory element binding protein 2 isoform CRA_a	Q5JTV1	GMEB2	7.08023	8.32125	8.86223	6.41588	8.1179	7.35685	9.9952	9.48261	8.47009	6.89324	8.0677	8.18413	7.56148	9.39375	8.35513	6.91624	9.62735	7.61206	0.589735	0.343516	0.246219	7.73738	8.32711	7.98359	0.901319	1.10172	1.08407	0.835647	0.962574	0.202732	1.42308	-0.33796	6.13519	7.55827	5.79723	5	2	3	1	3	1
Upstream-binding protein 1	Q9NZI7	UBP1	10.8029	9.78426	10.6325	12.6462	10.8209	12.0825	10.9948	10.7453	10.5311	12.9699	10.7525	11.7725	10.806	9.41838	9.53757	11.4473	10.8798	12.0004	0.0617542	0.0307636	0.0309906	10.8119	10.8737	10.8429	1.04567	0.927716	1.02808	0.390406	0.962574	0.970616	NaN	NaN	NaN	NaN	NaN	9	2	6	1	9	2
60S ribosomal protein L36	Q9Y3U8	RPL36	7.48007	7.97786	10.6441	8.66199	10.056	8.19081	6.69207	8.11786	11.4434	7.79507	10.9173	9.72632	8.01708	6.9597	10.099	7.49554	10.0678	6.65105	0.495689	1.16579	-0.670096	8.4264	8.92209	7.75631	1.24733	1.87885	1.52058	0.293282	0.962574	0.732828	0.465074	0.175289	12.3954	12.8604	12.5707	NaN	NaN	20	2	21	3
Arginine--tRNA ligase cytoplasmic	P54136	RARS1	13.8447	12.0261	11.6039	9.67182	13.3309	9.32073	12.8654	14.7576	12.44	9.07762	13.6631	11.7946	14.0599	12.0756	13.1337	11.6733	13.1506	9.86507	0.837693	0.0480094	0.789683	11.815	12.6527	12.6047	1.85055	1.93753	1.47537	0.5867	0.958607	0.0452752	1.31209	-1.80622	9.64668	10.9588	7.84046	28	14	23	11	31	15
Protein PML	P29590	PML	12.3966	12.8906	12.0146	12.334	11.8772	11.5629	13.5646	13.4392	12.8973	13.7082	13.6231	13.7628	12.634	12.7924	11.9805	12.4508	12.2437	11.8404	1.41955	1.2466	0.172954	12.1743	13.5939	12.3473	0.463767	0.315821	0.371453	2.54363	0.954677	2.86012	3.27927	0.393929	8.61442	11.8937	9.00834	15	9	8	5	21	15
Protein SDA1	E7EW05	SDAD1	10.9196	11.2069	10.931	11.1553	8.98299	11.1051	11.6728	11.5072	11.6607	11.4272	8.64523	10.4633	11.9026	11.0568	12.0785	11.0249	9.64854	11.2668	0.449075	0.30531	0.143765	11.0181	11.4672	11.1618	0.857485	1.19139	0.862528	0.326058	0.954677	0.485452	-0.0271673	-0.690754	9.40084	9.37367	8.71008	12	6	12	6	13	7
RING finger protein 214	Q8ND24	RNF214	9.44921	10.4029	10.1539	5.93782	7.94673	7.1633	10.372	7.55275	10.0917	7.75621	7.99084	7.14333	10.0039	10.4416	10.59	7.01928	7.5542	7.93103	-0.824446	-1.09396	0.269516	8.69797	7.87352	8.96749	1.78408	1.38468	1.59595	0.0127808	0.954677	0.339135	0.659214	-0.417856	9.00101	9.66023	8.58316	5	3	7	4	2	1
Zinc finger protein 148	Q9UQR1	ZNF148	11.3826	11.7084	10.6531	11.5206	12.5529	11.8731	10.8783	12.6744	11.5242	11.538	11.3965	12.254	12.5729	13.2012	10.5774	11.3101	12.7276	12.5968	-0.0834093	-1.05377	0.970359	11.6145	11.5311	12.5849	0.62339	0.645008	0.99943	0.104025	0.950782	0.514279	0.41059	-0.9938	7.84467	8.25526	6.85087	9	5	8	4	11	5
C-myc promoter-binding protein	Q7Z401	DENND4A	7.703	8.19514	11.106	11.4528	10.479	10.4824	8.26113	7.82307	11.7388	11.6974	11.262	11.919	7.17568	7.43111	10.468	11.1648	10.6544	10.6331	0.99898	0.929118	0.0698614	10.4807	11.4797	10.5505	1.56673	1.88287	1.7867	1.12378	0.946922	2.50031	NaN	NaN	NaN	NaN	NaN	NaN	NaN	4	4	13	12
2'-5'-oligoadenylate synthase 3	Q9Y6K5	OAS3	9.1406	9.39804	9.34818	9.46044	9.39821	9.50918	8.46201	6.64573	8.05626	10.3905	10.539	9.42893	9.44158	9.11847	10.1619	9.8255	9.42945	10.4608	-0.452655	-0.688069	0.235414	9.39812	8.94547	9.63354	0.128088	1.49469	0.50529	0.319664	0.946922	0.66354	-1.10826	0.203254	10.1567	9.04846	10.36	8	8	8	8	8	7
Nuclear receptor subfamily 4 group A member 3	Q92570	NR4A3	4.86344	7.44452	6.91516	6.17708	10.7039	9.16526	7.10329	5.32862	7.28753	9.82831	10.2561	10.676	7.72206	8.86335	8.07831	8.824	10.8602	8.02337	1.37808	0.106762	1.27132	7.17984	8.55792	8.45116	2.10108	2.14553	1.14057	0.460924	0.943095	0.140261	0.63699	3.258	5.81247	6.44946	9.07047	7	3	9	4	9	4
Pyrroline-5-carboxylate reductase	A0A087WTV6	PYCR2	13.3134	13.7801	13.829	13.1468	12.9044	13.4134	13.504	13.7777	13.7846	12.9425	12.1118	13.9713	13.1603	13.6155	13.4839	13.0386	12.0505	13.5119	0.277401	0.318665	-0.0412636	13.3634	13.6408	13.3221	0.359436	0.704384	0.579727	0.0974532	0.943095	1.25026	-1.89706	-0.513496	5.64348	3.74642	5.12999	46	7	33	4	40	7
U3 small nucleolar ribonucleoprotein protein IMP3	Q9NV31	IMP3	7.09159	6.90274	9.58686	8.29343	9.87713	8.7864	7.78905	7.09942	8.53228	8.24241	11.3426	8.71308	7.83998	7.55992	9.86723	8.56564	10.0366	8.46168	-0.152568	-0.126315	-0.0262532	8.53991	8.38734	8.51366	1.24111	1.45423	1.0257	0.226945	0.939302	0.104577	NaN	NaN	NaN	NaN	NaN	NaN	NaN	8	1	28	3
Paired amphipathic helix protein Sin3a	Q96ST3	SIN3A	12.6114	11.8652	11.7816	9.98271	11.6739	10.4389	11.66	12.3903	11.7561	10.0795	11.3142	11.7777	12.3302	11.712	11.7004	10.1136	11.4488	10.3711	-0.0197005	0.133432	-0.153132	11.7277	11.708	11.5746	0.983531	0.776307	0.85807	0.120904	0.939302	0.304518	0.234887	0.45984	9.2631	9.49799	9.72294	17	19	8	8	17	14
DNA-directed RNA polymerase III subunit RPC3	Q9BUI4	POLR3C	10.5874	10.2994	7.69103	9.29985	9.70796	8.87912	9.96193	10.0251	7.73875	8.61791	9.59139	9.35713	10.3424	9.71502	7.15638	9.76742	9.00127	8.51396	-0.0296435	0.11612	-0.145763	9.50391	9.47426	9.35814	1.05023	0.884527	1.13985	0.493495	0.935542	0.164309	NaN	NaN	NaN	NaN	NaN	6	2	NaN	NaN	13	4
Protein-tyrosine kinase 2-beta	Q14289	PTK2B	10.7542	9.08539	8.67214	9.28269	9.64095	9.88721	8.9544	10.6731	8.38063	9.67161	8.90848	9.22644	11.1155	10.5947	10.02	10.3626	9.30672	9.66108	-0.371404	-1.10089	0.729482	9.46182	9.09042	10.1913	0.725256	0.793337	0.653896	0.211125	0.935542	1.27572	1.84773	1.00972	8.6658	10.5135	9.67552	14	11	12	9	25	20
Glomulin	Q92990	GLMN	10.5054	9.88059	8.35279	9.45183	11.3971	8.84818	9.51329	10.6529	9.36407	9.89124	10.9364	12.0728	10.614	9.70358	9.08781	9.61888	11.9145	10.486	0.605875	0.177283	0.428592	9.66621	10.2721	10.0948	1.10944	1.02647	1.00053	0.498941	0.931814	0.14691	NaN	NaN	NaN	NaN	NaN	6	2	2	1	5	2
Intraflagellar transport protein 25 homolog	Q9Y547	HSPB11	13.0486	12.5112	8.05787	11.1103	12.1928	11.5	12.6847	13.0788	6.93965	10.7421	11.5962	12.0034	12.4654	11.8776	7.37657	11.1262	12.4143	11.3766	-0.0466042	0.172786	-0.21939	11.8464	11.7998	11.6271	1.78017	2.23129	1.90458	0.367543	0.931814	0.078834	NaN	NaN	NaN	NaN	NaN	25	2	NaN	NaN	25	2
Programmed cell death protein 4	Q53EL6	PDCD4	13.206	13.862	14.1566	13.2593	12.913	13.5286	13.3353	12.365	12.7971	17.0513	11.6636	16.8339	13.0648	16.9479	13.5848	13.2492	16.7103	16.3589	-0.327744	-1.90568	1.57793	13.3939	13.0662	14.9719	0.458486	2.33933	1.86429	0.206908	0.931814	0.295849	1.42497	-0.457375	5.10078	6.52576	4.64341	46	16	40	13	53	18
Nuclear transport factor 2	P61970	NUTF2	10.6651	12.4864	11.8863	12.9472	12.3542	12.7649	11.9869	10.7174	11.7403	12.9741	12.3329	12.261	10.3236	12.0842	11.1339	12.0042	11.9972	13.2639	-0.296355	0.123273	-0.419629	12.4203	12.124	12.0007	0.828991	0.753719	0.992736	0.171985	0.931814	0.160522	3.74229	-1.75837	5.2881	9.03039	3.52974	34	2	34	2	63	4
Phosphatidylinositol 3 4 5-trisphosphate 5-phosphatase 1	Q92835	INPP5D	13.5928	13.4409	13.5167	12.2621	13.8839	13.0464	13.5182	13.1659	12.2852	11.7113	12.8544	12.9761	14.2403	13.2936	13.5718	12.5706	14.0577	13.2396	-0.563537	-0.517444	-0.046093	13.4788	12.9152	13.4327	0.571748	0.65115	0.60636	1.35067	0.928118	1.91364	2.76117	2.3578	4.94031	7.70148	7.29811	28	23	18	14	28	23
60S ribosomal protein L13	P26373	RPL13	11.9612	12.6128	10.4367	8.36291	9.60472	9.65263	8.85459	11.4994	11.6449	7.53029	8.59208	8.67133	11.1653	11.5635	11.4385	7.98596	7.57259	7.19682	-1.28171	-0.812662	-0.469051	10.0447	8.76296	9.57562	1.59167	1.69697	2.10238	0.847712	0.928118	0.0132283	0.239964	-2.93125	12.0141	12.2541	9.08284	18	4	14	3	13	3
Calcium-binding and coiled-coil domain-containing protein 2	Q13137	CALCOCO2	8.32623	7.52985	12.3452	11.7925	12.6725	11.9956	8.449	9.19601	12.3509	11.8133	12.7518	10.8556	7.2592	7.60574	12.3566	11.6623	12.1628	11.6584	-0.559612	-0.325875	-0.233737	11.8941	11.3345	11.6603	2.24138	1.74822	2.35667	0.127844	0.928118	0.59176	1.77992	-1.04819	7.22834	9.00826	6.18015	NaN	NaN	17	5	35	10
Exosome complex exonuclease RRP44	Q9Y2L1	DIS3	12.1549	11.4972	12.3508	10.1016	11.4462	9.82799	12.0421	11.8312	12.738	10.7654	11.7691	12.0614	12.0903	11.5432	12.2559	10.6903	11.8751	10.3442	0.464984	0.227508	0.237477	11.4717	11.9367	11.7092	1.04582	0.640564	0.780675	0.939302	0.924453	0.681937	-2.46347	-2.26608	12.4698	10.0063	10.2037	20	14	19	13	28	17
Flap endonuclease 1	P39748	FEN1	12.9194	12.3469	12.713	12.9863	14.3819	13.6371	12.7013	12.3072	12.2245	12.829	14.1447	14.2243	13.3443	12.3347	12.7448	13.0399	14.5692	13.6958	-0.187662	-0.42694	0.239279	12.9528	12.7651	13.1921	0.730694	0.891996	0.784392	0.250264	0.924453	0.570248	-0.28768	-3.65265	9.26742	8.97974	5.61477	25	7	16	4	28	9
Proto-oncogene c-Rel	Q04864	REL	9.09384	7.96665	10.6954	9.37569	11.125	9.60637	9.0568	9.05004	9.88228	7.74106	10.7283	10.0242	9.04196	7.06286	9.21696	8.71493	10.6844	10.0569	-0.0214915	0.340076	-0.361568	9.49103	9.46954	9.12946	1.13915	1.03708	1.24386	0.237321	0.924453	0.29073	-1.03126	0.548205	11.1964	10.1652	11.7446	22	12	22	11	27	14
WD40 repeat-containing protein SMU1	Q2TAY7	SMU1	12.4671	12.196	12.1549	10.71	10.7695	10.4088	11.9336	11.8297	11.7242	10.8677	10.7345	11.0999	11.8603	11.4643	11.7703	10.6783	9.99081	10.815	-0.0501227	0.272419	-0.322542	11.4622	11.4121	11.1396	0.91462	0.525985	0.727935	0.175874	0.924453	1.20412	0.627678	0.0954685	10.0153	10.643	10.1107	17	5	19	6	22	7
RNA-binding protein 10	P98175	RBM10	9.99365	11.001	9.71261	9.68147	9.19417	10.0943	10.657	9.77924	9.93776	10.014	8.89542	10.061	10.5132	10.8032	9.68273	10.4162	9.46019	10.3782	0.122759	-0.421287	0.544046	9.85313	9.97589	10.3972	0.604479	0.572113	0.520539	0.0731433	0.924453	0.798603	NaN	NaN	NaN	NaN	NaN	5	3	4	2	7	4
SRSF protein kinase 1 (Fragment)	H3BLV9	SRPK1	10.7973	10.9324	7.47657	10.9851	10.3007	10.9363	11.1355	10.7688	7.88131	11.2454	10.0598	11.0174	11.1196	11.1579	9.26205	11.2801	10.4223	11.1182	0.0282145	-0.225844	0.254058	10.8649	10.8931	11.1189	1.37624	1.28203	0.779457	0.457175	0.920819	0.860121	NaN	NaN	NaN	NaN	NaN	9	4	NaN	NaN	16	6
V-type proton ATPase subunit D	Q9Y5K8	ATP6V1D	10.1823	10.8371	7.19042	9.92139	10.8402	10.6942	10.3249	11.0037	7.99098	9.94105	10.2488	11.2983	10.8405	10.9593	7.29874	10.3991	10.9548	10.5491	-0.15142	-0.40798	0.25656	10.4382	10.2868	10.6948	1.40022	1.16544	1.42329	0.416801	0.920819	0.0428718	NaN	NaN	NaN	NaN	NaN	11	2	NaN	NaN	21	3
Protein Red	Q13123	IK	12.4393	12.6831	11.2216	11.7023	12.3732	11.4942	12.4586	12.137	10.4874	11.7112	12.0259	12.0034	12.3159	12.3682	9.71304	11.1834	12.2056	11.5507	-0.0231309	0.136491	-0.159622	12.0378	12.0146	11.8781	0.591269	0.688517	1.01926	0.431798	0.917215	0.712198	-2.45915	1.38918	7.46581	5.00666	8.85499	20	7	12	4	32	11
ATP-dependent RNA helicase DDX1	A0A087X2G1	DDX1	6.86508	6.26348	12.8114	11.8147	11.522	11.907	7.16081	7.58048	12.8351	11.7301	11.3757	11.6811	7.67472	7.64756	12.8918	11.9344	11.7771	11.8224	-0.139996	-0.271374	0.131379	11.6684	11.5284	11.7998	2.85329	2.39724	2.33165	0.353596	0.917215	1.53165	-0.835084	0.614326	5.18427	4.34919	5.79859	NaN	NaN	11	5	23	10
Nucleoporin p54	Q7Z3B4	NUP54	11.0174	9.82547	8.37165	11.7463	10.5373	9.08693	9.50068	10.701	7.55443	8.51657	11.438	9.60309	10.6833	9.74861	6.5726	11.7497	10.5188	7.82197	-0.629506	-0.581845	-0.0476608	10.1814	9.55189	10.1337	1.25157	1.41029	1.94654	0.343902	0.917215	0.015923	NaN	NaN	NaN	NaN	NaN	23	7	3	1	24	8
DNA excision repair protein ERCC-6-like	Q2NKX8	ERCC6L	8.85206	10.1922	8.06582	9.66276	9.6765	9.43382	9.19867	7.79948	7.64967	8.78493	8.42949	8.73261	9.18797	9.64245	7.76866	9.25453	9.60168	8.82426	-0.967237	-0.640202	-0.327034	9.54829	8.58105	9.22125	0.749655	0.602466	0.69411	1.19044	0.91364	1.007	NaN	NaN	NaN	NaN	NaN	1	1	NaN	NaN	4	3
Squalene monooxygenase	Q14534	SQLE	10.6537	9.21725	10.0238	7.35526	9.68641	8.53842	10.8431	12.0097	9.89539	7.28475	11.3875	10.3242	10.9531	7.41193	9.74982	6.19531	9.46667	8.22313	1.13182	1.73876	-0.606933	9.45183	10.5837	8.8449	1.17107	1.65264	1.72741	1.05012	0.91364	1.17005	NaN	NaN	NaN	NaN	NaN	10	3	5	2	8	3
CYFIP-related Rac1 interactor B	Q9NUQ9	CYRIB	14.1127	13.3063	13.9036	11.8044	13.0389	12.4277	13.2677	13.6552	12.9491	11.8421	12.589	12.1574	13.7916	13.0645	13.5275	11.9035	12.5096	12.5703	-0.403588	-0.0483704	-0.355217	13.1726	12.769	12.8174	0.8773	0.682367	0.702807	0.841637	0.91364	0.350665	2.10037	2.22606	4.47798	6.57835	6.70404	31	6	27	6	39	7
Chromobox protein homolog 5	P45973	CBX5	13.3775	12.9932	12.2367	11.9392	12.6918	12.1842	13.1035	13.373	11.802	11.6433	12.2813	12.4705	13.5005	12.9115	12.3982	11.9372	13.0009	12.2913	-0.0883594	-0.278925	0.190566	12.4643	12.3759	12.6548	0.54842	0.689691	0.567746	0.360514	0.91364	0.555955	0.134186	-1.23293	9.46842	9.60261	8.23549	40	6	32	4	41	5
Small ubiquitin-related modifier 2	P61956	SUMO2	12.2004	12.5	11.5958	11.3493	12.6061	11.9667	12.6132	11.1544	11.7505	12.0241	13.1472	12.55	12.9377	12.4634	12.8797	11.8769	12.2952	12.3465	0.203495	-0.117928	0.321423	12.0835	12.287	12.405	0.497504	0.709399	0.396031	0.215383	0.91364	0.319664	1.04122	-0.0821781	8.86239	9.90361	8.78021	27	2	27	3	27	3
3-ketoacyl-CoA thiolase mitochondrial	A0A0B4J2A4	ACAA2	13.27	11.4556	7.48679	9.81333	11.9848	10.7479	11.8608	12.3272	8.46824	9.37313	11.6486	10.2019	12.3191	10.8116	7.74363	9.92862	11.6191	10.2406	-0.176558	0.399146	-0.575704	11.1018	10.9252	10.5261	1.99437	1.54061	1.5894	0.14813	0.91364	0.255707	NaN	NaN	NaN	NaN	NaN	21	5	NaN	NaN	27	5
C-C motif chemokine 5	P13501	CCL5	8.95957	6.54263	8.52756	9.21245	9.40182	8.91755	9.28823	8.21455	7.73809	8.42957	8.70224	9.55921	8.18155	6.91345	8.02934	8.87679	9.2988	8.45471	-0.372653	0.247776	-0.620429	8.93856	8.56591	8.31813	1.04747	0.679165	0.820206	0.0525663	0.91364	0.437707	1.03811	-0.817731	8.77297	9.81109	7.95524	NaN	NaN	12	1	12	1
E3 ubiquitin-protein ligase RING2	Q99496	RNF2	11.2894	13.2575	13.2427	11.6238	11.4692	11.5275	11.3627	10.7636	11.9192	11.8708	11.7437	11.5897	11.3186	11.4436	11.9152	11.6821	11.5519	10.8059	0.0909963	0.168918	-0.0779219	11.5757	11.6667	11.4978	0.921827	0.431602	0.377579	0.511449	0.910095	0.178486	2.74042	1.4995	5.95279	8.69321	7.45228	16	3	16	3	19	4
DNA-directed RNA polymerase III subunit RPC6	Q9H1D9	POLR3F	7.09281	8.33097	6.7389	8.48398	8.62271	8.1103	8.08018	6.9717	8.71541	8.21106	7.87805	9.08215	9.21206	8.15418	9.13817	8.76947	8.55159	8.65388	-0.0750179	-0.56606	0.491042	8.22064	8.14562	8.71168	0.786503	0.729286	0.391942	0.197911	0.910095	1.24565	2.22073	-1.37902	6.04409	8.26482	4.66507	NaN	NaN	4	1	4	1
Basic leucine zipper and W2 domain-containing protein 2 (Fragment)	E7ETZ4	BZW2	11.9678	9.36464	11.8844	10.2504	11.8548	9.35023	9.75435	12.773	10.095	10.1477	12.3034	10.8238	12.6325	9.46771	12.3939	10.7022	11.5434	9.53232	-0.566884	-0.637056	0.0701723	11.0526	10.4857	11.1228	1.27387	1.26244	1.37707	0.0861861	0.910095	0.0222764	NaN	NaN	NaN	NaN	NaN	9	2	12	3	14	4
CREB-regulated transcription coactivator 2	Q53ET0	CRTC2	10.5675	10.583	8.25976	10.8744	10.6768	10.5059	9.81147	9.41551	7.85022	10.7617	10.8155	10.3267	9.39876	9.33112	7.98174	10.5188	10.8884	10.5657	-0.506172	0.110305	-0.616477	10.5752	10.0691	9.95876	0.980824	1.11155	1.09291	1.06298	0.906578	0.191789	NaN	NaN	NaN	NaN	NaN	9	3	NaN	NaN	11	4
Synergin gamma	Q9UMZ2	SYNRG	7.99391	8.70051	9.12228	8.79513	10.2597	8.64335	7.38042	8.49295	7.6458	8.48643	9.70169	9.20723	8.47061	6.69058	6.96648	8.48458	9.78318	8.35129	-0.258131	0.0787387	-0.336869	8.74782	8.48969	8.41095	0.752831	0.886155	1.13571	0.769551	0.906578	0.387216	0.517199	-0.292638	5.06779	5.58499	4.77516	NaN	NaN	2	2	7	6
Zinc finger MYM-type protein 3	Q14202	ZMYM3	8.15634	7.60229	6.12302	11.6897	11.0287	11.1653	7.9256	6.83363	6.38313	11.2339	10.8674	11.6901	8.29981	8.45527	6.56214	11.2071	11.6219	11.7489	-0.195988	-0.434654	0.238666	9.5925	9.39652	9.83117	2.3005	2.37757	2.1681	0.298432	0.906578	0.966576	0.0231395	1.51351	6.56421	6.58735	8.07772	NaN	NaN	1	1	4	4
Coiled-coil domain-containing protein 126 (Fragment)	C9J0J0	CCDC126	7.67012	7.85275	7.04723	5.93598	7.97748	6.66092	6.99016	8.04576	7.79662	5.83592	7.6858	5.98479	7.73742	6.52339	7.47752	5.41146	5.64178	5.84471	-0.0206959	1.15393	-1.17463	7.35868	7.33798	6.18405	0.795329	0.955531	0.981438	0.240332	0.906578	0.712198	NaN	NaN	NaN	NaN	NaN	11	1	11	1	11	1
RAC-beta serine/threonine-protein kinase	P31751	AKT2	9.64144	11.1019	10.305	9.79829	9.99251	9.85535	10.6008	9.94436	9.78326	10.098	9.4797	10.395	10.6653	10.8558	10.4392	10.6325	9.89657	10.6575	0.0972638	-0.623823	0.721087	9.92393	10.0212	10.645	0.532369	0.407998	0.33482	0.0716041	0.906578	1.9431	-0.298004	0.437419	7.03474	6.73674	7.47216	18	4	7	1	16	3
ATP-binding cassette sub-family E member 1	P61221	ABCE1	12.1584	11.9199	11.701	11.7117	12.1801	12.0752	12.2934	12.3426	11.9404	11.7807	11.7448	11.7793	11.5708	11.7966	10.8855	11.7931	10.1722	12.0176	-0.136977	0.178629	-0.315606	11.9975	11.8606	11.6819	0.215104	0.270748	0.70572	0.0589858	0.906578	1.11238	0.270799	0.325561	11.3412	11.612	11.6668	26	11	22	9	24	10
Protein canopy homolog 2	Q9Y2B0	CNPY2	13.2336	13.8068	11.1466	10.276	11.0356	11.0937	13.434	13.2538	10.9468	10.2629	10.5977	10.8265	13.1459	13.2516	11.5661	9.78021	10.6034	10.1672	-0.233543	-0.198133	-0.0354104	11.1202	10.8866	11.0847	1.40768	1.40736	1.50201	0.924453	0.90309	0.301899	1.58696	0.435955	6.27568	7.86264	6.71163	48	7	48	1	41	2
Tuftelin-interacting protein 11	Q9UBB9	TFIP11	12.3242	12.0637	12.1437	11.0048	11.0892	10.8442	12.249	12.9845	12.0851	10.894	11.4143	11.2116	13.1237	12.6054	12.1732	10.7368	11.3742	11.1434	0.173226	-0.0240316	0.197258	11.5765	11.7497	11.7737	0.666163	0.774795	0.92322	0.655608	0.90309	0.110698	4.47526	4.13734	5.75176	10.227	9.88909	13	7	11	6	18	10
CGG triplet repeat-binding protein 1	Q9UFW8	CGGBP1	12.5591	12.6325	12.5507	12.2196	11.6408	12.1514	12.3838	12.6795	12.3713	12.3815	11.5259	12.0771	12.6758	12.6657	12.4553	12.3978	12.2425	12.3881	-0.00879335	-0.0501804	0.0413871	12.3852	12.3764	12.4265	0.375057	0.396877	0.170037	0.446117	0.90309	1.04721	0.298769	-1.39547	9.61875	9.91752	8.22328	39	5	31	4	50	6
H/ACA ribonucleoprotein complex subunit DKC1	O60832	DKC1	11.8661	12.4523	11.9111	12.3196	11.8698	11.7215	12.0158	11.9644	11.748	11.7363	12.0925	11.9876	12.1177	12.1881	11.6801	11.9388	11.784	11.0558	0.0855384	0.11462	-0.0290813	11.8905	11.976	11.8614	0.291111	0.147459	0.409665	0.266803	0.90309	0.299296	-0.647246	-1.10726	9.05311	8.40586	7.94585	18	5	15	4	20	6
Nucleoprotein TPR	P12270	TPR	11.6231	11.906	10.5195	11.0303	11.2827	10.6595	12.0195	11.7311	10.6982	10.324	11.3786	11.2493	11.1388	11.7935	10.8687	10.2113	10.9744	10.2647	0.15746	0.392387	-0.234927	11.1565	11.3139	10.9215	0.540915	0.632537	0.589277	0.125518	0.90309	0.882729	-1.21603	-1.67081	6.96682	5.75079	5.29602	16	29	3	6	22	36
Serine/arginine-rich splicing factor 2 (Fragment)	J3KP15	SRSF2	9.19787	7.13085	8.54817	8.42	9.12601	7.69153	8.9203	7.34792	8.23362	8.40506	9.72818	8.09924	8.65514	6.53542	7.88319	8.40612	8.28568	8.14751	-0.164747	0.102743	-0.267489	8.48408	8.31934	8.2166	0.81057	0.80513	0.755631	0.279841	0.899629	1.00833	-1.13902	-0.17626	6.11245	4.97343	5.93619	NaN	NaN	24	3	19	2
Protein FAN	Q92636	NSMAF	8.28263	6.68075	8.12403	8.49941	8.34879	8.32039	8.27153	6.13949	8.04749	7.88686	5.17449	7.13566	7.64976	7.08033	7.69528	8.11254	4.23726	6.07786	-0.790257	0.14621	-0.936466	8.30151	7.51126	7.36505	0.67801	1.2264	1.44317	0.958607	0.896196	0.421361	NaN	NaN	NaN	NaN	NaN	1	1	NaN	NaN	3	2
ATPase GET3	O43681	GET3	13.0139	13.0104	12.8996	14.0532	13.8773	13.1128	12.3009	12.1159	13.2693	13.5023	14.6799	13.4882	12.0849	12.5657	13.0101	13.2983	13.7383	13.2566	0.315388	0.24541	0.0699778	13.0634	13.3788	13.1333	0.501383	0.932616	0.587497	0.132533	0.896196	0.60206	NaN	NaN	NaN	NaN	NaN	20	4	16	3	27	6
Calponin	B4DDF4	CNN2	8.04973	7.63079	13.0509	12.6327	11.9717	12.4114	6.18469	7.64978	13.688	12.657	11.5779	12.6624	9.41748	8.61369	12.4656	12.5444	12.5963	13.4379	-0.0740857	-0.387524	0.313438	12.1916	12.1175	12.505	2.44348	3.06802	1.98228	0.250264	0.89279	0.59346	0.597767	0.223223	11.2625	11.8603	11.4857	NaN	NaN	39	9	36	7
Chitinase-3-like protein 1 (Fragment)	H0Y3U8	CHI3L1	10.4978	9.42105	9.57529	9.25295	10.3409	9.54212	9.82291	10.419	8.17353	8.23635	10.2954	10.3721	9.89335	8.73396	8.69209	9.25212	10.7357	9.19061	0.500457	0.837797	-0.33734	9.55871	10.0592	9.22137	0.516608	1.06597	0.779282	0.21467	0.89279	0.116339	NaN	NaN	NaN	NaN	NaN	30	1	14	1	30	1
Lactoylglutathione lyase	Q04760	GLO1	13.8808	14.0582	13.9176	13.8855	13.1728	13.478	14.0435	13.8007	14.2812	13.8375	12.8054	13.5898	13.5933	13.8902	14.0844	13.5661	12.8469	13.5003	-0.0640531	0.239449	-0.303502	13.8832	13.8191	13.5797	0.33579	0.508541	0.423022	0.0172766	0.89279	0.863279	0.0941515	-0.0135384	11.247	11.3411	11.2334	42	5	34	4	54	7
Conserved oligomeric Golgi complex subunit 2	Q14746	COG2	12.6976	12.9	12.5067	12.452	11.7223	11.9773	11.8591	12.7348	12.0737	12.3339	11.3409	11.9738	12.0037	12.1443	12.1358	11.9573	12.2137	11.7762	-0.455618	-0.0460439	-0.409574	12.4794	12.0237	12.0698	0.444339	0.468004	0.159969	1.33724	0.88941	0.0227338	NaN	NaN	NaN	NaN	NaN	9	4	11	4	17	7
Manganese-transporting ATPase 13A1	Q9HD20	ATP13A1	12.4255	11.6936	10.7699	9.62225	11.6383	10.4617	11.7951	12.7106	11.3543	10.6272	11.7936	11.1589	12.6404	11.8309	12.0624	10.5713	11.5059	10.519	0.369846	-0.0944328	0.464279	11.2041	11.5739	11.6684	1.00985	0.707949	0.842424	0.906578	0.88941	0.0634863	3.0087	-0.272375	5.48175	8.49045	5.20938	13	10	6	5	11	8
Peroxisomal membrane protein 11B	O96011	PEX11B	12.153	12.4263	8.01255	11.6472	11.082	10.6662	12.0336	12.8423	7.98238	11.6294	11.4538	10.9497	12.1029	11.9328	7.36088	11.4389	10.9221	10.8656	0.17704	0.361136	-0.184096	11.3646	11.5416	11.1805	1.6016	1.67575	1.74532	0.759451	0.88941	1.26281	NaN	NaN	NaN	NaN	NaN	31	5	NaN	NaN	27	4
Prefoldin subunit 2	Q9UHV9	PFDN2	11.9658	10.7754	7.4094	9.23412	10.7805	8.84596	10.9294	11.517	7.3989	9.8088	11.4743	10.874	11.4969	11.0112	7.7277	11.1599	11.3018	11.3704	0.89691	-0.329161	1.22607	10.0048	10.9017	11.2309	1.64568	1.56439	1.4551	0.554396	0.88941	0.605548	NaN	NaN	NaN	NaN	NaN	26	3	NaN	NaN	26	3
Small nuclear ribonucleoprotein F	P62306	SNRPF	8.43475	6.78699	6.81365	6.75515	6.7909	6.88448	7.71541	9.61184	8.03375	6.73498	6.24848	6.69613	9.17842	6.43176	7.142	7.89954	9.41916	7.03532	0.422919	-0.295575	0.718494	6.80228	7.2252	7.52077	0.666251	1.23196	1.21703	0.324222	0.88941	0.145694	-0.829571	-1.55752	7.3077	6.47813	5.75018	24	2	24	2	24	3
ATPase family AAA domain-containing protein 2	Q6PL18	ATAD2	11.5922	10.5147	8.88146	10.7646	10.4257	10.592	10.4025	11.3377	6.86098	10.4875	10.6159	11.2701	11.5004	10.4135	7.75659	10.2822	10.2383	10.6549	-0.00162983	0.20388	-0.20551	10.5534	10.5517	10.3478	0.881813	1.66594	1.25708	0.267606	0.88941	0.0213631	NaN	NaN	NaN	NaN	NaN	8	7	NaN	NaN	11	9
60S ribosomal protein L10a	P62906	RPL10A	13.2001	13.5328	13.1368	13.1607	12.9694	12.7279	13.2124	12.8788	12.9651	13.3364	13.6726	13.0758	12.7416	13.2172	12.936	13.2349	12.9747	12.7002	-0.00463486	0.188727	-0.193362	13.1487	13.1441	12.9554	0.266532	0.288205	0.226891	0.136083	0.88941	0.703335	0.583673	-0.776355	10.5796	11.1633	9.80324	26	4	26	5	26	5
Thioredoxin	P10599	TXN	12.889	12.4572	13.2728	12.876	12.8084	12.3036	12.9441	13.7493	13.6128	13.2584	13.5083	12.9328	13.0843	12.8407	13.3625	12.9297	12.7319	12.3548	0.541131	0.49811	0.0430202	12.8422	13.3833	12.8852	0.345005	0.346207	0.339476	1.65758	0.886057	1.45842	0.588565	0.161879	14.5824	15.1709	14.7443	43	5	43	5	51	5
39S ribosomal protein L14 mitochondrial	Q6P1L8	MRPL14	8.36641	8.32391	8.62772	8.0621	7.56651	7.15765	8.6077	9.05647	8.82906	8.21519	7.63887	7.70307	8.48921	8.70307	9.04824	7.74618	7.87141	8.17353	0.218441	0.08008	0.138361	8.19301	8.41145	8.33137	0.553663	0.589405	0.501117	1.56703	0.886057	0.0070049	-1.91457	-2.14968	5.7375	3.82293	3.58781	10	1	10	1	10	1
Triokinase/FMN cyclase	Q3LXA3	TKFC	8.59832	7.45604	11.7003	11.3356	11.0967	11.6426	7.35033	7.17202	10.78	9.73091	11.1005	11.3351	7.76551	7.05855	11.2377	11.6811	11.1088	11.1146	-0.960657	-0.856208	-0.104449	11.2161	10.2555	11.1117	1.81407	1.87749	2.02359	1.43297	0.886057	0.5867	NaN	NaN	NaN	NaN	NaN	NaN	NaN	9	3	9	3
Acyl-CoA-binding domain-containing protein 5	B7Z2R7	ACBD5	12.4559	12.3662	13.053	11.8016	12.3771	11.5923	12.899	12.7477	12.8786	11.9683	12.9847	12.1823	12.4912	12.6358	12.8505	12.0458	12.6101	12.1859	0.441474	0.262455	0.179019	12.3716	12.8131	12.5507	0.519013	0.426521	0.301	1.4045	0.882729	0.815309	-0.0129352	-0.653831	5.60745	5.59452	4.95362	9	3	9	3	13	4
Dipeptidyl peptidase 2	Q9UHL4	DPP7	12.9013	13.1601	11.866	11.5065	10.9557	11.6511	11.9871	12.4519	11.4191	11.3285	11.8387	11.1068	13.0559	12.8742	12.4905	11.5994	11.5817	11.9811	-0.129668	-0.606847	0.47718	11.7586	11.6289	12.2358	0.852272	0.497023	0.638422	0.55752	0.882729	1.35556	1.76475	-1.18501	5.84687	7.61162	4.66186	20	6	11	3	15	5
A-kinase anchor protein 9	Q99996	AKAP9	11.5086	10.6299	8.75628	9.3175	10.0748	8.52576	10.99	11.7857	8.09789	9.64789	10.1372	11.1812	11.8562	10.7602	8.07098	11.0788	11.0701	10.6585	0.867448	-0.351532	1.21898	9.69616	10.5636	10.9151	1.15148	1.32369	1.3001	0.438899	0.882729	0.29243	NaN	NaN	NaN	NaN	NaN	6	15	NaN	NaN	5	11
Peroxiredoxin-2	P32119	PRDX2	11.1973	8.94143	6.93934	7.94936	7.21451	7.74638	9.70273	8.54901	8.31497	7.57478	7.28937	6.79064	9.95993	9.16279	7.30305	7.11249	6.80555	6.05454	0.0970032	0.737105	-0.640101	7.84787	7.94488	7.20777	1.56584	1.04308	1.50005	0.304518	0.882729	0.549751	0.643954	0.338832	8.64314	9.28709	8.98197	30	5	16	2	14	2
Serine/threonine-protein kinase tousled-like 1	Q9UKI8	TLK1	10.391	11.0168	6.26961	9.77083	10.1944	9.93286	10.8473	9.33912	7.34539	10.7645	10.2536	10.074	10.9874	11.2266	9.1038	10.5358	10.6207	9.76941	0.100184	-0.41441	0.514594	10.0636	10.1638	10.5782	1.68628	1.30693	0.796134	0.163043	0.882729	0.718967	NaN	NaN	NaN	NaN	NaN	11	3	NaN	NaN	14	4
ATP-dependent RNA helicase DDX42	Q86XP3	DDX42	13.5567	13.1931	12.7438	13.4616	13.8359	13.0733	13.2089	13.5668	12.486	13.2145	13.5172	13.5073	13.5044	13.2361	12.8001	13.4841	14.1585	13.3325	0.0335193	-0.0473771	0.0808964	13.3274	13.3609	13.4083	0.387468	0.406115	0.443228	0.155523	0.882729	0.525784	0.359767	-0.092061	10.2311	10.5909	10.139	23	14	18	10	29	17
Phosphoacetylglucosamine mutase	H0Y987	PGM3	6.82393	8.14419	12.5529	11.2073	11.9644	10.8364	8.2266	8.06783	12.1727	11.2102	10.9806	11.1189	6.65207	7.43763	11.936	11.3557	10.585	10.9654	0.0278401	0.274565	-0.246725	11.0219	11.0497	10.7752	2.26606	1.71759	2.21107	0.0438316	0.882729	0.962574	-1.06131	0.0360937	8.36628	7.30497	8.40237	NaN	NaN	10	3	11	3
L-aminoadipate-semialdehyde dehydrogenase-phosphopantetheinyl transferase	Q9NRN7	AASDHPPT	9.75766	12.0471	7.58355	9.80315	11.9432	10.0751	11.8007	9.83668	8.01882	10.1759	10.0079	11.5105	12.133	12.1006	7.83531	11.0227	11.8746	10.3972	0.152783	-1.35676	1.50954	9.93911	10.0919	11.4487	1.65317	1.35667	1.64751	0.0109954	0.882729	0.596879	NaN	NaN	NaN	NaN	NaN	17	4	NaN	NaN	25	6
Casein kinase I isoform delta	H7BYT1	CSNK1D	10.8673	11.5417	7.92796	10.6872	10.8946	10.516	11.2281	11.452	8.011	10.8866	10.1088	10.4524	12.4754	11.5859	8.631	10.7523	10.7353	11.112	-0.107711	-0.262644	0.154933	10.7772	10.6695	10.9322	1.26279	1.25003	1.28005	0.111259	0.879426	1.36251	NaN	NaN	NaN	NaN	NaN	15	5	NaN	NaN	15	5
Tubulin-specific chaperone E	Q15813	TBCE	12.2285	11.8267	11.8193	10.1458	11.3178	10.6033	12.0215	12.1554	11.3016	9.88925	11.6051	11.0912	12.2889	11.5529	11.8445	9.67793	11.2912	10.3774	-0.115238	0.0312681	-0.146506	11.5685	11.4533	11.422	0.802971	0.820675	0.971853	0.0433514	0.879426	0.366532	-2.41608	-2.50774	7.71094	5.29487	5.2032	21	8	11	4	10	4
Thioredoxin-like protein 1 (Fragment)	K7ER96	TXNL1	8.68433	9.21488	11.8904	8.74776	9.22475	9.26343	9.30419	10.5724	10.5623	8.05007	11.2542	11.0462	8.48474	9.18336	11.5817	10.8908	11.0169	10.7505	1.34756	-0.253291	1.60085	9.21981	10.5674	10.8207	1.1965	1.22425	1.20406	0.50307	0.876148	0.109579	-0.721471	0.106339	8.76165	8.04018	8.86799	44	1	33	1	52	1
Syntaxin-18	D6RF48	STX18	7.37103	8.22819	8.94746	9.1771	8.46862	9.65955	7.06212	8.00036	9.66791	9.03587	9.38044	10.1126	7.95881	8.15246	9.51132	9.55034	9.75014	9.36809	0.500113	-0.231549	0.731662	8.70804	9.20816	9.4397	0.803952	1.13957	0.781125	0.486782	0.876148	0.306273	-1.61657	-2.81574	7.92564	6.30907	5.10991	NaN	NaN	5	1	13	3
Protein KRI1 homolog	A0A494C108	KRI1	11.9644	11.3796	7.96862	8.19417	10.9846	7.80909	10.9841	11.7988	7.53586	8.48852	11.6278	10.2271	12.4206	10.8966	8.56097	10.2077	11.1159	8.81509	1.01627	0.0534434	0.962827	9.58936	10.6056	10.5522	1.9203	1.74293	1.46619	0.352617	0.876148	0.158015	NaN	NaN	NaN	NaN	NaN	14	6	NaN	NaN	14	7
Cytoplasmic dynein 1 intermediate chain 2	Q13409	DYNC1I2	13.0359	13.3872	13.1506	12.2389	12.2473	12.1897	13.5162	11.7609	13.3304	12.2347	12.1876	12.0951	13.3754	13.4271	12.97	12.3279	12.5839	12.4707	-0.430444	-0.565767	0.135323	12.6416	12.2112	12.7769	0.541413	0.720783	0.471218	0.251812	0.876148	0.525784	-0.0508413	-2.05607	8.73752	8.68668	6.68145	16	6	8	3	20	8
Beta-1-syntrophin	Q13884	SNTB1	10.422	10.8767	7.20532	10.8421	10.6374	10.2059	10.8821	8.02409	6.92701	10.1379	9.81583	12.1036	11.4949	11.2102	8.56435	10.8817	10.0415	11.3362	-0.55284	-1.06913	0.516286	10.5297	9.97686	11.046	1.40775	1.89008	1.11798	0.239578	0.876148	0.826814	NaN	NaN	NaN	NaN	NaN	6	2	NaN	NaN	19	5
BUB3-interacting and GLEBS motif-containing protein ZNF207	O43670	ZNF207	7.65394	7.66237	13.1884	11.2063	12.7394	12.0021	6.78886	8.67683	13.0635	11.7081	12.6528	12.3245	8.50681	7.57307	13.7536	12.0327	12.3839	12.3667	0.412103	-0.183359	0.595462	11.6042	12.0163	12.1997	2.48186	2.54062	2.46286	0.188425	0.876148	0.241845	-0.607761	-0.789388	11.8037	11.1959	11.0143	NaN	NaN	12	6	9	3
HLA class II histocompatibility antigen DR beta 5 chain	Q30154	HLA-DRB5	10.3962	10.34	7.39245	8.39064	11.4414	10.9031	9.76794	11.4201	8.05939	7.72076	11.4269	11.2681	10.6188	10.1711	8.45175	9.94246	11.5178	11.0853	0.149965	0.123132	0.0268335	10.3681	10.518	10.3949	1.57099	1.71212	1.07349	0.178486	0.876148	0.313364	NaN	NaN	NaN	NaN	NaN	14	2	NaN	NaN	14	2
Acyl-CoA-binding protein	A0A0A0MTI5	DBI	15.1556	14.731	7.44287	13.5075	14.6677	14.4942	14.7176	15.1392	8.20218	13.1602	14.3805	14.4508	15.2154	14.5448	7.31191	13.4941	14.6413	14.3998	-0.165304	-0.0566835	-0.108621	14.5809	14.4156	14.4723	2.93701	2.6031	2.97038	0.0145735	0.876148	0.120331	NaN	NaN	NaN	NaN	NaN	32	4	NaN	NaN	32	4
Chromobox protein homolog 8	Q9HC52	CBX8	11.2377	10.6883	10.7311	8.75278	11.716	9.77454	10.7649	11.4554	9.85851	8.03	10.5836	9.49851	11.775	11.1152	11.821	9.12192	11.5383	9.60935	-0.488622	-1.10565	0.61703	10.7097	10.2211	11.3267	1.0667	1.19919	1.1718	0.798603	0.872895	1.21824	3.31031	3.6403	4.69442	8.00473	8.33472	19	5	14	3	21	6
60S ribosomal protein L14	E7EPB3	RPL14	7.02265	8.52189	10.0938	10.3766	10.9821	9.88911	7.72931	8.14971	9.88728	10.5916	11.3898	11.024	7.88387	8.52437	10.4712	10.2824	10.9382	10.5664	0.247987	-0.137332	0.385319	9.99146	10.2394	10.3768	1.45334	1.52782	1.25394	0.638272	0.872895	0.032452	0.545456	-0.298749	12.4384	12.9839	12.1397	NaN	NaN	27	3	27	3
40S ribosomal protein S5 (Fragment)	M0R0F0	RPS5	7.62766	7.77629	10.582	11.1087	11.14	11.3716	8.18001	9.11612	10.4061	11.2897	11.8399	12.0038	8.17433	7.91579	10.4141	11.4667	11.4615	11.3355	0.00253058	-0.0268617	0.0293922	10.8454	10.8479	10.8748	1.74906	1.54805	1.66258	1.30103	0.869666	0.782516	NaN	NaN	NaN	NaN	NaN	NaN	NaN	8	1	22	3
Thiosulfate sulfurtransferase	Q16762	TST	11.6002	11.1594	7.83272	10.3971	11.9644	10.4487	11.9025	12.0506	7.04644	9.20474	11.1221	10.3656	12.1303	11.3383	8.94229	10.5495	11.6707	10.8105	-0.0602474	-0.330615	0.270368	10.8041	10.7438	11.0744	1.47582	1.90242	1.1192	0.376751	0.869666	0.818156	NaN	NaN	NaN	NaN	NaN	26	5	NaN	NaN	24	4
TP53-binding protein 1	Q12888	TP53BP1	12.3231	12.4176	11.9439	11.9794	12.1493	11.7772	12.7991	11.7546	12.6903	12.5212	12.0118	11.8111	12.6001	12.4099	12.0316	11.8641	12.3198	12.05	0.202125	0.0815253	0.1206	12.0643	12.2665	12.1849	0.243371	0.460939	0.276135	0.326058	0.869666	0.0846002	-0.482519	-1.37205	8.91794	8.43542	7.54589	13	13	4	4	18	18
Dolichyl-diphosphooligosaccharide--protein glycosyltransferase 48 kDa subunit	P39656	DDOST	7.65729	6.81174	14.2819	12.8878	13.1654	13.1654	7.64515	7.65029	13.8058	13.4451	12.6524	13.7065	7.80586	7.94197	14.1001	13.2043	13.1672	13.8759	0.022213	-0.136984	0.159197	13.0266	13.0488	13.1858	3.21811	2.99919	2.97308	0.270835	0.869666	0.958607	NaN	NaN	NaN	NaN	NaN	NaN	NaN	21	6	32	10
Basic leucine zipper and W2 domain-containing protein 1	Q7L1Q6	BZW1	10.2609	10.9065	11.1887	10.3533	10.2692	9.9339	10.9784	10.2984	11.1547	10.6579	10.2434	10.1447	10.5469	9.87827	10.2647	8.20496	9.62363	10.3107	0.16688	0.406659	-0.239779	10.3113	10.4781	10.0715	0.46704	0.418851	0.850394	0.205512	0.869666	1.06148	-0.761555	-1.74416	10.9299	10.1683	9.18569	18	6	12	4	27	9
Ataxin-2-like protein	Q8WWM7	ATXN2L	13.7758	14.0298	14.0392	12.9432	13.4459	12.5191	14.1716	13.4575	13.6678	12.737	13.7357	13.4106	12.8339	13.7049	13.5451	13.0752	13.5993	12.2072	-0.0482249	0.252512	-0.300736	13.6109	13.5626	13.3101	0.618443	0.473581	0.576123	0.116907	0.866461	0.571865	0.587835	2.25561	5.7375	6.32533	7.99311	36	25	25	18	34	24
Apoptotic chromatin condensation inducer in the nucleus	E7EQT4	ACIN1	13.2234	13.4219	11.8648	13.1783	13.0906	12.8299	13.0396	12.6355	11.7554	12.9454	12.7135	12.746	12.9413	13.1261	11.9262	12.8846	13.2786	12.287	-0.404635	-0.183183	-0.221452	13.1344	12.7298	12.913	0.558558	0.458728	0.52308	1.40121	0.863279	0.259637	-1.65514	-2.5589	7.97968	6.32454	5.42079	14	11	6	5	17	14
Ribulose-phosphate 3-epimerase	C9IZU8	RPE	13.4647	13.6269	8.51452	13.2379	12.6529	13.0469	13.1155	13.0898	7.35351	13.5813	11.7238	12.5287	13.2973	13.1852	7.52593	12.2671	12.8031	13.2148	-0.333125	-0.184897	-0.148228	13.1424	12.8092	12.9941	1.94508	2.31589	2.24868	1.24949	0.863279	0.173925	NaN	NaN	NaN	NaN	NaN	18	2	NaN	NaN	18	2
Opioid growth factor receptor	Q9NZT2	OGFR	12.3482	12.6786	11.0347	12.0319	12.2917	11.882	12.4897	12.0212	11.2407	11.9354	11.9848	11.6531	11.8064	12.4719	10.1273	12.1332	12.2677	11.8115	-0.2017	-0.0122881	-0.189412	12.1618	11.9601	11.9724	0.56596	0.416072	0.845426	0.554396	0.863279	0.177178	0.298707	-0.837677	7.24973	7.54844	6.41205	32	15	10	5	30	13
Isoleucine--tRNA ligase cytoplasmic	P41252	IARS1	13.8979	13.5082	13.5823	13.2991	13.187	13.808	13.7376	14.1984	13.3368	13.2133	13.8045	13.8548	14.0332	13.8717	13.7524	13.4966	13.9633	13.5833	0.225836	-0.0409975	0.266834	13.5452	13.771	13.812	0.277507	0.36141	0.212498	0.369572	0.863279	0.297569	-1.03391	-0.424862	8.77673	7.74281	8.35187	25	20	13	12	26	24
Astrocytic phosphoprotein PEA-15	Q15121	PEA15	11.0552	11.499	10.5381	12.6354	10.7264	11.8235	11.4689	11.459	10.644	12.5529	10.6748	11.7992	10.2556	11.5845	10.3088	12.2818	10.8468	11.5454	0.186843	0.267815	-0.0809717	11.2771	11.4639	11.1961	0.77827	0.719386	0.803074	0.286509	0.863279	0.686133	NaN	NaN	NaN	NaN	NaN	35	4	25	2	28	3
DnaJ homolog subfamily B member 4	Q9UDY4	DNAJB4	12.6711	12.4862	12.5015	11.6107	13.3696	11.1003	12.2418	13.6771	13.2051	12.5577	13.3595	13.6178	12.7559	12.373	12.4288	12.3652	13.7388	12.2384	0.788435	0.881393	-0.092958	12.4938	13.2823	12.4009	0.808826	0.584709	0.560885	0.962574	0.860121	0.640164	-0.928235	-0.839609	8.21456	7.28633	7.37495	37	8	28	6	29	7
Protein GOLM2	Q6P4E1	GOLM2	11.6868	12.1311	11.1964	11.5794	10.4328	11.1757	11.9103	11.9245	11.5524	11.5004	10.6232	11.4193	11.8763	11.9431	11.5475	11.5066	10.9074	11.9065	0.138528	-0.185493	0.324021	11.3879	11.5264	11.7119	0.5779	0.474487	0.39444	0.643974	0.860121	0.69037	NaN	NaN	NaN	NaN	NaN	10	3	7	2	10	4
Translational activator of cytochrome c oxidase 1	Q9BSH4	TACO1	12.3544	12.1077	11.0466	10.7069	11.7903	11.4598	11.9856	12.1857	10.5425	10.3757	11.9108	11.7014	12.3323	11.5484	10.6897	10.7411	11.8952	11.1066	0.181038	0.47856	-0.297522	11.6251	11.8061	11.3275	0.629853	0.785017	0.657237	0.442493	0.860121	0.131356	NaN	NaN	NaN	NaN	NaN	10	2	10	2	17	3
Lactotransferrin (Fragment)	E7EQB2	LTF	8.55417	10.1415	6.73995	5.93831	6.91289	6.84574	7.41676	8.95391	8.95604	5.36643	9.96401	4.41934	8.78224	8.92226	5.50096	5.29748	7.053	6.73295	1.30602	1.29236	0.01366	6.87932	8.18533	6.89298	1.5411	2.20698	1.55418	0.00348833	0.860121	0.193142	1.397	4.30168	5.10723	6.50422	9.4089	7	3	8	3	6	2
Regulator of chromosome condensation	P18754	RCC1	11.7606	11.7494	7.71246	6.89627	7.88564	8.3311	11.9622	11.5918	8.05756	8.025	8.21374	7.78228	12.0151	12.0993	7.88546	6.62756	9.3462	8.84693	0.0272808	-0.960922	0.988203	8.10837	8.13565	9.09657	2.14169	1.94872	2.20839	0.408935	0.856985	0.20204	NaN	NaN	NaN	NaN	NaN	10	3	NaN	NaN	20	2
Peflin	Q9UBV8	PEF1	10.6191	11.2582	11.273	11.0114	10.4102	10.5751	10.9831	11.5857	11.8059	11.1819	10.7735	11.1321	10.6363	11.5061	11.2477	10.947	10.6769	10.7596	0.341763	0.303739	0.0380239	10.8152	11.157	10.8533	0.372413	0.384295	0.348211	2.92812	0.853872	1.88941	1.28176	0.522177	6.9292	8.21096	7.45138	11	3	11	3	7	2
A-kinase anchor protein 8	O43823	AKAP8	13.4842	13.5798	13.117	13.2073	12.9536	12.444	13.6778	13.7604	13.4051	13.4637	12.9268	12.8988	13.5641	13.4531	13.5847	13.3494	13.0159	12.6648	0.272216	0.0331159	0.2391	13.1622	13.4344	13.4013	0.408806	0.367254	0.362279	1.75696	0.853872	0.490797	0.207786	0.445501	7.76984	7.97762	8.21534	12	6	9	4	18	7
Amyloid-like protein 2	Q06481	APLP2	13.1918	12.3647	11.163	12.5433	11.9594	12.7157	12.1397	12.7665	10.6752	11.2814	11.8627	11.7529	12.6074	12.7627	10.3599	11.7226	11.9425	12.4745	-0.646222	-0.400684	-0.245538	12.454	11.8078	12.2085	0.698191	0.717312	0.888059	1.10791	0.853872	0.712198	-4.60717	-1.60422	9.8704	5.26323	8.26618	16	8	8	4	25	10
Soluble calcium-activated nucleotidase 1	Q8WVQ1	CANT1	11.3154	10.9776	8.45727	10.7265	11.492	10.4863	11.4847	11.4141	8.29976	10.6317	12.2319	11.1898	11.2674	11.2667	7.05934	10.5051	10.8767	9.99251	0.449944	0.61107	-0.161126	10.852	11.302	10.6909	1.10151	1.36335	1.59537	0.928118	0.853872	1.46471	NaN	NaN	NaN	NaN	NaN	24	6	NaN	NaN	24	6
Keratin type I cytoskeletal 19 (Fragment)	K7EMS3	KRT19	8.11436	8.07011	7.28198	6.8226	8.63274	7.52356	7.75604	8.27442	5.83751	7.18953	6.4415	7.23659	9.64616	7.9579	8.22689	8.72277	7.82216	8.43667	-0.583778	-1.11872	0.534945	7.79684	7.21306	8.33178	0.654882	0.878721	0.661725	0.721246	0.853872	1.80688	1.48627	3.32946	6.68846	8.17473	10.0179	NaN	NaN	18	1	18	1
Alpha-2-macroglobulin receptor-associated protein	P30533	LRPAP1	10.3361	11.6183	11.7482	10.1005	10.9803	9.78337	11.8137	11.4314	10.9086	9.94717	11.6785	10.6528	11.6915	11.568	12.1864	9.80458	11.2651	10.6296	0.51186	-0.246514	0.758374	10.6582	11.17	11.4165	0.816114	0.709217	0.851603	0.386158	0.853872	0.189767	-0.606365	-1.26595	9.48947	8.8831	8.22352	18	4	18	4	18	4
NudC domain-containing protein 2	Q8WVJ2	NUDCD2	10.2791	8.8779	9.38851	7.89184	11.4572	8.57588	10.0456	11.1984	9.43729	6.88105	11.9214	8.84373	11.0835	8.46781	10.4349	9.10881	11.2123	9.05864	0.608253	-0.0304184	0.638672	9.13321	9.74146	9.77188	1.283	1.79138	1.16566	0.279841	0.850781	0.0883098	-0.345575	-0.622772	8.1127	7.76713	7.48993	36	4	18	2	36	4
FAST kinase domain-containing protein 2 mitochondrial	Q9NYY8	FASTKD2	11.3326	10.7103	11.5661	9.85967	9.87364	10.2503	11.2641	11.609	11.6657	9.32321	11.1765	10.7295	11.7315	10.6855	11.2636	10.4336	10.6528	10.5141	0.739994	0.551141	0.188852	10.4803	11.2203	10.6691	0.732156	0.870732	0.508888	0.614394	0.847712	0.0974532	-0.839932	2.89458	8.52853	7.6886	11.4231	7	3	5	2	12	6
Serum response factor-binding protein 1	Q8NEF9	SRFBP1	8.9326	9.56539	7.80576	7.21917	5.77595	5.90792	9.61927	6.53107	8.0782	7.13501	7.28355	8.28794	9.20977	9.82069	7.39378	7.43404	6.74416	7.23784	0.168409	0.266963	-0.0985537	7.51247	7.68088	7.41391	1.54858	1.09007	1.23451	0.143271	0.847712	0.0824945	NaN	NaN	NaN	NaN	NaN	6	2	NaN	NaN	3	1
Proteasome subunit beta type-9	P28065	PSMB9	10.3796	10.7635	8.44526	10.9136	9.3025	9.91465	10.9163	12.1988	11.0431	11.772	10.9619	10.9883	9.63098	11.4845	10.8482	11.2531	9.7364	11.2665	0.868588	-0.0349722	0.903561	10.1471	11.0157	11.0507	0.944394	0.539328	0.816773	2.22841	0.844664	1.25337	4.70443	1.84311	4.72816	9.43258	6.57127	21	3	16	2	21	3
Protein TFG	Q92734	TFG	13.8712	14.0468	14.4648	13.4907	14.3266	13.1804	14.1294	14.205	14.7868	13.7299	14.56	13.9181	13.3818	13.8124	14.3805	13.3778	14.4397	13.1246	0.208189	0.570101	-0.361911	13.959	14.1672	13.5971	0.491656	0.394091	0.555381	1.90309	0.844664	2.18709	-1.33651	-1.5422	9.02763	7.69112	7.48543	18	4	18	4	30	6
Evolutionarily conserved signaling intermediate in Toll pathway mitochondrial	Q9BQ95	ECSIT	9.77329	10.2464	8.25573	6.84866	8.78836	7.63158	6.79714	9.46966	7.9145	4.8883	8.68608	5.11649	9.38688	7.83769	7.77684	6.644	8.15462	7.86381	-1.16622	-0.494931	-0.671294	8.52205	7.35582	7.85075	1.28419	1.88147	0.878854	1.49349	0.844664	0.481486	NaN	NaN	NaN	NaN	NaN	4	1	NaN	NaN	4	1
Vesicle transport through interaction with t-SNAREs homolog 1A	Q96AJ9	VTI1A	8.39523	8.69251	8.49474	6.56392	9.13661	6.23938	8.83251	9.12562	8.98362	6.88972	9.54682	8.86158	10.2993	9.34127	10.1724	7.10894	8.16972	6.77594	0.477617	0.167103	0.310514	8.44499	8.9226	8.7555	1.20802	0.927278	1.52534	1.06753	0.844664	0.0371573	0.495445	-2.91475	10.2402	10.7356	7.32544	7	1	7	1	7	1
Ceramide transfer protein	A0A2R8Y7Q9	CERT1	12.1904	11.7041	8.11316	11.3656	9.78377	11.5148	12.4843	14.1144	8.31676	11.2534	10.5502	11.4932	14.2843	13.3947	7.81021	11.7963	11.2531	10.8956	-0.0668936	-0.151416	0.0845227	11.4402	11.3733	11.5247	1.53822	1.93889	2.25564	0.730487	0.844664	0.196543	NaN	NaN	NaN	NaN	NaN	32	9	NaN	NaN	31	9
T-complex protein 1 subunit delta	P50991	CCT4	15.2096	15.3453	15.4813	15.034	14.6912	14.7693	15.3341	15.2647	15.5443	15.1854	14.81	14.9248	15.3087	15.8168	15.5308	15.0277	14.9839	14.7151	0.103243	0.056848	0.0463948	15.1218	15.2251	15.1682	0.315473	0.270418	0.401915	1.22841	0.841637	0.181115	-3.21945	1.0234	7.61006	4.39061	8.63347	50	17	32	12	51	18
E3 ubiquitin-protein ligase TRIM38	O00635	TRIM38	12.6602	12.1882	12.7842	8.59869	12.2399	9.21813	12.5086	11.6083	11.313	9.13217	12.354	10.186	12.0098	11.5205	12.206	9.51578	11.1463	8.17652	-0.753439	0.127263	-0.880702	12.2141	11.4606	11.3334	1.86305	1.30585	1.58763	0.101275	0.838632	0.424812	0.352961	-0.810529	9.84953	10.2025	9.039	16	6	10	4	12	4
Lipopolysaccharide-responsive and beige-like anchor protein	P50851	LRBA	7.48535	8.22135	7.82145	7.45968	6.95327	8.98456	8.15416	6.55499	8.19078	6.74657	5.63363	7.10455	8.31529	8.19377	8.05405	7.8902	7.83131	8.65242	-0.727841	-1.19835	0.47051	7.6534	6.92556	8.12391	0.708566	0.986462	0.303214	0.844664	0.835647	1.49757	NaN	NaN	NaN	NaN	NaN	1	2	NaN	NaN	1	1
UDP-glucuronic acid decarboxylase 1	Q8NBZ7	UXS1	10.8114	9.62447	11.6024	11.2031	10.5868	10.9776	11.1066	12.3619	10.1013	11.3768	12.3022	11.4317	11.4674	9.85315	11.3549	11.2865	11.0417	11.1184	0.509736	0.201781	0.307955	10.8945	11.4042	11.2025	0.673096	0.836676	0.592452	0.488117	0.835647	0.335358	-0.802095	0.896767	6.19324	5.39114	7.09001	5	1	5	1	17	3
ATP synthase subunit gamma mitochondrial	P36542	ATP5F1C	11.0193	10.6956	10.8139	10.0154	9.92659	10.5867	10.9518	10.6541	10.6223	9.47974	10.8841	10.8322	10.8262	10.3725	9.48095	10.1896	9.82906	10.1833	0.101977	0.556718	-0.454741	10.6412	10.7431	10.1864	0.44206	0.549843	0.460447	0.107905	0.835647	0.718967	0.301647	-1.22316	7.62732	7.92896	6.40415	15	4	11	3	11	3
U4/U6 small nuclear ribonucleoprotein Prp4	O43172	PRPF4	13.8361	13.7526	13.6844	12.716	13.2579	12.9063	13.1489	13.9953	13.6694	12.8326	13.7706	13.0258	13.9544	13.0661	13.1679	12.5571	13.2112	12.8764	-0.0619516	0.29219	-0.354142	13.4711	13.4092	13.117	0.472666	0.466692	0.465576	0.107349	0.835647	0.500313	2.67147	-1.15264	5.47457	8.14603	4.32193	40	14	26	9	41	15
Arf-GAP with Rho-GAP domain ANK repeat and PH domain-containing protein 1	E7EU13	ARAP1	9.91669	6.69558	8.46431	5.74149	10.6002	6.06396	5.30779	8.97871	8.00007	8.31463	9.03472	6.90581	10.1271	7.91881	8.92035	6.03095	10.0498	7.58461	0.57741	-0.26223	0.839639	7.57994	8.15735	8.41958	2.057	1.42957	1.57959	0.0496351	0.835647	0.283997	NaN	NaN	NaN	NaN	NaN	1	1	NaN	NaN	6	4
Rho GTPase-activating protein 35	Q9NRY4	ARHGAP35	8.21693	8.12411	11.0131	10.3873	12.0419	9.68961	8.61559	7.54342	9.87278	9.42358	12.5385	11.6365	7.40521	8.16121	11.0144	9.78705	10.4034	9.81858	-0.390258	-0.154638	-0.23562	10.0384	9.64818	9.80282	1.55524	1.86542	1.37449	0.0186345	0.835647	0.385103	-2.48556	-2.67389	7.87178	5.38622	5.19789	NaN	NaN	3	2	4	3
60S ribosomal protein L15	P61313	RPL15	11.1379	11.116	8.81269	8.69804	8.33695	7.2318	10.8478	10.1012	13.9562	6.97143	13.8154	13.9709	9.32845	10.6924	8.3366	6.45161	7.66427	8.14415	3.57624	4.09124	-0.514996	8.75537	12.3316	8.24037	1.57759	2.83958	1.45024	0.737549	0.832683	1.2993	0.313106	-0.294847	12.3008	12.6139	12.0059	28	5	25	5	38	7
Cyclin-dependent kinase inhibitor 1B	P46527	CDKN1B	12.4393	13.0647	13.2445	12.7215	12.4995	12.3673	12.3919	12.0541	13.4576	13.0746	11.6708	11.9479	13.13	13.0061	13.3626	12.5355	12.8405	12.8991	-0.387532	-0.729619	0.342086	12.6105	12.223	12.9526	0.359355	0.696158	0.279727	0.58838	0.832683	0.931814	0.0525475	-0.303925	8.28623	8.33878	7.98231	43	4	26	3	26	3
Galectin-9	O00182	LGALS9	10.2288	10.0584	10.2184	9.06523	9.75479	10.066	9.93257	10.0037	9.89142	9.51183	9.82027	9.7412	9.57728	9.79338	9.57796	9.3778	9.69438	9.83659	-0.206329	0.219681	-0.42601	10.0622	9.85585	9.63617	0.442736	0.174711	0.168292	0.266803	0.832683	1.33819	1.31641	-3.84831	8.3386	9.65501	4.4903	4	1	7	2	8	2
T-cell surface glycoprotein CD3 delta chain	P04234	CD3D	7.14488	8.56274	8.29665	9.51406	9.31904	9.54183	7.20389	7.99582	7.69979	9.43575	8.43579	9.40329	8.00163	6.96687	6.95848	8.99404	6.59071	9.54738	-0.725079	0.731556	-1.45664	8.94089	8.21581	7.48425	0.93265	0.911757	1.21435	1.23582	0.829738	0.645892	NaN	NaN	NaN	NaN	NaN	7	1	NaN	NaN	12	2
Angio-associated migratory cell protein	C9JG97	AAMP	12.5787	12.6189	11.8056	10.8739	11.926	10.9705	12.6874	12.7377	11.8991	11.0918	12.2195	12.0577	13.1519	12.4398	12.3827	11.0763	11.787	11.3407	0.2728	0.0537567	0.219043	11.8658	12.1386	12.0849	0.753447	0.603837	0.773926	1.01502	0.829738	0.164309	-1.64163	-0.803712	10.2737	8.63205	9.46997	27	7	10	3	29	8
Ras-related protein Rab-33B	A0A494C0Z5	RAB33B	8.66007	7.87455	8.24456	6.61922	6.41954	5.96003	8.67363	9.13317	8.16946	6.9814	6.4265	7.32342	9.35412	7.08969	7.4793	5.18015	5.4491	6.00205	0.499549	1.20057	-0.701017	7.24689	7.74644	6.54587	1.1051	1.04493	1.55849	0.89279	0.829738	1.30452	NaN	NaN	NaN	NaN	NaN	11	2	NaN	NaN	8	2
Nucleophosmin	P06748	NPM1	16.1761	16.1476	16.4012	15.478	15.9395	15.3006	16.1345	16.0872	16.4486	15.4007	16.1129	15.8758	16.3365	16.1808	16.5262	15.6007	16.0168	15.1911	0.0565271	0.00125313	0.055274	16.0435	16.1001	16.0988	0.430641	0.350309	0.496641	0.444906	0.829738	0.0909791	0.525623	0.285625	11.9837	12.5093	12.2693	44	9	29	6	42	9
THO complex subunit 6 homolog	Q86W42	THOC6	10.3383	10.7426	8.40662	7.33784	8.49105	7.72717	10.1968	9.29062	8.00193	5.91456	7.8039	9.60822	8.93023	9.67301	7.55636	7.87437	8.65868	7.22236	0.197437	0.379751	-0.182313	8.44883	8.64627	8.26652	1.39064	1.55846	0.927821	0.308919	0.829738	0.0851282	NaN	NaN	NaN	NaN	NaN	9	2	NaN	NaN	6	1
Nicotinate-nucleotide pyrophosphorylase [carboxylating]	Q15274	QPRT	9.52658	8.21524	9.31284	11.4574	10.2491	10.0551	8.77923	8.60541	8.23045	10.4022	9.98499	10.6784	9.70855	9.05262	9.41557	10.9569	11.0038	11.0968	-0.408754	-0.950609	0.541855	9.79086	9.38211	10.3327	1.0805	1.03464	0.916112	0.540608	0.826814	2.63264	-1.78821	-0.4576	9.52495	7.73674	9.06735	4	1	8	2	16	3
T-cell activation Rho GTPase-activating protein	Q8N103	TAGAP	10.8053	10.3173	8.43575	10.2169	10.3305	12.3889	10.5064	10.2798	7.82407	11.3531	9.90758	10.5164	10.7973	10.6826	6.68622	10.2358	9.53277	10.1748	0.0692401	0.187837	-0.118597	10.3239	10.3931	10.2053	1.26663	1.19587	1.53568	0.380907	0.826814	0.661543	-1.68024	0.31656	11.2807	9.60042	11.5972	15	7	5	2	15	7
Suppressor of IKBKE 1	Q9BRV8	SIKE1	10.1157	10.8472	11.5807	10.8468	10.1787	11.8161	11.2297	10.5729	11.2747	11.089	11.0455	11.2208	11.2395	11.1955	10.9511	11.3519	11.4037	12.0608	0.307876	-0.140812	0.448688	10.847	11.1549	11.2957	0.699076	0.260068	0.37459	0.249492	0.826814	0.841637	NaN	NaN	NaN	NaN	NaN	16	2	16	2	23	3
Nucleolysin TIA-1 isoform p40	F8W8I6	TIA1	9.50216	9.39071	10.6027	9.69723	10.3098	8.46402	9.24608	8.63289	11.9282	9.93787	9.86567	9.54817	9.8712	10.2171	10.4047	10.2724	10.0003	9.23613	0.107227	-0.401776	0.509004	9.59969	9.70692	10.1087	0.753676	1.11924	0.420764	0.228413	0.826814	0.123782	3.18059	0.655746	4.46881	7.6494	5.12456	24	2	20	2	20	2
DnaJ homolog subfamily B member 11	Q9UBS4	DNAJB11	14.2971	14.0269	14.1064	12.2697	14.6807	13.1199	13.6446	14.528	13.603	12.2487	14.9375	14.2978	13.8255	13.7681	13.5327	12.4483	14.674	13.0488	-0.0953879	0.320845	-0.416233	14.0666	13.9712	13.6504	0.889656	0.949311	0.755255	0.176526	0.826814	0.655608	-0.495172	1.19759	8.3311	7.83592	9.52869	34	10	28	7	31	9
Twinfilin-1	Q12792	TWF1	10.2535	10.1293	7.93784	9.27053	10.3722	9.65433	10.4739	10.2699	7.11425	9.35766	10.9315	9.9402	9.39002	9.10326	7.63413	9.93629	9.84682	9.22321	0.213263	0.798459	-0.585196	9.89181	10.1051	9.30661	0.914083	1.36376	0.831589	0.154282	0.826814	0.694649	NaN	NaN	NaN	NaN	NaN	16	3	NaN	NaN	17	4
40S ribosomal protein SA (Fragment)	C9J9K3	RPSA	7.8572	7.31321	10.3323	10.4545	9.35171	9.26144	7.6032	8.63135	10.6618	10.9998	10.6453	11.1695	7.69814	7.53024	13.8012	10.5981	9.83061	10.7875	1.34696	0.43916	0.907804	9.30657	10.6535	10.2144	1.27903	1.47143	2.31707	1.34679	0.823909	0.0491485	1.2035	-0.8988	9.26512	10.4686	8.36632	NaN	NaN	32	5	38	7
ATP-dependent RNA helicase DDX3Y	O15523	DDX3Y	11.8196	11.8079	12.9116	12.4254	12.5749	12.3403	12.2967	13.0784	12.8748	12.1147	13.1617	12.3611	12.1767	11.4217	11.6884	12.0537	12.0651	12.2894	0.235073	0.558529	-0.323457	12.3829	12.6179	12.0594	0.433309	0.445143	0.328036	0.679854	0.823909	1.23508	0.202787	-1.15681	7.08076	7.28355	5.92396	42	6	37	2	45	6
Regulatory factor X-associated protein	O00287	RFXAP	10.1848	10.7299	11.059	9.79237	8.67839	10.0348	10.4855	4.74411	10.6969	10.3884	8.04734	8.38332	10.8122	10.623	10.8827	10.3551	10.0965	10.1854	-0.723894	-1.10317	0.379274	10.1098	9.38588	10.489	0.829585	2.28702	0.329101	0.600326	0.823909	0.920819	2.32628	0.517592	3.90881	6.2351	4.42641	13	2	13	2	13	2
Oxygen-dependent coproporphyrinogen-III oxidase mitochondrial	P36551	CPOX	13.0326	12.4142	12.9396	12.9942	12.6618	12.9132	12.6675	12.9911	11.8394	13.2935	11.8106	12.9448	13.0939	12.6819	12.6302	13.1929	13.4307	13.5771	-0.120237	-0.337255	0.217018	12.9264	12.8062	13.1434	0.240042	0.625854	0.385029	0.374688	0.823909	0.886057	0.88121	-0.91356	6.897	7.77821	5.98344	28	10	23	8	31	10
CXXC motif containing zinc binding protein	Q9NWV4	CZIB	12.8691	13.1698	8.65547	11.0372	11.9549	10.6668	12.9166	13.018	8.64948	10.8082	12.341	11.2907	12.8449	12.9468	6.82972	11.1658	11.6798	9.90284	0.319758	0.393003	-0.0732455	11.4961	11.8158	11.4228	1.6613	1.65324	2.28964	0.353596	0.823909	0.856985	NaN	NaN	NaN	NaN	NaN	35	3	NaN	NaN	40	4
Pleckstrin	P08567	PLEK	14.1511	13.5946	14.436	14.5322	14.1682	13.971	14.4429	14.8776	14.4218	14.9049	14.985	14.7117	14.5922	13.7698	14.2036	14.7123	14.2896	14.1926	0.634995	0.548061	0.0869331	14.1596	14.7946	14.2466	0.337156	0.242849	0.333785	1.57187	0.821023	1.20482	-1.15218	0.554869	6.38729	5.23511	6.94216	27	5	27	6	43	9
Perilipin-3	O60664	PLIN3	14.5647	14.6133	14.6678	13.8818	15.0326	14.0856	14.3209	14.358	14.2147	13.5367	13.9296	13.9557	14.4797	14.6242	14.5646	13.9415	14.723	13.985	-0.503788	-0.436952	-0.0668359	14.589	14.0852	14.5222	0.419239	0.310546	0.337432	1.49349	0.821023	1.5784	1.04627	0.393217	5.13753	6.1838	5.53075	37	11	29	8	48	13
RING1 and YY1-binding protein	Q8N488	RYBP	10.1665	9.44257	10.394	10.0377	10.4692	9.52188	10.2295	7.77952	7.8838	9.68046	10.1443	9.94732	10.1277	9.6281	9.8008	9.30567	10.3119	9.40799	-0.288222	0.0994387	-0.387661	10.1021	9.81389	9.71445	0.434456	1.13623	0.397262	0.761954	0.821023	0.478862	NaN	NaN	NaN	NaN	NaN	7	1	7	1	21	2
Apoptosis-stimulating of p53 protein 2	Q13625	TP53BP2	10.6233	10.4299	7.51235	9.05588	11.8006	10.2549	10.5202	10.7435	8.50754	10.6143	10.9717	10.4312	11.2309	10.8815	9.39749	9.30328	11.181	11.0622	0.224864	-0.404555	0.629419	10.3424	10.5673	10.9718	1.47938	0.897245	0.906277	0.455932	0.821023	0.262013	NaN	NaN	NaN	NaN	NaN	4	3	NaN	NaN	5	3
Poly(rC)-binding protein 1	Q15365	PCBP1	10.8941	10.6731	11.6266	9.70292	10.2658	9.81869	10.773	11.2224	11.2957	9.80779	9.70753	10.3712	9.54088	9.41545	10.8416	10.0305	10.0906	10.0262	0.102612	0.543715	-0.441103	10.4695	10.5721	10.0284	0.722327	0.685283	0.503996	0.0614803	0.821023	0.747147	0.255908	-0.729677	10.3837	10.6396	9.65403	33	6	43	7	54	9
Methylmalonyl-CoA mutase mitochondrial	P22033	MMUT	10.9592	10.9255	7.92576	9.06056	10.097	8.92044	10.1818	11.068	7.41697	9.21225	9.68482	9.15752	10.9516	10.1402	8.21286	8.42059	10.0494	8.33333	-0.130234	0.21352	-0.343753	9.57877	9.44854	9.23502	1.216	1.22341	1.17212	0.50307	0.818156	0.110138	NaN	NaN	NaN	NaN	NaN	7	3	3	1	7	3
Enoyl-CoA delta isomerase 2	O75521	ECI2	11.4047	11.5508	12.1892	9.95965	11.9205	11.5915	11.3273	11.2403	11.8267	9.7279	11.2917	11.1198	11.4643	11.3345	11.7179	9.65118	12.1431	11.1611	-0.305128	-0.133389	-0.17174	11.5712	11.266	11.3994	0.777169	0.709713	0.852495	2.17393	0.815309	0.484126	0.879716	-0.377891	5.78277	6.66249	5.40488	11	3	11	3	17	4
Anaphase-promoting complex subunit 7	Q9UJX3	ANAPC7	9.18247	9.54272	9.93681	7.61405	8.80771	8.80668	9.5745	9.86386	9.8788	7.73383	8.78526	8.6825	9.06942	8.7492	9.73848	8.02076	8.40114	7.64184	0.184789	0.604711	-0.419922	8.99509	9.17988	8.57517	0.799835	0.843073	0.752573	0.552842	0.815309	1.10846	1.36903	3.10973	6.19245	7.56148	9.30218	4	2	4	2	2	1
Heterogeneous nuclear ribonucleoprotein A3	P51991	HNRNPA3	15.992	15.995	16.4418	15.1328	15.1635	15.0652	16.0269	15.9407	16.3841	14.9492	14.8555	15.3118	16.1608	15.8707	16.5983	15.0964	15.4847	15.2505	0.0485444	-0.0514269	0.0999713	15.5777	15.6263	15.6777	0.584316	0.627879	0.574396	0.284833	0.815309	0.761954	0.664179	-0.568075	11.4892	12.1534	10.9212	49	18	43	11	46	14
Exocyst complex component 4	Q96A65	EXOC4	11.3016	11.8952	11.3762	10.5496	9.31476	11.1567	11.6781	11.7178	10.8346	10.3147	10.7903	10.8833	11.0214	12.1473	12.4446	10.8435	11.7516	11.3795	-0.370123	-0.706578	0.336455	11.2291	10.859	11.5656	0.902642	0.551669	0.631119	0.129011	0.815309	0.906578	0.671455	-0.253018	5.69061	6.36207	5.43759	13	8	5	3	13	8
Heterogeneous nuclear ribonucleoprotein H	P31943	HNRNPH1	12.5146	12.4697	6.81842	14.2298	13.9579	13.8136	12.275	13.2437	7.93113	12.3968	13.7437	14.2401	12.3863	12.2493	7.76927	14.3044	14.5325	14.6311	-0.343845	-0.525094	0.181249	13.1641	12.8202	13.3453	2.78877	2.27313	2.61752	0.00348833	0.815309	0.365523	NaN	NaN	NaN	NaN	NaN	49	3	NaN	NaN	49	3
Cleavage and polyadenylation specificity factor subunit 7	Q8N684	CPSF7	12.7626	12.6452	12.1073	11.4029	11.2712	10.4632	12.9984	12.0749	12.5868	11.759	11.2642	11.4886	12.868	12.648	12.7523	11.4016	11.3546	11.7352	0.161891	-0.274671	0.436563	11.7551	11.917	12.1916	0.889498	0.663738	0.705396	0.531653	0.812479	0.312471	0.579239	-1.04768	8.72018	9.29941	7.6725	24	8	17	5	20	6
Rab GTPase-activating protein 1	Q9Y3P9	RABGAP1	10.5183	9.98485	9.6089	11.4311	11.9489	11.1559	10.8431	11.3079	9.39735	11.1482	11.7898	11.4742	10.8744	10.4253	9.65247	11.5918	12.0641	10.9672	0.390973	0.307253	0.0837197	10.8371	11.2281	10.9208	0.894842	0.843591	0.850347	0.381952	0.812479	0.111259	0.0401235	2.1761	5.00142	5.04154	7.17752	7	5	3	2	10	7
LRP chaperone MESD	Q14696	MESD	13.1557	13.2929	13.1834	12.5075	13.3387	12.4248	13.4946	12.8806	12.9789	12.544	13.1967	13.1054	13.317	13.4477	13.3606	12.5438	13.2045	13.0178	-0.127409	-0.218612	0.0912037	13.1696	13.0422	13.2608	0.407496	0.319498	0.331297	0.111821	0.812479	0.421361	0.0609255	-0.267387	9.15031	9.21123	8.88292	28	5	10	2	35	6
Serine/arginine-rich splicing factor 5	Q13243	SRSF5	11.5385	10.066	9.19913	10.9275	11.8629	10.58	10.4963	12.4079	7.88252	10.6676	12.3398	11.22	12.5327	9.34456	8.42354	10.3545	11.0225	8.98903	0.190026	1.09424	-0.904213	10.7537	10.9438	9.84952	0.977367	1.6581	1.51317	0.0931265	0.812479	0.413413	1.08282	0.917624	8.39712	9.47994	9.31474	18	3	17	3	22	4
Beta-adrenergic receptor kinase 1	P25098	GRK2	10.3251	11.9682	11.4752	10.0561	12.6871	10.5084	11.4234	12.8883	10.4443	8.3696	11.825	11.8619	10.1672	13.6172	11.5213	12.3846	12.2796	11.5771	0.632387	-0.304183	0.93657	10.9918	11.6242	11.9284	1.04156	1.56756	1.1467	0.0218195	0.812479	0.484126	-0.121098	-0.172723	11.2405	11.1194	11.0678	24	14	20	10	30	15
Cytosol aminopeptidase	P28838	LAP3	11.5768	12.0688	11.3314	12.0952	12.7879	12.396	12.9064	14.329	13.6056	12.5265	14.3649	14.1127	11.3026	10.5334	10.4193	12.2998	10.9693	12.8896	1.77717	2.72316	-0.945995	12.082	13.8591	11.136	0.530394	0.774952	0.993574	2.64016	0.809668	1.92082	-8.63941	-7.08132	19.1358	10.4964	12.0544	43	16	39	15	67	26
Vesicle-trafficking protein SEC22b	O75396	SEC22B	14.9288	14.5511	11.8401	9.45339	11.4902	10.539	14.468	15.0104	14.348	10.3776	13.1374	11.5119	15.2225	14.2564	14.8137	10.9554	11.7276	10.7817	2.07757	0.750699	1.32687	11.6651	13.7427	12.992	2.18558	1.84404	2.02573	1.23136	0.809668	0.194499	1.33779	0.465286	9.04753	10.3853	9.51282	39	6	30	5	43	7
Golgi resident protein GCP60	Q9H3P7	ACBD3	14.6433	14.8207	15.0586	14.3665	13.806	14.1767	14.8674	13.7897	15.1062	14.4564	13.9193	14.0264	14.8983	15.0662	15.1005	14.2699	14.678	14.2499	-0.263519	-0.546748	0.283229	14.5049	14.2414	14.7881	0.455326	0.539324	0.379783	0.251037	0.806875	0.730487	-2.3562	-2.64014	10.2483	7.89209	7.60814	28	10	21	7	28	10
Growth factor receptor-bound protein 2	P62993	GRB2	13.5442	13.8505	13.7136	12.8815	13.4019	13.4042	13.5236	13.9167	13.4451	12.7957	13.1979	13.1456	13.6724	13.5079	13.4219	12.9	13.3644	13.144	-0.152691	-0.0716372	-0.0810542	13.4742	13.3215	13.3932	0.336094	0.382523	0.274921	1.15739	0.8041	0.00877392	0.646227	0.487588	11.3021	11.9483	11.7897	65	12	57	10	61	11
Synaptosomal-associated protein 23	O00161	SNAP23	13.9633	12.8996	12.9878	12.9923	13.3102	12.9595	12.474	13.6738	13.2004	13.3038	13.3691	13.5579	13.4218	13.9628	13.4094	13.2078	13.6237	13.7124	0.346358	-0.186311	0.532669	12.9901	13.3364	13.5227	0.40735	0.423084	0.266554	0.0840728	0.8041	1.02457	-0.254478	-0.179557	10.4429	10.1885	10.2634	38	5	26	3	54	7
E3 ubiquitin-protein ligase CBL-B	Q13191	CBLB	8.678	9.3413	8.69853	9.14512	9.19668	8.21757	9.19274	9.80927	9.59332	9.39358	10.0215	9.05428	9.85474	9.18485	9.50629	8.64811	9.52323	9.81283	0.571626	-0.0213084	0.592934	8.92182	9.49345	9.51476	0.423299	0.368798	0.450005	2.72354	0.801343	0.122629	-0.196576	-1.59033	10.0447	9.84809	8.45434	3	3	8	6	14	8
Aurora kinase A	O14965	AURKA	11.1904	11.6393	8.23312	12.1312	12.2152	12.2679	11.0046	11.1922	7.47407	11.5837	11.6756	12.3975	11.4061	11.4225	7.41995	11.9424	11.6737	12.2941	-0.49733	-0.160142	-0.337187	11.8853	11.3879	11.5481	1.54891	1.74033	1.79848	1.54061	0.801343	0.737549	NaN	NaN	NaN	NaN	NaN	20	6	NaN	NaN	20	5
NADH dehydrogenase [ubiquinone] 1 alpha subcomplex subunit 8	P51970	NDUFA8	12.0064	12.4505	10.4726	10.1176	10.7977	10.7509	11.0214	11.6795	9.53164	10.4203	10.744	9.96395	9.58412	12.2534	10.1161	10.6588	10.2391	9.65934	-0.192134	0.404531	-0.596665	10.7743	10.5821	10.1776	0.918427	0.765808	0.981927	1.25259	0.801343	0.17134	NaN	NaN	NaN	NaN	NaN	18	3	8	1	18	3
Signal sequence receptor subunit gamma	C9JA28	SSR3	11.5917	10.008	11.8062	7.75216	12.8603	6.86019	10.2031	12.827	11.3475	7.20281	13.7981	9.52032	13.1783	10.342	12.6615	9.09093	11.6245	8.29462	-0.0245795	-0.207941	0.183361	10.7999	10.7753	10.9832	2.39833	2.38028	1.95873	0.402305	0.801343	0.0172766	-0.428421	-2.36405	7.35014	6.92172	4.98609	8	1	8	1	8	1
Dihydrolipoyllysine-residue acetyltransferase component of pyruvate dehydrogenase complex mitochondrial	P10515	DLAT	11.9392	11.8718	12.8237	10.798	12.1045	10.9851	11.7977	12.4494	12.3076	11.1225	12.2823	11.3922	13.0866	11.8061	13.1117	11.2616	12.0086	11.1194	0.134542	0.132649	0.00189257	11.9055	12.04	11.9074	0.751076	0.54527	0.865919	0.358526	0.801343	0.230623	2.1371	3.62108	4.80565	6.94275	8.42673	16	7	10	5	15	6
ATP-dependent Clp protease ATP-binding subunit clpX-like mitochondrial	O76031	CLPX	9.14659	10.5042	8.85109	9.98214	10.4825	10.2002	10.3847	9.99817	9.14916	10.1807	10.6842	10.1071	10.2352	10.2913	9.59639	10.3018	10.4969	10.245	0.0527205	-0.124251	0.176971	10.0912	10.1439	10.2681	0.701427	0.518041	0.307973	0.411168	0.79588	0.490797	-0.381042	-0.926113	9.14939	8.76835	8.22328	9	4	2	1	9	4
Developmentally-regulated GTP-binding protein 2	A8MZF9	DRG2	7.35434	8.43121	11.6627	9.57162	10.6443	9.46728	7.31604	7.3032	11.4267	9.76633	10.5026	10.1017	8.42249	8.83347	11.5245	9.84075	10.708	9.52291	0.414572	0.252191	0.162381	9.51945	9.93402	9.68183	1.53206	1.71402	1.15828	0.195179	0.79588	0.596879	-1.61982	-0.947657	5.93152	4.3117	4.98386	NaN	NaN	8	2	8	2
Protein kinase C delta type	Q05655	PRKCD	12.4018	12.5269	12.1613	11.4586	12.4503	11.7727	13.2553	12.0586	11.7328	11.4001	12.3562	12.0125	13.2707	14.7606	12.3344	11.6233	12.442	11.8445	-0.246016	-0.35269	0.106674	12.2815	12.0355	12.3882	0.427413	0.636676	1.15431	0.0123337	0.79588	0.610834	0.141769	0.970616	9.00523	9.147	9.97585	29	14	12	6	37	16
Brefeldin A-inhibited guanine nucleotide-exchange protein 1	Q9Y6D6	ARFGEF1	10.9925	9.84839	8.72028	10.284	10.6231	10.1739	10.2931	9.54817	7.97252	9.75327	10.0174	9.29405	10.0672	9.79625	7.736	10.0267	10.6728	10.3329	-0.578254	-0.396196	-0.182057	10.229	9.65072	10.0469	0.784377	0.816864	1.04153	3.22403	0.793174	0.677781	0.622644	2.52073	4.32414	4.94678	6.84486	5	5	2	1	7	5
Nischarin	Q9Y2I1	NISCH	11.3128	11.1623	8.78903	11.3259	11.585	11.7761	11.1878	9.74529	7.91233	11.1283	10.3197	11.3245	11.2026	10.5659	7.79842	11.4753	11.582	11.6102	-0.595324	-0.614976	0.0196524	11.3193	10.724	11.339	1.10117	1.30594	1.47629	1.63078	0.793174	1.02641	NaN	NaN	NaN	NaN	NaN	7	7	NaN	NaN	10	8
Calumenin	O43852	CALU	14.2899	14.5521	13.7465	13.984	14.1497	13.1633	14.6425	14.7497	13.5882	13.9951	14.4624	14.1502	14.2223	14.6227	14.1068	14.0543	14.2912	13.1768	0.239439	0.141724	0.0977154	14.0669	14.3063	14.1646	0.484497	0.438268	0.485061	0.860121	0.793174	0.395774	1.7088	-0.576743	6.95931	8.66811	6.38256	56	14	39	9	53	12
U6 snRNA-associated Sm-like protein LSm2	Q9Y333	LSM2	13.0263	12.1078	7.22411	11.4958	12.988	11.4447	12.3109	13.1828	8.08432	11.7549	12.6706	11.9191	13.0092	12.2794	7.40434	12.0617	12.929	11.51	0.313217	-0.0555496	0.368767	11.8018	12.115	12.1706	2.1501	1.82348	2.09814	0.425969	0.793174	0.181774	NaN	NaN	NaN	NaN	NaN	40	2	NaN	NaN	40	2
HLA class I histocompatibility antigen B alpha chain	Q2L6G2	HLA-B	12.7069	10.9519	7.65299	8.73013	9.5004	10.2483	10.8387	13.2159	7.50611	9.11816	9.29453	8.76391	13.1497	9.25904	7.37334	8.70546	8.85885	9.50732	-0.667998	0.147401	-0.815399	9.87434	9.20635	9.05894	1.76967	1.9901	1.94627	0.106793	0.793174	0.139662	NaN	NaN	NaN	NaN	NaN	45	5	NaN	NaN	47	3
26S proteasome non-ATPase regulatory subunit 11	O00231	PSMD11	13.368	13.1244	12.8252	11.2241	11.4441	14.3547	13.2149	13.6084	12.9068	14.3861	11.7014	11.6377	13.2737	12.8168	12.9633	14.5988	15.6197	14.9127	0.0860476	-0.875359	0.961406	12.9748	13.0609	13.9362	1.19435	1.08067	1.16716	0.0877779	0.793174	0.657577	NaN	NaN	NaN	NaN	NaN	40	13	25	9	47	16
DNA-binding protein RFX5	P48382	RFX5	9.2636	8.69335	8.16848	7.86802	9.38729	6.44538	7.4663	10.1544	7.69157	7.46818	9.69754	7.8382	9.47784	7.82018	7.89788	8.01887	9.0809	5.82655	-0.666034	-0.193489	-0.472544	8.43092	7.76488	7.95837	1.08709	1.2098	1.27412	0.0560111	0.793174	0.215383	NaN	NaN	NaN	NaN	NaN	9	4	NaN	NaN	5	2
E3 ubiquitin-protein ligase RNF181	Q9P0P0	RNF181	7.99502	7.0433	7.97716	6.01326	7.39661	5.29271	5.93409	6.00703	7.95359	6.94498	7.74423	7.72853	8.19074	7.32897	7.28413	6.55604	9.33727	7.46713	0.116801	-0.0612922	0.178093	7.21995	7.33675	7.39805	1.09356	0.905856	0.958616	0.0540393	0.793174	0.590067	NaN	NaN	NaN	NaN	NaN	14	1	NaN	NaN	6	1
Heterogeneous nuclear ribonucleoprotein D0	Q14103	HNRNPD	14.4181	14.0311	13.4633	12.066	14.5729	12.1856	13.8638	14.467	13.2045	11.7302	14.2059	13.5057	14.6457	14.0206	13.824	12.3704	14.3289	13.0354	-0.0624404	-0.237555	0.175115	13.7472	13.6847	13.9223	1.09998	0.978279	0.850579	0.047692	0.790485	0.391474	1.18957	0.803424	12.4397	13.6292	13.2431	43	15	36	11	39	15
Exportin-T	O43592	XPOT	12.5502	11.9058	12.6663	11.017	11.2445	10.9888	11.584	12.0341	12.309	10.8082	10.8466	10.8913	12.5164	11.036	12.4092	11.0907	11.3203	10.5047	-0.337557	0.032114	-0.369671	11.5752	11.2376	11.2055	0.758118	0.659788	0.807832	1.04191	0.787812	0.0872467	2.34041	-0.200884	5.24816	7.58856	5.04727	14	10	10	7	11	8
AP-2 complex subunit alpha-2	O94973	AP2A2	10.6247	11.0241	10.0479	10.6001	11.4257	10.7828	9.02672	10.7304	10.6527	9.54239	11.5222	9.57206	11.1319	10.7731	9.98868	9.76019	10.8034	9.92724	-0.591408	-0.26851	-0.322898	10.7038	10.1124	10.3809	0.461277	0.941681	0.572629	0.8041	0.787812	0.209715	NaN	NaN	NaN	NaN	NaN	13	3	9	1	11	3
Receptor-type tyrosine-protein phosphatase epsilon	P23469	PTPRE	10.8398	11.2383	9.65469	12.0797	11.0934	11.5589	11.179	11.0788	8.64519	11.7339	11.0507	10.7364	11.3896	11.0566	10.1604	11.9299	11.3789	11.8068	-0.101077	-0.31952	0.218443	11.1658	11.0647	11.3843	0.81771	1.07519	0.636379	0.801343	0.787812	1.11919	NaN	NaN	NaN	NaN	NaN	8	4	4	2	13	5
Gamma-glutamylcyclotransferase	O75223	GGCT	8.71442	8.71112	10.7246	8.90391	8.09371	9.28371	7.89518	9.84339	11.9095	10.4697	10.8027	8.42072	9.6862	8.66864	10.5801	9.5694	10.0812	9.19628	1.3474	0.528764	0.818637	8.80916	10.1566	9.6278	0.896584	1.50916	0.667142	0.67162	0.787812	0.197911	-0.162067	0.42673	12.8171	12.655	13.2438	35	5	18	3	18	3
Succinate dehydrogenase cytochrome b560 subunit mitochondrial	Q99643	SDHC	11.1433	10.7617	8.75746	9.43256	9.81075	10.0208	10.5348	9.69869	7.20107	9.65973	9.86061	10.3617	10.0592	8.73468	7.36417	9.52628	10.0577	10.2653	-0.136147	-0.0123558	-0.123792	9.91579	9.77965	9.792	0.87046	1.20638	1.11296	0.647817	0.787812	0.55752	NaN	NaN	NaN	NaN	NaN	8	1	NaN	NaN	8	1
Zinc finger and BTB domain-containing protein 5	O15062	ZBTB5	10.0167	9.64566	8.06156	9.13389	8.7975	8.31972	9.87543	10.0928	8.47435	8.14032	8.68464	8.36137	10.1906	9.66966	7.07809	8.47176	8.97777	7.27426	-0.386194	-0.145262	-0.240932	8.96569	8.5795	8.72476	0.755351	0.831887	1.25749	0.0979971	0.787812	0.462181	NaN	NaN	NaN	NaN	NaN	8	3	NaN	NaN	6	2
Endoplasmic reticulum lectin 1	Q96DZ1	ERLEC1	12.8773	13.3207	7.60846	8.77274	8.98356	11.4799	13.1072	12.544	7.0291	11.548	9.52305	10.1933	12.827	13.1921	8.44772	11.2002	9.7075	11.5296	0.638894	-0.494259	1.13315	10.2317	10.8706	11.3649	2.37536	2.237	1.81725	0.091515	0.787812	0.747147	NaN	NaN	NaN	NaN	NaN	18	6	NaN	NaN	17	5
Prenylcysteine oxidase 1	Q9UHG3	PCYOX1	11.9441	11.9429	11.7544	10.3747	11.8174	11.1947	11.6471	12.0366	11.2989	9.75113	11.2669	10.7389	12.118	11.9608	11.4917	10.2936	11.4598	10.626	-0.503001	-0.192837	-0.310164	11.7859	11.2829	11.4757	0.619374	0.798814	0.725474	1.82102	0.785156	0.896196	1.22494	0.955626	7.4054	8.63034	8.36102	10	4	8	3	9	3
Multifunctional procollagen lysine hydroxylase and glycosyltransferase LH3	O60568	PLOD3	13.1226	13.4955	13.7925	12.7859	12.4686	12.9661	12.8632	13.4131	13.4823	12.9765	12.5002	12.66	13.1545	13.4119	13.0383	12.661	12.574	12.4236	-0.124554	0.0701795	-0.194734	13.0444	12.9198	12.8496	0.479897	0.396528	0.382936	0.692504	0.785156	0.408935	-2.74763	0.883559	6.94895	4.20132	7.83251	21	10	18	9	25	12
Cysteine desulfurase mitochondrial	Q9Y697	NFS1	10.0348	10.9283	11.1241	9.05433	10.6228	10.0156	11.2906	10.7938	10.6922	9.69751	10.4661	10.4527	11.353	10.8253	11.2214	10.0603	10.372	10.4633	0.250337	-0.0651698	0.315507	10.3288	10.5791	10.6443	0.759076	0.52344	0.507004	0.464706	0.785156	0.730487	-1.55915	-1.61645	8.61769	7.05853	7.00124	6	2	9	2	12	3
Eukaryotic translation initiation factor 3 subunit M	Q7L2H7	EIF3M	12.3538	12.9859	13.3435	13.0739	12.4537	12.9201	12.9146	13.3814	13.5506	13.0236	12.7917	12.3555	12.8104	12.1579	13.0731	12.7197	11.9665	12.7128	0.016047	0.25283	-0.236783	12.953	12.9691	12.7162	0.379495	0.427846	0.421358	0.385103	0.785156	0.935542	NaN	NaN	NaN	NaN	NaN	44	10	31	7	24	7
Chromosome alignment-maintaining phosphoprotein 1	Q96JM3	CHAMP1	12.1499	12.6359	11.8807	12.0362	11.8631	11.684	12.234	11.6757	11.348	12.1114	11.6139	11.656	11.7257	12.2988	11.4629	12.3355	11.7843	11.5419	-0.292573	-0.0891285	-0.203444	11.9585	11.6659	11.755	0.331814	0.333497	0.374525	0.767004	0.782516	0.218963	NaN	NaN	NaN	NaN	NaN	12	7	4	2	9	5
Ubiquilin-4	Q9NRR5	UBQLN4	6.57316	6.86298	6.88484	9.61309	10.3832	8.70269	8.78377	7.66704	5.94486	9.06746	10.1226	10.1565	7.41724	8.4976	8.22954	8.50625	11.3073	8.96746	1.13185	0.42369	0.708158	7.79377	8.92562	8.50192	1.62322	1.60685	1.32115	0.387216	0.782516	0.122629	0.0690451	-1.11905	9.77905	9.84809	8.66	NaN	NaN	7	2	13	2
ER degradation-enhancing alpha-mannosidase-like protein 3	Q9BZQ6	EDEM3	12.4367	12.2601	13.0338	13.0658	11.1514	13.1305	13.7365	14.5193	13.1028	12.9316	12.7626	11.4356	13.085	13.9595	12.7731	12.8565	13.0879	13.1666	0.281919	-0.0692997	0.351219	12.7353	13.0172	13.0865	0.7592	1.03246	0.422321	0.422508	0.779892	0.0721166	NaN	NaN	NaN	NaN	NaN	17	11	8	5	16	9
Y-box-binding protein 3	P16989	YBX3	9.67177	9.02237	10.9191	10.1509	10.2031	9.51286	10.9239	8.11202	10.7644	10.0978	10.9218	7.80439	11.2259	9.97671	10.589	10.6748	9.90862	9.98797	0.519741	0.142586	0.377155	9.91133	10.4311	10.2885	0.65795	1.43993	0.526017	0.120331	0.779892	0.576754	NaN	NaN	NaN	NaN	NaN	20	2	13	1	18	2
Small nuclear ribonucleoprotein Sm D1	P62314	SNRPD1	6.8212	6.55817	7.68468	9.8224	9.36085	8.77103	8.28268	8.17151	7.05742	10.4852	8.70867	10.461	8.15173	5.43896	7.89008	10.5968	10.4364	11.1517	0.267823	-0.798388	1.06621	8.22785	8.49568	9.29406	1.3537	1.36264	2.18434	0.739929	0.777284	0.0462403	-1.28533	-2.18392	10.0938	8.80848	7.90989	9	1	9	1	37	4
Galectin-3	P17931	LGALS3	11.0187	11.3782	11.7485	11.7082	9.60842	9.08531	11.6068	12.1156	11.8104	12.0402	10.1283	10.2097	11.8053	11.3271	11.4169	11.798	10.2538	9.78039	0.510132	0.336592	0.17354	11.1985	11.7086	11.372	1.13631	0.908559	0.846872	1.89963	0.774691	0.818156	-0.336279	-2.21007	9.85912	9.52284	7.64904	22	5	10	2	20	4
3'(2') 5'-bisphosphate nucleotidase 1	O95861	BPNT1	11.7596	12.0266	11.5035	11.5554	11.6191	11.6223	11.5586	11.5947	11.0393	11.5956	11.3816	11.4497	10.8258	11.854	11.4363	11.6019	10.9932	11.7337	-0.116536	-0.0149412	-0.101595	11.6207	11.5042	11.5191	0.189843	0.212719	0.413371	1.63639	0.774691	0.0560111	NaN	NaN	NaN	NaN	NaN	10	3	10	3	27	6
Oxysterol-binding protein-related protein 3	Q9H4L5	OSBPL3	9.88599	6.90111	7.67158	8.30086	8.03787	8.75849	8.2896	6.644	7.50032	8.0549	6.81096	7.72185	5.11549	7.03254	8.34625	7.72608	4.93706	8.08879	-0.558275	0.231776	-0.790051	8.16936	7.61109	7.37931	1.01352	0.661521	1.49923	1.5391	0.774691	0.430626	0.404252	0.288481	6.17864	6.58289	6.46712	3	2	2	1	3	2
DIS3-like exonuclease 2	Q8IYB7	DIS3L2	6.092	8.91582	7.63976	12.0243	8.57996	8.28522	8.76235	6.04789	7.26327	12.1206	10.5705	12.2692	9.43526	7.84078	6.84934	12.1167	12.4048	13.0366	1.23385	-1.10953	2.34338	8.43259	9.66643	10.776	1.95634	2.57472	2.6046	0.393619	0.774691	1.03245	NaN	NaN	NaN	NaN	NaN	2	1	NaN	NaN	4	2
Protein scribble homolog	Q14160	SCRIB	9.78961	9.31336	6.86264	6.74806	5.37337	6.69516	9.11286	10.0847	8.6177	4.54486	7.64479	6.59119	9.36372	9.99421	7.85437	6.44344	6.8157	7.19081	1.3259	0.608655	0.717244	6.80535	8.13125	7.52259	1.71258	1.98425	1.4366	0.172631	0.774691	0.164309	NaN	NaN	NaN	NaN	NaN	2	2	NaN	NaN	1	1
Dolichyl-diphosphooligosaccharide--protein glycosyltransferase subunit 2	P04844	RPN2	14.7918	14.3389	14.3527	13.8161	13.7675	13.9205	14.3727	15.4096	14.2815	13.765	13.1532	14.5372	15.0675	14.1629	14.2239	13.6426	13.4555	13.395	0.197336	0.424338	-0.227002	14.1297	14.3271	13.9027	0.399471	0.759121	0.633396	0.126098	0.774691	0.348722	5.52338	0.977808	4.58358	10.107	5.56139	34	15	32	13	42	10
Mannosyl-oligosaccharide glucosidase	Q13724	MOGS	13.9516	13.5735	13.1263	13.0136	15.6896	12.8906	13.3982	13.4834	12.8837	12.7207	12.7702	15.6393	13.5249	13.1629	13.0315	12.6629	15.9113	12.9064	-0.208963	0.0437422	-0.252706	13.3499	13.141	13.0972	1.04811	1.10498	1.19955	0.112383	0.774691	0.0222764	NaN	NaN	NaN	NaN	NaN	19	11	10	5	19	10
Cell cycle progression protein 1	Q9ULG6	CCPG1	12.6465	12.7061	12.1683	12.8298	12.5944	12.1358	12.6384	12.0255	11.5265	12.7151	12.1495	12.038	12.1046	12.6571	12.0185	12.5896	12.6372	12.1914	-0.526706	-0.296733	-0.229972	12.6205	12.0938	12.3905	0.290926	0.440119	0.292537	1.39147	0.772113	0.444906	NaN	NaN	NaN	NaN	NaN	9	5	4	2	10	6
Na(+)/H(+) exchange regulatory cofactor NHE-RF1	O14745	SLC9A3R1	12.5917	12.2288	10.7731	9.63675	10.3243	9.4339	10.4408	10.137	9.19244	8.94989	10.0962	10.0286	10.2197	11.9725	10.4191	9.75144	9.81722	9.28533	-0.486324	0.0439544	-0.530278	10.5487	10.0624	10.0184	1.31849	0.592556	0.93411	1.14146	0.769551	0.473661	0.0222464	0.190525	10.6972	10.7195	10.8878	42	11	27	6	34	8
D-dopachrome decarboxylase	P30046	DDT	14.5576	13.6372	13.2359	12.2656	13.3765	12.7029	13.3239	13.5627	13.1667	12.4231	13.2119	12.6802	13.6768	13.2833	13.3302	12.3022	13.1495	12.6309	-0.116936	-0.0270848	-0.0898509	13.3062	13.1893	13.2164	0.79139	0.42585	0.503924	0.518557	0.769551	0.00261362	-1.63934	-0.2235	6.48954	4.8502	6.26604	43	4	31	3	31	3
AP2-associated protein kinase 1 (Fragment)	A0A096LP25	AAK1	10.7674	9.12301	9.02769	9.74593	11.2324	9.87161	8.79925	11.5245	9.28533	10.0441	7.81663	9.65601	9.97011	9.88865	8.6077	8.91376	10.3997	9.56748	-0.338097	-0.257393	-0.0807033	9.80877	9.47067	9.72807	0.882527	1.24799	0.679093	0.210419	0.769551	0.0190881	5.83882	4.14443	4.76174	10.6006	8.90617	9	3	2	1	12	4
Trifunctional enzyme subunit alpha mitochondrial	P40939	HADHA	13.5914	13.1445	13.8228	13.3433	13.8392	13.7859	13.8197	13.7349	13.3485	13.3681	13.843	14.1963	14.1526	13.2282	13.733	13.451	13.9769	13.845	0.0886674	-0.0117068	0.100374	13.6886	13.7773	13.789	0.287744	0.320631	0.341308	0.367543	0.767004	0.0291884	0.562489	0.0307751	9.42974	9.99223	9.46052	30	14	26	13	33	16
Serine/threonine-protein kinase Nek7	Q8TDX7	NEK7	11.6216	11.3116	12.342	10.2702	11.6254	11.2008	11.1539	11.9177	11.7687	9.78057	11.2135	11.5288	11.2926	10.9252	12.3935	10.5102	11.2955	10.965	-0.0954275	0.242416	-0.337843	11.4666	11.3712	11.1288	0.679861	0.769328	0.639243	0.346787	0.767004	0.00392635	2.60433	2.26205	5.72874	8.33307	7.99078	25	5	16	3	28	6
Importin subunit alpha-5	P52294	KPNA1	12.8669	11.6549	11.6082	10.8887	13.3102	11.2523	12.0905	13.1148	12.1911	9.36851	13.4494	12.4792	13.0484	11.0976	11.9923	9.32001	12.467	10.8852	0.703626	0.790209	-0.0865827	11.6315	12.3352	11.545	0.949261	1.44655	1.33126	0.14813	0.764472	0.681937	-1.71945	-1.80252	10.8974	9.17794	9.09487	24	5	17	4	28	6
Transmembrane emp24 domain-containing protein 5	Q9Y3A6	TMED5	10.0116	7.62483	9.83564	9.53434	10.4482	9.43413	7.89227	10.4115	9.49779	9.49775	10.4869	10.1496	10.4326	8.13561	9.45173	9.75987	10.4864	10.3328	0.138715	-0.22264	0.361355	9.68499	9.82371	10.0463	0.979109	0.965995	0.899079	0.0974532	0.764472	0.0624821	NaN	NaN	NaN	NaN	NaN	5	1	5	1	18	3
Calcium/calmodulin-dependent protein kinase type II subunit gamma	Q13555	CAMK2G	8.69766	9.53801	8.73119	8.17138	8.66981	8.59909	8.12727	9.77824	8.33555	6.0148	7.65528	6.68468	9.16383	8.56182	7.56938	7.70901	8.85723	8.06824	-0.792459	-0.423756	-0.368702	8.68373	7.89128	8.31503	0.444214	1.32304	0.641754	1.3019	0.761954	0.497573	NaN	NaN	NaN	NaN	NaN	11	2	NaN	NaN	8	1
Actin-like protein 6A	O96019	ACTL6A	13.1501	13.0059	11.5294	13.1499	12.7314	13.0383	12.837	12.7874	11.2602	13.2496	12.783	12.8888	13.0084	12.4579	11.5124	13.1773	12.6307	12.9998	-0.209863	-0.00304317	-0.20682	13.0221	12.8122	12.8153	0.625597	0.695434	0.609603	0.939302	0.761954	0.0123337	NaN	NaN	NaN	NaN	NaN	13	3	10	2	30	8
Ubiquinol-cytochrome-c reductase complex assembly factor 1	Q9NVA1	UQCC1	10.9448	9.8522	6.7915	10.0448	10.7354	9.42582	10.7081	10.5535	7.31105	9.72038	11.0802	10.1669	11.2804	10.6994	8.56964	9.80295	10.3735	10.1402	0.411722	0.10337	0.308352	9.9485	10.3602	10.2569	1.50138	1.36206	0.921687	0.730487	0.761954	0.350665	NaN	NaN	NaN	NaN	NaN	9	2	NaN	NaN	9	2
Heterogeneous nuclear ribonucleoprotein U	Q00839	HNRNPU	16.8511	16.8984	16.6745	16.4025	16.0487	16.3628	16.9758	16.4614	16.5313	16.5492	15.9973	16.8604	16.6269	17.1413	16.7658	16.4672	16.5118	16.6321	0.00171948	-0.0892458	0.0909653	16.5385	16.5402	16.6295	0.327121	0.34361	0.244196	0.0624821	0.761954	0.315155	0.42667	-0.198304	12.7923	13.219	12.594	38	22	37	20	41	23
Zinc transporter SLC39A7	Q92504	SLC39A7	11.1912	13.2062	14.8396	10.684	11.8165	10.2079	13.4232	8.75057	14.9209	10.5974	12.4163	12.7147	13.3573	13.593	14.7008	12.3151	11.7522	10.118	1.06165	-0.270701	1.33235	11.5039	12.5655	12.8362	1.74064	2.17507	1.60771	0.0496351	0.761954	0.188425	0.238446	0.282444	14.4769	14.7153	14.7593	8	3	8	3	8	3
Eukaryotic translation initiation factor 3 subunit K	Q9UBQ5	EIF3K	10.2295	10.0934	7.58253	9.58671	9.52137	9.39279	10.0132	11.387	6.99291	10.0034	10.6469	8.72802	10.2822	9.30547	7.59861	9.52144	9.32423	9.17819	0.454243	0.693433	-0.23919	9.55404	10.0083	9.31485	0.950978	1.56047	0.879302	0.266001	0.759451	0.421361	NaN	NaN	NaN	NaN	NaN	51	8	NaN	NaN	32	5
WD repeat-containing protein 46	O15213	WDR46	10.0268	10.2288	8.17396	8.70428	10.409	9.28508	10.1051	9.56184	7.53594	9.42183	11.0029	9.96867	9.87689	10.1749	8.06829	8.60028	10.5372	9.18686	0.109315	0.233383	-0.124068	9.65594	9.76525	9.53187	0.901966	1.15349	0.957006	0.188425	0.759451	0.309804	NaN	NaN	NaN	NaN	NaN	21	4	NaN	NaN	20	2
Alpha-mannosidase 2	Q16706	MAN2A1	10.8388	11.1833	10.1778	10.5357	10.2831	11.0191	10.6249	10.6658	10.2031	9.8492	9.31719	10.2251	9.92486	10.8203	9.95468	10.5341	10.4929	10.8329	-0.473142	-0.299387	-0.173756	10.6872	10.2141	10.5135	0.405899	0.506759	0.402603	1.74232	0.756962	0.440093	NaN	NaN	NaN	NaN	NaN	3	2	3	2	4	3
Thioredoxin-interacting protein	Q9H3M7	TXNIP	12.4073	12.1048	12.3218	11.1239	11.7064	11.6475	10.8741	11.1706	10.4456	11.098	11.2147	11.2905	11.3162	11.2968	11.3596	10.9987	12.1367	11.7635	-0.771327	-0.203618	-0.567709	11.9056	11.1343	11.3379	0.485687	0.313341	0.40451	1.50585	0.756962	1.40012	-0.745943	-3.74368	9.43939	8.69345	5.69572	13	4	10	3	28	8
Ubiquitin-conjugating enzyme E2 R2	Q712K3	UBE2R2	9.9901	10.7082	9.43565	10.3273	10.8156	9.81951	10.8292	10.3747	10.5586	10.5549	10.6203	10.2759	9.85108	10.3824	10.8122	10.5321	11.4554	10.4696	0.398028	0.0558915	0.342137	10.1587	10.5567	10.5009	0.53381	0.193697	0.530086	0.721246	0.756962	0.0710923	2.89091	2.0799	5.67191	8.56281	7.75181	15	3	10	2	15	3
Heat shock cognate 71 kDa protein	A8K7Q2	HSPA8	8.66782	8.83807	8.81083	9.45518	9.17799	8.58737	9.01553	8.81015	9.0782	9.08834	9.80521	9.10305	8.76977	8.45068	8.42752	9.09186	8.98097	8.79562	0.258822	0.300576	-0.0417538	8.82445	9.08327	8.78269	0.330395	0.338834	0.270639	0.718967	0.756962	1.65956	NaN	NaN	NaN	NaN	NaN	51	1	42	1	44	1
Coatomer subunit gamma-1	Q9Y678	COPG1	15.9217	15.4223	15.7801	13.2915	14.0674	14.8197	15.4564	14.3042	13.5712	14.4393	14.16	13.8309	16.4126	13.9626	13.7662	13.4198	14.2927	13.1336	-0.888868	0.367698	-1.25657	15.121	14.2321	13.8644	1.03698	0.652255	1.17362	0.580044	0.756962	0.17134	1.00629	-0.142433	10.4707	11.4769	10.3282	45	25	35	19	45	25
Probable bifunctional dTTP/UTP pyrophosphatase/methyltransferase protein	O95671	ASMTL	7.69474	8.87095	10.2007	8.72768	8.17886	7.83883	8.72847	7.98144	9.65917	8.94345	7.71218	7.36781	9.07826	8.82407	9.76691	8.53267	9.37452	9.38892	-0.0983212	-0.871435	0.773114	8.45327	8.35495	9.22639	0.919429	0.860517	0.442682	0.266803	0.756962	0.987163	NaN	NaN	NaN	NaN	NaN	9	3	6	2	9	4
Transmembrane 9 superfamily member 3	Q9HD45	TM9SF3	12.8406	13.1059	10.9654	11.2266	13.4066	12.2387	12.4629	12.1003	10.7305	11.5069	13.405	12.0198	12.2783	12.2083	11.2844	11.0372	13.4915	11.7581	-0.479653	0.0768366	-0.556489	12.5397	12.06	11.9832	1.0103	0.899458	0.87663	0.69897	0.754487	0.0675262	-5.52448	-5.61947	13.5713	8.0468	7.95181	11	4	5	2	13	6
Beta-actin-like protein 2	Q562R1	ACTBL2	8.48868	9.47519	6.9458	10.9036	9.63427	10.8307	9.88052	13.1484	6.94439	11.1941	9.19586	10.9683	11.4186	10.0539	6.73525	10.5785	9.69824	14.6356	0.869685	0.108215	0.76147	9.55473	10.4244	10.3162	1.49795	2.09658	2.56772	0.636388	0.754487	0.119186	NaN	NaN	NaN	NaN	NaN	24	2	19	1	36	4
Electron transfer flavoprotein subunit alpha mitochondrial	P13804	ETFA	12.0165	14.8479	7.43758	13.7946	11.3916	14.02	11.7287	13.4033	7.28363	13.7031	12.3873	11.4275	12.2003	14.6612	7.39747	11.0914	11.1796	9.33228	-0.847587	0.922504	-1.77009	12.9056	12.058	11.1355	2.69142	2.3218	2.47555	0.530178	0.754487	0.485452	NaN	NaN	NaN	NaN	NaN	29	7	NaN	NaN	40	8
Heme oxygenase (biliverdin-producing)	A0A087WT44	HMOX2	11.834	12.2294	10.8105	12.3218	11.588	12.4172	11.7594	11.511	11.2255	12.4734	10.0307	12.5698	11.7837	11.9713	12.0145	12.5233	12.2343	12.6973	-0.396508	-0.489176	0.0926681	12.0317	11.6352	12.1244	0.605992	0.931615	0.350118	0.38934	0.754487	0.872895	-0.473162	-3.2035	7.57509	7.10192	4.37158	24	7	16	4	42	11
GDP-fucose protein O-fucosyltransferase 1	Q9H488	POFUT1	9.04401	9.11938	7.00995	10.1698	10.6364	11.1859	9.41107	9.38472	6.56891	9.83317	10.7527	11.1926	8.13899	9.30079	7.39555	9.74787	10.0535	10.6055	-0.0224705	0.0977898	-0.12026	9.64459	9.62212	9.52433	1.49204	1.62199	1.2162	0.00921731	0.754487	0.485452	NaN	NaN	NaN	NaN	NaN	4	1	NaN	NaN	7	2
Actin-depolymerizing factor	A0A0A0MS51	GSN	8.13968	7.10391	15.2903	14.7242	15.8828	15.3812	8.62398	7.47288	15.1441	14.7058	16.1138	15.845	7.98903	7.46871	15.6071	14.8904	15.9452	15.3775	-0.0823412	-0.209033	0.126692	15.0073	14.9249	15.134	4.00554	3.87282	4.00788	1.07988	0.752027	0.253366	-0.611355	-0.591582	9.35127	8.73992	8.75969	NaN	NaN	24	12	37	16
Calcyclin-binding protein	Q9HB71	CACYBP	12.5456	12.6963	10.5047	14.0739	13.8561	14.0027	11.6475	12.4984	10.6304	14.1302	13.5627	13.8077	11.9186	12.2515	10.7691	14.1502	13.7729	13.1224	-0.24563	0.343651	-0.589281	13.2762	13.0306	12.6869	1.37111	1.3746	1.26216	0.754487	0.752027	0.122053	-0.235126	0.458376	10.6359	10.4008	11.0943	52	10	36	6	49	10
Mitochondrial inner membrane protein OXA1L	J3KNA0	OXA1L	9.04661	9.22427	7.4511	8.19771	8.66285	8.56742	10.1899	10.1634	7.35799	8.5648	9.00439	7.54133	9.84292	9.2132	7.59872	8.26936	9.02398	8.46328	0.169458	0.0409656	0.128492	8.61514	8.78459	8.74363	0.639099	1.22894	0.790121	0.375718	0.752027	0.0963675	NaN	NaN	NaN	NaN	NaN	5	2	NaN	NaN	5	2
Dehydrogenase/reductase SDR family member 7	Q9Y394	DHRS7	7.2817	8.90267	6.98685	8.63459	10.4467	9.52025	7.73486	6.53227	8.15125	8.72209	9.22786	9.23719	6.05747	5.1493	7.96687	8.56026	8.82922	9.0084	-0.331959	0.173107	-0.505066	8.76863	8.43667	8.26357	1.31796	1.03706	1.6085	0.288193	0.752027	1.22915	NaN	NaN	NaN	NaN	NaN	3	1	NaN	NaN	13	3
F-box only protein 28	Q9NVF7	FBXO28	9.90031	9.78249	9.40071	10.3847	10.2811	10.0203	9.93511	8.14277	10.3222	10.1851	10.2319	9.9119	10.2041	9.83259	10.278	10.578	10.0615	10.2152	0.0998178	-0.14951	0.249328	9.9603	10.0601	10.2096	0.356361	0.822664	0.246261	0.201349	0.752027	0.712198	NaN	NaN	NaN	NaN	NaN	15	3	12	2	15	3
Heat shock 70 kDa protein 1-like	P34931	HSPA1L	11.1611	11.5926	9.17167	9.98456	10.0312	10.4858	11.524	11.6412	7.54468	11.6876	11.9161	11.0162	11.4556	11.2844	9.30891	10.5926	10.2664	10.6546	1.32407	0.958957	0.365116	10.2585	11.5826	10.6236	0.87476	1.66507	0.772209	0.403403	0.74958	0.249492	NaN	NaN	NaN	NaN	NaN	30	2	NaN	NaN	34	2
Importin-8	O15397	IPO8	9.78948	10.1665	9.40286	9.60333	9.91093	10.2703	11.4591	11.4241	9.74683	9.78697	9.15831	9.65184	8.97341	9.42639	9.30975	9.14563	10.2773	10.2516	-0.0833035	0.398833	-0.482136	9.85021	9.7669	9.36807	0.330056	0.984393	0.563735	0.37366	0.74958	0.500313	-0.0993896	-0.928425	7.72349	7.6241	6.79507	5	4	4	3	5	4
Programmed cell death protein 5	K7EQA1	PDCD5	9.17864	8.8269	9.00621	7.52568	10.4406	8.52478	8.53555	7.02978	8.5904	5.91645	11.4344	10.7645	8.96099	8.17926	8.11821	7.91325	10.3667	8.25058	-0.353582	0.348051	-0.701633	8.91656	8.56297	8.21492	0.948196	2.1126	0.921767	0.119186	0.74958	0.0419142	NaN	NaN	NaN	NaN	NaN	13	1	13	1	13	1
Mitochondrial import receptor subunit TOM70	O94826	TOMM70	13.1382	13.3267	13.8595	12.2451	13.3489	13.0022	13.7103	13.6213	14.042	12.5747	13.4786	13.838	13.7807	13.0535	13.9017	12.5674	13.9346	13.0423	0.433284	0.248619	0.184665	13.2325	13.6658	13.4171	0.531968	0.512222	0.569448	1.8041	0.747147	0.380907	0.172195	0.215261	5.46359	5.63578	5.67885	25	10	23	10	26	10
Non-specific lipid-transfer protein	P22307	SCP2	13.6986	13.6945	13.5892	13.8872	12.9727	13.8102	13.4907	13.8075	13.3312	11.8526	12.7739	13.7254	12.5997	13.3807	13.4751	13.4411	13.4834	13.2347	-0.28557	3.09944e-05	-0.285601	13.6965	13.411	13.4109	0.32818	0.739693	0.340521	0.645892	0.747147	0.102923	-0.286976	-1.44936	8.69738	8.41041	7.24802	21	9	16	7	28	12
Receptor-type tyrosine-protein phosphatase alpha	P18433	PTPRA	10.2236	9.55017	8.16326	8.56407	9.36409	9.70132	9.53378	10.1951	7.22603	8.19451	9.58684	7.76706	10.2008	9.37095	8.1285	8.36243	8.95867	7.81999	-0.592987	0.203597	-0.796583	9.45713	8.86414	8.66055	0.762304	1.18324	0.88497	0.643974	0.747147	0.0716041	NaN	NaN	NaN	NaN	NaN	4	2	NaN	NaN	9	4
Transmembrane emp24 domain-containing protein 2	Q15363	TMED2	12.1934	12.1503	8.42089	9.82404	11.8844	10.5711	12.6232	12.1824	8.12694	9.3866	12.053	11.9236	13.1677	12.3927	8.00979	10.6951	11.6931	11.3028	0.760554	0.490374	0.27018	11.2277	11.9883	11.4979	1.5229	1.83509	1.78771	0.335358	0.744727	0.224754	NaN	NaN	NaN	NaN	NaN	24	3	NaN	NaN	24	3
Eukaryotic translation initiation factor 4H	Q15056	EIF4H	11.1049	10.1025	10.0309	9.34771	10.6399	10.3363	10.0296	10.4157	10.2811	9.62333	10.4543	9.80292	9.04688	9.52343	10.3209	10.0074	9.96288	8.59783	-0.0640516	0.412188	-0.476239	10.2194	10.1553	9.74315	0.59558	0.340131	0.652728	0.28735	0.744727	1.02273	0.789049	-0.0324259	9.35063	10.1397	9.3182	47	7	17	3	30	5
Protein CIP2A	Q8TCG1	CIP2A	12.0196	9.92955	7.52529	11.2081	12.3138	11.6051	10.8999	11.0146	8.14848	10.9085	10.3255	11.5212	11.0123	10.9209	5.9721	11.4459	10.602	10.5787	-0.502404	0.142715	-0.645119	11.4066	10.9042	10.7615	1.79268	1.19909	2.04146	0.262807	0.744727	0.39794	NaN	NaN	NaN	NaN	NaN	3	2	2	1	2	1
Ubiquitin-like modifier-activating enzyme 6	A0AVT1	UBA6	12.4669	12.187	12.5788	11.7624	12.8039	12.0693	12.672	12.6584	12.33	12.0181	11.6467	11.8841	12.348	12.0588	12.2811	11.8887	11.5108	11.8814	-0.152906	0.200326	-0.353232	12.327	12.1741	11.9737	0.37781	0.421625	0.306347	0.178486	0.744727	1.14813	NaN	NaN	NaN	NaN	NaN	16	12	11	8	22	16
Chromodomain-helicase-DNA-binding protein 1	O14646	CHD1	9.29147	9.49225	10.4417	9.54688	11.1744	9.7046	9.86363	11.1709	10.534	10.2037	11.5484	11.5317	10.2388	9.21662	10.2873	10.0895	11.3421	10.2607	1.22673	0.602746	0.623988	9.62574	10.8525	10.2497	0.721992	0.712142	0.676341	1.50724	0.742321	0.774691	NaN	NaN	NaN	NaN	NaN	6	5	3	3	7	6
Acetyl-CoA carboxylase 1	Q13085	ACACA	10.5629	10.6814	10.4477	9.47165	10.1029	9.91955	10.4491	9.54659	10.4517	8.56807	9.90319	9.8761	10.0144	9.31347	8.83756	9.08669	10.5033	10.2479	-0.385653	0.22569	-0.611343	10.2753	9.88965	9.66396	0.456806	0.699206	0.679314	0.982967	0.742321	0.145087	0.000798225	-4.49223	9.72991	9.73071	5.23768	2	3	1	2	4	5
Vitamin-K-epoxide reductase (warfarin-sensitive)	A0A3B3ISV4	VKORC1L1	9.21604	7.28225	8.44708	9.54813	7.88612	9.20721	7.7845	8.2183	7.54116	9.46701	7.54311	6.17255	6.73674	6.22321	6.92824	7.56178	8.65317	10.0904	-1.16334	0.418792	-1.58213	8.82714	7.66381	7.24501	0.885052	1.07097	1.43847	0.694649	0.742321	0.0329203	NaN	NaN	NaN	NaN	NaN	8	1	NaN	NaN	8	1
Late endosomal/lysosomal adaptor and MAPK and MTOR activator 5	A0A0C4DGV4	LAMTOR5	12.3783	12.7131	12.6342	8.85646	10.9761	11.5846	12.3964	12.587	12.6944	11.8889	10.756	12.1226	12.5937	12.5536	12.7038	11.8458	11.5947	12.2273	0.278069	-0.130925	0.408994	11.9814	12.2595	12.3904	1.46943	0.71075	0.449311	0.484126	0.742321	0.603801	NaN	NaN	NaN	NaN	NaN	23	2	12	1	31	3
Molybdate-anion transporter	Q6N075	MFSD5	8.97039	7.58692	8.47638	8.5705	8.60966	7.3856	8.96021	8.88035	7.34477	8.78836	7.84637	6.17317	9.84219	10.0577	8.48486	8.24117	8.26945	9.19646	-0.206076	-0.523296	0.31722	8.52344	8.31736	8.84066	0.630477	1.10533	0.805001	0.279014	0.739929	1.05899	NaN	NaN	NaN	NaN	NaN	3	1	NaN	NaN	3	1
Cytoskeleton-associated protein 4	Q07065	CKAP4	13.8332	14.1202	13.2158	13.2544	12.8439	12.7663	14.3048	14.2409	13.5421	13.658	13.4676	13.6524	13.5512	14.0117	13.1319	13.2313	12.7605	12.8711	0.420078	0.473607	-0.0535288	13.2351	13.6552	13.1816	0.538494	0.365371	0.462119	2.15739	0.737549	2.71897	-1.49483	-3.67198	11.1209	9.62606	7.4489	47	24	28	11	34	15
Eukaryotic translation initiation factor 4B	E7EX17	EIF4B	12.2802	10.7937	8.79895	12.9817	11.7965	12.9743	10.7968	10.3647	6.51358	12.8998	11.209	11.3771	8.87418	10.1413	8.31503	12.8812	12.323	11.9566	-1.03547	-0.0460811	-0.989389	12.0383	11.0029	11.0489	1.59968	2.14591	1.91262	1.58838	0.737549	0.161151	NaN	NaN	NaN	NaN	NaN	17	8	NaN	NaN	16	7
Polypyrimidine tract-binding protein 1	A0A0U1RRM4	PTBP1	16.2322	15.9957	16.7284	16.4076	16.2052	16.0371	15.8642	16.0611	16.1851	16.1994	15.9751	16.3459	16.0933	15.7383	16.3791	15.8552	16.3464	16.1631	-0.0955763	-0.00506496	-0.0905113	16.2187	16.1231	16.1282	0.269885	0.173278	0.258184	0.60206	0.737549	0.0245682	1.05493	-0.272641	11.6723	12.7272	11.3997	34	12	27	10	31	11
GTP-binding nuclear protein Ran	P62826	RAN	13.7993	14.9915	13.9732	14.6918	13.1467	14.0017	14.3773	14.0225	14.0168	14.5549	12.6863	13.7073	13.5221	14.1284	13.5806	14.1686	13.0515	14.464	0.0322595	0.16517	-0.132911	13.9874	14.0197	13.8545	0.658767	0.662627	0.523073	0.428291	0.737549	0.114074	0.76321	-0.995502	12.402	13.1652	11.4065	35	8	31	6	34	7
Coronin-1C	Q9ULV4	CORO1C	7.4683	6.97506	12.9067	13.5741	12.8011	14.0392	8.9797	7.39093	12.481	13.3493	11.2114	12.8102	8.05661	6.90957	12.7744	13.6269	13.0079	14.4542	-1.00769	-1.04494	0.0372539	12.8539	11.8462	12.8912	3.1905	2.37204	3.16459	0.221849	0.737549	0.423659	1.8933	0.862335	5.85616	7.74947	6.7185	NaN	NaN	15	4	25	8
Elongation factor-like GTPase 1	Q7Z2Z2	EFL1	10.7922	9.9935	8.19477	11.0356	11.6197	10.2171	9.76623	10.366	8.34916	10.2544	11.2873	11.0341	9.6608	9.5329	7.33195	10.0787	10.9965	11.2564	-0.194449	0.440475	-0.634924	10.5047	10.3102	9.86974	1.18806	1.05061	1.40085	0.177178	0.737549	0.946922	NaN	NaN	NaN	NaN	NaN	5	3	NaN	NaN	6	4
Eomesodermin homolog	O95936	EOMES	8.36107	7.49139	9.39427	6.98743	9.57454	6.93416	7.20617	7.53239	9.2352	8.38664	8.64299	7.4801	7.59778	7.21604	9.20738	7.42417	6.82158	6.34724	0.0332847	0.639411	-0.606126	7.92623	7.95951	7.3201	1.17316	0.796091	0.977281	0.0385789	0.737549	0.962574	0.470253	0.235238	10.3726	10.8429	10.6079	NaN	NaN	6	3	8	4
Protein disulfide-isomerase A3	P30101	PDIA3	16.8537	16.8307	16.2884	16.134	16.3192	16.1366	16.7481	16.733	16.3991	16.2615	16.6127	16.5096	17.0796	16.6164	16.4457	16.1872	16.4682	16.5798	0.257365	0.037137	0.220228	16.3038	16.5611	16.524	0.330469	0.191881	0.294627	0.69037	0.735182	0.094744	-1.12312	-2.40797	12.5637	11.4406	10.1557	70	28	51	17	66	21
Transcription intermediary factor 1-beta	Q13263	TRIM28	15.3093	15.0978	14.6267	13.5672	15.3679	13.9249	14.8139	15.4016	14.3371	13.5721	15.2823	14.4768	15.286	14.9635	14.475	13.7754	14.9464	13.6168	-0.216936	-0.0653205	-0.151615	14.8623	14.6453	14.7107	0.754884	0.675478	0.683658	0.00348833	0.735182	0.278189	0.00799274	-1.11004	8.97212	8.98011	7.86208	42	19	22	11	48	21
T-complex protein 1 subunit beta	P78371	CCT2	15.0699	15.3144	15.8583	15.0751	14.9209	14.925	15.4462	15.3223	15.81	15.2359	15.0072	15.3176	15.3362	15.2183	15.8343	15.2043	15.3189	14.9543	0.247448	0.051374	0.196074	15.0725	15.3199	15.2686	0.355627	0.265683	0.290427	1.07007	0.732828	0.197911	1.70469	-0.680467	5.8976	7.60229	5.21714	49	21	50	18	62	25
Guanine nucleotide-binding protein G(i) subunit alpha	P08754	GNAI3	12.7452	12.599	13.2695	11.8872	12.7968	12.1829	11.9987	12.7362	13.0177	11.5952	13.0931	11.4627	12.7972	12.5688	12.2593	11.7939	12.7029	11.8839	-0.304629	-0.0465713	-0.258058	12.6721	12.3674	12.414	0.487377	0.724056	0.425577	0.714443	0.732828	0.025028	-1.46852	-0.492745	8.93245	7.46393	8.43971	35	5	22	3	39	5
Dynactin subunit 2	Q13561	DCTN2	14.1988	14.9119	12.7815	14.8159	13.3113	14.3103	13.8652	14.8674	12.7522	15.0397	13.0591	13.363	13.916	14.0242	12.5978	14.9376	13.4657	13.9537	-0.640396	-0.320667	-0.319729	14.2545	13.6141	13.9348	0.845464	0.950215	0.766407	0.659556	0.732828	0.0141246	NaN	NaN	NaN	NaN	NaN	15	4	12	3	22	6
Translation initiation factor eIF-2B subunit beta	P49770	EIF2B2	11.8924	10.9478	10.322	10.156	12.1439	9.33604	11.6881	12.1653	11.8282	9.17762	12.3424	11.9161	11.991	11.4072	11.8334	9.66432	12.1897	10.6392	1.23723	0.251878	0.985352	10.6349	11.8721	11.6203	1.07773	1.1713	0.967066	0.638272	0.732828	0.36251	NaN	NaN	NaN	NaN	NaN	5	1	9	2	13	3
Epoxide hydrolase 1	P07099	EPHX1	12.9146	12.5158	12.9776	13.2699	12.6208	11.6444	13.0783	13.1531	12.9905	12.7795	13.0536	12.4003	13.2543	12.778	13.457	12.8481	12.7139	12.2967	0.254333	0.209042	0.0452914	12.7677	13.0221	12.813	0.564171	0.279746	0.412675	0.627088	0.732828	0.0472076	0.903226	-2.39685	7.29379	8.19702	4.89694	26	7	21	6	24	6
Serine/threonine-protein phosphatase 4 regulatory subunit 3A	Q6IN85	PPP4R3A	7.90498	8.48405	8.71039	8.21699	11.0893	9.53491	8.75982	7.12277	7.73003	8.44894	10.9936	9.95818	7.34239	7.36649	8.2305	9.39358	10.117	7.54504	0.00716257	0.716611	-0.709449	8.59722	8.60438	7.88777	1.16728	1.43029	1.17084	0.170053	0.732828	0.417937	0.932117	-0.0435123	5.79035	6.72247	5.74684	NaN	NaN	1	1	6	3
Mitochondrial fission regulator 1-like	Q9H019	MTFR1L	10.04	10.1064	9.82944	9.23735	10.1149	8.89797	9.26569	9.76957	9.73809	9.68357	10.2582	9.92665	10.7607	10.0018	10.2427	9.39791	9.89657	10.6723	-0.180894	-0.368431	0.187537	9.93473	9.75383	10.1223	0.515149	0.324233	0.510952	0.0979971	0.732828	0.640164	-0.656853	-2.44973	8.18839	7.53154	5.73866	14	3	14	3	15	3
Aspartate aminotransferase cytoplasmic	P17174	GOT1	11.0714	11.2439	11.6185	10.8183	10.7055	10.2542	10.9543	11.5232	10.9073	10.751	10.3401	10.068	10.8309	10.662	11.2898	10.5182	11.2221	9.66569	-0.115674	0.0827208	-0.198395	10.9448	10.8292	10.7464	0.471014	0.509345	0.590226	0.681937	0.730487	0.0851282	NaN	NaN	NaN	NaN	NaN	22	5	17	4	22	5
Nucleoplasmin-3	O75607	NPM3	8.48627	9.20911	7.90398	8.03199	7.64952	7.76255	9.0202	7.31252	7.45727	8.23324	7.09726	6.95907	8.08007	8.30172	7.00155	7.17403	7.65789	8.43325	-0.583089	-0.484086	-0.0990033	7.96798	7.38489	7.86898	0.584195	0.793244	0.596139	0.669586	0.730487	0.0783135	NaN	NaN	NaN	NaN	NaN	20	2	NaN	NaN	12	1
Clusterin	P10909	CLU	9.68788	8.75268	8.43858	10.5369	9.99845	9.05685	9.00371	11.2066	7.14384	10.8269	11.5699	10.416	10.6796	8.5862	9.1139	10.2951	10.6061	9.09635	1.24908	0.91696	0.33212	9.37237	10.6214	9.70449	0.799232	1.66871	0.903102	0.467246	0.730487	0.154902	NaN	NaN	NaN	NaN	NaN	5	2	3	1	11	3
Ras-related protein Rab-8A	P61006	RAB8A	13.8642	14.2517	14.3261	13.6149	13.3049	13.6424	14.2365	13.1043	14.24	13.704	13.0295	13.3621	13.6783	13.5101	14.4662	13.2267	13.076	13.7871	-0.220242	-0.061162	-0.15908	13.7533	13.533	13.5942	0.395513	0.538971	0.491928	0.465974	0.730487	0.0218195	-3.33437	-0.283663	7.91731	4.58294	7.63365	38	4	30	3	33	3
Nucleosome assembly protein 1-like 4	Q99733	NAP1L4	13.0408	12.505	11.9153	12.5406	11.948	12.3248	12.906	13.1804	11.9018	12.1036	12.116	12.5517	12.7667	13.3001	11.5387	12.8556	13.2343	12.9989	-0.0810647	-0.593444	0.51238	12.4149	12.3338	12.9273	0.420405	0.506611	0.643647	0.206908	0.730487	0.665546	-1.65167	-0.982233	6.97051	5.31884	5.98828	29	8	19	4	36	8
Integral membrane protein 2C	Q9NQX7	ITM2C	7.06405	7.91853	12.1757	11.6318	11.0655	11.3278	7.72518	8.20075	11.153	11.0505	9.982	10.8797	8.04958	7.87505	11.9206	11.7949	11.4372	11.7139	-0.765792	-1.1447	0.378909	11.1967	10.4309	11.5756	2.14539	1.51326	1.94599	0.5867	0.728158	1.32331	NaN	NaN	NaN	NaN	NaN	NaN	NaN	16	2	20	3
Ras-related protein Rab-5C	P51148	RAB5C	11.4276	11.5436	10.2295	9.78818	12.8538	11.9311	10.7171	12.8271	9.91752	10.1614	12.5219	12.1065	11.121	10.1053	9.99421	10.0835	12.2904	11.9422	-0.0738325	0.798652	-0.872485	11.4856	11.4118	10.6131	1.12425	1.26404	1.01822	0.100727	0.728158	0.428291	1.28616	-1.92859	6.55096	7.83712	4.62237	38	4	29	3	49	5
Isocitrate dehydrogenase [NADP] cytoplasmic	O75874	IDH1	12.4547	12.7471	12.4269	10.6397	11.713	11.7002	12.8619	12.0127	12.0504	11.32	10.9484	12.2291	12.7432	12.8881	12.2345	10.9946	11.6223	12.3414	-0.0384293	-0.256393	0.217964	12.07	12.0315	12.2879	0.76849	0.679811	0.714529	0.0565055	0.725842	0.570248	-0.104263	-0.787484	8.35072	8.24646	7.56323	17	5	7	2	26	7
AP-3 complex subunit beta-1	O00203	AP3B1	13.2749	12.9147	12.4012	11.2689	12.2599	11.1356	12.6542	13.6025	11.8989	11.2301	12.4607	11.5123	13.5886	12.6742	13.2617	11.5889	12.1762	11.3956	-0.150759	-0.2454	0.0946407	12.3306	12.1798	12.4252	0.861354	0.865002	0.886983	0.0282604	0.725842	0.262013	NaN	NaN	NaN	NaN	NaN	11	8	6	4	12	9
3-hydroxyisobutyryl-CoA hydrolase mitochondrial	Q6NVY1	HIBCH	12.3428	12.0686	12.4138	11.1195	11.8227	11.3712	11.9893	11.5824	12.3486	11.8558	11.8241	11.6166	12.5273	12.1724	12.7933	11.6381	11.6007	11.3896	-0.105688	-0.0653076	-0.04038	11.9456	11.8399	11.9053	0.52383	0.280197	0.565251	0.0245682	0.725842	0.386158	-0.152131	-0.0865493	8.03667	7.88454	7.95012	17	6	14	5	20	6
Monofunctional C1-tetrahydrofolate synthase mitochondrial	Q6UB35	MTHFD1L	6.96104	6.65464	8.98746	10.9377	11.1448	11.0906	7.36999	7.8568	8.9244	11.2026	11.6214	11.4896	7.21907	5.34088	9.17435	10.8173	9.71272	10.7593	0.10094	0.619971	-0.519032	9.96257	10.0635	9.44353	2.09083	1.9271	2.16047	1.33442	0.723538	1.02549	NaN	NaN	NaN	NaN	NaN	2	2	1	1	9	7
Low molecular weight phosphotyrosine protein phosphatase	P24666	ACP1	10.5677	9.38347	9.98342	10.2014	9.31911	8.99206	9.71272	9.34132	10.3262	10.1464	10.4331	9.97197	10.4297	10.3512	10.9213	10.1422	9.00927	9.82617	0.375764	-0.18749	0.563253	9.68344	10.0592	10.2467	0.603464	0.407873	0.649887	0.350665	0.723538	0.129596	0.765538	0.779202	9.72601	10.4916	10.5052	36	4	24	3	32	4
High mobility group protein B3	O15347	HMGB3	12.387	12.6266	11.3782	11.2885	11.153	10.6915	12.5295	11.3321	11.4259	11.3146	11.6471	10.8179	13.1216	11.9765	11.8051	11.6917	11.7943	10.9861	0.0456429	-0.420673	0.466316	11.3334	11.379	11.7997	0.754149	0.568159	0.692391	0.110698	0.723538	2.21681	0.0979834	0.215203	10.8807	10.9786	11.0959	28	5	20	3	28	5
Hydroxymethylglutaryl-CoA synthase cytoplasmic	Q01581	HMGCS1	14.1981	14.5367	14.5575	12.9138	12.9893	13.2681	14.825	14.8531	14.3487	13.2536	14.0739	14.9178	14.3186	13.9648	13.7655	12.8225	13.1459	13.0324	0.85374	1.13119	-0.277447	13.7331	14.5869	13.4557	0.772222	0.644125	0.593192	1.19997	0.721246	1.97469	NaN	NaN	NaN	NaN	NaN	30	12	27	9	33	13
Transmembrane protein with metallophosphoesterase domain	Q6ZT21	TMPPE	7.97641	6.99256	8.12696	8.71143	5.29057	8.94143	7.4087	8.11272	8.22935	8.82512	6.60426	8.45393	8.24877	7.55839	8.61971	9.60866	8.60881	8.32003	0.119345	-0.293389	0.412735	8.05169	8.17103	8.46442	1.35088	0.80344	0.668913	0.347754	0.721246	0.728158	NaN	NaN	NaN	NaN	NaN	NaN	NaN	5	1	9	2
Translation initiation factor IF-3 mitochondrial	Q9H2K0	MTIF3	7.41261	10.2784	10.9011	10.2169	10.1066	10.0052	9.91652	9.17829	10.7703	10.0226	10.0783	10.2543	9.83121	10.4264	11.1244	10.3421	10.1991	10.387	-0.11125	-0.314096	0.202846	10.1617	10.0505	10.3646	1.22052	0.517458	0.422277	0.16813	0.721246	0.89279	NaN	NaN	NaN	NaN	NaN	6	1	6	1	13	2
ATP-dependent RNA helicase DHX8	Q14562	DHX8	7.22397	7.94347	11.2523	10.7263	10.467	11.123	8.25276	6.48031	11.6052	11.0904	10.046	11.1079	8.01155	7.63109	11.2411	11.3037	10.9741	11.1469	-0.0284104	-0.492269	0.463859	10.5966	10.5682	11.0605	1.7461	2.00507	1.73518	0.025028	0.721246	0.511449	-2.58125	0.570784	13.2223	10.6411	13.7931	NaN	NaN	6	5	16	11
Microtubule-associated protein RP/EB family member 2	Q15555	MAPRE2	10.9736	10.1378	8.97157	11.6213	13.0532	12.9674	10.0256	10.9905	9.69361	12.0285	12.6271	12.4684	11.6123	10.2077	10.0094	12.2877	13.3016	12.3995	0.212114	-0.440477	0.652592	11.2974	11.5095	11.95	1.6022	1.26153	1.30141	0.0204516	0.721246	0.454693	NaN	NaN	NaN	NaN	NaN	23	5	20	4	15	3
Heat shock protein HSP 90-beta	P08238	HSP90AB1	17.7553	17.9176	17.7219	18.0788	17.7458	17.464	18.0072	18.1461	17.964	18.3366	18.5339	17.9363	18.0241	17.8355	17.8034	18.1298	17.7869	17.5229	0.326088	0.257158	0.0689297	17.7505	18.0766	17.8195	0.206491	0.237826	0.210699	2.03152	0.718967	1.4437	0.55734	-0.173951	10.5619	11.1192	10.3879	66	20	50	15	70	22
F-box only protein 50	Q6ZVX7	NCCRP1	10.4318	8.1179	9.76668	7.48462	7.81764	8.96287	7.23802	9.22723	9.4744	7.33932	5.22203	10.3345	9.53481	8.10219	9.85315	7.78424	5.94816	8.36523	-0.257112	0.0495658	-0.306677	8.54038	8.28327	8.23371	1.16416	1.88402	1.39786	0.341989	0.718967	0.0731433	-0.465493	0.254254	10.6177	10.1522	10.8719	12	4	12	3	4	1
GPI-anchor transamidase	Q92643	PIGK	10.2466	6.47599	7.53088	9.67395	9.48422	8.39249	7.32984	9.5944	8.50406	9.59261	9.82039	9.72887	10.0337	7.01988	7.24857	9.77801	10.425	9.91219	0.655149	-0.251595	0.906744	8.93835	9.5935	9.8451	1.43785	0.988937	1.51631	0.225483	0.718967	0.0118872	NaN	NaN	NaN	NaN	NaN	3	1	NaN	NaN	6	2
Transmembrane 9 superfamily member	A0A0C4DFM1	TM9SF4	12.8666	12.8556	8.04784	13.278	12.2855	13.1364	12.2193	13.6328	8.55243	13.3927	12.0848	12.8413	12.3969	12.2771	7.24682	13.2757	12.4453	13.2945	-0.330748	0.109233	-0.439981	12.8611	12.5303	12.4211	2.00359	1.85296	2.28648	0.069051	0.718967	0.380907	NaN	NaN	NaN	NaN	NaN	14	7	NaN	NaN	17	8
Small nuclear ribonucleoprotein Sm D3	P62318	SNRPD3	11.1706	10.7339	11.3287	12.4372	12.017	12.5004	11.2212	11.2807	10.4868	12.1675	12.0445	12.3615	11.2579	11.2138	11.1991	12.2533	12.5082	12.8814	-0.0102243	-0.0929508	0.0827265	11.6728	11.6626	11.7556	0.726118	0.718865	0.752473	0.222573	0.716699	1.14146	-0.0681286	-0.669512	11.2366	11.1685	10.5671	40	3	25	2	40	3
Transcription factor RelB	Q01201	RELB	10.7463	11.0599	11.209	11.264	10.7649	11.0303	11.9054	11.8041	12.3043	9.91001	10.8215	10.6646	11.3708	11.537	11.5456	11.1914	10.78	10.8498	0.267729	0.0317507	0.235979	11.0451	11.3128	11.2811	0.217523	0.913094	0.334787	0.221126	0.716699	0.0259491	-0.803902	-1.56351	9.49366	8.68975	7.93015	28	10	13	5	25	10
Gamma-interferon-inducible protein 16	Q16666	IFI16	9.61811	9.73816	9.66527	9.50934	10.0861	10.2431	10.5771	10.0084	10.0976	10.7023	11.3823	11.6759	10.0868	9.27429	10.5057	10.0496	10.3517	10.2677	0.938033	0.462484	0.475549	9.70171	10.6397	10.1773	0.288831	0.672941	0.433573	2.30103	0.714443	1.32057	0.431929	0.434263	10.0402	10.4721	10.4744	17	11	20	12	36	21
26S proteasome non-ATPase regulatory subunit 2	Q13200	PSMD2	14.3147	14.6946	14.3571	13.5381	13.6523	13.727	13.9541	12.5053	13.7393	13.6258	13.5335	13.9055	13.4653	14.0957	13.5838	13.519	14.1309	13.5939	-0.338306	0.0937152	-0.432021	14.0208	13.6825	13.5888	0.469996	0.533414	0.299647	0.661543	0.714443	0.235077	-1.88308	-0.683069	10.385	8.50192	9.70193	28	18	19	11	28	19
Tropomodulin-3	Q9NYL9	TMOD3	13.1609	13.075	12.3831	11.413	14.0705	11.7543	13.368	14.3638	12.2187	11.0417	14.284	13.0783	14.5413	12.9478	12.8866	11.3023	14.1122	12.167	0.494067	0.305926	0.188141	12.7291	13.2231	12.9172	0.986172	1.2708	1.20032	0.659556	0.714443	0.0584886	-0.177608	-0.272072	7.9367	7.75909	7.66463	41	11	20	5	44	12
Nuclear valosin-containing protein-like	O15381	NVL	11.9672	11.8123	10.7474	11.0885	11.2882	10.7231	12.0613	11.9764	11.4588	10.6041	11.2263	11.4949	12.2584	11.6125	11.39	11.1115	11.2485	11.2143	0.288459	0.157572	0.130887	11.1884	11.4768	11.3193	0.526443	0.532173	0.422174	0.452225	0.714443	0.00568285	-0.0905771	-0.458129	9.74838	9.6578	9.29025	10	6	7	4	7	4
Junction plakoglobin	P14923	JUP	13.0257	12.0939	10.7341	10.2687	10.354	9.41079	12.2548	12.0318	11.4986	10.188	10.6775	13.7907	12.5478	13.6883	12.2963	10.3593	9.81532	12.7074	1.22115	-0.656802	1.87795	10.5441	11.7652	12.422	1.33014	1.27681	1.49305	0.443698	0.714443	0.146302	-0.736121	0.335343	14.5787	13.8425	14.914	33	20	39	20	19	10
Pyridoxal phosphate homeostasis protein	O94903	PLPBP	13.373	13.1275	13.5602	12.4813	12.2394	12.7635	13.3475	13.2902	13.2253	12.6067	12.3465	12.6379	13.349	12.8064	13.5554	12.455	11.6565	12.81	-0.0139036	0.123421	-0.137325	12.9455	12.9316	12.8082	0.517327	0.428688	0.677383	0.069051	0.714443	0.367543	0.171054	-0.269399	8.90228	9.07334	8.63289	15	3	15	3	26	6
Annexin A1	P04083	ANXA1	14.7802	14.9165	15.781	15.03	15.0496	15.0148	14.6294	14.3119	15.1484	15.1574	13.8485	13.8505	15.0585	14.7495	15.6987	15.446	15.5371	15.0718	-0.551768	-0.78823	0.236463	15.0224	14.4706	15.2589	0.350504	0.591702	0.357917	1.41341	0.712198	1.70553	1.30684	0.873814	6.75569	8.06253	7.6295	66	21	52	15	66	21
Eukaryotic translation initiation factor 4E-binding protein 2	Q13542	EIF4EBP2	12.0913	13.1755	11.5595	9.86861	10.4007	10.904	7.46434	11.021	10.2415	9.43156	9.63101	10.3045	6.97085	12.2011	10.561	10.3041	10.2568	10.4085	-1.29546	-0.420073	-0.875383	11.2317	9.93626	10.3563	1.20158	1.22284	1.70752	1.28988	0.712198	0.876148	-4.43518	-0.107929	13.0168	8.58161	12.9089	12	1	12	1	36	2
Ran GTPase-activating protein 1	P46060	RANGAP1	13.8343	13.6143	11.9748	12.0568	12.7539	11.6719	13.4775	14.2948	12.1609	12.0448	13.4046	12.6886	13.3407	13.4426	11.1788	12.2757	12.6587	11.6698	0.64126	0.579417	0.0618429	12.4054	13.0466	12.4672	0.906379	0.869556	0.902681	0.841637	0.712198	1.41794	1.41519	1.69699	7.72329	9.13848	9.42028	35	17	22	11	33	17
Immunoglobulin-binding protein 1	P78318	IGBP1	10.9611	11.3297	11.2601	10.7866	11.4908	10.1731	11.3926	11.4132	11.3822	11.2822	10.3975	11.0898	11.1533	10.8916	11.6012	11.1455	11.7292	11.1986	0.221641	0.156269	0.0653715	11.1106	11.3322	11.176	0.4792	0.392154	0.315075	0.226945	0.712198	0.187087	-1.16056	-2.50985	7.97177	6.81121	5.46192	17	5	25	7	17	4
Alpha-1 3/1 6-mannosyltransferase ALG2	Q9H553	ALG2	9.80692	9.02915	9.11668	8.56617	9.37086	8.65242	9.7472	11.0581	9.59574	8.94936	9.92312	9.13942	10.9441	9.94036	9.28399	8.25366	9.14512	9.15031	0.598557	0.454324	0.144233	9.07292	9.67147	9.21715	0.461119	0.745324	0.907125	1.1107	0.709965	0.357535	NaN	NaN	NaN	NaN	NaN	6	3	3	1	6	2
Tetraspanin (Fragment)	H0YDL9	CD81	8.45454	8.13944	12.2284	11.1679	12.4235	11.2771	7.84785	9.33383	11.2026	11.8632	11.8238	10.7295	8.47266	6.15799	12.2439	11.4705	10.3783	11.0544	-0.256412	0.249697	-0.506108	11.2225	10.966	10.7163	1.8662	1.58393	2.25998	0.157391	0.709965	0.329754	-1.73123	-2.30297	9.7838	8.05257	7.48083	NaN	NaN	27	3	27	3
Protein mono-ADP-ribosyltransferase PARP9	Q8IXQ6	PARP9	10.1986	10.6406	10.6523	8.93634	10.9586	10.152	9.37734	9.87006	10.9712	10.5542	10.1408	9.81479	11.0216	7.69432	9.95144	9.17313	10.1721	8.66463	-0.414144	0.443157	-0.857301	10.4196	10.0054	9.56229	0.714726	0.569322	1.18478	0.127261	0.709965	0.565431	-1.05315	-1.56537	10.8327	9.77951	9.26728	7	5	12	8	15	11
Glutathione S-transferase P	P09211	GSTP1	15.5677	14.994	14.7296	14.4206	15.7581	15.1115	14.9223	15.8429	14.3231	14.5296	15.5387	15.3775	15.5125	14.4678	14.4832	14.2764	15.8033	15.2065	0.0971956	0.305021	-0.207825	15.0527	15.1499	14.8449	0.50239	0.596851	0.634665	0.0118872	0.709965	0.181774	0.724581	-0.860406	8.4818	9.20638	7.62139	57	8	49	7	58	10
Death domain-associated protein 6	Q9UER7	DAXX	8.10696	9.1074	6.75925	11.178	11.6037	10.9055	6.80271	7.55359	7.5163	10.9747	12.1341	10.1777	6.95128	6.64228	7.35544	11.0725	11.7133	9.88815	-1.14084	0.243836	-1.38468	10.0065	8.86563	8.62179	1.93652	2.1912	2.23081	0.480172	0.707744	0.774691	NaN	NaN	NaN	NaN	NaN	5	2	NaN	NaN	11	4
Golgi to ER traffic protein 4 homolog	Q7L5D6	GET4	11.2168	10.2398	10.8159	6.78398	10.2453	5.66599	10.4846	11.3719	10.9659	6.83048	10.0829	7.8416	11.4089	15.1827	11.0173	7.52896	9.73934	7.26613	0.0412092	-0.0945339	0.135743	10.2426	10.2838	10.3783	2.33109	1.83213	2.92449	0.449772	0.707744	0.527244	NaN	NaN	NaN	NaN	NaN	8	2	8	2	5	1
Zinc finger and BTB domain-containing protein 7A	O95365	ZBTB7A	8.87363	9.76035	8.11681	10.3062	9.44388	10.0668	10.2447	7.9618	8.15598	10.7454	8.80832	9.93083	9.74752	10.0885	7.89014	10.3094	9.43623	10.5726	-0.232542	-0.548449	0.315907	9.60211	9.36957	9.91802	0.814428	1.15936	0.961987	0.100727	0.707744	0.385103	NaN	NaN	NaN	NaN	NaN	5	2	3	1	17	6
CCAAT/enhancer-binding protein zeta	Q03701	CEBPZ	10.9819	10.9703	8.41058	10.5292	11.1024	10.9993	10.6792	10.4704	8.13663	10.4645	11.3405	11.4745	10.4695	10.5162	8.42885	10.763	11.0488	10.703	-0.401302	-0.0348301	-0.366472	10.9761	10.5748	10.6096	1.04232	1.20369	0.949886	0.184422	0.705534	0.257275	NaN	NaN	NaN	NaN	NaN	4	3	NaN	NaN	7	5
RNA-binding protein PNO1	Q9NRX1	PNO1	9.22908	9.54266	10.8691	11.5645	8.18229	11.1367	9.1258	9.0332	10.3691	11.7355	9.15654	10.8158	9.15239	9.38922	9.75932	11.7157	8.23621	10.5178	-0.443103	0.188523	-0.631626	10.2059	9.76279	9.57427	1.30819	1.11487	1.2017	0.0741724	0.705534	0.595166	1.7872	3.06324	5.70786	7.49506	8.77109	17	3	17	3	23	4
Rho GTPase-activating protein 15	Q53QZ3	ARHGAP15	11.9857	12.4847	12.6669	12.0755	11.5917	12.0308	13.6528	12.1954	11.9297	11.9281	11.3848	12.0763	12.36	12.4662	12.6071	11.9646	11.8789	12.3506	-0.0501151	-0.352248	0.302133	12.0531	12.003	12.3553	0.383924	0.766469	0.287373	0.0570004	0.705534	0.0963675	2.32411	1.64319	5.12949	7.4536	6.77268	16	4	14	4	19	5
Syntaxin-6	O43752	STX6	8.17293	6.18892	6.8317	9.46432	9.06945	8.68278	8.57766	9.17906	7.09982	9.91118	10.2204	9.70242	9.32973	5.66161	8.26163	9.04707	9.40714	9.7707	1.01288	0.25234	0.760543	8.42786	9.44074	9.1884	1.29622	1.14496	1.51661	1.27572	0.703335	0.329754	NaN	NaN	NaN	NaN	NaN	7	1	NaN	NaN	22	3
40S ribosomal protein S2	P15880	RPS2	12.5594	12.1218	12.1549	11.3089	11.6095	11.01	12.2949	12.2498	11.941	11.3378	12.304	11.6507	12.4332	11.9834	11.865	11.3896	11.6423	9.99534	0.229701	0.341727	-0.112026	11.8657	12.0954	11.7537	0.584407	0.399361	0.838841	0.440093	0.703335	0.712198	0.582912	-0.17992	10.3077	10.8906	10.1277	17	4	8	2	20	5
NF-kappa-B-repressing factor	O15226	NKRF	12.1927	11.2722	11.0168	12.4457	12.1715	12.2139	11.2624	11.8346	11.5185	12.3809	12.0358	12.3512	11.0216	10.6571	11.2531	12.6203	11.7913	12.0502	-0.246897	0.412999	-0.659896	12.1821	11.9352	11.5222	0.587986	0.449343	0.723476	0.0177288	0.703335	0.860121	3.66056	4.80823	6.46923	10.1298	11.2775	7	4	5	2	13	6
Actin-related protein 2/3 complex subunit 1A	Q92747	ARPC1A	9.92044	9.9976	10.674	9.93307	9.06687	9.28068	9.4434	9.11541	10.6555	9.64742	7.86814	9.24253	9.14942	7.23218	10.5587	9.98314	8.57747	9.42459	-0.583792	0.0559635	-0.639755	9.92676	9.34297	9.287	0.572968	0.901262	1.16273	1.26201	0.701147	0.182435	-3.917	-4.28896	11.1793	7.26228	6.89033	23	2	23	2	32	2
Dedicator of cytokinesis protein 2	Q92608	DOCK2	10.8187	10.779	10.0136	9.36866	10.9106	8.39326	9.91591	10.9659	10.0428	8.94266	14.1396	10.3028	11.4477	10.8731	9.88024	9.54353	10.8036	9.54117	-0.223537	-0.16919	-0.0543466	10.3963	10.1728	10.3419	1.0073	1.79956	0.801207	0.462181	0.701147	0.216811	NaN	NaN	NaN	NaN	NaN	6	7	4	5	11	12
T-complex protein 1 subunit alpha	P17987	TCP1	15.2962	15.523	15.567	15.0488	14.5302	14.5897	15.4863	14.0629	15.683	15.4252	14.6261	15.0413	15.479	15.31	15.7771	15.3575	14.4771	14.9816	0.0607743	-0.100514	0.161289	15.1725	15.2333	15.3338	0.452314	0.614151	0.450017	0.0457575	0.701147	0.343902	-1.28092	-0.262974	10.9009	9.61994	10.6379	45	19	34	16	50	22
Syntaxin-11	O75558	STX11	8.02337	6.49131	8.88313	7.73288	6.91265	8.48438	9.27975	8.54187	8.98982	9.516	10.0014	10.1962	7.0648	8.25418	9.36339	8.2571	8.62062	8.65424	1.51975	0.959009	0.560741	7.87812	9.39787	8.43886	0.91473	0.620583	0.756325	2.05899	0.69897	1.39903	NaN	NaN	NaN	NaN	NaN	9	2	11	2	24	5
Proto-oncogene vav	P15498	VAV1	11.8866	11.9575	7.64637	10.6108	11.2331	10.833	10.5198	11.1589	7.78767	10.3495	10.751	11.0234	11.5858	11.403	7.22869	10.452	11.4625	10.9383	-0.397659	-0.535239	0.13758	11.0331	10.6354	11.1706	1.58895	1.25056	1.66228	0.866461	0.69897	0.464706	NaN	NaN	NaN	NaN	NaN	11	7	NaN	NaN	8	5
2'-5'-oligoadenylate synthase-like protein	Q15646	OASL	8.01898	9.10682	8.6703	7.59268	8.62461	6.36474	6.93699	8.98371	8.48599	8.10045	9.26547	9.2247	9.06555	9.1158	8.57308	7.8586	8.44572	8.15462	0.413053	0.22545	0.187603	8.3218	8.73485	8.5094	0.988031	0.888588	0.496072	0.337242	0.69897	0.0264104	2.19171	0.535645	4.61526	6.80697	5.15091	6	3	6	3	27	10
RNA cytidine acetyltransferase	Q9H0A0	NAT10	10.7929	11.5753	12.2987	10.6663	11.493	11.6555	12.0173	8.56194	12.2741	11.2084	11.4074	11.5671	11.4487	13.0345	12.1012	11.5241	11.6631	11.245	-0.0468926	-0.106345	0.0594525	11.5341	11.4872	11.5936	0.603009	1.33825	0.653189	0.154282	0.69897	0.365523	-0.651984	-0.154413	5.47002	4.81803	5.3156	19	14	12	9	22	18
Splicing factor U2AF 65 kDa subunit	P26368	U2AF2	14.077	13.8073	14.1755	12.4023	13.7731	12.4582	13.0834	14.6532	12.9905	12.3503	13.4942	13.3681	14.0736	13.4728	14.2278	13.1645	14.1226	13.2727	-0.56445	-0.54744	-0.0170097	13.7902	13.2257	13.7732	0.804078	0.763533	0.472146	0.129596	0.69897	0.488117	NaN	NaN	NaN	NaN	NaN	35	10	27	8	34	10
E3 ubiquitin-protein ligase TRIM22	Q8IYM9	TRIM22	11.0798	10.4292	10.6883	10.6699	11.9224	10.4216	10.7837	13.0403	11.3174	10.2188	12.8512	10.7722	11.0959	10.2304	11.0176	10.6662	10.084	8.451	0.371434	0.602231	-0.230796	10.6791	11.0505	10.4483	0.569186	1.17607	0.973856	0.651695	0.696804	0.966576	0.617118	2.0485	11.0423	11.6595	13.0908	31	13	27	11	36	13
NADH dehydrogenase [ubiquinone] 1 alpha subcomplex assembly factor 4	Q9P032	NDUFAF4	6.81801	8.74255	8.85868	8.82152	8.61291	7.99061	8.49386	8.16199	7.49966	8.87089	6.53764	7.3015	4.43962	6.47813	8.56816	9.03862	8.41806	8.41177	-0.846902	-0.58409	-0.262811	8.67772	7.83082	8.41491	0.796186	0.859166	1.76475	0.41005	0.696804	0.100727	NaN	NaN	NaN	NaN	NaN	8	1	NaN	NaN	14	2
Mitochondrial import inner membrane translocase subunit TIM44	O43615	TIMM44	12.3692	11.8304	9.12588	10.7471	10.8985	10.4761	12.2953	12.1506	9.91932	10.4509	11.1154	11.0438	12.2429	11.9385	9.78617	10.5668	11.2849	10.7834	0.25676	0.0454297	0.21133	10.8228	11.0796	11.0341	1.1291	0.930339	0.911502	0.742321	0.694649	0.37366	0.116111	0.496718	9.25904	9.37515	9.75576	16	5	6	2	13	4
Aminoacyl tRNA synthase complex-interacting multifunctional protein 1	Q12904	AIMP1	12.5001	11.5796	12.2715	12.5226	12.3421	11.9657	11.7515	13.1604	12.0375	12.8015	12.9185	12.8832	12.8496	11.1964	11.9846	12.8827	13.7287	13.2082	0.535563	-0.0238285	0.559391	12.3068	12.8423	12.8662	0.363069	0.560733	0.908221	0.530178	0.694649	0.0385789	1.39935	-0.248961	5.73621	7.13556	5.48725	33	6	28	6	38	8
Leupaxin	O60711	LPXN	9.00008	7.92861	8.14705	9.4334	8.66988	8.82349	8.24992	8.80529	8.17253	8.38552	8.94031	8.33891	9.18839	7.15451	7.65671	8.53337	9.2402	8.06749	-0.38447	0.0617871	-0.446257	8.74669	8.36222	8.30043	0.554685	0.31432	0.837545	0.258061	0.694649	0.189767	1.63661	-1.95506	8.27114	9.90775	6.31607	14	4	19	6	14	4
Ubiquitin-conjugating enzyme E2 G1	P62253	UBE2G1	10.8229	10.9064	10.8506	9.87707	11.3249	10.3256	10.996	10.9891	11.085	10.4968	10.3454	10.331	11.4653	10.931	11.745	10.8705	11.1128	10.032	-0.093801	-0.278962	0.185161	10.8367	10.7429	11.0219	0.507308	0.352799	0.589697	0.0357404	0.692504	0.920819	0.200269	-0.749157	8.96896	9.16922	8.2198	23	3	32	4	18	2
DnaJ homolog subfamily B member 6	O75190	DNAJB6	13.1093	12.8926	12.9035	13.0795	12.7697	12.5559	12.2547	12.5113	12.8608	13.1032	12.8828	12.8938	12.2806	11.7145	12.8205	12.8303	13.1276	12.518	-0.0262661	0.202554	-0.22882	12.8981	12.8718	12.6692	0.205011	0.309068	0.501398	0.324222	0.69037	0.634512	-1.05963	0.500237	8.70103	7.6414	9.20127	36	7	30	6	33	6
T-cell surface glycoprotein CD5	P06127	CD5	11.9152	11.6115	6.71043	9.16118	9.61591	8.94281	11.8219	11.3431	7.68141	7.77841	9.87163	10.6169	11.6386	11.2455	7.44444	9.92406	10.4907	9.1765	0.855728	0.0369196	0.818809	9.38854	10.2443	10.2074	1.91621	1.77202	1.5291	0.17134	0.69037	0.100727	NaN	NaN	NaN	NaN	NaN	12	5	NaN	NaN	14	6
Histone-lysine N-methyltransferase 2D	O14686	KMT2D	9.37173	11.2484	9.34643	9.27738	9.12686	8.52709	11.0088	9.09687	9.02943	9.886	10.7581	7.4641	11.2256	11.1207	9.72376	9.02453	9.14695	9.58658	0.179535	-0.163733	0.343268	9.3119	9.49144	9.65517	0.919844	1.30593	0.967419	0.0315171	0.69037	0.288193	NaN	NaN	NaN	NaN	NaN	2	5	0	1	1	4
Leucine-rich repeat and calponin homology domain-containing protein 1	Q9Y2L9	LRCH1	7.73797	8.54678	11.1965	8.82037	10.4462	9.44431	6.63251	7.59496	10.4421	8.76142	10.1021	8.65288	7.33873	7.95342	10.9043	9.09437	10.6838	8.71792	-0.425191	-0.198993	-0.226199	9.13234	8.70715	8.90614	1.27615	1.44931	1.43703	2.057	0.688246	2.23433	0.799726	-0.394066	9.98057	10.7803	9.5865	NaN	NaN	7	3	8	3
28S ribosomal protein S31 mitochondrial	Q92665	MRPS31	8.34872	7.76102	9.6776	10.5999	10.202	10.1808	6.64925	7.53746	7.33217	10.8287	10.7873	9.74212	8.4441	7.01615	8.50251	10.0524	9.53409	10.8523	-1.28939	-0.378507	-0.910886	9.92919	8.63979	9.0183	1.14353	1.8615	1.36302	0.653647	0.688246	0.193142	-1.05289	0.934329	6.1153	5.06241	7.04963	NaN	NaN	4	1	14	3
WW domain-containing adapter protein with coiled-coil	Q9BTA9	WAC	11.2279	11.7844	12.5913	10.9204	11.6265	11.5993	11.6338	9.53811	12.311	11.1736	11.5212	11.4048	11.6766	11.6494	12.4168	11.2917	11.8978	11.7478	-0.149908	-0.249185	0.099277	11.6129	11.463	11.7122	0.568134	0.927973	0.370546	0.39794	0.688246	0.764472	-0.707762	-4.58643	9.08866	8.38089	4.50223	9	4	13	4	17	6
PAS domain-containing serine/threonine-protein kinase	Q96RG2	PASK	9.61134	9.86276	7.80402	10.1316	10.0804	10.3374	9.83401	9.49593	8.68656	10.488	11.5255	11.1603	10.5039	10.1528	7.16383	10.4916	12.239	10.5807	0.189437	-0.336712	0.526149	9.97159	10.161	10.4977	0.932014	1.06604	1.65527	1.09474	0.686133	0.00877392	NaN	NaN	NaN	NaN	NaN	3	3	NaN	NaN	3	3
Heterogeneous nuclear ribonucleoprotein K (Fragment)	Q5T6W2	HNRNPK	9.42834	8.86295	9.48349	6.42117	7.01859	6.24192	9.1502	9.47739	9.58092	7.65682	7.11496	6.24774	10.0312	9.25722	10.0038	7.3482	6.57312	6.07232	0.462746	0.100801	0.361944	7.94077	8.40351	8.30271	1.51546	1.39464	1.76765	0.617983	0.686133	0.0150229	0.304071	-1.92184	10.9727	11.2768	9.05086	52	1	45	1	42	1
Peptidyl-prolyl cis-trans isomerase FKBP2	P26885	FKBP2	9.24824	8.9851	9.04595	7.31673	8.8021	6.10117	8.15649	9.21194	9.5205	7.17318	8.17343	8.26566	8.84878	8.76785	8.60722	7.07134	8.56613	6.52588	-0.674054	-0.36713	-0.306924	8.8936	8.21955	8.58667	1.26204	0.842238	1.00097	0.134896	0.686133	0.423659	-0.730928	0.378031	5.02885	4.29792	5.40688	8	1	8	1	18	2
Nucleobindin-2	P80303	NUCB2	13.2651	13.4078	13.3811	13.0087	14.2133	14.6654	13.2145	13.6389	12.9194	13.2522	14.1282	14.8757	13.9488	13.4128	13.2043	13.3396	14.7774	14.5518	0.0510798	-0.235281	0.286361	13.3945	13.4455	13.6808	0.638507	0.722486	0.667509	0.0447935	0.686133	0.504456	-0.722751	-1.61188	11.2188	10.4961	9.60692	36	12	30	9	42	14
Peptidyl-prolyl cis-trans isomerase D	Q08752	PPID	8.49625	8.61717	7.60059	10.0963	11.1192	9.60326	7.68804	8.20188	8.01111	10.2392	11.0434	10.5374	7.6251	7.44849	8.34268	10.3378	10.1914	8.8782	0.110345	0.610119	-0.499774	9.11021	9.22056	8.61044	1.2668	1.47766	1.24283	0.0433514	0.686133	0.761954	NaN	NaN	NaN	NaN	NaN	3	1	NaN	NaN	16	4
Eukaryotic translation initiation factor 3 subunit G (Fragment)	K7ER90	EIF3G	10.2886	10.4909	10.6177	10.896	10.4605	9.60901	10.5633	10.6247	10.5582	10.0233	10.6323	10.0988	10.2816	9.70853	10.2989	10.3728	10.7179	9.61416	0.0851073	0.270537	-0.18543	10.4757	10.5608	10.2902	0.434326	0.278221	0.422421	0.0409586	0.686133	0.653647	NaN	NaN	NaN	NaN	NaN	43	1	18	1	43	1
Protein arginine N-methyltransferase 1	E9PKG1	PRMT1	13.0095	12.9089	11.8892	12.2677	12.1054	11.9937	13.4453	13.7425	12.0053	11.9838	13.3019	11.642	13.3666	12.6004	11.9174	11.4332	12.0142	10.8836	0.467062	0.687834	-0.220772	12.1866	12.6536	11.9658	0.480046	0.907575	0.871185	0.595166	0.68403	1.57675	0.318793	-0.878388	8.46695	8.78575	7.58856	42	12	13	3	37	10
Probable ubiquitin carboxyl-terminal hydrolase FAF-X	Q93008	USP9X	12.1749	11.6372	11.725	13.9314	12.3753	13.5141	12.2022	12.473	13.9591	14.2978	12.467	12.5713	12.0892	14.4038	11.7385	14.0381	12.7131	14.2046	0.247033	-0.853514	1.10055	12.2751	12.5221	13.3756	0.951013	0.89287	1.16343	0.444906	0.68403	0.122629	-0.0542183	-0.247658	11.1938	11.1396	10.9462	11	21	7	12	11	20
10 kDa heat shock protein mitochondrial	S4R3N1	HSPE1-MOB4	13.4984	12.7959	13.5658	11.2469	12.7985	11.5592	13.0354	12.6107	13.6715	11.4139	12.9151	12.1488	12.3974	13.0825	12.9683	11.6788	12.3773	10.8446	-0.0342879	0.37554	-0.409828	12.7972	12.7629	12.3874	0.97249	0.779889	0.841959	0.143271	0.68403	0.718967	-0.29469	0.388229	13.9105	13.6159	14.2988	44	5	30	3	44	5
2'-deoxynucleoside 5'-phosphate N-hydrolase 1 (Fragment)	H0Y8X4	DNPH1	11.0197	12.251	11.1322	11.2842	10.1062	10.9649	11.914	11.6972	11.1046	11.6863	9.40444	10.881	11.7887	11.8988	11.088	11.4171	10.5049	11.5238	0.319476	-0.0749722	0.394448	11.076	11.3955	11.4704	0.688179	0.925709	0.511608	0.0163737	0.68403	0.546682	NaN	NaN	NaN	NaN	NaN	28	3	7	1	14	2
Bifunctional purine biosynthesis protein ATIC	P31939	ATIC	13.9009	13.6688	13.4519	13.5697	13.4975	13.5492	13.5935	13.9961	13.5495	13.7562	13.641	13.8555	14.053	13.5563	13.4168	13.6592	13.7196	13.6734	0.13918	0.0323219	0.106858	13.5595	13.6986	13.6663	0.161844	0.171089	0.212486	0.621602	0.681937	0.161781	0.92371	-0.966172	6.71291	7.63662	5.74674	25	10	25	9	41	15
ABPP	A0A0A0MRG2	APP	9.23549	9.75951	8.64771	8.2651	9.06364	8.44012	9.23175	7.47913	9.98413	8.94965	9.55654	9.50524	9.89863	9.83917	10.0267	8.20799	8.78011	8.78342	0.512819	0.0571942	0.455625	8.85567	9.36849	9.3113	0.557906	0.874028	0.760934	0.153045	0.681937	0.10018	0.888948	-3.95785	7.71301	8.60196	3.75516	34	1	27	1	36	1
Lamin-B1	P20700	LMNB1	13.0309	12.8325	12.8523	14.5056	14.8318	15.1764	13.0906	12.5504	12.0999	14.4027	14.1485	15.5037	13.9583	12.8954	12.7102	14.5177	15.3154	15.2384	-0.148676	-0.618433	0.469756	13.7682	13.6195	14.238	1.08183	1.27863	1.12693	0.649752	0.679854	1.1209	3.0299	4.27369	8.51873	11.5486	12.7924	49	23	27	13	50	21
Protein kinase C-binding protein 1	Q9ULU4	ZMYND8	11.0351	11.7738	11.2815	9.39774	10.6755	10.6676	11.5108	8.92621	10.9886	10.0327	9.90546	9.89535	11.1326	11.5573	10.6897	9.67962	10.2716	10.353	-0.886197	-0.552288	-0.333909	10.8553	9.9691	10.5214	0.804323	0.913184	0.66677	0.525784	0.679854	0.366532	NaN	NaN	NaN	NaN	NaN	2	2	2	2	10	6
Centrosomal protein of 85 kDa	Q6P2H3	CEP85	10.4966	9.99039	7.95611	8.363	9.88855	7.77709	9.27891	9.67805	7.23323	7.89464	9.36378	9.17774	10.6022	9.9471	8.36408	8.06043	10.3501	8.31646	0.102559	0.0727406	0.0298181	9.12577	9.22833	9.15559	1.18017	0.972659	1.14828	0.358526	0.679854	0.716699	NaN	NaN	NaN	NaN	NaN	5	2	NaN	NaN	5	2
Late secretory pathway protein AVL9 homolog	Q8NBF6	AVL9	7.21774	8.17567	8.79382	7.66555	8.7986	8.7937	8.29829	6.99435	7.82392	8.5472	7.86919	8.43258	6.90135	8.63172	6.75546	8.27421	7.86827	7.22591	-0.400946	0.536651	-0.937597	8.48469	8.08374	7.54709	0.678895	0.5718	0.765735	0.244888	0.679854	0.353596	NaN	NaN	NaN	NaN	NaN	3	1	NaN	NaN	6	2
Centromere/kinetochore protein zw10 homolog	O43264	ZW10	7.89869	8.22395	7.64623	6.78712	6.21605	5.60413	9.08722	9.44756	7.46889	5.82151	7.51057	7.97539	9.6549	9.83553	8.67405	6.47954	5.30034	6.17509	0.526299	0.166184	0.360116	7.21668	7.74298	7.57679	1.03035	1.30127	1.94438	0.818156	0.677781	0.126098	NaN	NaN	NaN	NaN	NaN	4	2	NaN	NaN	2	1
Target of Myb protein 1	O60784	TOM1	12.5412	12.5951	12.4961	12.7092	12.5552	12.1456	12.0463	12.5929	12.5065	12.9033	12.32	11.8958	12.4304	12.7274	12.7767	13.0401	12.3818	12.4841	-0.134959	-0.192473	0.0575147	12.5482	12.4132	12.6057	0.19122	0.37001	0.253494	0.600326	0.677781	1.65365	1.41767	2.02928	5.25815	6.67582	7.28744	15	6	14	4	16	6
Transcription termination factor 2	Q9UNY4	TTF2	9.66942	9.34512	8.17352	6.72124	7.56018	6.93267	8.90968	9.99492	7.81486	6.12145	7.27258	8.32508	9.82837	8.99232	8.07602	6.89057	7.08289	6.50966	0.203121	0.490516	-0.287395	7.86685	8.06997	7.57946	1.23023	1.33964	1.30861	0.00568285	0.677781	0.154282	NaN	NaN	NaN	NaN	NaN	4	3	NaN	NaN	1	1
Interferon-induced GTP-binding protein Mx2	P20592	MX2	9.72204	8.90238	9.28683	8.26697	8.89121	7.52058	9.55854	9.85566	11.1141	8.67126	9.04034	7.82356	10.4139	8.75091	9.39318	12.4461	8.55182	8.98959	0.402649	0.108055	0.294594	8.89679	9.29944	9.19138	0.777129	1.12227	1.473	0.987163	0.675718	0.199283	0.208891	0.0719881	11.344	11.5529	11.416	25	12	15	8	30	16
Serine/threonine-protein phosphatase 4 regulatory subunit 1	Q8TF05	PPP4R1	10.8085	10.8563	10.0918	9.52536	9.07876	9.61831	10.5903	11.2098	10.1799	9.14093	7.81333	9.32204	11.4922	11.1005	10.1941	9.26033	9.39429	9.65014	-0.104097	-0.171164	0.0670667	9.85507	9.75097	9.92214	0.723165	1.20969	0.928783	0.58838	0.675718	0.869666	0.367162	-3.94594	8.97851	9.34567	5.03257	7	4	3	2	3	2
Ribosomal protein L19	J3QR09	RPL19	10.2147	11.1075	10.356	8.65306	11.6666	10.1109	10.5105	11.7069	10.0547	8.11395	12.0303	12.6171	11.1706	10.4288	9.26325	8.15906	11.4269	8.91988	0.823328	1.26266	-0.439335	10.2853	11.1087	9.84601	1.02589	1.64214	1.31318	0.496209	0.675718	0.730487	-0.216006	-0.309076	12.3104	12.0944	12.0013	18	3	13	2	13	2
DNA-binding protein SATB1	Q01826	SATB1	10.9805	11.0274	10.0736	11.2006	11.4658	10.6929	10.7005	10.9606	8.57209	11.4011	11.0543	11.3992	10.2274	10.5885	8.97502	11.4007	11.6865	10.6678	0.00353193	0.379282	-0.375751	11.0039	11.0075	10.6282	0.481394	1.0677	0.95971	0.310691	0.675718	0.158641	2.22851	-1.2489	6.81506	9.04357	5.56616	14	6	9	3	21	9
26S proteasome regulatory subunit 4	P62191	PSMC1	13.3986	13.1072	12.3587	13.3861	13.7803	13.218	11.9742	13.4974	12.4305	13.5682	13.6388	13.5266	13.5722	12.8577	11.9976	13.3405	13.727	11.8957	0.209927	0.412879	-0.202952	13.3021	13.512	13.0991	0.474802	0.716215	0.794292	0.139063	0.675718	0.185752	-0.367537	-0.618342	10.07	9.70245	9.45164	37	11	29	8	34	10
Spectrin beta chain non-erythrocytic 1	Q01082	SPTBN1	13.6779	13.1627	7.94994	12.9601	12.4383	13.5767	12.3314	13.1182	8.60625	14.4681	13.3556	12.3889	13.8155	13.5215	7.78619	12.9494	12.8064	13.6254	-0.307865	-0.481892	0.174026	13.0614	12.7535	13.2354	2.17489	2.00501	2.30284	0.0619809	0.675718	0.0273344	NaN	NaN	NaN	NaN	NaN	27	41	NaN	NaN	32	51
Friend leukemia integration 1 transcription factor	Q01543	FLI1	12.011	12.3544	13.14	11.3726	12.092	12.4155	12.1281	11.6284	12.2438	11.2546	10.9927	11.3867	12.3758	12.5258	12.7996	11.5392	12.5714	12.5583	-0.715666	-1.03457	0.318903	12.2232	11.5075	12.5421	0.579685	0.495514	0.440764	1.53462	0.673664	1.84164	2.81389	3.20241	8.46891	11.2828	11.6713	13	3	18	5	25	7
2'-5' oligoadenylate synthase	A0A087X0V5	OAS2	7.09011	9.03708	8.48123	9.55207	9.95249	9.58671	8.71253	7.94298	8.23796	10.2088	11.103	9.68464	9.79377	9.87735	8.0446	9.79248	10.2764	9.74167	-0.0959911	-0.594538	0.498547	9.29458	9.19859	9.79312	1.04493	1.22783	0.780694	0.391474	0.673664	0.262013	NaN	NaN	NaN	NaN	NaN	4	2	NaN	NaN	11	6
40S ribosomal protein S20	P60866	RPS20	9.28529	8.93731	10.9818	9.06253	9.57943	9.23117	9.54701	10.223	10.9661	9.96708	9.96463	10.1243	6.86542	8.633	10.7353	9.74962	8.88001	8.65292	0.787436	1.2792	-0.491765	9.25823	10.0457	8.76646	0.751977	0.46935	1.29307	1.57675	0.67162	1.61439	0.0296297	-0.404114	10.9658	10.9954	10.5617	13	2	19	2	19	2
ATP-binding cassette sub-family F member 1	Q8NE71	ABCF1	12.2678	13.206	12.8366	12.5356	12.8883	12.7219	13.5108	12.9887	13.2554	12.6804	13.1255	13.3089	13.0336	13.0751	13.0535	12.4927	13.1093	12.8014	0.41115	0.146854	0.264295	12.7793	13.1904	13.0436	0.320475	0.287583	0.239563	0.9914	0.67162	1.11691	-0.314387	-0.13642	5.60357	5.28918	5.46715	28	15	8	5	28	17
60S ribosomal protein L17 (Fragment)	A0A087WXM6	RPL17	8.86586	7.48183	13.3678	12.1625	11.6059	12.3734	8.23914	6.84686	13.0728	12.3402	11.5886	12.5836	6.76741	6.58972	13.0318	12.1623	11.9023	12.3407	0.0801883	-0.0679221	0.14811	11.8842	11.9644	12.0323	2.28648	2.58935	2.9578	0.5867	0.67162	0.581699	-0.223409	-0.50808	13.8647	13.6413	13.3566	NaN	NaN	34	5	46	6
Rho family-interacting cell polarization regulator 2	Q9Y4F9	RIPOR2	7.29415	7.38046	10.0974	10.0967	9.56889	9.36862	6.2151	8.29591	8.1251	10.1307	9.26271	9.47509	8.12994	6.84904	8.85761	9.79518	8.33842	9.14287	-0.689443	0.181292	-0.870735	9.46875	8.77931	8.59802	1.29562	1.38219	1.01047	0.402305	0.67162	0.0457575	-1.00138	1.04363	8.70694	7.70556	9.75057	NaN	NaN	1	1	2	2
Lymphocyte cytosolic protein 2	Q13094	LCP2	11.0602	10.2838	11.0074	10.7363	10.7631	10.6815	10.6241	10.1966	11.0099	11.2215	11.0577	11.2913	10.789	10.9487	11.097	10.6332	11.1161	11.2682	0.284052	0.0109572	0.273095	10.7497	11.0338	11.0228	0.277385	0.415772	0.23362	0.391474	0.67162	0.164309	1.8361	4.20508	6.45027	8.28637	10.6554	23	10	17	8	24	9
Extended synaptotagmin-2	A0A499FIX8	ESYT2	7.25054	7.83466	12.9817	14.2076	14.3063	14.0118	6.85705	6.97381	12.2186	14.3817	15.0192	14.0399	7.31596	8.01324	12.3884	14.1101	13.8401	13.8754	-0.367505	0.0149875	-0.382492	13.4967	13.1292	13.1143	3.31001	3.73255	3.10917	0.310691	0.67162	0.00966114	-0.223525	-0.642099	11.3036	11.0801	10.6615	NaN	NaN	12	7	23	13
Serine/threonine-protein kinase 26	Q8NBY1	STK26	10.8874	11.4202	10.7142	10.0836	10.1243	10.4826	10.2467	11.0489	11.0231	10.3356	11.5215	10.782	10.2336	9.94533	10.8553	10.1723	10.5768	8.67465	0.304147	0.699612	-0.395465	10.5984	10.9026	10.203	0.504602	0.479615	0.758022	0.297569	0.67162	1.14813	4.46525	3.57725	5.01641	9.48166	8.59365	31	6	23	4	17	2
40S ribosomal protein S4 X isoform	P62701	RPS4X	12.5425	9.01895	12.9225	7.97177	11.4329	7.62432	10.3694	12.411	12.1145	7.92837	11.6058	10.5164	12.3815	10.3796	12.722	8.92555	11.3631	8.0202	0.835167	0.189725	0.645442	10.2259	11.0611	10.8714	2.34082	1.64203	1.8847	0.263604	0.67162	0.09691	-5.35231	-5.26855	16.6122	11.2599	11.3437	26	5	34	8	21	4
DNA-binding protein Ikaros	Q13422	IKZF1	10.6637	11.28	9.47968	10.6244	10.4262	11.5551	11.1139	13.1101	10.0908	9.57391	8.69658	9.48103	12.9256	11.2366	10.4973	10.7478	10.0168	11.9639	-0.81174	-1.15982	0.34808	10.6441	9.83234	10.9922	0.725785	1.57225	1.06349	0.20621	0.67162	0.673664	-1.11583	-1.43551	10.4466	9.33074	9.01106	19	6	18	6	22	7
Protein transport protein Sec24A	O95486	SEC24A	11.1911	9.68919	11.4811	11.6749	11.1119	11.2658	10.5438	10.8105	10.6402	11.4328	12.2223	11.5339	10.8674	9.54224	10.429	11.6641	11.4068	10.9238	-0.106809	0.226007	-0.332816	11.2285	11.1216	10.8956	0.706585	0.649077	0.755543	0.137869	0.67162	0.737549	-0.159953	-0.488691	8.40122	8.24127	7.91253	7	4	5	3	11	7
Proliferation-associated protein 2G4	Q9UQ80	PA2G4	14.9923	14.7701	13.9217	13.8024	14.1071	13.9302	14.3725	13.8099	14.0042	13.9949	13.7482	13.8466	13.8497	14.3336	13.8801	13.9753	13.8747	13.9571	-0.0978923	0.00214386	-0.100036	14.0186	13.9207	13.9186	0.500447	0.225199	0.180888	0.777284	0.669586	0.0385789	-1.07225	-1.10242	8.3583	7.28605	7.25588	44	13	41	12	62	18
Probable RNA-binding protein 23	Q86U06	RBM23	7.87922	7.95588	8.01282	5.76559	6.35826	5.43253	8.72247	9.11418	8.2283	4.70432	7.21286	7.32553	7.29811	8.98758	7.86029	8.0031	6.18069	6.99863	0.65818	0.197714	0.460466	7.11874	7.77692	7.5792	1.1871	1.58388	0.960266	0.764472	0.669586	0.00174066	NaN	NaN	NaN	NaN	NaN	5	1	NaN	NaN	3	1
Protein ERGIC-53	P49257	LMAN1	15.1697	15.0009	14.8013	15.0674	15.365	15.0961	15.2007	15.4324	14.4796	14.8689	15.5181	15.4086	15.162	14.9218	14.7542	14.7123	15.5137	14.6902	0.22287	0.466613	-0.243743	15.0817	15.3046	14.838	0.18633	0.403261	0.324129	0.227678	0.669586	0.60206	1.20812	-0.221381	5.94437	7.15249	5.72299	35	13	32	10	35	13
Targeting protein for Xklp2	Q9ULW0	TPX2	12.6886	11.1139	10.7581	11.6117	11.4171	11.9248	10.6668	10.8717	8.66669	11.7676	10.8935	11.5351	11.7427	11.5382	9.86573	11.074	11.5482	11.801	-0.631791	-0.660591	0.0288	11.5144	10.8826	11.5432	0.673511	1.09844	0.730032	1.08725	0.667562	0.928118	NaN	NaN	NaN	NaN	NaN	15	7	7	3	14	6
Cullin-associated NEDD8-dissociated protein 1	Q86VP6	CAND1	14.879	14.8182	14.8592	14.5726	13.3062	14.3585	14.7185	14.91	14.6369	14.4153	13.2613	13.6897	14.7595	14.7139	14.5939	14.6179	13.4039	13.5064	-0.169284	-0.0797653	-0.089519	14.6954	14.5261	14.6059	0.602862	0.65126	0.631758	0.90309	0.667562	0.0305841	-1.25307	0.366385	6.30547	5.05241	6.67186	21	21	15	14	24	21
Leucine-rich repeat protein SHOC-2	Q9UQ13	SHOC2	9.27275	8.81682	8.12956	10.2076	10.2831	11.5266	9.79526	9.5772	8.17679	12.0615	9.82544	11.4499	9.90928	9.3687	6.94677	11.9878	11.5111	11.9852	0.0701628	-0.899821	0.969984	9.74019	9.81035	10.7102	1.2135	1.39975	1.9707	0.614394	0.667562	0.130768	NaN	NaN	NaN	NaN	NaN	6	2	NaN	NaN	14	3
Centrosome-associated protein 350	Q5VT06	CEP350	10.9259	11.2271	7.80059	9.14616	9.65785	8.72918	10.9516	11.0369	7.88639	9.37678	9.57684	9.80022	10.7389	10.8988	5.61633	8.90632	9.65778	8.74015	0.286524	0.406481	-0.119956	9.40201	9.68853	9.28205	1.31216	1.16121	1.92538	0.453457	0.667562	0.939302	NaN	NaN	NaN	NaN	NaN	2	5	NaN	NaN	4	7
S-adenosylhomocysteine hydrolase-like protein 1	O43865	AHCYL1	11.481	11.2631	7.68845	10.4824	12.1389	11.0133	11.2839	11.969	7.65324	10.1998	11.803	11.219	11.8706	11.0922	6.80494	10.3265	12.031	10.408	0.113265	0.501386	-0.388121	11.1382	11.2515	10.7501	1.56266	1.61055	1.90938	0.0213631	0.667562	0.437707	NaN	NaN	NaN	NaN	NaN	9	3	NaN	NaN	10	4
TLE family member 5 (Fragment)	K7ELE3	TLE5	8.7574	8.56426	7.03254	9.16055	7.85156	9.05934	7.80639	7.42417	6.47492	8.89266	8.21412	7.73539	8.24149	6.75097	6.95989	8.51428	7.90833	9.39926	-0.889941	-0.304021	-0.58592	8.66083	7.77089	8.07491	0.81713	0.806981	0.992224	1.27737	0.665546	0.235077	NaN	NaN	NaN	NaN	NaN	NaN	NaN	6	1	6	1
Dynein assembly factor 5 axonemal	Q86Y56	DNAAF5	12.6431	12.1779	11.5073	9.58224	11.8001	9.33936	12.5129	13.1714	11.3639	12.0308	12.6266	12.2227	12.9762	11.3088	11.1779	9.56131	10.947	9.36931	0.71412	1.30539	-0.591267	11.6537	12.3678	11.0624	1.38339	0.61048	1.31846	1.10292	0.665546	1.36351	0.0430355	-0.752201	9.981	10.024	9.2288	14	8	4	3	18	10
Heme-binding protein 2	Q9Y5Z4	HEBP2	12.0329	12.3658	12.3523	10.5469	11.4418	10.3661	12.1479	12.2303	12.2661	10.5454	11.3965	10.8609	12.6605	12.1237	12.5874	11.3983	11.3203	10.487	0.0348392	0.0111871	0.0236521	11.7373	11.7722	11.761	0.889461	0.75326	0.845259	0.242604	0.665546	0.446117	-0.0496759	-0.567005	9.12745	9.07778	8.56045	14	2	14	2	14	2
Zinc finger MYM-type protein 2	Q9UBW7	ZMYM2	11.6406	9.26709	9.90674	10.0836	11.9279	10.7668	10.2575	11.9303	9.32771	10.429	11.9491	9.78496	12.3451	10.7132	10.2113	9.15601	12.0049	12.6803	-0.0819478	-1.0158	0.933856	10.4252	10.3432	11.3591	1.03903	1.09712	1.38142	0.00788851	0.665546	0.346787	-1.45281	-1.12852	8.96962	7.5168	7.84109	10	10	4	4	7	6
60S acidic ribosomal protein P0	P05388	RPLP0	14.5699	13.8758	9.15347	11.1698	14.168	11.2141	14.1368	15.0268	8.5729	12.0201	14.859	13.4467	14.7456	13.0293	7.18607	11.2517	13.3894	11.5303	1.24673	1.51191	-0.265176	12.545	13.7917	12.2798	2.16619	2.43369	2.62133	0.725842	0.66354	1.48017	NaN	NaN	NaN	NaN	NaN	37	7	NaN	NaN	31	6
C-type lectin domain family 2 member B	Q92478	CLEC2B	7.31225	7.1822	8.21272	7.47021	5.75977	9.06727	7.99084	6.31517	7.73464	7.87781	8.11795	9.44104	9.39637	8.93133	8.15837	7.69732	9.21359	7.65657	0.543094	-0.610523	1.15362	7.39123	7.93432	8.54485	1.10724	0.996903	0.770798	0.388277	0.66354	0.424812	NaN	NaN	NaN	NaN	NaN	27	2	NaN	NaN	19	2
Nuclear receptor-binding factor 2	Q96F24	NRBF2	11.5787	12.1635	11.8171	11.2121	11.1191	11.1536	12.1026	12.2707	12.357	10.8829	10.8436	11.2019	12.1204	12.1544	12.0614	10.9287	11.209	11.679	0.256845	-0.217978	0.474823	11.3954	11.6522	11.8702	0.423009	0.709895	0.519582	0.273273	0.66354	0.284833	NaN	NaN	NaN	NaN	NaN	9	2	9	2	18	3
Protein DDI1 homolog 2	Q5TDH0	DDI2	9.30567	8.15957	9.41626	7.57198	6.3358	7.55405	9.51106	8.62344	6.27559	6.90286	8.08582	7.18349	8.91462	8.32576	8.0221	5.99962	7.1914	6.64447	-0.231122	0.0278974	-0.25902	7.86577	7.63465	7.60675	1.17201	1.19903	1.09839	0.169411	0.66354	0.242604	NaN	NaN	NaN	NaN	NaN	6	2	NaN	NaN	4	1
Ubiquitin-protein ligase E3A	Q05086	UBE3A	12.9185	13.1851	12.9835	12.2014	11.7646	12.3024	13.324	13.3493	13.1087	12.0235	11.7352	12.4526	12.7317	13.3201	13.312	12.2805	11.8957	12.3871	0.170218	0.221245	-0.0510273	12.6104	12.7806	12.5594	0.552498	0.695776	0.577657	0.61261	0.661543	0.0296531	0.0545874	-0.83287	9.21774	9.27233	8.38487	26	16	21	12	26	16
SR-related and CTD-associated factor 4	O95104	SCAF4	11.226	10.6825	11.2929	10.8308	12.9398	11.8213	11.1259	11.3586	10.065	11.6066	13.5555	12.7484	11.7109	10.8159	11.1774	11.1784	12.9797	11.7496	0.223173	0.0379934	0.185179	11.2594	11.4826	11.4446	0.82504	1.23766	0.762834	0.352617	0.661543	0.163676	2.15618	0.167966	5.12487	7.28105	5.29283	5	2	6	3	8	4
Interferon-induced helicase C domain-containing protein 1	Q9BYX4	IFIH1	10.2882	10.401	9.77663	9.5508	10.4507	9.84027	11.9318	11.4779	11.6628	9.64944	10.7028	9.7233	9.89238	10.4217	9.98897	9.70998	9.65835	9.04906	1.02612	1.28917	-0.263046	10.0642	11.0903	9.80118	0.376398	0.995715	0.452071	1.17198	0.659556	1.78252	0.984612	0.635893	8.74123	9.72584	9.37712	17	13	9	8	25	18
Importin subunit beta-1	Q14974	KPNB1	14.6687	14.5883	14.151	13.3294	14.1089	13.9881	14.4796	14.5158	13.9554	12.8045	14.0608	14.2723	13.9879	14.0925	14.1569	13.3137	14.474	13.364	0.0365891	0.126326	-0.0897365	14.1299	14.1665	14.0402	0.482038	0.633053	0.462873	0.524329	0.657577	0.194499	1.04123	-0.232962	11.4649	12.5061	11.2319	28	17	22	13	29	18
Insulin-like growth factor 2 mRNA-binding protein 2	Q9Y6M1	IGF2BP2	11.3334	12.3833	12.5675	11.1395	12.0129	10.8979	16.3057	12.0165	12.2262	11.1711	12.4154	11.3593	12.2713	17.0404	12.2248	11.0848	12.7479	11.2523	0.448227	-0.126716	0.574943	11.6731	12.1214	12.2481	0.693711	1.88818	2.18749	0.455932	0.657577	0.0560111	-0.676452	0.0050106	8.85412	8.17767	8.85913	15	6	14	5	17	7
Pleckstrin homology domain-containing family O member 2	Q8TD55	PLEKHO2	11.0235	11.0587	8.19668	11.5269	11.6235	11.6602	10.8042	10.1261	10.2478	11.8135	11.6267	12.7637	11.6487	10.6155	9.2543	11.6691	11.9664	11.7035	-0.0773401	-0.443428	0.366088	11.2928	11.2154	11.6589	1.32866	1.02125	1.03634	0.381952	0.657577	0.0979971	-0.180984	0.631389	8.78676	8.60578	9.41815	14	4	9	3	19	6
RalA-binding protein 1	Q15311	RALBP1	10.4115	10.5727	7.37313	9.91715	9.80324	10.4149	9.36236	11.1281	8.6731	10.5787	10.557	9.44079	9.36146	11.0728	7.54558	9.57342	9.3786	9.49647	-0.165444	0.561349	-0.726794	10.1643	9.99889	9.43754	1.20306	0.93662	1.12056	0.20412	0.655608	1.11464	NaN	NaN	NaN	NaN	NaN	6	3	NaN	NaN	6	3
High density lipoprotein binding protein (Vigilin) isoform CRA_a	A0A024R4E5	HDLBP	14.4062	14.3151	14.2854	13.8109	13.426	13.9637	14.226	14.7085	14.7741	14.0183	13.4937	14.1773	13.9325	14.7952	14.5639	13.994	13.9874	14.185	0.0770955	0.112175	-0.0350795	14.1246	14.2017	14.0895	0.375545	0.472147	0.356367	1.01547	0.653647	0.0301184	NaN	NaN	NaN	NaN	NaN	36	35	26	24	34	36
Golgi phosphoprotein 3	Q9H4A6	GOLPH3	10.2712	9.75315	9.7319	6.82718	11.698	7.2406	9.66865	11.1278	9.3051	9.55021	11.9176	10.1768	11.3346	10.0716	9.79271	7.78542	10.7651	8.791	0.180202	-0.00942707	0.18963	9.74252	9.92273	9.93215	1.867	1.02638	1.29811	0.787812	0.653647	0.432974	-2.02602	-1.43371	6.98403	4.95801	5.55032	31	4	19	2	19	2
V-type proton ATPase subunit G 1	O75348	ATP6V1G1	6.71617	9.90011	10.156	8.93198	7.04927	7.36877	9.4	10.2439	10.1935	9.51254	4.98007	7.64261	8.80177	8.90485	10.9998	9.40363	7.0212	8.60966	1.3059	0.602964	0.702936	8.15037	9.45627	8.85331	1.50513	2.03528	1.28587	0.194499	0.651695	0.237321	-0.407557	-0.199327	9.46993	9.06237	9.2706	31	3	29	2	19	1
COP9 signalosome complex subunit 7b	J3KQ34	COPS7B	9.41707	10.2864	8.02656	9.36501	8.46561	9.94802	10.4579	10.2076	7.77443	7.82572	6.71866	7.5935	9.30709	7.68285	7.90585	9.09908	8.42227	9.68729	-1.59097	-0.960604	-0.630362	9.39104	7.80008	8.76068	0.861934	1.52942	0.805411	0.759451	0.649752	0.128427	NaN	NaN	NaN	NaN	NaN	8	1	NaN	NaN	8	1
ADP-dependent glucokinase	Q9BRR6	ADPGK	13.1735	13.2884	12.9719	11.8794	13.4436	12.683	13.2368	13.1779	13.1817	12.0638	12.9256	14.1455	13.053	13.0412	13.5421	13.6424	13.4489	13.236	0.107141	-0.162637	0.269779	13.0727	13.1798	13.3425	0.56828	0.667211	0.255186	0.332547	0.649752	0.240332	0.0834522	-0.64942	8.70898	8.79243	8.05956	27	7	27	7	27	7
Ras-related protein Rab-10	P61026	RAB10	12.5042	13.2067	12.7836	12.6722	12.812	13.0198	13.36	11.9972	13.1807	13.2558	13.4017	12.9099	12.902	13.3496	12.9	12.6364	12.7338	13.0557	0.420424	0.31721	0.103214	12.7978	13.2182	12.901	0.249537	0.529316	0.252284	0.239578	0.649752	0.102923	-0.214677	-0.032855	8.22992	8.01525	8.19707	32	3	32	3	39	5
DnaJ homolog subfamily C member 13	O75165	DNAJC13	11.3818	11.0889	11.4741	10.5883	10.5495	11.1247	10.8911	11.5576	10.9004	10.1919	10.1131	10.9133	11.663	10.7242	11.1805	10.3919	10.422	11.0541	-0.211054	0.0066061	-0.21766	11.1068	10.8958	10.8892	0.389675	0.53623	0.490312	0.850781	0.647817	0.274088	NaN	NaN	NaN	NaN	NaN	5	7	4	5	5	7
Destrin	P60981	DSTN	12.0635	13.0419	13.6369	10.8437	11.7591	11.2058	13.2184	11.4953	13.5665	10.5736	11.8171	12.1424	13.4054	13.2012	13.7665	11.8801	11.6965	10.8522	0.0684309	-0.560933	0.629364	11.9113	11.9797	12.5407	1.07183	1.11099	1.15361	0.0381045	0.647817	0.316953	-0.386127	-0.903618	11.4745	11.0884	10.5709	20	3	30	4	20	3
Probable ATP-dependent RNA helicase DDX10	Q13206	DDX10	11.0669	11.5885	10.8694	9.02104	10.3308	9.10562	11.9054	11.5115	11.0459	9.49821	11.0831	9.41183	12.0756	11.4975	10.6541	9.62589	10.1684	9.6865	0.464438	0.653262	-0.188824	10.6001	11.0645	10.4113	1.06115	1.046	0.995354	1.4698	0.645892	0.276544	0.587733	-0.387194	9.36052	9.94825	8.97332	11	7	6	4	13	8
Mitochondrial import inner membrane translocase subunit Tim9	Q9Y5J7	TIMM9	11.2747	11.1225	11.528	10.705	10.3502	11.1965	10.8842	10.6619	10.2004	10.5039	10.39	10.3822	10.6046	9.40325	11.2145	10.4777	10.864	11.0936	-0.712552	-0.287399	-0.425153	11.1595	10.4469	10.7343	0.427056	0.240609	0.653856	1.34679	0.645892	0.116907	NaN	NaN	NaN	NaN	NaN	35	2	35	2	35	2
Pyridoxal kinase	F2Z2Y4	PDXK	12.1762	11.5681	12.4522	10.1988	9.67601	10.807	11.6115	12.4007	12.2154	10.703	11.7545	11.1795	12.5158	11.0195	12.7999	10.7387	12.0156	11.0335	0.49548	0.158481	0.336999	11.1875	11.683	11.5245	1.10621	0.634624	0.872408	0.610834	0.645892	0.0462403	NaN	NaN	NaN	NaN	NaN	17	3	17	3	25	4
Apolipoprotein L3	O95236	APOL3	7.10949	7.38393	5.53779	9.53999	9.7354	9.02273	6.16903	7.71836	9.18651	9.27396	9.6228	9.29918	7.84414	8.36231	8.74201	10.043	9.1519	8.72734	1.0269	0.495561	0.531342	8.20333	9.23024	8.73467	1.65204	1.34178	0.745921	0.308919	0.645892	0.297569	0.639823	2.06155	7.88417	8.52399	9.94572	NaN	NaN	8	3	9	3
HLA class I histocompatibility antigen A alpha chain	A0A1W2PS24	HLA-A	8.59528	7.9145	12.1228	10.7741	9.97398	9.77307	8.34755	7.03418	11.9807	11.2374	9.38174	11.6662	8.49156	7.08783	12.4151	10.4642	10.0291	9.33606	0.436035	0.626959	-0.190924	9.87353	10.3096	9.6826	1.50738	2.00593	1.8142	0.0716041	0.645892	0.275724	0.195971	-0.145624	6.92908	7.12505	6.78346	NaN	NaN	61	5	69	6
Chromobox protein homolog 1	P83916	CBX1	12.4837	12.664	8.12329	11.1798	12.128	11.4669	12.7088	12.6463	7.76013	10.1891	11.117	11.4596	12.7977	12.331	7.44702	10.7306	12.1056	11.4347	-0.509128	-0.481874	-0.0272536	11.7974	11.2883	11.7702	1.67756	1.8443	1.94892	0.806875	0.643974	0.320572	NaN	NaN	NaN	NaN	NaN	29	4	NaN	NaN	40	4
Plakophilin-1	Q13835	PKP1	9.99025	10.1067	12.1323	10.4307	8.68608	10.3502	10.7178	11.1015	11.1481	10.5917	8.91415	11.2697	9.97126	10.1923	12.3429	10.736	10.8575	10.427	0.68122	0.328161	0.353059	10.2284	10.9096	10.5815	1.10574	0.877841	0.84508	0.511449	0.643974	0.0963675	-0.946307	-0.918107	13.7113	12.765	12.7932	24	16	28	17	7	4
Splicing factor ESS-2 homolog	Q96DF8	ESS2	11.965	12.234	11.7863	11.9026	11.0698	11.4286	11.9894	11.1595	11.9722	12.1696	12.2589	12.5352	13.2582	11.7888	11.5067	11.9538	12.7461	12.0433	0.235067	0.0809898	0.154078	11.8445	12.0795	11.9985	0.416882	0.466562	0.655955	0.356547	0.643974	0.28735	1.35045	0.822248	5.90581	7.25626	6.72806	23	6	10	3	23	7
UTP--glucose-1-phosphate uridylyltransferase	Q16851	UGP2	12.6512	13.0855	7.61793	13.8516	13.4912	14.1237	13.0593	13.1278	8.08666	13.9107	13.1341	13.7545	12.9185	13.3697	7.4075	13.919	13.7474	14.1227	-0.157478	-0.427639	0.270161	13.2884	13.1309	13.5585	2.43478	2.1977	2.57016	0.104577	0.643974	0.139662	NaN	NaN	NaN	NaN	NaN	19	6	NaN	NaN	21	7
Mitogen-activated protein kinase kinase kinase 7	O43318	MAP3K7	11.1632	11.6611	12.5779	9.77048	11.1521	9.53064	12.0786	11.8464	12.237	10.8846	11.1943	11.3867	11.517	11.5859	12.3679	11.3618	10.8606	11.1269	0.458906	0.177151	0.281755	11.1577	11.6166	11.4394	1.15274	0.532398	0.51432	0.931814	0.642065	0.378824	0.0237484	-2.22717	10.2348	10.2586	8.00764	6	3	6	3	6	3
Rho GTPase-activating protein 1	Q07960	ARHGAP1	13.4882	13.4784	11.1579	11.4244	12.3198	12.0735	13.3595	12.5407	11.0577	11.4843	12.0323	12.4175	13.7397	13.3752	11.1399	11.6581	12.253	12.6314	0.0282507	-0.217318	0.245568	12.1966	12.2249	12.4422	0.991967	0.816957	0.993251	0.437707	0.642065	1.45593	0.0990629	-2.60597	7.43388	7.53294	4.82791	16	6	13	4	22	7
Cystatin-F	O76096	CST7	9.3144	8.80223	7.72506	6.24405	8.43012	8.09703	9.03367	7.97487	8.1877	7.08714	7.65592	7.52716	8.29939	8.12964	7.98043	7.01501	7.79058	6.5225	-0.448176	-0.070102	-0.378074	8.26357	7.8154	7.8855	1.06414	0.668156	0.700112	0.276544	0.642065	0.69897	NaN	NaN	NaN	NaN	NaN	14	2	8	1	8	1
DNA replication licensing factor MCM2	P49736	MCM2	12.6408	12.9873	12.7726	11.9035	12.054	11.8107	13.0623	12.2654	12.5201	12.9457	11.8032	12.7421	12.8907	12.6677	12.5025	12.7013	12.4039	12.8462	0.283704	-0.0534425	0.337146	12.3474	12.6311	12.6845	0.499287	0.468056	0.189517	0.273273	0.642065	0.352617	0.415721	-0.625008	10.2437	10.6594	9.61864	23	16	15	10	21	14
AT-rich interactive domain-containing protein 4B	Q4LE39	ARID4B	10.722	10.6364	9.09882	9.60696	10.6708	9.43382	10.9718	10.3338	9.37654	10.0983	10.9099	10.8977	11.035	10.7531	9.30321	9.44423	10.8912	9.36091	0.494059	0.51708	-0.0230212	10.1217	10.6158	10.0987	0.729223	0.627959	0.840484	0.821023	0.640164	0.468521	-1.91103	-1.58112	7.7451	5.83407	6.16398	11	9	3	2	10	10
Transcription regulator protein BACH2	Q9BYV9	BACH2	5.84222	6.70363	8.69365	5.76824	7.02637	5.58478	8.08332	7.90225	7.11137	7.0936	6.78333	7.55987	8.06048	6.00259	8.19142	6.97407	7.49273	6.59582	1.0627	0.102221	0.960477	6.27293	7.33562	7.2334	1.1724	0.509753	0.855174	0.642065	0.640164	0.174574	NaN	NaN	NaN	NaN	NaN	2	1	NaN	NaN	3	2
DNA topoisomerase 2-beta	Q02880	TOP2B	11.7338	11.3884	12.8261	9.85298	13.0155	10.1631	11.2223	11.5131	11.7914	9.80069	12.2844	11.0723	10.7499	11.1846	13.1973	9.82509	12.5147	9.97742	-0.193414	0.400445	-0.593859	11.5611	11.3677	10.9672	1.31319	0.843751	1.36346	0.316953	0.640164	0.0390538	0.209303	0.163205	8.66035	8.86966	8.82356	20	4	7	7	22	4
Cytochrome b-c1 complex subunit 7	P14927	UQCRB	12.7503	11.998	10.2804	10.0572	11.6165	9.55495	11.7132	13.1782	7.46951	10.0001	11.9498	10.3165	13.2784	12.7226	10.2342	10.4725	11.0334	10.2082	0.0663981	0.261906	-0.195508	10.9485	11.0149	10.753	1.25885	1.98859	1.34297	0.175874	0.640164	0.430626	NaN	NaN	NaN	NaN	NaN	34	4	12	1	33	3
Sorting nexin-12	Q9UMY4	SNX12	9.25611	10.074	9.75502	8.12397	9.47923	8.64692	9.99365	8.11489	9.68498	7.55796	10.6503	9.2584	9.6776	9.51818	9.15636	8.53021	8.69808	7.79896	0.104014	0.544468	-0.440454	9.36767	9.47169	8.92722	0.723016	1.17005	0.698894	0.00877392	0.640164	0.232844	0.802282	4.19442	4.57095	5.37323	8.76537	12	1	15	2	21	2
Ran-binding protein 6	O60518	RANBP6	10.0982	10.3524	12.1895	10.8434	10.5725	10.7287	10.2021	10.1042	11.938	11.392	10.3337	9.79627	10.0128	9.95473	11.6519	11.2832	10.5067	9.85247	-0.382679	0.00818491	-0.390864	10.6506	10.2679	10.2597	0.732456	0.840701	0.759332	0.363512	0.638272	0.55752	NaN	NaN	NaN	NaN	NaN	4	2	4	2	8	5
Cyclin-dependent kinase 12	Q9NYV4	CDK12	9.0119	9.49553	7.41066	9.39943	9.99831	9.73254	9.64138	9.11059	8.17828	9.81754	9.41335	9.894	9.36109	9.56108	8.46353	9.5171	10.0369	9.55536	0.0798869	-0.00885916	0.0887461	9.44748	9.52737	9.53623	0.925342	0.63771	0.518918	0.31158	0.638272	0.158641	NaN	NaN	NaN	NaN	NaN	3	2	NaN	NaN	7	4
eIF-2-alpha kinase activator GCN1	Q92616	GCN1	11.6927	11.7685	11.7313	11.0104	10.4017	11.0383	11.4013	11.1902	10.9843	10.7339	9.61373	10.6136	11.7805	11.7545	10.9141	10.9062	10.562	10.2675	-0.506419	-0.0510449	-0.455374	11.3655	10.8591	10.9101	0.550435	0.629702	0.619269	2.63451	0.636388	0.69037	NaN	NaN	NaN	NaN	NaN	6	11	4	7	8	14
Beta-catenin-like protein 1	Q8WYA6	CTNNBL1	8.61427	8.45154	8.80845	8.87964	10.6856	9.01416	8.55409	9.30122	8.4229	8.83955	10.5386	10.1684	9.70653	7.53605	7.56852	7.76248	10.282	8.72972	0.226341	0.824284	-0.597943	8.84404	9.07039	8.2461	0.813388	0.874739	1.1805	0.390406	0.636388	0.798603	NaN	NaN	NaN	NaN	NaN	3	2	NaN	NaN	6	2
Anoctamin-6	Q4KMQ2	ANO6	11.6853	10.3504	7.78117	11.2627	13.4912	12.691	11.6287	11.8697	6.69216	10.7521	12.9169	12.8197	12.3235	11.8065	8.20181	11.0818	13.3834	12.5828	0.275195	-0.315778	0.590973	11.474	11.7492	12.065	2.00608	2.30995	1.81772	0.0958256	0.636388	0.866461	NaN	NaN	NaN	NaN	NaN	10	5	NaN	NaN	12	7
m7GpppN-mRNA hydrolase	Q8IU60	DCP2	10.38	11.1421	8.17714	10.3732	10.6243	11.1145	10.7067	10.7536	8.05509	10.2866	9.63958	10.7363	10.6107	9.68457	5.81645	10.4899	10.8471	10.7786	-0.00556946	-0.0536885	0.0481191	10.5022	10.4966	10.5503	1.09508	1.05819	1.9501	0.730487	0.634512	0.274088	NaN	NaN	NaN	NaN	NaN	4	1	NaN	NaN	8	2
Far upstream element-binding protein 2	Q92945	KHSRP	15.8782	15.858	15.9837	15.4188	15.1816	15.2178	15.8619	15.1939	15.9779	15.6386	15.0126	14.6611	16.0293	15.7713	15.9315	15.6327	15.2346	15.3286	-0.222099	-0.285665	0.0635657	15.6384	15.4163	15.702	0.359049	0.518138	0.320592	0.665546	0.634512	1.08725	0.0425377	-0.787587	10.7322	10.7747	9.94458	44	20	37	16	47	21
Valine--tRNA ligase	P26640	VARS1	13.1901	13.2106	12.9924	13.7438	14.2761	13.8261	13.1316	13.6736	13.2416	13.5805	13.9732	14.109	13.5923	14.0278	13.5139	13.5948	14.2827	13.6064	0.149855	0.0264688	0.123386	13.4772	13.6271	13.6006	0.489056	0.387306	0.311101	0.262013	0.634512	0.465974	1.21932	-0.656981	7.20711	8.42643	6.55013	22	20	13	11	20	18
Phosphatidylinositol 5-phosphate 4-kinase type-2 gamma	Q8TBX8	PIP4K2C	11.9667	11.604	11.7667	10.8308	11.3817	11.3883	11.5465	11.9393	11.5259	10.6141	11.5705	11.4088	12.3936	11.6668	11.6978	10.8932	11.6559	11.3011	0.0399933	-0.125183	0.165176	11.4962	11.5362	11.6613	0.393316	0.44	0.497148	0.183759	0.634512	0.4698	1.5633	0.811899	4.4588	6.0221	5.2707	7	2	7	2	7	2
Probable ATP-dependent RNA helicase DDX49	Q9Y6V7	DDX49	11.1662	10.0566	9.98513	8.87931	10.3809	10.9994	10.4472	11.1909	9.67509	8.56278	11.2223	10.3046	11.2552	9.85719	10.095	10.9929	11.0205	11.0756	0.157117	-0.630797	0.787915	10.2188	10.3759	11.0067	0.825144	1.00479	0.585258	0.0109954	0.634512	0.413413	1.28111	1.27574	6.7028	7.98391	7.97854	4	2	4	2	8	3
Thioredoxin reductase 1 cytoplasmic	A0A087WSY9	TXNRD1	7.22615	7.64137	14.3017	13.9459	12.6833	13.1536	6.81528	7.82997	14.7288	14.3873	13.5333	13.6594	8.01398	7.42945	14.2415	14.2558	12.9126	13.2524	0.677915	0.513889	0.164025	12.9185	13.5964	13.0825	3.19753	3.53097	3.12072	0.954677	0.630784	0.200659	-0.998579	2.72811	6.15003	5.15145	8.87814	NaN	NaN	35	14	45	17
Non-specific serine/threonine protein kinase	B3KNX7	PAK1	6.7237	7.08513	8.18026	8.5763	7.71425	8.10282	9.04278	10.37	8.19325	7.67941	10.0966	8.46115	9.3978	8.71256	8.37162	7.01625	9.18621	8.55044	0.843436	0.120466	0.72297	7.90853	8.75197	8.6315	0.705224	1.07353	0.84065	0.910095	0.630784	0.636388	NaN	NaN	NaN	NaN	NaN	12	1	NaN	NaN	14	1
ATP-citrate synthase	P53396	ACLY	14.683	14.336	14.2308	13.4466	14.7581	14.5751	14.0048	14.6956	13.1015	13.1489	14.5982	14.7002	14.6445	13.7367	13.7334	13.4427	14.9383	14.5166	-0.154041	0.17483	-0.328871	14.4555	14.3015	14.1267	0.481222	0.755409	0.607108	0.625252	0.630784	0.199283	5.52224	1.5531	6.67807	12.2003	8.23117	37	29	25	20	38	32
1 4-alpha-glucan-branching enzyme	Q04446	GBE1	13.2237	13.6178	7.40985	13.1263	12.9166	14.0491	13.6421	12.9371	7.61652	13.2141	12.2553	13.392	13.2752	13.6736	8.521	12.9171	13.1982	14.2636	-0.0994191	-0.161146	0.0617266	13.175	13.0756	13.2367	2.47292	2.28386	2.07184	0.459671	0.630784	0.899629	NaN	NaN	NaN	NaN	NaN	27	13	NaN	NaN	27	14
5'-3' exoribonuclease 2	Q9H0D6	XRN2	12.5081	13.0239	12.6935	11.3754	11.5046	11.8304	13.3692	12.3956	13.0567	11.376	11.9434	11.4653	12.6192	13.2764	12.3611	11.3115	11.0381	10.9732	0.000245571	0.33317	-0.332924	12.1692	12.1695	11.8363	0.679084	0.824173	0.955721	0.193142	0.630784	0.571865	NaN	NaN	NaN	NaN	NaN	17	13	17	12	21	18
RNA-binding motif protein 42	K7EP90	RBM42	13.2151	13.0617	13.8814	11.9449	13.644	11.3692	12.6989	12.4812	13.769	12.0031	13.6628	13.4876	13.3288	13.0288	13.7367	12.0062	13.9587	12.1209	-0.0451608	-0.0855632	0.0404024	13.1384	13.0933	13.1788	0.988362	0.723926	0.815588	0.153663	0.630784	0.0145735	-0.0495343	-0.548961	5.24801	5.19848	4.69905	13	3	13	3	13	3
Protein ELYS	Q8WYP5	AHCTF1	12.4251	12.5894	10.4367	11.274	11.5996	11.4707	12.8718	12.829	10.2666	11.1343	11.7728	11.9237	12.8114	13.2528	11.0734	11.5722	11.6329	10.9349	0.313064	0.245717	0.067347	11.5352	11.8482	11.6025	0.791155	1.00184	0.943559	0.712198	0.628932	0.114074	2.69843	-1.05936	5.3319	8.03034	4.27254	9	13	3	4	12	15
REST corepressor 1	Q9UKL0	RCOR1	11.8648	11.887	12.6782	13.0817	12.9046	12.9065	12.0242	12.5969	12.1603	12.6717	14.1335	12.7504	12.0953	12.231	12.0947	12.396	12.8169	11.8878	-0.15711	0.471132	-0.628242	12.7914	12.6343	12.1631	0.540568	0.750162	0.323187	0.243364	0.628932	1.09691	0.605733	1.23476	6.72124	7.32697	7.956	16	6	13	5	26	9
DnaJ homolog subfamily C member 21	Q5F1R6	DNAJC21	9.6619	11.1013	10.4996	10.3264	10.2057	10.1675	11.1971	9.12159	10.197	9.0751	10.9454	10.1912	10.4501	10.9431	10.5368	10.1449	10.9102	10.3742	-0.0719738	-0.299377	0.227403	10.2661	10.1941	10.4935	0.471546	0.887805	0.312683	0.148742	0.628932	0.546682	7.28368	1.55254	3.7896	11.0733	5.34213	9	3	3	1	8	3
Telomeric repeat-binding factor 2-interacting protein 1	Q9NYB0	TERF2IP	13.2186	13.0596	12.7454	12.1849	11.6537	12.1922	12.4355	13.6841	12.4145	12.1668	11.4687	12.1474	12.8967	12.5416	12.8057	12.1484	11.9399	11.4804	-0.178137	-0.0543461	-0.123791	12.4688	12.2907	12.345	0.599953	0.725906	0.546712	0.266001	0.627088	0.111259	-0.141649	0.210461	10.5292	10.3876	10.7397	55	19	42	12	54	18
Prefoldin subunit 5	Q99471	PFDN5	10.99	12.7052	13.3207	13.1215	11.2125	12.6489	12.7326	12.5829	13.0975	12.9905	10.1885	12.3503	12.2764	12.4545	13.6146	13.1237	11.7157	12.6262	-0.0193143	0.117434	-0.136748	12.6771	12.6578	12.5403	0.989406	1.08052	0.664041	0.00833099	0.627088	0.501689	NaN	NaN	NaN	NaN	NaN	24	2	29	3	29	3
Collagen alpha-2(IX) chain	Q14055	COL9A2	9.97126	9.52109	9.21599	9.83259	7.475	7.97785	10.4631	11.0629	9.57867	8.74685	9.39744	8.60851	9.95932	8.87744	9.20965	7.94111	7.68475	7.77334	0.119515	1.07878	-0.95927	9.36854	9.48806	8.40927	1.032	0.961901	0.921696	0.712198	0.625252	1.82391	NaN	NaN	NaN	NaN	NaN	6	2	2	1	4	2
Cleavage and polyadenylation specificity factor subunit 3	Q9UKF6	CPSF3	9.04947	10.1058	6.86199	9.29749	9.27631	9.4384	9.94121	9.92431	7.86689	9.46506	8.8198	8.71685	9.76752	9.82804	7.07461	9.53415	9.61408	9.35012	-0.144474	-0.43169	0.287216	9.2869	9.14243	9.57412	1.10934	0.807868	1.05255	0.153663	0.625252	0.112946	NaN	NaN	NaN	NaN	NaN	6	3	NaN	NaN	4	2
Spermatogenesis-associated protein 5-like protein 1	Q9BVQ7	SPATA5L1	8.58131	8.95577	6.96961	9.61337	9.10714	9.62169	9.22523	8.8334	8.77322	9.85647	8.97106	9.39934	8.66601	9.00863	8.38781	9.89638	9.59861	9.27009	0.0666909	-0.0412121	0.107903	9.03145	9.09814	9.13936	0.9852	0.409135	0.566928	0.528708	0.623423	0.0798767	NaN	NaN	NaN	NaN	NaN	3	1	NaN	NaN	8	3
E3 ubiquitin-protein ligase TRIM13	O60858	TRIM13	8.19815	7.47357	8.70297	8.4345	9.53955	8.67592	7.96481	7.52647	10.7842	9.25607	8.25791	10.8722	9.15931	7.91481	10.2727	9.81057	9.04305	7.96399	0.201774	-0.344196	0.54597	8.55521	8.75699	9.10118	0.678479	1.4474	0.954001	0.485452	0.623423	0.0472076	-0.183234	-0.485411	7.47841	7.29517	6.99299	NaN	NaN	7	2	7	2
Monocarboxylate transporter 4	O15427	SLC16A3	14.3614	11.3059	9.19894	11.7329	10.281	12.1263	10.7293	14.0189	8.24982	11.541	9.91595	10.3437	13.1903	10.3814	9.80581	12.0462	10.1782	10.436	-0.982907	0.127802	-1.11071	11.5194	10.5365	10.4087	1.75799	1.91877	1.31865	0.347754	0.623423	0.0872467	NaN	NaN	NaN	NaN	NaN	6	2	3	1	6	2
60 kDa poly(U)-binding-splicing factor (Fragment)	A0A0J9YVP6	PUF60	13.4729	13.2077	8.27804	12.9569	13.4136	13.0454	13.5594	13.9831	7.23559	12.8367	13.2301	13.4916	13.7447	13.3151	8.03352	12.9331	14.0245	13.277	0.234298	0.0647616	0.169537	13.1265	13.3608	13.2961	2.02722	2.55312	2.2477	0.00833099	0.623423	0.291579	NaN	NaN	NaN	NaN	NaN	31	13	NaN	NaN	40	14
Protein disulfide-isomerase	P07237	P4HB	18.1898	18.2643	16.1444	17.0015	17.1854	17.2179	18.146	18.1095	16.081	17.1679	17.265	17.6271	18.1038	18.1277	16.29	17.1208	17.4286	17.4787	0.244404	-0.00758457	0.251988	17.2017	17.4461	17.4536	0.79488	0.764646	0.683844	0.332547	0.621602	0.176526	0.227379	0.0487776	12.5714	12.7988	12.6202	59	30	44	19	66	31
Origin recognition complex subunit 3	Q9UBD5	ORC3	9.54529	10.0519	7.69938	6.09666	4.17991	6.97246	9.02425	7.99994	7.82823	4.7741	4.84975	6.11693	8.67807	9.88411	8.07006	6.56712	5.926	9.34407	-0.363341	-1.40149	1.03815	7.33592	6.97258	8.37407	2.18958	1.77829	1.55814	0.793174	0.617983	1.27165	NaN	NaN	NaN	NaN	NaN	4	2	NaN	NaN	2	1
Activating signal cointegrator 1 complex subunit 2	Q9H1I8	ASCC2	10.6006	11.6179	7.81124	9.41627	11.9884	9.7974	11.0251	11.0741	7.99822	8.90944	9.76961	9.72848	10.9882	10.8523	7.09725	9.70304	10.3209	9.72955	-0.449938	-0.276189	-0.173749	10.199	9.74904	10.0252	1.5396	1.19627	1.42181	0.536107	0.617983	0.0438316	NaN	NaN	NaN	NaN	NaN	5	3	NaN	NaN	6	3
Calcineurin B homologous protein 3	Q96BS2	TESC	10.0616	9.44931	8.91166	10.016	9.57694	7.43421	7.73836	10.238	8.26012	9.33405	9.43883	8.98516	10.8975	9.25146	7.46107	9.06102	8.63681	7.44551	-0.353521	0.310692	-0.664213	9.51313	9.1596	8.84891	0.980125	0.891773	1.29035	0.170053	0.617983	0.109579	NaN	NaN	NaN	NaN	NaN	15	2	7	1	13	2
Gem-associated protein 4	I3L2C7	GEMIN4	9.81978	9.19229	7.69203	9.48812	9.48398	9.14438	8.94125	9.5156	7.53161	9.18391	9.68385	10.4662	8.70957	8.25371	8.00674	9.87994	8.95504	8.96884	0.0116196	0.517452	-0.505832	9.33813	9.34975	8.8323	0.748455	0.978281	0.65644	0.100727	0.617983	0.522879	NaN	NaN	NaN	NaN	NaN	4	3	NaN	NaN	4	4
PHD finger protein 14	A0A0U1RRH6	PHF14	10.5028	9.69153	8.17014	8.95855	10.5134	9.1533	7.44444	10.6729	8.03254	9.33669	10.5094	9.88078	9.98897	7.57984	8.73489	8.52814	10.8501	8.16471	0.186315	0.977215	-0.7909	9.42242	9.60873	8.63152	0.922093	1.32171	1.21693	0.113509	0.616185	0.159267	NaN	NaN	NaN	NaN	NaN	3	2	NaN	NaN	6	3
Carboxypeptidase M	P14384	CPM	10.3222	8.25148	7.14643	8.72758	10.2402	10.223	7.72846	10.0508	7.63326	8.58233	10.0641	9.86549	10.7717	8.23482	7.17825	9.04568	9.95498	10.7185	-0.2514	-0.276422	0.025022	9.47531	9.22391	9.50033	1.32014	1.15271	1.43571	0.102923	0.616185	0.195179	NaN	NaN	NaN	NaN	NaN	7	2	NaN	NaN	7	2
Chitinase domain-containing protein 1	Q9BWS9	CHID1	12.3095	13.1703	13.2452	9.86992	11.5954	9.08866	12.6017	12.2448	13.7226	9.65919	11.8484	11.2608	12.6649	12.5331	13.3593	10.865	11.8061	9.95459	0.0941973	-0.122951	0.217148	11.9524	12.0466	12.1696	1.72967	1.36857	1.26271	0.345823	0.614394	0.0259491	NaN	NaN	NaN	NaN	NaN	15	4	18	5	28	8
Probable ATP-dependent RNA helicase DDX52	Q9Y2R4	DDX52	11.4494	11.6315	11.9704	11.2472	10.0311	11.2246	11.3205	11.4172	12.0235	10.9147	10.4596	10.8107	11.3353	11.3382	12.0368	11.6091	10.6782	11.7837	-0.230712	-0.35606	0.125348	11.3483	11.1176	11.4736	0.661855	0.549599	0.469302	0.341989	0.614394	0.847712	NaN	NaN	NaN	NaN	NaN	15	5	8	3	16	5
40S ribosomal protein S8	P62241	RPS8	9.01581	8.16526	10.2991	9.84792	8.7951	7.50144	8.5203	8.07895	9.57291	9.31232	10.1543	8.71908	8.10905	9.33356	10.0065	12.7223	8.42715	13.0276	0.110247	-0.654314	0.76456	8.90545	9.0157	9.67001	1.03613	0.760817	2.12745	0.119186	0.614394	0.598599	0.503949	-0.160399	14.1524	14.6563	13.992	34	6	45	9	32	6
Serine/arginine repetitive matrix protein 2	Q9UQ35	SRRM2	13.7601	13.9702	12.6209	13.6553	13.2674	13.2712	13.896	13.3665	12.7495	13.5504	13.6862	13.0268	13.0907	13.8357	12.7217	13.5709	13.4581	12.782	-0.00481653	0.183977	-0.188794	13.4632	13.4584	13.2744	0.481162	0.426942	0.450002	0.114074	0.614394	0.336299	1.19949	1.35883	5.81709	7.01659	7.17592	11	20	7	11	15	27
Large subunit GTPase 1 homolog	Q9H089	LSG1	10.1997	10.404	10.7129	10.8526	10.9895	10.9143	9.52203	11.2538	8.42169	10.5119	11.3723	12.7463	10.3823	10.0174	10.7203	10.78	13.024	12.1972	0.10011	0.132661	-0.0325508	10.7827	10.8828	10.7502	0.312552	1.51899	1.16568	0.0241089	0.614394	0.444906	3.14615	1.68204	3.92552	7.07168	5.60757	9	5	3	2	11	6
N-alpha-acetyltransferase 50	E7EQ69	NAA50	8.93549	8.68587	7.97802	10.1739	10.6003	11.067	11.8849	11.4649	8.9134	10.9333	10.8489	10.5777	11.51	12.1098	8.66612	10.9287	9.46424	10.4723	1.33638	0.190578	1.1458	9.55471	10.8911	10.7005	1.21538	1.02399	1.28282	1.0575	0.61261	0.392545	NaN	NaN	NaN	NaN	NaN	36	7	16	2	55	9
Peptidyl-prolyl cis-trans isomerase A	P62937	PPIA	16.2814	16.2655	15.9036	15.124	15.8211	15.5221	16.1156	15.8018	15.8513	15.2737	15.9068	15.7412	14.8925	16.1937	15.8367	15.0444	15.6206	15.5743	-0.035779	0.229129	-0.264908	15.8623	15.8266	15.5974	0.445293	0.280052	0.487217	0.139063	0.61261	0.530178	0.292993	0.198029	15.4448	15.7377	15.6428	75	11	71	11	67	11
Serine/threonine-protein kinase Nek6	Q9HC98	NEK6	9.27617	9.0442	10.812	8.61442	9.49468	9.10876	8.85568	10.1468	9.96751	6.51015	8.78113	8.93514	9.03719	8.08385	11.4531	8.10491	9.30729	8.65338	-0.297058	0.0501208	-0.347179	9.19246	8.89541	8.84529	0.754484	1.29738	1.24946	0.567031	0.610834	0.167491	1.50281	-0.490866	8.92261	10.4254	8.43175	11	1	11	1	11	1
Vitamin K-dependent protein S	A0A3B3ISJ1	PROS1	10.9327	10.969	8.29771	9.97771	10.6366	10.4645	10.4646	10.8311	7.45303	9.6143	10.5143	11.3307	10.8488	11.1771	6.69175	9.93983	10.4585	10.0759	-0.0611014	0.222289	-0.283391	10.5506	10.4895	10.2672	1.00556	1.38352	1.62242	0.316953	0.610834	0.242604	NaN	NaN	NaN	NaN	NaN	9	4	NaN	NaN	7	3
Paired amphipathic helix protein Sin3b	O75182	SIN3B	8.39099	7.54653	9.32909	8.15355	7.48333	7.0227	7.97791	7.16755	8.91998	8.6708	7.39806	9.20401	8.66293	7.12607	7.32399	7.18745	7.92724	6.79779	0.474313	1.06863	-0.59432	7.85004	8.32435	7.25572	0.820939	0.837048	0.677707	0.224754	0.610834	0.643974	NaN	NaN	NaN	NaN	NaN	1	1	NaN	NaN	1	1
Cell division cycle protein 20 homolog	Q12834	CDC20	11.6033	11.592	12.0092	10.5562	11.1323	11.026	11.2102	11.3257	11.7244	10.1248	11.2733	11.2556	11.7145	11.51	11.7654	10.8723	11.5746	11.3288	-0.0977263	-0.277838	0.180111	11.3622	11.2644	11.5423	0.516571	0.537008	0.327496	0.688246	0.609065	1.4023	NaN	NaN	NaN	NaN	NaN	17	5	10	3	22	6
Eukaryotic translation initiation factor 3 subunit C	Q99613	EIF3C	14.4973	13.8357	11.1644	9.75712	11.4182	9.93536	13.9252	14.614	10.9737	9.518	11.0737	10.7653	13.3763	13.4676	11.4107	10.4191	14.7079	13.3857	-0.267594	-2.35728	2.08968	11.2913	11.0237	13.381	1.98056	1.99613	1.57223	0.0624821	0.609065	0.607303	-1.35441	-0.331391	11.3101	9.95569	10.9787	21	16	16	11	22	17
Glycylpeptide N-tetradecanoyltransferase 1	P30419	NMT1	13.2928	13.4668	13.0272	12.1346	12.4291	12.7869	13.0056	12.7942	12.7514	11.9834	12.0822	12.9781	12.4167	12.7304	12.7834	12.1856	13.0744	12.0607	-0.134243	0.199254	-0.333497	12.907	12.7728	12.5736	0.510026	0.450852	0.387682	1.12494	0.607303	0.075204	NaN	NaN	NaN	NaN	NaN	19	7	12	5	24	9
Proteasome assembly chaperone 2 (Fragment)	V9GZ55	PSMG2	9.54878	6.41856	9.6719	7.56003	7.1643	8.15997	10.0221	8.72931	9.86964	8.01642	6.43491	8.12516	8.95402	9.52331	9.45998	8.35438	7.75796	8.62629	0.567235	-0.362922	0.930158	7.86	8.42723	8.79016	1.30895	1.33249	0.677424	0.480172	0.607303	0.289037	NaN	NaN	NaN	NaN	NaN	6	1	6	1	6	1
26S proteasome regulatory subunit 10B	A0A087X2I1	PSMC6	13.2999	13.0602	12.2219	11.1923	13.8117	10.7984	13.1406	13.5296	12.2505	10.951	13.0733	12.0037	13.2039	12.6182	12.3909	10.9224	13.2329	10.9946	0.0208211	0.157331	-0.136509	12.6411	12.6619	12.5046	1.2078	0.949383	1.03602	0.127844	0.607303	0.542118	-13.1792	-12.2993	17.935	4.75585	5.63575	38	10	29	7	40	10
EPM2A-interacting protein 1	Q7L775	EPM2AIP1	9.42763	8.87778	8.4843	9.22147	7.76301	8.23127	9.38221	8.42068	8.28951	8.8744	7.97292	7.8658	9.19283	9.0691	9.03042	9.15987	8.27001	8.28249	-0.325943	-0.694665	0.368722	8.68104	8.35509	9.04976	0.627829	0.573201	0.436132	0.978811	0.605548	1.38195	NaN	NaN	NaN	NaN	NaN	3	1	3	1	3	1
Malate dehydrogenase	A0A5K1VW95	MDH1	8.41133	6.78901	13.81	14.4838	14.1759	14.2575	7.04227	7.83271	13.2306	14.2877	14.0077	14.2544	7.92442	7.66509	13.7646	14.683	14.678	14.7436	-0.37377	-0.602133	0.228363	13.9929	13.6191	14.2213	3.44406	3.39133	3.46578	0.268411	0.605548	1.63639	2.55666	4.13528	8.1036	10.6603	12.2389	NaN	NaN	36	10	33	9
Transcription elongation factor A protein 1	P23193	TCEA1	11.194	11.4196	7.06149	9.60461	10.4831	9.77579	11.7733	11.3052	7.2024	9.49557	9.63467	10.0391	11.1702	10.4133	6.89064	10.0275	10.3667	8.97777	-0.29259	-0.36021	0.0676203	10.1295	9.83686	10.1971	1.57988	1.61329	1.52415	0.0254883	0.605548	0.377786	NaN	NaN	NaN	NaN	NaN	24	7	NaN	NaN	30	7
DnaJ homolog subfamily A member 4	Q8WW22	DNAJA4	11.5835	11.6121	12.5337	11.4579	12.0134	11.5344	11.953	12.4024	12.822	12.1611	12.4552	12.0865	11.6915	11.484	12.6306	11.3633	11.7842	10.8384	0.683952	0.694023	-0.0100708	11.5978	12.2817	11.5877	0.413029	0.313455	0.591227	2.91721	0.603801	2.05159	NaN	NaN	NaN	NaN	NaN	20	5	15	4	25	6
Ribosomal RNA processing protein 1 homolog A	P56182	RRP1	7.72918	9.0943	8.47318	9.21936	10.8279	9.8697	7.93645	8.26525	8.62308	8.49785	5.66058	6.68454	8.40101	7.43867	7.75969	8.45026	10.488	10.0748	-1.05598	-0.324782	-0.731196	9.15683	8.10085	8.42564	1.07719	1.18383	1.23982	0.89279	0.603801	0.540608	NaN	NaN	NaN	NaN	NaN	NaN	NaN	3	1	4	2
Core-binding factor subunit beta	A0A494C0A9	CBFB	12.3407	12.6492	11.824	10.9104	11.8535	11.3118	12.36	12.4078	11.1051	10.89	12.2346	11.3307	12.3975	11.744	11.3701	10.9772	11.6166	11.4799	-0.056119	0.234349	-0.290468	11.8388	11.7826	11.5483	0.63956	0.687888	0.471631	0.253366	0.603801	0.308919	-0.488221	-0.761175	10.0149	9.52664	9.25368	17	3	12	2	17	3
Spermidine synthase	P19623	SRM	8.39609	9.35898	11.4168	9.99718	11.2479	12.0807	9.74302	9.74008	11.009	9.4776	11.1502	11.8312	10.1999	9.55779	11.7756	10.4393	11.6141	11.433	-0.246551	-0.560133	0.313582	10.6226	10.376	10.9361	1.40269	0.964302	0.898932	0.0963675	0.603801	0.761954	0.561711	-0.748718	9.43941	10.0011	8.6907	31	5	28	6	29	6
Short coiled-coil protein	Q9UIL1	SCOC	8.94667	9.48244	6.93946	7.26557	7.58136	7.66888	9.16528	9.39983	8.67013	9.21868	6.77501	4.44778	8.15097	9.82281	7.21085	7.99667	7.91233	9.2075	1.29258	0.843888	0.448694	7.62512	8.91771	8.07382	1.00406	1.96739	0.954087	0.0150229	0.603801	0.175224	NaN	NaN	NaN	NaN	NaN	18	2	NaN	NaN	11	1
Angiotensinogen	P01019	AGT	8.7988	9.69281	6.80555	8.73098	9.10494	9.2737	9.07962	9.778	7.19574	9.40994	10.3552	9.57333	9.37734	8.56796	7.16259	9.97571	9.69406	10.2846	0.539766	-0.0440674	0.583834	8.95187	9.49163	9.5357	1.00711	1.08421	1.149	1.48413	0.60206	0.0634863	NaN	NaN	NaN	NaN	NaN	15	4	4	1	9	3
Fragile X mental retardation syndrome-related protein 2	P51116	FXR2	11.6113	12.3318	11.7717	12.1883	12.4537	12.4512	12.4519	12.2951	12.4589	12.0894	12.5685	12.3851	12.6729	12.4779	12.52	12.1527	12.6845	12.0207	0.158433	-0.0804634	0.238896	12.2601	12.4185	12.499	0.360384	0.166404	0.275001	0.665546	0.60206	0.213249	1.16301	0.548292	6.15792	7.32094	6.70621	20	7	14	5	20	7
SUMO-activating enzyme subunit 1	Q9UBE0	SAE1	12.9103	11.3974	12.4886	10.2258	13.0807	9.71906	12.3943	13.6528	12.3618	11.5729	12.8776	10.679	13.6462	10.6259	11.6964	9.99577	12.4789	9.54734	0.435066	1.21693	-0.781863	11.943	12.3781	11.1611	1.42534	1.03166	1.56672	0.659556	0.60206	0.769551	0.0978365	-0.919581	10.4624	10.5602	9.54282	37	8	27	5	43	8
Bromodomain-containing protein 4	O60885	BRD4	9.81508	10.3711	11.1041	10.4274	10.7901	10.8066	11.1944	9.33566	10.9962	10.1636	10.405	10.2784	11.4499	11.2951	10.3716	10.2841	12.8903	10.6196	-0.267019	-0.615616	0.348597	10.6088	10.3417	10.9574	0.451124	0.66181	0.977401	0.181774	0.60206	0.737549	0.0186095	-0.00800323	6.15791	6.17652	6.14991	5	4	5	4	8	7
DNA-directed RNA polymerase subunit beta	C9J2Y9	POLR2B	11.8253	11.5415	11.4723	10.7004	11.927	11.3787	11.4896	12.3412	11.2886	10.8283	10.736	11.4397	12.1978	12.1951	11.6663	11.272	11.376	11.5175	-0.142729	-0.227712	0.0849829	11.5069	11.3642	11.5919	0.433744	0.576709	0.40384	0.173277	0.60206	1.31876	-0.0402956	-4.19285	11.1548	11.1145	6.96197	11	9	5	5	14	11
WD repeat-containing protein 74	Q6RFH5	WDR74	7.84737	9.03838	11.4197	10.1331	10.2182	10.7055	7.50143	7.33805	10.977	10.4222	10.1261	10.5132	7.79758	6.91773	11.1765	10.1346	10.4174	10.215	0.0984435	0.0993133	-0.000869751	10.1757	10.2741	10.1748	1.27039	1.61965	1.68007	0.707744	0.600326	0.0974532	-2.16698	-2.1984	11.0918	8.92478	8.89336	NaN	NaN	12	3	23	6
Protein Hook homolog 3	Q86VS8	HOOK3	10.9712	10.9031	8.35892	11.0011	9.47334	10.1826	10.9989	11.2975	7.9659	10.2286	9.71841	10.3625	11.6474	11.2351	8.76364	10.0938	9.98954	11.3645	-0.247313	-0.3689	0.121587	10.5428	10.2955	10.6644	1.06139	1.18554	1.09937	0.107349	0.600326	1.10127	NaN	NaN	NaN	NaN	NaN	10	4	2	1	9	4
Serine/threonine-protein kinase 3	Q13188	STK3	10.4133	10.0782	11.5785	9.36536	10.3557	9.21035	10.8782	11.4576	11.8445	10.5027	12.0683	11.3963	10.898	9.2402	11.1867	9.21495	9.86211	9.16842	1.21002	1.87578	-0.665763	10.2169	11.4269	9.55115	0.854907	0.585557	0.904208	1.97881	0.598599	1.83565	NaN	NaN	NaN	NaN	NaN	18	3	18	3	20	3
Dual specificity mitogen-activated protein kinase kinase 3	P46734	MAP2K3	9.86293	10.3046	11.0347	9.86476	10.4738	10.0583	10.2205	10.2942	11.0907	9.3733	12.2446	10.8532	8.11884	10.3333	10.4922	9.7897	10.4615	10.1551	0.392236	0.329488	0.0627484	10.1814	10.5737	10.2442	0.447688	0.970991	0.905868	0.59176	0.598599	0.962574	0.983669	1.47968	10.0278	11.0114	11.5074	26	7	32	8	20	6
Dimethyladenosine transferase 2 mitochondrial	Q9H5Q4	TFB2M	10.124	7.6077	7.83957	8.02109	9.54527	7.1921	8.39408	10.0782	7.30763	4.68706	9.78575	7.4564	9.83352	7.46785	7.80007	6.88258	7.23649	7.83327	-0.00509453	0.291275	-0.29637	7.93033	7.92524	7.63396	1.16854	1.96973	1.03876	0.213959	0.596879	0.0457575	NaN	NaN	NaN	NaN	NaN	4	1	NaN	NaN	7	2
Ribosome biogenesis regulatory protein homolog	Q15050	RRS1	9.05058	10.0685	8.9863	9.96106	11.5398	9.17313	10.4219	9.77753	7.5373	10.1743	11.5843	11.5804	11.4412	10.3429	8.08571	10.1239	11.9759	10.2757	0.730985	-0.0111775	0.742163	9.56709	10.2981	10.3093	0.973828	1.49247	1.34273	0.286509	0.595166	0.235077	-0.0793228	-0.00128651	9.94711	9.86779	9.94582	16	5	7	2	16	4
Calcium homeostasis endoplasmic reticulum protein	Q8IWX8	CHERP	11.8826	10.8028	11.8695	9.76711	11.9327	11.622	11.1753	12.0746	11.5629	11.4651	11.6481	11.7421	12.936	10.1785	11.9818	10.8103	12.3228	11.6732	-0.140263	-0.221998	0.0817356	11.7458	11.6055	11.8275	0.867607	0.29896	1.00869	0.316053	0.59346	0.0259491	0.440585	-0.0923243	9.64555	10.0861	9.55323	13	8	14	8	12	7
Fatty acid-binding protein 5	Q01469	FABP5	11.4595	10.8864	10.2904	11.6123	12.2067	11.6113	10.7578	11.3128	10.9283	11.5867	11.9524	12.0636	11.1001	11.2811	10.9641	11.659	12.5225	11.6616	-0.0856571	-0.020257	-0.0654001	11.5354	11.4498	11.47	0.666428	0.532178	0.563201	0.163043	0.59346	0.297569	1.27708	0.615602	11.6322	12.9093	12.2478	65	9	60	7	47	6
Glutathione peroxidase	A0A087WT12	GPX4	7.61838	8.4295	12.933	11.5788	11.8198	11.834	7.85179	7.16477	12.4724	11.0466	11.0949	11.37	7.62737	7.34809	12.7579	11.5143	11.8896	11.7318	-0.628541	-0.552237	-0.076304	11.6993	11.0708	11.623	2.14242	2.13403	2.35621	1.37469	0.59176	1.14026	1.00851	0.614138	8.95672	9.96524	9.57086	NaN	NaN	34	6	29	6
Ras-related protein Rab-21	Q9UL25	RAB21	13.5135	13.5626	12.9124	13.2167	13.4437	13.2114	13.6374	14.2394	12.8355	13.3635	13.6207	13.6446	13.903	13.5258	12.9429	13.2232	13.5811	13.1914	0.298845	0.254579	0.0442657	13.3302	13.629	13.3745	0.244784	0.456501	0.342124	1.14026	0.59176	0.489455	-0.687302	2.0077	7.81493	7.12763	9.82263	32	5	24	4	32	5
Myb-binding protein 1A (Fragment)	I3L1L3	MYBBP1A	9.4653	9.81921	7.57282	7.92142	10.3649	6.93487	10.0417	9.52597	6.9362	8.9519	10.38	10.1506	10.0739	10.2446	7.38358	7.89257	10.2674	9.61023	1.09045	-0.0582376	1.14869	8.69336	9.78381	9.84205	1.38565	1.28016	1.27741	0.518557	0.59176	0.119758	NaN	NaN	NaN	NaN	NaN	8	6	NaN	NaN	11	9
Serine/threonine-protein kinase 38	Q15208	STK38	12.0672	11.9291	12.3342	10.4509	11.681	11.4482	11.9658	12.0568	12.1051	11.9017	11.6507	11.6858	12.071	12.269	12.01	11.7251	11.8433	11.684	0.128694	0.007092	0.121602	11.8051	11.9338	11.9267	0.663259	0.189104	0.224131	0.422508	0.59176	0.246417	4.44799	0.797688	4.69665	9.14463	5.49433	20	6	11	4	15	5
Eukaryotic translation initiation factor 1A X-chromosomal	P47813	EIF1AX	10.3884	9.98014	9.32483	9.24186	8.67733	8.94284	10.2595	11.5951	9.71541	8.3249	8.78643	9.1249	10.4011	10.7418	9.79266	8.29163	10.0448	9.82579	0.136806	-0.51514	0.651946	9.28335	9.42015	9.93529	0.643656	1.17772	0.844909	0.249492	0.59176	0.306273	-0.318131	-1.13348	11.4358	11.1176	10.3023	26	3	23	3	33	5
Pre-mRNA-splicing factor 18	Q99633	PRPF18	10.9716	11.9058	8.04872	10.1944	10.9272	10.7405	11.8179	11.446	6.86554	10.2698	10.9362	11.2441	11.1068	11.8759	8.20434	10.659	11.2815	10.4799	0.256269	0.207244	0.0490246	10.8339	11.0901	10.8829	1.30642	1.82256	1.27327	0.0409586	0.59176	0.207608	NaN	NaN	NaN	NaN	NaN	19	4	NaN	NaN	27	5
Developmentally-regulated GTP-binding protein 1	Q9Y295	DRG1	11.3217	10.3106	10.9738	12.1581	11.8553	11.8966	11.09	12.7122	11.0895	10.3205	12.3727	10.8281	12.6799	10.9692	11.3175	12.1769	11.5661	11.7355	-0.498732	-0.561083	0.0623507	11.5885	11.0897	11.6508	0.692948	0.933059	0.612736	0.00966114	0.59176	0.236572	-1.99102	-2.58608	9.24558	7.25456	6.6595	27	7	17	4	23	6
Apolipoprotein E	P02649	APOE	10.207	10.6001	8.00402	6.72077	8.96316	6.6801	9.76208	10.0014	7.15498	6.06372	9.07111	6.94755	10.2899	10.0693	7.76249	7.12587	8.6264	4.62346	-0.370543	-0.0813968	-0.289146	8.48359	8.11305	8.19444	1.68863	1.65299	2.1023	0.982967	0.590067	0.0594835	NaN	NaN	NaN	NaN	NaN	17	4	NaN	NaN	4	1
CDK2-associated and cullin domain-containing protein 1	Q86Y37	CACUL1	8.56171	8.26214	7.86437	5.942	8.89482	6.89312	7.08098	8.5315	11.9705	6.41202	9.73696	10.0901	7.97218	7.03927	9.02009	8.90195	9.49805	8.91552	1.07097	0.225492	0.84548	8.06326	9.13423	8.90874	1.11775	2.05668	0.893652	0.694649	0.590067	0.207608	NaN	NaN	NaN	NaN	NaN	5	1	5	1	10	2
Nucleolar protein 6	Q9H6R4	NOL6	8.97633	10.1576	10.4514	9.02215	7.96503	8.49386	10.3107	9.56146	10.9893	8.92288	8.75782	9.03499	9.72424	9.95672	11.1366	8.75308	8.72417	8.37051	0.298985	0.0595632	0.239422	8.99924	9.29823	9.23866	0.957654	0.885837	1.03482	0.716699	0.58838	0.388277	-0.233849	0.226102	7.83681	7.60296	8.06291	1	1	3	2	1	1
Glutaredoxin-related protein 5 mitochondrial	Q86SX6	GLRX5	11.5581	11.123	8.63663	8.43804	9.67455	9.4245	10.5498	11.662	8.07159	7.42391	9.80412	9.8777	11.7638	10.6511	8.26562	8.75154	6.32512	8.89579	0.291383	1.01724	-0.725858	9.54952	9.84091	8.82367	1.28107	1.57079	1.90055	0.358526	0.58838	0.251037	NaN	NaN	NaN	NaN	NaN	12	1	NaN	NaN	21	2
Mitochondrial-processing peptidase subunit alpha	Q10713	PMPCA	11.3359	10.2059	9.00734	9.39281	10.5806	10.5694	10.1433	10.5217	9.87144	9.19022	10.1584	9.92056	10.5958	8.47687	10.3787	8.74446	9.90451	9.80769	-0.35574	0.175804	-0.531544	10.3876	10.0319	9.8561	0.853659	0.444983	0.861566	0.299296	0.58838	0.353596	NaN	NaN	NaN	NaN	NaN	13	4	4	1	7	2
Thioredoxin-like protein 4A	P83876	TXNL4A	9.39958	10.4692	9.80114	9.21429	8.94401	9.47431	10.2796	9.15611	9.40574	9.39624	9.59092	8.12557	9.65243	10.7682	9.39526	8.60281	8.25578	9.29994	-0.0359569	0.0533905	-0.0893474	9.43695	9.40099	9.3476	0.53223	0.701534	0.878663	0.227678	0.58838	0.00217692	1.73558	-1.20491	6.01549	7.75108	4.81058	18	2	16	2	16	2
Tetratricopeptide repeat protein 17	Q96AE7	TTC17	9.04573	7.36203	7.25748	9.00152	10.5851	9.95308	7.26134	8.92383	6.32677	8.65893	11.0976	10.8237	8.16737	4.71885	8.17047	8.79646	10.6778	8.86935	-0.232247	0.307913	-0.54016	9.02363	8.79138	8.48347	1.34438	1.89102	1.95228	0.0123337	0.58838	0.284833	NaN	NaN	NaN	NaN	NaN	3	2	1	1	5	3
Golgin subfamily A member 5	Q8TBA6	GOLGA5	10.56	11.1698	10.762	12.0369	11.7639	11.4412	10.8536	11.0419	10.7645	12.1959	11.3213	12.2034	11.5225	11.1139	10.9272	12.1798	11.4316	11.9817	-0.123932	-0.295509	0.171577	11.3055	11.1816	11.4771	0.571196	0.650486	0.484241	0.262013	0.5867	0.476254	1.63098	-0.493063	5.08765	6.71864	4.59459	17	7	9	4	23	9
Signal peptidase complex subunit 3	P61009	SPCS3	12.1321	10.5198	11.5449	9.32726	11.4811	9.58539	10.756	12.3015	11.1167	8.93879	12.5336	10.6276	12.321	10.2678	11.2715	9.44673	11.351	8.4385	-0.0641675	0.16664	-0.230807	11.0005	10.9363	10.7697	1.14095	1.30337	1.41754	0.229148	0.5867	0.367543	NaN	NaN	NaN	NaN	NaN	18	3	13	2	18	3
Nucleobindin-1	Q02818	NUCB1	13.8064	14.2784	13.7552	14.227	12.9768	13.8162	14.4071	14.1968	14.023	14.5203	13.2992	14.2952	13.3089	13.8664	13.3383	14.0072	13.2507	14.0333	0.434697	0.64365	-0.208952	13.8113	14.246	13.6024	0.467031	0.4387	0.372211	1.67572	0.585027	1.64397	1.07198	-1.23454	6.31078	7.38275	5.07623	53	19	36	12	51	18
Tropomyosin alpha-4 chain	P67936	TPM4	12.6356	12.6883	11.0231	12.034	13.4666	11.7471	12.6893	13.0657	11.6645	11.939	12.9047	13.0689	13.1838	12.5623	12.3276	12.1449	13.4628	11.6418	0.462211	0.352072	0.110138	12.3348	12.797	12.4449	0.851393	0.606252	0.674291	0.486782	0.585027	0.00130484	0.469809	-1.23789	9.67701	10.1468	8.43912	41	6	18	3	27	5
Synaptojanin-1	O43426	SYNJ1	10.6266	11.0371	8.22378	9.66244	10.4097	10.4781	10.6099	9.9647	8.14992	9.44993	10.6659	10.6971	10.8409	10.5536	7.78907	9.63748	10.6455	9.4212	-0.156576	0.191757	-0.348333	10.4439	10.2873	10.0956	1.0101	0.999236	1.14705	0.316053	0.585027	0.154282	NaN	NaN	NaN	NaN	NaN	4	4	NaN	NaN	7	6
Mitogen-activated protein kinase kinase kinase 1	Q13233	MAP3K1	9.27347	9.49406	8.82024	7.30314	9.18448	7.78477	9.04262	8.61976	8.98948	7.30296	8.45216	8.9607	9.25198	9.16	9.17715	8.42425	9.00663	8.7038	-0.212134	-0.293089	0.080955	9.00236	8.79023	9.08332	0.891985	0.659283	0.324661	0.0990869	0.585027	1.03198	NaN	NaN	NaN	NaN	NaN	1	1	1	1	3	2
Guanine nucleotide exchange factor H1	A0A5F9ZI21	ARHGEF2	8.36708	7.77978	13.4281	15.9246	13.8531	15.3127	7.21888	8.12671	13.1003	15.74	13.1353	14.7148	7.5513	6.96739	13.1401	15.9455	14.2704	15.2716	-0.522834	-0.587495	0.0646615	13.6406	13.1178	13.7053	3.5121	3.51336	3.94016	1.04964	0.583359	0.238824	0.10928	-0.368954	13.0199	13.1292	12.651	NaN	NaN	21	16	32	26
Eukaryotic initiation factor 4A-II	Q14240	EIF4A2	11.8137	11.211	10.0512	10.7444	11.6226	10.7136	11.729	11.7041	10.0093	11.1337	11.2563	10.918	11.4325	11.7353	10.1989	10.9789	11.7715	10.9572	0.217266	-0.010716	0.227982	10.9777	11.195	11.2057	0.653868	0.63328	0.595727	0.313364	0.583359	0.181115	-0.404392	-2.39428	9.02201	8.61761	6.62772	32	4	29	3	44	8
Nodal modulator 2	Q5JPE7	NOMO2	13.2026	13.8685	12.5417	12.7218	13.3299	12.9913	13.5951	13.8619	12.4974	13.1782	13.5007	13.7491	13.5238	13.6905	12.8229	12.7881	13.2813	13.1451	0.450966	0.33474	0.116226	13.097	13.5479	13.2132	0.473295	0.499449	0.365113	1.15428	0.581699	0.696804	1.02951	-0.898642	6.64087	7.67037	5.74223	33	3	21	3	37	3
Toll-interacting protein	Q9H0E2	TOLLIP	12.539	12.232	12.6141	11.4557	13.383	11.1109	12.0805	11.9266	12.5333	11.5309	12.8924	11.1781	11.9292	11.899	12.8267	11.6114	11.394	11.1158	-0.381965	0.248317	-0.630281	12.3855	12.0035	11.7552	0.827519	0.630078	0.591448	0.943095	0.581699	0.372634	-0.265358	0.331578	9.76263	9.49727	10.0942	23	4	23	4	23	4
Protein-glutamine gamma-glutamyltransferase K	P22735	TGM1	7.94702	9.12459	9.34332	6.52773	8.16666	8.14195	9.97828	10.1639	9.24589	7.76494	6.2031	8.33655	10.2363	9.46199	9.44272	7.8896	7.74813	7.77742	0.636911	0.125063	0.511848	8.15431	8.79122	8.66615	1.00265	1.50153	1.08491	0.296709	0.581699	0.169411	-0.15064	-0.317809	11.5836	11.433	11.2658	9	5	12	7	1	1
NHL repeat-containing protein 2	Q8NBF2	NHLRC2	10.5292	11.2899	9.33727	9.73205	11.6663	9.60327	11.3111	11.2708	8.95992	9.26313	11.672	10.7802	11.2923	10.9266	8.28633	9.05393	11.5463	9.14542	0.894845	0.989479	-0.0946345	10.1306	11.0255	10.036	0.960496	1.14845	1.37631	0.279841	0.581699	1.01728	1.63425	3.40225	5.43979	7.07403	8.84204	5	2	2	1	5	2
Cytoplasmic dynein 1 light intermediate chain 2	O43237	DYNC1LI2	9.49605	10.7402	14.3834	8.5697	14.6658	8.75241	10.4682	7.66818	14.3864	9.60813	15.0057	10.678	10.3137	10.3009	14.4055	9.49903	14.5835	13.8502	0.454972	-1.50883	1.9638	10.1181	10.5731	12.0819	2.76083	2.84216	2.3545	0.103474	0.581699	0.607303	0.344941	1.73876	5.08944	5.43438	6.8282	15	3	9	2	20	5
Diacylglycerol lipase-beta	Q8NCG7	DAGLB	10.8677	10.2839	8.07057	8.69641	8.95606	6.7703	10.4135	10.6256	7.8569	7.0343	8.38772	8.77785	10.0794	7.95983	7.90098	6.89736	7.26585	8.72724	-0.243453	0.652377	-0.89583	8.82623	8.58278	7.9304	1.48627	1.42122	1.14051	0.0649968	0.581699	0.8041	NaN	NaN	NaN	NaN	NaN	7	3	NaN	NaN	5	2
Interferon regulatory factor 2-binding protein 2	Q7Z5L9	IRF2BP2	14.6741	15.0387	15.2214	14.6995	14.5676	14.2838	14.7716	13.7195	14.2894	13.9551	13.4868	13.8046	14.2724	15.2045	14.086	14.3783	14.205	14.6903	-0.806958	-0.445483	-0.361475	14.6868	13.8799	14.3254	0.335998	0.460689	0.413071	1.82102	0.580044	0.752027	1.45151	-0.454846	5.11384	6.56535	4.65899	33	10	33	10	40	12
Volume-regulated anion channel subunit LRRC8C	Q8TDW0	LRRC8C	11.901	10.8802	11.8758	12.3257	11.7149	12.5015	10.7982	11.8052	11.2929	12.4571	10.669	11.5595	12.3607	10.6056	11.7328	12.8761	12.1145	12.5688	-0.462218	-0.811429	0.349211	11.8884	11.4262	12.2376	0.567658	0.664755	0.80487	0.61261	0.580044	0.703335	NaN	NaN	NaN	NaN	NaN	10	5	6	3	12	6
E3 ubiquitin-protein ligase DTX3L	Q8TDB6	DTX3L	9.43054	9.98371	9.10933	9.44497	9.14473	8.93964	9.48341	10.242	9.44551	8.08561	8.56951	8.36431	10.0254	8.56647	9.55227	7.15137	8.65184	8.67627	-0.280122	0.343455	-0.623578	9.28763	9.00751	8.66406	0.370181	0.823916	0.98713	0.530178	0.580044	0.309804	-1.17236	-2.04719	10.1585	8.98613	8.11129	25	15	15	8	30	16
Mediator of RNA polymerase II transcription subunit 31	I3L2J1	MED31	7.15684	8.48365	7.70297	7.47598	7.43112	8.74571	8.48671	8.80043	7.20993	9.67959	7.6647	8.01831	8.39262	9.00006	7.11024	9.05945	9.16579	7.78875	0.663041	-0.443824	1.10687	7.58947	8.25251	8.69634	0.635525	0.87854	0.826589	0.467246	0.580044	0.137272	NaN	NaN	NaN	NaN	NaN	30	1	NaN	NaN	30	1
SUN domain-containing protein 1	O94901	SUN1	11.8725	11.7981	9.93425	11.6286	11.0692	10.7815	11.6567	11.5123	9.97656	11.6727	10.7409	11.3082	11.7557	11.6902	10.2614	11.6736	11.3893	10.924	0.0613809	-0.121156	0.182537	11.3489	11.4103	11.5314	0.746426	0.667896	0.587475	0.100727	0.580044	0.436519	0.496253	-1.84855	8.90123	9.39748	7.05268	10	7	3	2	11	5
Cysteine--tRNA ligase cytoplasmic	P49589	CARS1	8.08796	8.11322	13.2943	11.5756	11.4555	12.4233	8.80679	6.86749	13.3844	11.9869	12.2834	12.6346	8.89108	7.10623	13.4776	12.9475	12.0869	12.9038	0.61962	-0.360225	0.979845	11.5155	12.1352	12.4954	2.21171	2.56382	2.6082	0.218963	0.578396	0.723538	-0.4893	0.728094	6.13212	5.64282	6.86022	NaN	NaN	9	5	24	13
Double-stranded RNA-binding protein Staufen homolog 2	Q9NUL3	STAU2	8.77568	9.16488	12.0634	9.07361	9.94591	9.21531	9.63878	5.96692	12.1299	9.19271	9.87931	9.945	10.9622	9.65256	11.8423	9.01789	10.4031	9.12146	0.568945	-0.268795	0.83774	9.1901	9.75904	10.0278	1.21768	1.9922	1.11111	0.154282	0.578396	0.471083	-1.25166	-2.46556	8.35001	7.09835	5.88445	5	2	8	3	15	4
26S proteasome regulatory subunit 7	P35998	PSMC2	11.6947	10.5087	10.9045	9.3869	12.0936	9.09231	11.4639	11.4963	10.9593	9.52111	13.6798	10.5237	11.4243	10.7443	11.1594	9.47756	12.0887	9.59362	0.504994	0.2597	0.245295	10.7066	11.2116	10.9519	1.20615	1.38622	1.03641	1.04144	0.576754	0.924453	-1.69441	5.28749	9.60496	7.91055	14.8924	37	12	27	9	48	16
Lamina-associated polypeptide 2 isoforms beta/gamma	P42167	TMPO	7.97889	7.52707	10.6889	11.3922	11.2942	11.6377	7.35814	7.48084	9.55685	11.618	10.9895	11.3347	8.1872	7.29183	9.8057	11.4886	11.4678	9.96708	-0.718426	0.386769	-1.1052	10.9916	10.2732	9.88639	1.83985	1.9204	1.70263	0.928118	0.576754	0.02365	0.162965	-0.232646	6.087	6.24996	5.85435	NaN	NaN	21	2	41	4
Myotubularin-related protein 6	Q9Y217	MTMR6	14.2203	14.4745	13.6776	11.5994	11.0153	11.3309	14.3163	14.4357	13.7492	11.7116	9.85462	11.4303	14.051	14.2124	13.7644	11.7101	11.8844	12.3613	0.0919271	-0.332415	0.424342	12.6385	12.7304	13.0628	1.57082	1.86166	1.13798	0.270835	0.576754	0.505845	-2.53312	-1.46506	8.22728	5.69416	6.76222	16	9	15	8	24	12
GPI transamidase component PIG-T (Fragment)	A0A1W2PNP0	PIGT	10.4468	9.83761	7.37296	9.63232	9.93189	10.6639	10.5069	9.61928	6.96637	9.49027	9.70982	9.9212	10.5463	10.5452	8.58279	9.62386	9.59227	10.7272	-0.220196	-0.419956	0.199759	9.88475	9.66455	10.0845	1.18006	1.23011	0.826588	1.2644	0.575118	1.03858	NaN	NaN	NaN	NaN	NaN	5	2	NaN	NaN	5	2
Membrane-associated progesterone receptor component 2	O15173	PGRMC2	11.7899	12.2228	11.5842	11.1978	12.1128	11.4474	11.8444	12.4595	11.4973	11.6242	12.1838	11.9251	12.4016	11.6004	11.7208	11.6747	12.2926	12.138	0.197676	-0.044661	0.242337	11.6871	11.8848	11.9294	0.394257	0.355657	0.347712	1.07676	0.575118	0.090444	-0.9045	-2.95476	8.07232	7.16782	5.11756	12	2	12	2	22	5
Cytochrome c-type heme lyase	P53701	HCCS	10.7866	10.6098	9.42213	9.90123	10.3814	10.2507	10.6713	9.62447	10.058	10.1342	11.2761	11.1473	11.1309	10.3193	10.4827	9.59115	10.8674	10.5419	0.0866785	-0.109566	0.196245	10.316	10.4027	10.5123	0.497603	0.655011	0.527825	0.375718	0.575118	0.00524306	-1.86529	-2.21902	10.2929	8.42761	8.07387	16	3	9	2	16	3
Heterogeneous nuclear ribonucleoprotein Q	O60506	SYNCRIP	15.6259	15.2661	14.9381	15.8386	15.6453	15.5396	15.3064	16.1023	15.3945	15.7888	15.578	15.6709	15.9927	15.3279	15.5094	15.9128	15.6348	15.3317	0.0417137	0.0523834	-0.0106697	15.5827	15.6245	15.5721	0.322516	0.287141	0.284783	0.421361	0.573489	0.0376307	0.871353	0.306877	10.6675	11.5388	10.9743	51	21	37	15	55	21
Delta(3 5)-Delta(2 4)-dienoyl-CoA isomerase mitochondrial	Q13011	ECH1	13.3962	12.7925	12.8346	10.7645	13.4034	12.2236	12.6553	13.0145	11.88	10.5034	13.5328	12.7833	13.4485	12.4117	12.2831	11.0098	13.3245	12.0547	-0.0942745	0.371892	-0.466167	12.8136	12.7193	12.3474	0.987563	1.07147	0.89631	0.30103	0.573489	0.0362122	1.16347	1.97231	8.38271	9.54618	10.355	25	5	19	5	27	6
Polyadenylate-binding protein-interacting protein 1	Q9H074	PAIP1	7.15066	8.96921	7.77792	9.20271	9.43173	9.6363	7.90845	4.87485	8.5545	9.34565	9.79409	8.55995	9.14019	8.48115	7.67161	9.72658	9.51039	10.2827	-0.528739	-0.768066	0.239327	9.08596	8.55722	9.32529	0.998778	1.7462	0.935654	0.279014	0.573489	0.692504	NaN	NaN	NaN	NaN	NaN	3	1	NaN	NaN	11	4
Ran-binding protein 9	Q96S59	RANBP9	12.2898	11.6168	11.8235	12.1677	12.1538	12.079	11.4167	12.3576	11.9995	10.8664	12.0675	12.3691	12.3685	10.5202	12.4192	10.9842	11.5814	12.0915	-0.0829239	0.197042	-0.279966	12.1164	12.0335	11.8365	0.251839	0.591908	0.778026	0.222573	0.573489	0.183759	-1.59381	-1.73204	10.2496	8.65578	8.51755	16	7	15	6	18	7
Endoplasmic reticulum junction formation protein lunapark	Q9C0E8	LNPK	8.27375	10.4877	7.41614	9.29384	11.2658	10.3393	9.69855	9.2669	8.12282	10.114	10.9566	10.1454	9.00377	10.5961	8.74058	9.93552	10.3287	10.8018	0.0897088	-0.225821	0.31553	9.81657	9.90627	10.1321	1.46191	0.961466	0.852087	0.205512	0.573489	0.219683	NaN	NaN	NaN	NaN	NaN	8	2	NaN	NaN	14	3
Dual specificity protein phosphatase 3	P51452	DUSP3	11.2181	11.9124	11.4744	10.8899	11.8687	10.5716	11.09	10.5914	11.6833	11.0821	11.8403	11.3282	12.0815	11.2725	12.2937	10.8773	12.0748	11.0742	-0.137086	-0.46448	0.327394	11.3462	11.2091	11.6736	0.53506	0.453355	0.607225	0.0665127	0.573489	0.8041	1.15071	1.72959	5.23977	6.39048	6.96936	31	4	17	2	31	4
ETS translocation variant 3	P41162	ETV3	7.00335	7.51625	4.87273	8.03969	9.78718	8.13863	6.61176	7.13766	4.72132	8.23372	9.81229	9.04535	8.31847	7.38447	6.14708	8.99466	9.2963	7.79051	-0.0922787	-0.368803	0.276525	7.77797	7.68569	8.05449	1.61607	1.8364	1.15121	0.0604807	0.573489	0.361511	NaN	NaN	NaN	NaN	NaN	NaN	NaN	3	1	11	3
Superoxide dismutase [Mn] mitochondrial	P04179	SOD2	12.1467	12.4139	10.4986	12.0553	11.2489	9.4384	15.3032	15.8668	14.8244	15.5003	15.9279	16.0578	11.8861	12.1097	11.4244	12.082	11.6062	11.9376	4.03146	3.77171	0.259746	11.6521	15.6836	11.9119	1.15225	0.465928	0.272157	3.34486	0.571865	5.51999	3.28485	0.825459	6.07348	9.35832	6.89893	52	8	17	3	41	5
KRR1 small subunit processome component homolog	Q13601	KRR1	10.1166	10.3934	8.45777	7.82126	8.18844	7.4949	10.2705	10.2817	8.83112	7.72785	8.70422	8.5283	10.3462	10.8166	7.59633	5.19967	8.72243	5.89743	0.444562	0.608283	-0.163721	8.3231	8.76767	8.15938	1.21711	1.01923	2.29475	0.863279	0.571865	0.823909	NaN	NaN	NaN	NaN	NaN	7	2	NaN	NaN	14	3
Signal transducer and activator of transcription	A0A494C164	STAT2	10.3028	9.15451	7.97934	11.3824	11.1453	10.5935	9.73113	11.2765	7.64705	12.4503	11.6679	11.3127	10.4551	8.82737	7.49993	11.1029	10.3947	10.9936	0.846475	0.869694	-0.0232196	10.4481	11.2946	10.4249	1.29713	1.73004	1.42154	0.696804	0.571865	0.856985	NaN	NaN	NaN	NaN	NaN	6	3	NaN	NaN	10	5
Ubiquitin-like modifier-activating enzyme 1	P22314	UBA1	15.2533	14.3834	14.7114	13.3079	14.9142	13.7016	14.5353	15.3812	14.5082	13.2463	15.3915	14.4009	15.4219	14.32	14.6452	13.2164	14.7202	13.572	-0.0256648	0.0391631	-0.0648279	14.5474	14.5218	14.4826	0.743961	0.789747	0.807146	0.318759	0.571865	0.376751	-1.5552	-2.55037	9.83067	8.27547	7.28031	34	26	28	22	37	26
Ras-related protein Rap-2c	Q9Y3L5	RAP2C	8.51223	9.20386	8.4983	8.56129	10.0814	8.31352	6.40013	7.63561	8.09414	8.19727	10.2846	8.88533	8.16872	7.94562	6.54029	7.60807	10.4318	9.23616	-0.391055	0.0885315	-0.479587	8.53676	8.1457	8.05717	0.670756	1.29382	1.35177	0.686133	0.570248	0.0560111	NaN	NaN	NaN	NaN	NaN	7	1	NaN	NaN	15	2
Apoptosis-associated speck-like protein containing a CARD	Q9ULZ3	PYCARD	11.9845	11.704	12.1155	11.0607	10.8042	10.7326	12.2325	12.3146	11.2844	10.6159	8.36422	11.0666	11.8248	12.0579	11.5064	11.0857	12.4269	12.3987	-0.206853	-0.765835	0.558982	11.3823	11.1755	11.9413	0.610165	1.44396	0.524063	0.395774	0.570248	0.617983	0.216651	-0.676394	10.09	10.3066	9.41359	22	4	14	3	14	3
14-3-3 protein eta	Q04917	YWHAH	12.3159	12.4673	12.8606	11.9836	13.7478	12.5292	11.8244	13.132	12.057	11.5236	12.9026	13.2172	13.2786	12.8477	12.825	12.1519	13.857	12.2448	-0.0184474	-0.356544	0.338097	12.4982	12.4798	12.8363	0.608802	0.729708	0.640326	0.300162	0.570248	0.530178	0.548386	-0.969466	7.53823	8.08661	6.56876	37	5	30	4	37	5
Coatomer subunit delta	P48444	ARCN1	13.7741	13.5916	8.77159	14.2062	14.5575	14.6414	13.6461	14.1578	7.37977	14.4366	14.659	14.0515	14.1811	13.364	7.64639	14.2826	14.2718	14.2245	0.114522	-0.0981216	0.212644	13.9901	14.1046	14.2028	2.23638	2.80173	2.64386	0.291579	0.570248	0.111821	NaN	NaN	NaN	NaN	NaN	35	16	NaN	NaN	41	19
Succinate--CoA ligase [GDP-forming] subunit beta mitochondrial	Q96I99	SUCLG2	10.7993	9.27097	8.60733	10.0386	10.9024	9.29384	9.37856	10.8914	8.77534	7.65542	10.7358	9.50809	10.6749	10.2246	7.37125	9.64151	10.6496	6.61731	-0.222919	-0.489734	0.266815	9.66624	9.44332	9.93306	0.919474	1.21697	1.76272	0.228413	0.570248	0.153045	NaN	NaN	NaN	NaN	NaN	10	3	NaN	NaN	8	2
Barrier-to-autointegration factor	O75531	BANF1	8.26059	8.59932	7.62688	12.5642	11.306	12.2973	8.78542	9.00605	6.72942	12.569	10.9647	12.1099	9.79054	9.14022	8.46858	12.4755	11.2691	11.776	0.0327125	-0.544432	0.577145	9.95266	9.98537	10.5298	2.19573	2.24221	1.58746	0.144481	0.570248	0.686133	1.24267	0.477947	9.17971	10.4224	9.65766	35	2	8	1	35	2
DnaJ homolog subfamily C member 1	Q96KC8	DNAJC1	11.3507	11.675	7.41218	9.80037	12.299	10.0028	11.4818	10.4067	8.11885	9.41749	12.1493	10.896	11.6759	11.6912	7.98973	8.94413	10.9432	8.75335	-0.0253839	0.707696	-0.73308	10.6768	10.6514	9.94369	1.76505	1.45908	1.62903	0.0123337	0.570248	0.365523	NaN	NaN	NaN	NaN	NaN	17	6	NaN	NaN	17	6
Protein LSM14 homolog B	Q9BX40	LSM14B	11.8506	11.7654	9.30541	10.9292	11.1218	10.9015	11.3014	10.3041	8.64803	10.6081	11.2663	11.1267	11.742	11.8118	7.43522	10.1624	11.5145	10.7518	-0.158102	-0.265744	0.107642	11.0255	10.8674	11.1331	0.917375	1.00908	1.66334	0.844664	0.568636	0.0241089	NaN	NaN	NaN	NaN	NaN	20	4	NaN	NaN	15	3
Ras GTPase-activating protein-binding protein 1	Q13283	G3BP1	15.0339	14.9066	15.5583	14.2669	14.0655	14.3062	15.2045	15.4526	15.7438	14.4979	14.2727	14.8624	14.8999	15.0552	15.5965	14.5268	14.2415	14.2641	0.427067	0.320086	0.106981	14.6064	15.0335	14.7134	0.571912	0.56561	0.524486	2.08145	0.567031	1.25964	-0.710439	2.38849	5.03861	4.32817	7.4271	42	13	39	12	49	15
G patch domain-containing protein 2	Q9NW75	GPATCH2	8.21362	7.02175	8.97011	9.61029	9.52908	7.73295	8.37238	8.07835	9.8193	10.4128	9.96064	10.1472	7.30764	7.84617	10.2382	10.1369	9.55326	8.26824	1.29811	0.979218	0.318887	8.59186	9.88997	8.91075	1.03608	0.985039	1.24837	1.50724	0.567031	0.860121	0.400805	-0.534386	9.08529	9.48609	8.5509	NaN	NaN	3	1	3	1
Glutaminase	B8ZZA8	GLS	12.6839	13.1858	12.518	12.9095	11.6976	12.4867	13.2867	12.9108	13.5377	13.4331	12.5481	12.9242	12.0903	12.9465	12.6033	12.7966	11.8136	12.4393	0.504482	0.584127	-0.0796447	12.601	13.1054	12.5213	0.505471	0.376401	0.430027	1.45967	0.567031	1.91364	-2.84912	-1.64705	8.80268	5.95356	7.15563	33	2	33	2	37	2
Chromodomain-helicase-DNA-binding protein 8	Q9HCK8	CHD8	11.7856	11.1985	11.6123	10.2126	10.7672	12.8243	10.1156	11.6771	11.1255	10.2295	10.9498	10.8961	11.6625	10.6097	11.4845	10.3222	10.9476	10.408	-0.482482	0.144281	-0.626763	11.4054	10.9229	10.7786	0.902592	0.582171	0.563087	0.645892	0.567031	0.0726296	0.682652	-1.29718	10.223	10.9057	8.92585	6	6	4	4	11	12
CD58 antigen (Lymphocyte function-associated antigen 3) isoform CRA_c	B1AMW1	CD58	7.86475	8.55401	7.70581	7.05582	5.85292	7.19633	7.7845	8.05934	8.02519	7.34364	7.28734	7.05257	9.26428	6.58745	9.31288	7.44919	8.48611	7.86678	0.113	-0.612377	0.725378	7.45107	7.56407	8.17645	0.915403	0.42157	1.06949	0.341989	0.567031	0.576754	NaN	NaN	NaN	NaN	NaN	4	1	NaN	NaN	4	1
E3 ubiquitin-protein ligase synoviolin	Q86TM6	SYVN1	11.6242	12.3997	12.1904	12.7998	10.7933	13.4006	12.1328	11.5479	12.5291	12.9286	11.2237	11.7068	11.3084	11.4205	11.6543	11.0729	12.3932	11.5426	-0.375272	0.438247	-0.813519	12.2951	11.9198	11.4816	0.911227	0.640624	0.452403	0.205512	0.567031	0.482804	-0.0760288	1.29496	10.8568	10.7808	12.1518	6	3	6	3	7	4
Cytohesin-4	Q9UIA0	CYTH4	10.2003	7.71021	7.70318	10.4168	11.0025	11.0784	8.56802	8.02923	7.89121	9.99676	9.04453	9.56723	9.54127	7.3594	7.57288	10.2102	11.4202	10.9417	-1.50226	-1.06945	-0.432814	10.3085	8.80628	9.87573	1.5688	0.8414	1.70689	1.02872	0.565431	0.665546	NaN	NaN	NaN	NaN	NaN	8	2	NaN	NaN	11	2
CUGBP Elav-like family member 2	E9PC62	CELF2	8.43365	7.60078	14.0073	11.0727	12.107	11.8527	8.7443	7.97485	13.3879	10.5517	11.1988	11.5582	7.45717	7.83744	13.5631	11.1001	11.997	11.8113	-0.58747	-0.580402	-0.00706768	11.4627	10.8753	11.4557	2.4083	1.9688	2.44757	0.603801	0.565431	0.069051	-1.8542	-3.70635	9.12296	7.26875	5.4166	NaN	NaN	12	4	12	4
Phosphatidylinositol transfer protein beta isoform	P48739	PITPNB	11.7426	12.7687	6.86803	12.219	11.341	12.0086	12.213	11.8862	7.33544	12.6802	10.8521	11.7077	11.6098	12.2845	8.60634	12.5071	12.0504	12.2289	-0.0787177	-0.342726	0.264009	11.8756	11.7969	12.1396	2.15512	1.94707	1.47211	0.0665127	0.565431	0.679854	NaN	NaN	NaN	NaN	NaN	30	5	NaN	NaN	51	9
Heterogeneous nuclear ribonucleoprotein F	P52597	HNRNPF	16.4297	16.6657	17.1218	16.0155	16.076	15.898	16.568	16.311	17.1643	15.9039	15.8732	16.2826	16.429	16.5982	17.0397	16.0885	16.3815	16.2045	0.0439548	-0.108478	0.152432	16.2528	16.2968	16.4053	0.467129	0.478128	0.336292	0.0560111	0.565431	0.434152	-0.326311	-0.818146	10.8179	10.4916	9.99972	53	10	41	8	47	10
ER membrane protein complex subunit 1	Q8N766	EMC1	12.8031	13.0345	12.4765	11.5668	11.3363	11.6889	13.057	12.3596	12.5599	11.0331	13.0496	13.0257	12.574	12.9995	12.7296	11.6335	11.5687	12.0746	0.710082	0.468514	0.241567	12.0827	12.7928	12.3243	0.711368	0.782622	0.595103	0.394695	0.563837	0.29243	-1.91847	-1.75219	8.76308	6.84461	7.01089	22	13	14	8	21	13
Reticulocalbin-1	Q15293	RCN1	12.4114	11.7139	10.0795	11.5836	11.9117	11.719	12.5917	12.7508	10.5707	12.403	12.9788	12.7199	11.2016	12.2969	9.42023	11.4404	11.7757	11.4846	0.939321	1.19331	-0.253988	11.7165	12.6558	11.4625	0.786046	0.885301	0.980981	2.47496	0.562249	3.284	-1.65433	-3.27707	8.21931	6.56499	4.94225	22	4	5	1	32	5
Ribonucloprotein	A0A3B3IUA2	SNU13	10.5142	9.80718	12.1826	9.04141	10.6847	8.76125	11.7007	10.7003	11.7316	9.27389	11.4109	10.1922	10.7071	12.1532	12.7168	10.2142	8.92392	10.6932	0.894897	0.355434	0.539464	10.1607	11.0556	10.7002	1.2509	0.975031	1.36577	1.20761	0.562249	0.0371573	0.435001	3.46933	8.66092	9.09592	12.1302	13	3	9	2	19	4
2 4-dienoyl-CoA reductase mitochondrial (Fragment)	E5RJG7	DECR1	7.0082	7.55167	8.58157	5.93831	12.1754	6.21134	5.49847	7.80128	6.69352	5.68675	8.26828	6.62373	6.52651	6.49467	8.2475	6.18573	5.04479	6.43661	-0.62131	0.192985	-0.814295	7.27994	6.65863	6.46564	2.29605	1.10684	1.02706	0.832683	0.562249	0.143271	NaN	NaN	NaN	NaN	NaN	28	1	NaN	NaN	35	1
Transcription factor BTF3	P20290	BTF3	12.9653	13.899	9.99718	13.1983	15.2677	13.1211	13.4756	13.1589	9.33159	13.2426	15.1057	14.3748	12.1098	13.4316	9.69632	13.9599	15.0055	12.5883	0.199374	0.349147	-0.149773	13.1597	13.3591	13.01	1.73143	2.00062	1.83099	0.0452752	0.562249	0.317855	NaN	NaN	NaN	NaN	NaN	45	5	28	2	41	3
Chromodomain-helicase-DNA-binding protein 6	Q8TD26	CHD6	11.4159	10.2118	8.44956	9.51489	10.5748	10.1683	10.7812	11.295	8.24959	9.8802	12.1617	10.2724	10.7979	11.199	8.75616	10.0164	11.5057	9.96222	0.336765	0.119648	0.217117	10.19	10.5268	10.4071	1.00287	1.33798	1.00557	0.5157	0.560667	0.158015	NaN	NaN	NaN	NaN	NaN	5	6	1	1	5	4
UPF0489 protein C5orf22	Q49AR2	C5orf22	8.88246	6.52727	8.2785	9.75258	9.74719	9.10777	9.58819	7.6913	8.83583	9.42614	8.44186	9.24484	9.02583	8.64753	8.92745	9.45586	9.77099	9.10625	0.0452218	-0.0257053	0.0709271	8.99511	9.04033	9.06604	1.20838	0.712653	0.399582	0.166216	0.560667	0.428291	NaN	NaN	NaN	NaN	NaN	3	1	3	1	13	3
Bax inhibitor 1	P55061	TMBIM6	12.0317	12.2498	11.9755	11.1684	11.4092	11.6962	11.9227	12.0453	11.5909	10.7151	10.8982	11.1725	11.7705	11.6917	11.6853	11.4524	11.7306	10.133	-0.454158	-0.30683	-0.147328	11.8358	11.3817	11.6885	0.409187	0.547383	0.63567	2.46852	0.559091	0.0231917	NaN	NaN	NaN	NaN	NaN	5	1	5	1	9	2
RNA-binding protein 4	Q9BWF3	RBM4	12.4476	12.2962	11.851	11.4144	13.036	11.7679	12.3835	13.0273	12.516	12.1455	13.5461	13.0633	12.7337	12.2907	12.3291	12.2814	12.7411	11.6966	0.698051	0.461752	0.2363	12.0736	12.7717	12.3099	0.577959	0.521085	0.383586	1.81248	0.55752	0.793174	0.469274	-1.10363	8.26289	8.73217	7.15927	39	3	30	3	49	4
Splicing factor proline- and glutamine-rich	P23246	SFPQ	16.2572	15.6196	16.5931	15.0814	16.2371	15.1725	15.8594	16.2306	16.7245	14.9054	16.6057	15.7891	15.7019	15.5957	16.8706	15.1046	15.918	14.8862	0.116663	0.396203	-0.27954	15.9283	16.045	15.6488	0.627302	0.6641	0.699016	0.50724	0.555955	0.872895	0.498755	-0.471094	11.4011	11.8998	10.93	33	21	30	18	36	21
YTH domain-containing family protein 1	Q9BYJ9	YTHDF1	12.2083	12.3678	12.1005	11.5043	12.3783	11.6226	12.4154	12.3224	12.1689	11.5003	12.1053	11.8221	11.6531	12.2551	11.99	11.5434	12.2703	11.7614	-0.0173073	0.261416	-0.278723	12.1544	12.1371	11.8757	0.378017	0.340251	0.309096	0.129596	0.555955	0.484126	-2.19131	1.22717	7.98043	5.78911	9.2076	19	2	22	4	23	5
Thymidine kinase cytosolic	P04183	TK1	12.3965	12.3423	8.18208	12.081	12.1302	12.5426	12.7451	9.99421	7.24959	11.9239	12.0897	11.8813	11.5264	12.4428	7.51919	11.9316	12.345	12.5878	-0.333611	-0.23572	-0.0978904	12.2362	11.9026	12.1383	1.68923	2.04638	1.9365	0.777284	0.554396	0.360514	NaN	NaN	NaN	NaN	NaN	11	2	NaN	NaN	20	4
14-3-3 protein zeta/delta	P63104	YWHAZ	15.7198	15.6643	16.0255	14.65	16.1518	14.0147	15.5146	16.3292	15.8635	14.8921	16.1903	15.5945	16.2773	15.5878	16.0526	14.8033	15.9907	14.2925	0.0369978	-0.0602465	0.0972443	15.692	15.729	15.7893	0.84912	0.520684	0.787589	0.60206	0.554396	0.328827	-0.479745	-1.02946	11.7761	11.2964	10.7467	75	16	53	10	69	12
GEM-interacting protein	Q9P107	GMIP	9.99181	10.3719	9.20092	10.46	9.75724	10.0207	10.4849	9.35191	9.04182	10.3691	9.78823	9.44168	10.479	10.2815	8.94676	10.2795	10.9662	10.5268	-0.3913	-0.765265	0.373965	10.0063	9.61495	10.3802	0.456377	0.579615	0.684432	0.459671	0.554396	0.970616	NaN	NaN	NaN	NaN	NaN	8	4	2	1	9	5
Arf-GAP with coiled-coil ANK repeat and PH domain-containing protein 2	A0A087X1H5	ACAP2	8.00022	8.26065	11.3651	9.90959	11.375	10.5804	7.46529	8.85502	11.081	10.1726	11.4737	10.7223	9.01664	8.70341	11.9412	10.4844	11.0373	10.0684	0.202404	0.171026	0.0313778	10.245	10.4474	10.2764	1.48867	1.52439	1.22236	0.103474	0.554396	0.298432	-0.874308	-0.592195	9.25269	8.37838	8.66049	NaN	NaN	9	4	26	13
Heterogeneous nuclear ribonucleoprotein K	P61978	HNRNPK	13.9929	13.5429	14.9614	13.58	14.5785	13.2031	12.3187	14.9967	14.8235	14.2859	13.5951	14.5512	13.7254	12.458	13.5337	14.1952	13.4414	13.8086	0.632057	0.789007	-0.15695	13.7865	14.4185	13.6295	0.674714	0.999331	0.585711	0.0814455	0.554396	0.467246	0.109521	-0.495985	11.8586	11.9682	11.3627	57	4	53	5	51	5
39S ribosomal protein L49 mitochondrial	Q13405	MRPL49	8.6315	8.31764	7.26969	9.2788	9.61344	7.96191	8.49329	9.73351	7.90009	9.55884	10.3601	9.29572	9.22403	8.74315	9.31089	8.29669	10.2861	8.10308	0.952711	0.443694	0.509017	8.47457	9.42728	8.98359	0.860131	0.889293	0.795708	1.47366	0.552842	0.197226	NaN	NaN	NaN	NaN	NaN	7	1	NaN	NaN	16	2
Cyclin-dependent kinase 4 inhibitor C	P42773	CDKN2C	9.82321	9.58009	8.37384	8.20256	8.43617	8.54253	9.48852	7.38414	8.30701	8.49165	7.80678	7.87498	9.65905	8.60811	8.58952	8.53189	7.85512	8.26594	-0.398352	-0.469705	0.0713525	8.48935	8.091	8.5607	0.691161	0.731956	0.598579	0.829738	0.552842	0.978811	NaN	NaN	NaN	NaN	NaN	7	1	NaN	NaN	7	1
Glutamine--tRNA ligase	P47897	QARS1	12.3084	12.2744	12.5151	12.8951	17.1834	13.4553	13.2247	12.8343	12.4737	13.399	17.3295	11.537	12.4716	12.2514	12.1736	13.4239	17.3242	13.967	0.324353	0.0817504	0.242602	12.7051	13.0295	12.9477	1.88704	2.00469	1.95766	0.0227338	0.552842	0.104025	0.944616	0.958555	8.74201	9.68662	9.70056	30	16	22	11	27	14
NGFI-A-binding protein 1	Q13506	NAB1	9.96939	10.266	7.51319	10.4935	10.6167	9.96018	10.6412	9.99166	7.59933	10.4766	11.2842	11.5577	9.10656	8.98527	7.6236	10.1804	10.8086	10.2339	0.441266	0.915457	-0.474192	10.1177	10.5589	9.64348	1.15316	1.41961	1.15359	0.79588	0.551294	1.55284	NaN	NaN	NaN	NaN	NaN	7	2	NaN	NaN	14	4
5'-AMP-activated protein kinase catalytic subunit alpha-1	Q13131	PRKAA1	10.6665	11.1497	9.42017	7.083	9.90358	8.01134	10.8782	10.4978	10.2182	10.8764	9.03763	12.4523	10.4727	10.736	10.3002	10.4097	10.523	7.89724	1.02522	0.245896	0.779324	9.66188	10.6871	10.4412	1.5628	1.11001	1.06762	0.647817	0.551294	0.296709	-1.70866	1.4576	8.045	6.33634	9.50259	15	6	9	3	21	8
Threonine--tRNA ligase 1 cytoplasmic	P26639	TARS1	12.58	13.0897	13.5	13.345	12.7987	13.1046	13.3969	12.495	13.3971	13.2652	13.0638	13.916	12.4467	13.0175	13.7364	13.3386	13.4922	13.2817	0.233876	0.0208831	0.212993	13.0971	13.331	13.3101	0.339361	0.467224	0.446685	0.344862	0.551294	0.0510982	1.26074	0.0480886	5.95668	7.21742	6.00477	21	10	24	11	30	15
Helicase MOV-10	Q9HCE1	MOV10	12.7826	12.3726	11.3806	11.385	10.6641	11.1767	11.4645	12.2546	12.3636	12.0303	11.068	11.1207	11.7021	11.7551	10.9574	11.3194	11.1265	11.2736	0.364607	0.450858	-0.0862508	11.3828	11.7474	11.2965	0.79255	0.573722	0.315815	0.0996329	0.551294	0.649752	0.342924	-0.232527	5.23846	5.58138	5.00593	11	7	10	6	18	12
Eukaryotic translation initiation factor 2 subunit 3	P41091	EIF2S3	14.0172	14.2224	13.9281	13.1079	13.3966	13.0467	14.3103	14.3967	14.2427	13.2809	13.6897	13.5064	14.0844	14.2088	14.3331	13.0343	13.3927	13.1719	0.303869	0.227642	0.0762267	13.6623	13.9662	13.7386	0.501289	0.472199	0.569868	2.91009	0.549751	1.63827	-1.27545	-0.618752	10.5102	9.23472	9.89142	31	12	29	10	26	10
Condensin-2 complex subunit D3	P42695	NCAPD3	11.5159	10.8229	7.25143	9.88095	11.4909	11.0109	11.0752	10.6949	7.52315	9.2436	10.8409	10.9145	11.351	10.8779	7.77244	10.0625	11.8572	10.8652	-0.149011	-0.103637	-0.0453739	10.9169	10.7679	10.8715	1.62111	1.40536	1.44678	0.935542	0.549751	1.25414	NaN	NaN	NaN	NaN	NaN	8	7	NaN	NaN	9	8
Heterogeneous nuclear ribonucleoprotein M	A0A087X0X3	HNRNPM	14.1949	13.438	8.31026	14.7606	14.4295	14.6504	13.5918	14.3199	7.19732	14.8542	14.2032	14.5245	14.5473	13.7614	7.94016	14.8292	14.5456	14.9699	-0.0506525	-0.284903	0.234251	14.3122	14.2615	14.5464	2.48797	2.92895	2.72287	0.270835	0.549751	0.669586	NaN	NaN	NaN	NaN	NaN	34	12	NaN	NaN	43	14
Coiled-coil domain-containing protein 32 (Fragment)	H0YN78	CCDC32	8.30857	8.79675	8.6079	8.98137	7.24479	8.16847	8.79886	6.68314	7.57941	9.7033	7.04854	8.76235	8.14032	9.23019	9.20218	9.00011	6.90328	8.98219	-0.287353	-0.820276	0.532923	8.45823	8.17088	8.99115	0.619817	1.17317	0.911345	0.221126	0.549751	0.383	NaN	NaN	NaN	NaN	NaN	12	1	NaN	NaN	12	1
Desmoplakin	P15924	DSP	14.7462	14.0729	9.22781	8.43425	8.15886	8.37152	14.173	14.2019	13.8677	6.94673	9.4775	6.5335	13.669	12.2788	10.5844	7.70044	8.00304	7.62637	2.84155	2.37886	0.462689	8.83103	11.6726	9.29372	3.05591	3.66424	2.60395	0.140862	0.549751	0.605548	-1.28768	-1.4642	16.0761	14.7885	14.6119	47	145	45	144	24	65
Casein kinase II subunit alpha	E7EU96	CSNK2A1	13.9931	14.1624	14.5875	13.8931	13.4196	13.8023	13.9634	13.646	14.5826	13.9658	13.3667	13.8275	13.7343	13.885	14.4686	13.8972	13.5035	13.8886	-0.0476241	0.00865126	-0.0562754	13.9431	13.8955	13.8868	0.388743	0.406938	0.318847	0.416801	0.546682	0.0199966	0.700269	0.507066	5.30717	6.00744	5.81424	41	11	40	11	46	12
UV excision repair protein RAD23 homolog B	P54727	RAD23B	11.3282	11.3195	8.77801	10.5847	11.0487	10.4205	11.4919	11.4814	9.51191	10.9429	11.0978	9.69049	9.51722	11.1606	8.01153	9.68252	11.035	11.343	0.203672	0.661594	-0.457922	10.8167	11.0204	10.3588	0.959063	0.881542	1.29738	0.251812	0.546682	0.482804	NaN	NaN	NaN	NaN	NaN	17	4	9	1	18	4
Complex I-23kD (Fragment)	E9PPW7	NDUFS8	8.38728	8.33016	10.424	9.56331	12.1329	9.88759	8.18484	7.69346	10.6419	9.62163	11.7513	11.069	8.77748	8.12988	9.81485	9.59816	12.0478	9.04459	0.406302	0.810376	-0.404074	9.72545	10.1318	9.32137	1.4178	1.62483	1.35487	0.0530567	0.546682	0.255707	0.51559	-1.09318	11.3878	11.9034	10.2946	NaN	NaN	22	3	15	2
Alpha- and gamma-adaptin-binding protein p34	Q6PD74	AAGAB	10.6036	10.1724	8.10836	9.87846	10.3685	9.37471	8.07055	11.1402	7.18121	10.7255	11.8375	9.42038	10.7723	10.7196	8.15526	9.93326	10.8947	9.02245	0.047513	-0.253452	0.300965	10.0254	10.073	10.3264	0.910165	1.83124	1.11676	0.0118872	0.546682	0.120331	NaN	NaN	NaN	NaN	NaN	13	2	NaN	NaN	13	2
Protein SMG5	Q9UPR3	SMG5	7.67284	8.38416	10.5855	10.598	10.0337	11.0872	7.34515	7.9018	10.4791	10.5491	9.90648	10.9999	7.56418	7.12803	9.95633	10.2934	11.0968	9.71821	-0.116833	0.355509	-0.472342	10.3096	10.1928	9.83727	1.37569	1.52749	1.58438	1.4318	0.545155	0.276544	NaN	NaN	NaN	NaN	NaN	NaN	NaN	3	2	5	3
Adenylosuccinate synthetase isozyme 2	P30520	ADSS2	13.6073	14.2244	13.6475	13.2799	13.2352	13.0555	13.8456	13.4247	13.0921	13.338	12.7247	13.001	13.7505	14.1	12.9214	13.1815	13.4621	12.5496	-0.228541	-0.106746	-0.121795	13.4436	13.2151	13.3218	0.418034	0.388582	0.563053	0.782516	0.545155	0.17134	0.606227	-0.831691	9.30463	9.91085	8.47293	35	12	33	10	32	10
Nucleotide-binding oligomerization domain-containing protein 2	Q9HC29	NOD2	8.02314	7.40013	7.1234	7.65714	8.79614	6.98288	8.01944	7.57672	8.6435	9.57531	7.71342	10.4233	7.76536	9.19466	7.73202	7.9743	7.87842	8.43375	0.802835	0.405108	0.397727	7.52863	8.33147	7.92636	0.668815	1.13377	0.565345	0.716699	0.545155	0.40121	NaN	NaN	NaN	NaN	NaN	NaN	NaN	2	1	4	2
NudC domain-containing protein 3	Q8IVD9	NUDCD3	12.5367	11.0792	11.2016	9.81984	12.0622	10.765	11.1697	12.8408	11.756	10.3883	11.7976	11.0184	12.8112	11.7828	12.1718	10.7252	11.4465	10.461	0.322398	-0.15183	0.474228	11.1404	11.4628	11.6147	0.961998	0.840073	0.88396	0.238072	0.545155	0.0649968	1.15408	1.89691	5.35717	6.51124	7.25408	22	4	22	4	27	5
Neurofibromin	P21359	NF1	7.79051	7.94398	6.77243	13.1728	9.51818	7.91235	8.32755	7.42307	7.11607	8.97696	9.94297	8.86403	6.70127	7.478	6.93651	13.1724	13.2267	13.104	0.667627	-1.69522	2.36285	7.92816	8.59579	10.291	2.29223	1.05134	3.36672	0.205512	0.545155	0.767004	NaN	NaN	NaN	NaN	NaN	1	1	NaN	NaN	2	4
Protein RRP5 homolog	Q14690	PDCD11	11.1014	11.0988	7.63988	9.25035	9.58896	9.91368	11.7337	11.276	7.89005	10.3493	10.5168	11.0764	11.6075	10.344	9.42427	9.59887	9.85393	10.1462	1.04528	0.796539	0.24874	9.75132	10.7966	10.0001	1.29607	1.36287	0.78473	2.01954	0.543634	0.338187	NaN	NaN	NaN	NaN	NaN	4	5	NaN	NaN	6	6
Polyadenylate-binding protein-interacting protein 2 (Fragment)	D6RA77	PAIP2	6.97656	7.81165	10.8546	11.3599	12.5947	11.6482	9.00146	7.91145	10.6459	11.3458	12.667	11.6808	8.56073	7.5583	12.1865	11.4756	12.4202	11.4711	-0.111347	-0.477488	0.36614	11.1072	10.9959	11.4733	2.26715	1.77553	2.03791	0.429457	0.543634	0.0824945	-0.303586	-0.733288	4.61269	4.3091	3.8794	NaN	NaN	35	2	35	2
Formin-like protein 1	O95466	FMNL1	9.853	10.0788	11.4565	10.8201	11.7342	10.6078	9.54437	10.7479	10.3139	10.2477	11.4774	11.1047	10.0447	9.89781	10.2417	10.8061	11.8494	10.1933	-0.183023	0.31341	-0.496434	10.7139	10.5309	10.2175	0.741288	0.687349	0.72734	0.274905	0.543634	0.0888424	0.956595	1.5123	9.77633	10.7329	11.2886	12	4	6	5	18	7
DnaJ homolog subfamily C member 3	Q13217	DNAJC3	12.5715	13.6148	14.3803	14.3857	13.9068	13.8881	13.6663	14.5956	14.5693	14.9585	15.0313	14.5659	14.1522	13.9511	14.3273	14.3892	13.8916	13.8964	0.685027	0.53081	0.154217	13.8974	14.5825	14.0517	0.669626	0.485966	0.221404	2.46471	0.540608	1.03339	-0.198067	-7.06027	19.1367	18.9386	12.0764	44	15	44	14	44	15
Voltage-dependent anion-selective channel protein 1	P21796	VDAC1	14.1066	13.7756	13.5293	12.8474	14.5275	13.1854	14.0018	14.783	13.6542	12.8539	14.7459	14.4573	14.5194	13.4248	14.1517	12.8528	14.7274	13.2778	0.577079	0.441262	0.135818	13.6525	14.2295	13.7883	0.611244	0.744416	0.749405	0.879426	0.540608	0.321482	-0.342954	0.555362	9.96398	9.62103	10.5193	52	10	45	8	52	9
Bromodomain adjacent to zinc finger domain protein 1A	Q9NRL2	BAZ1A	10.4467	10.993	7.94153	10.2486	11.1625	10.2619	11.1828	10.3517	7.99387	10.5803	12.0764	11.3797	11.0027	9.96867	7.38634	10.4291	10.9137	9.69429	0.527279	0.682664	-0.155385	10.3543	10.8815	10.1989	1.15925	1.41289	1.33334	0.756962	0.540608	1.41341	NaN	NaN	NaN	NaN	NaN	7	8	NaN	NaN	8	8
EKC/KEOPS complex subunit TPRKB	Q9Y3C4	TPRKB	9.06582	9.91019	10.8316	11.2395	11.0988	10.6995	9.55878	9.78717	10.5915	11.3841	11.4118	9.12397	9.23467	9.88241	10.7712	9.76941	9.81785	11.0767	-0.57621	0.339214	-0.915424	10.7656	10.1893	9.85013	0.831379	0.968625	0.691249	0.21467	0.540608	0.151811	NaN	NaN	NaN	NaN	NaN	21	2	21	2	21	2
PDZ and LIM domain protein 1	O00151	PDLIM1	12.579	12.4359	12.4363	12.2574	11.8778	12.2792	12.1403	12.8773	12.3703	12.1568	11.5069	12.4332	13.172	12.2124	12.6377	12.1695	12.1475	12.3628	-0.0939999	-0.0240707	-0.0699291	12.3576	12.2636	12.2876	0.242743	0.450425	0.39766	0.183096	0.540608	0.357535	0.802778	-0.338438	7.68096	8.48374	7.34252	35	8	19	5	36	8
Nipped-B protein	A0A590UJS4	NIPBL	12.3868	12.6383	11.5726	10.2374	11.6068	9.75912	12.9996	12.4763	10.9654	10.1961	10.9641	10.3761	12.91	12.9376	11.4486	10.0452	11.6283	12.7432	-0.624929	-1.22103	0.596106	11.5897	10.9647	12.1858	1.15041	1.14577	1.14099	0.0570004	0.540608	0.8041	-0.965307	-2.57875	8.23836	7.27305	5.65961	5	11	3	7	8	15
Ras-related protein Rab-5B	P61020	RAB5B	11.2866	12.3117	12.0641	8.83172	11.8384	10.2484	12.0023	11.0968	11.5703	8.82308	11.7292	11.2726	12.3069	12.3243	12.3603	10.473	11.5178	9.91051	-0.140988	-0.490848	0.34986	11.5625	11.4215	11.9123	1.33026	1.1527	1.06305	0.0145735	0.540608	0.38934	-0.353114	-0.467669	11.1774	10.8242	10.7097	28	3	28	3	31	3
Transferrin receptor protein 1	P02786	TFRC	12.1114	11.8675	10.8323	11.0409	11.4344	10.4096	12.3092	11.2539	11.6695	11.0695	11.0647	11.6731	12.2589	10.9674	11.7741	11.555	11.7921	11.312	0.224021	-0.20287	0.426891	11.2377	11.4617	11.6646	0.644252	0.479286	0.444051	0.321482	0.539102	0.235077	1.01613	-0.980977	9.15755	10.1737	8.17657	10	5	8	4	17	10
Ubiquitin carboxyl-terminal hydrolase 47	Q96K76	USP47	12.6707	13.2742	13.5172	10.865	11.5606	11.0633	13.4148	11.0497	13.4584	11.0794	11.4675	11.7649	11.8137	13.2768	12.9999	10.5708	11.8109	11.2317	-0.499509	-0.196155	-0.303354	12.1157	11.6162	11.8123	1.14746	1.11435	1.03137	0.09691	0.539102	0.0589858	3.46543	0.50696	6.68089	10.1463	7.18785	13	11	5	4	18	16
Dynein light chain 1 cytoplasmic	P63167	DYNLL1	6.56374	7.4749	11.7197	10.9441	11.831	11.3065	7.368	8.601	11.8707	11.4621	11.3987	11.9355	8.55739	6.90772	12.2734	11.3545	12.061	11.2055	0.305151	0.150438	0.154713	11.1253	11.4304	11.28	2.32757	1.95277	2.16423	1.04383	0.537602	0.0371573	-0.764634	-1.14099	10.2727	9.50811	9.13175	NaN	NaN	25	2	51	4
Protein flightless-1 homolog	Q13045	FLII	12.9709	12.2025	12.3209	12.4916	12.5105	11.929	11.7288	12.4348	11.7174	12.2603	12.676	12.1512	12.5927	11.4985	11.7502	12.1122	12.9058	12.2325	-0.200432	0.0334401	-0.233872	12.4062	12.2058	12.1723	0.350293	0.38309	0.520306	0.444906	0.537602	0.0291884	3.16365	-1.1551	6.60232	9.76597	5.44722	11	9	7	6	10	8
Lysine-specific demethylase 3B	Q7LBC6	KDM3B	11.2567	10.2982	10.5064	12.3092	11.7952	12.8444	11.1249	11.4419	8.84706	12.4891	11.0098	12.5955	11.3091	10.032	10.5302	12.2763	10.5	12.8463	-0.242561	0.363757	-0.606318	11.526	11.2834	10.9196	1.004	1.35869	1.11076	0.2652	0.537602	0.00174066	-0.370765	-0.756324	5.65748	5.28672	4.90116	9	10	2	4	9	10
Moesin	P26038	MSN	15.6718	15.7301	15.9798	15.051	15.5053	15.4522	15.5964	15.5542	15.9125	15.1594	15.2382	15.3166	15.8459	15.6735	15.9203	15.0287	15.7565	15.5426	-0.153168	-0.279622	0.126454	15.5885	15.4354	15.715	0.313444	0.280122	0.321847	0.978811	0.536107	0.886057	-0.188708	-0.655849	5.21886	5.03015	4.56301	65	33	62	29	58	26
SH3 domain-binding protein 5-like	Q7L8J4	SH3BP5L	11.8072	12.0618	11.5299	10.0997	10.6023	10.7078	12.1861	12.0855	11.4952	9.92324	10.0656	10.726	11.8894	11.8681	11.7441	10.4909	10.8571	10.6044	-0.00827026	-0.190038	0.181767	11.1189	11.1106	11.3006	0.775222	0.989896	0.660644	0.17134	0.536107	0.380907	0.540749	3.27152	7.41007	7.95082	10.6816	21	5	21	5	18	4
Glutamate dehydrogenase 1 mitochondrial	P00367	GLUD1	12.4421	12.5028	12.6348	12.135	12.8691	12.6408	12.5156	12.6423	12.2002	12.3677	13.1784	11.9195	11.592	11.6885	12.7282	12.1653	12.8166	12.859	-0.127163	-0.0051136	-0.122049	12.5688	12.4416	12.4467	0.245925	0.428959	0.575434	0.149354	0.536107	0.203426	0.314508	0.761297	10.929	11.2435	11.6903	32	12	26	10	35	15
Eukaryotic translation initiation factor 3 subunit D	O15371	EIF3D	12.459	12.3302	11.9531	11.7245	13.2124	11.6118	12.3298	12.2801	11.3038	11.1368	12.9882	13.1021	12.2246	12.0652	11.8797	11.397	13.4828	11.6046	0.163303	0.332492	-0.169188	12.1416	12.305	11.9725	0.590025	0.823557	0.737108	0.0268721	0.536107	0.0942041	-0.0313826	0.329726	8.12572	8.09434	8.45545	30	11	26	10	48	16
Alpha-amylase 1C	P0DTE8	AMY1C	7.63146	8.06737	9.00259	7.44708	12.1712	5.99885	7.44098	8.49155	8.65953	11.4363	12.3642	11.6946	6.52843	8.46377	9.642	8.61703	12.1545	11.3367	2.1985	0.918402	1.2801	7.84941	10.0479	9.12951	2.09565	2.05639	2.05487	0.744727	0.534617	0.480172	-1.09646	0.944228	9.55023	8.45376	10.4945	NaN	NaN	5	2	22	9
Deoxynucleoside triphosphate triphosphohydrolase SAMHD1	Q9Y3Z3	SAMHD1	10.5703	9.4936	10.7988	11.8603	12.6824	12.1588	9.66787	11.8888	10.0172	12.0136	12.8643	12.3688	10.4209	9.49955	11.0206	11.9822	13.0925	12.1251	0.62164	0.449753	0.171887	11.3295	11.9512	11.5014	1.18322	1.31004	1.29864	0.165579	0.534617	0.0819697	0.252878	-1.79217	11.3983	11.6511	9.60609	11	5	28	14	30	13
Splicing factor 3B subunit 4	Q15427	SF3B4	13.3228	12.2811	14.4054	13.2205	12.4896	11.9624	12.7737	13.2696	13.5785	13.4909	12.4713	12.8545	13.5183	12.5267	14.5295	12.7801	12.8002	12.4234	0.206958	0.271871	-0.0649128	12.8551	13.062	12.7902	0.890518	0.44002	0.79963	0.158641	0.534617	0.0259491	0.113471	-1.41784	11.3874	11.5008	9.96953	18	4	18	4	13	3
ERO1-like protein alpha	Q96HE7	ERO1A	11.0507	10.731	11.2206	11.1717	11.7415	12.1907	10.9433	11.9024	9.68844	11.5694	11.1264	12.3741	12.2607	11.2954	10.5448	11.4232	12.1526	12.2231	0.151762	-0.439988	0.59175	11.1961	11.3479	11.7879	0.525608	0.931379	0.685958	0.079355	0.534617	0.546682	0.812305	-1.54784	8.75856	9.57086	7.21072	35	11	20	6	44	12
Intercellular adhesion molecule 1	P05362	ICAM1	8.9377	11.0143	7.72863	10.3425	10.1227	10.895	10.983	13.0708	7.97897	10.6463	12.8293	10.8979	11.1563	11.1603	7.61488	11.4396	9.71809	10.8163	0.707848	-0.0458117	0.75366	10.2326	10.9405	10.9863	1.27252	1.83682	1.455	1.30016	0.533132	0.575118	NaN	NaN	NaN	NaN	NaN	9	3	NaN	NaN	15	5
Ras-related protein Rab-7a	P51149	RAB7A	16.1664	15.6372	15.3228	15.4763	16.2222	15.4019	15.6351	16.5093	15.0226	15.4205	16.7279	15.828	16.211	15.6095	15.6111	15.3509	16.2911	15.5721	0.17478	0.121239	0.0535412	15.5567	15.7315	15.6103	0.393757	0.65128	0.382536	0.28735	0.533132	0.129596	0.261723	-0.646559	12.1393	12.401	11.4927	66	11	55	9	68	12
Thioredoxin mitochondrial	Q99757	TXN2	11.6537	12.0831	7.09188	10.7232	10.2753	11.2368	12.0471	11.6681	8.45234	10.4786	9.99181	11.2166	11.6092	11.9857	7.89909	10.5824	11.3001	11.1887	-0.132417	-0.396794	0.264377	10.98	10.8476	11.2444	1.79417	1.31159	1.47753	0.188425	0.533132	0.165579	NaN	NaN	NaN	NaN	NaN	9	1	NaN	NaN	9	1
POTE ankyrin domain family member I	P0CG38	POTEI	7.17233	8.11559	6.02008	7.86288	6.99027	6.50112	7.96858	9.67034	7.88266	5.93308	5.83524	6.90929	9.8289	7.66057	9.30825	6.16021	8.01402	7.07521	0.314674	-0.441318	0.755992	7.0813	7.39598	7.83729	0.794345	1.45224	1.37197	0.158641	0.533132	0.449772	NaN	NaN	NaN	NaN	NaN	8	1	6	1	6	1
Triosephosphate isomerase	P60174	TPI1	17.9505	17.4863	17.8253	16.6531	17.3057	16.7393	17.5107	17.9437	17.0614	16.6013	17.1338	16.9096	18.0431	17.4804	17.379	16.7407	17.2201	16.489	-0.298406	-0.201924	-0.0964813	17.396	17.0976	17.2995	0.540809	0.472381	0.553996	0.313364	0.531653	0.0695604	0.442548	-0.348955	12.9161	13.3587	12.5671	84	17	79	14	86	16
Laminin subunit gamma-1	P11047	LAMC1	11.6168	11.8368	10.6362	9.92893	11.4127	8.49394	11.2932	11.816	9.61659	9.54955	11.8928	11.1949	11.8927	11.6279	10.0901	8.97097	11.2301	8.75101	0.219608	0.583935	-0.364327	11.0244	11.244	10.6601	1.27229	1.05232	1.3622	0.173277	0.531653	0.459671	-4.22538	-3.29495	9.41686	5.19148	6.12191	8	8	4	4	12	11
Beta-hexosaminidase subunit beta	P07686	HEXB	13.2493	13.2412	12.3062	11.8575	12.9912	13.5398	12.1424	12.8438	11.78	11.5202	13.1646	12.9515	13.5003	13.0252	12.9983	11.6906	13.825	13.449	-0.623092	-0.744005	0.120914	13.1162	12.4931	13.2371	0.646163	0.679783	0.749388	1.38934	0.530178	1.65956	-1.27686	-1.66128	10.0947	8.81788	8.43346	13	5	13	5	12	4
Histone chaperone ASF1A	Q9Y294	ASF1A	11.655	10.9964	11.0558	10.8803	12.5083	11.282	11.0292	12.8909	11.4221	12.34	12.5268	12.0349	12.1473	11.2874	11.7202	11.8147	12.5506	10.5391	1.01848	0.419964	0.598516	11.1689	12.1874	11.7675	0.609701	0.700634	0.700278	0.823909	0.530178	0.357535	1.32867	0.566339	7.51948	8.84815	8.08582	18	3	13	2	44	6
Solute carrier family 35 member E1	Q96K37	SLC35E1	11.662	11.797	10.3796	9.07518	8.73748	9.35056	11.5865	11.7263	10.3206	9.46312	9.60883	9.51298	11.9209	11.2629	11.0416	9.50464	9.2412	9.29131	0.0996218	-0.308414	0.408036	9.86508	9.9647	10.2731	1.32962	1.04483	1.1696	0.614394	0.530178	0.0132283	1.28992	1.12444	7.93038	9.22031	9.05482	14	3	8	2	8	2
Phosphoinositide 3-kinase regulatory subunit 4	Q99570	PIK3R4	11.0938	11.8254	11.8779	11.5157	10.907	11.5141	12.0247	11.0386	11.8563	11.3895	10.808	11.3115	12.0862	11.8947	11.7626	11.8574	11.1647	11.2427	-0.164364	-0.459471	0.295107	11.5149	11.3505	11.81	0.388315	0.466335	0.375563	0.080399	0.530178	0.850781	3.24446	3.15286	4.99169	8.23616	8.14456	5	4	4	3	9	6
DnaJ homolog subfamily B member 2	P25686	DNAJB2	9.75196	9.7277	7.18504	8.76325	9.96047	8.1876	10.0868	9.30369	7.73275	8.83077	8.66867	8.94541	10.2845	10.0077	8.34703	8.52423	9.53615	8.49853	-0.357381	-0.142097	-0.215283	9.24547	8.88809	9.03019	1.09523	0.773253	0.850623	0.00130484	0.530178	0.551294	NaN	NaN	NaN	NaN	NaN	7	2	NaN	NaN	10	2
La-related protein 4	Q71RC2	LARP4	13.7875	14.0533	14.3914	13.509	13.2211	13.403	13.9509	13.7607	14.554	13.7223	13.4844	13.5645	13.6349	14.0075	14.651	13.5511	13.5074	13.5026	0.0932336	0.148481	-0.0552473	13.6483	13.7415	13.593	0.438161	0.385909	0.453871	0.632644	0.528708	0.140261	-1.34507	-3.65061	7.79435	6.44928	4.14375	24	11	17	8	26	12
NADH dehydrogenase [ubiquinone] 1 alpha subcomplex subunit 12	Q9UI09	NDUFA12	9.64933	10.0763	11.1249	8.67754	9.98741	8.66814	9.94869	8.68912	10.8127	8.85565	9.84576	9.5208	9.56005	9.13837	9.84897	8.958	9.79594	9.00627	-0.135091	0.334066	-0.469157	9.81837	9.68328	9.34921	0.93458	0.779982	0.400342	0.100727	0.528708	0.501689	NaN	NaN	NaN	NaN	NaN	21	2	21	2	20	2
SHC SH2 domain-binding protein 1	Q8NEM2	SHCBP1	11.318	10.7864	11.3138	11.7491	11.7369	11.1839	10.9856	10.6562	10.6227	11.5912	11.7882	11.5839	11.8549	10.7006	11.0593	12.0586	11.6587	11.7738	-0.0311289	-0.431452	0.400323	11.3159	11.2848	11.7162	0.362355	0.514032	0.523345	0.419075	0.527244	1.07831	0.836013	-0.435236	5.4882	6.32422	5.05297	14	6	9	4	25	10
Nuclear pore complex protein Nup155	O75694	NUP155	8.79515	8.7954	12.2855	11.1948	11.6966	11.5817	7.5801	6.81618	11.6	11.0457	11.4402	11.3878	8.08728	7.07723	12.1369	11.8191	11.7866	11.1734	-0.171467	-0.263245	0.0917773	11.3882	11.2167	11.48	1.53502	2.17456	2.18742	1.27084	0.525784	1.36251	1.94539	1.58562	6.68804	8.63343	8.27366	NaN	NaN	4	4	10	8
SEC23-interacting protein	Q9Y6Y8	SEC23IP	11.5891	11.9097	7.15543	11.6344	11.2538	11.391	10.6496	11.2587	7.14629	11.0972	11.4405	11.0566	11.0705	11.692	7.18765	11.1947	11.5131	11.4162	-0.413149	-0.228524	-0.184626	11.4901	11.0769	11.3054	1.81027	1.63559	1.72476	1.12033	0.525784	1.58838	NaN	NaN	NaN	NaN	NaN	6	4	1	1	9	6
Synapse-associated protein 1	Q96A49	SYAP1	11.2473	9.93136	7.88566	9.14471	11.8684	9.57692	11.4199	12.6869	8.25169	8.83873	12.5731	10.9384	11.9137	11.2598	7.26784	9.58192	11.4723	10.2323	1.42502	0.433104	0.991913	9.75414	11.1792	10.7461	1.44309	1.86798	1.70955	0.931814	0.525784	0.632644	NaN	NaN	NaN	NaN	NaN	18	3	NaN	NaN	27	5
RNA-binding protein 39	Q14498	RBM39	13.1045	13.1215	13.0915	13.7205	13.8757	13.1005	13.1857	13.4029	13.2285	13.5097	14.4929	13.2334	13.0995	12.3964	12.467	13.739	13.0936	13.6777	0.205145	0.221566	-0.0164208	13.113	13.3181	13.0966	0.361665	0.497709	0.571884	0.747147	0.525784	0.675718	0.410259	0.60721	10.7064	11.1167	11.3136	29	12	25	10	31	13
Egl nine homolog 1	Q9GZT9	EGLN1	12.6793	12.8104	13.0002	11.607	12.2585	10.9411	12.779	12.4885	11.3133	10.8228	11.1267	11.6494	13.1755	11.764	12.715	11.5862	11.3349	11.0151	-0.987584	-0.193737	-0.793848	12.4689	11.4814	11.6751	0.797632	0.779237	0.837183	0.696804	0.525784	0.289883	-0.0998526	-2.24294	10.3102	10.2103	8.06722	13	4	10	3	11	4
Receptor-interacting serine/threonine-protein kinase 1	Q13546	RIPK1	12.1435	11.1714	12.499	12.0836	12.529	11.8508	11.7906	12.3991	11.998	11.9571	10.021	12.6154	12.4668	11.8227	11.9761	12.099	12.8492	12.2132	-0.136048	-0.17853	0.0424814	12.1136	11.9775	12.1561	0.500493	0.922237	0.370673	0.182435	0.525784	0.369572	NaN	NaN	NaN	NaN	NaN	18	8	15	6	14	6
Striatin-3	Q13033	STRN3	12.1152	12.1037	11.1857	11.0932	10.8194	9.66702	11.0172	12.4873	11.2107	9.80734	11.9842	11.8008	12.4295	12.143	11.0304	10.5681	11.8404	10.9881	0.366295	0.0703878	0.295907	11.1395	11.5058	11.4354	0.911377	0.938273	0.74085	0.156145	0.525784	0.129011	NaN	NaN	NaN	NaN	NaN	11	5	7	2	13	5
G-rich sequence factor 1 (Fragment)	H0Y8R1	GRSF1	10.7337	10.7998	7.65296	9.1644	11.2115	11.6448	11.4274	11.1217	7.1761	8.50271	12.3653	11.1999	11.4802	11.0133	7.61566	11.6461	10.8649	11.5506	0.39406	-0.0859885	0.480049	10.7667	11.1608	11.2468	1.50433	2.00053	1.5405	0.119758	0.525784	0.258848	NaN	NaN	NaN	NaN	NaN	12	3	NaN	NaN	12	3
Mortality factor 4-like protein 1	B3KTM8	MORF4L1	11.2087	11.6428	12.5452	13.5161	11.7212	13.5584	11.6015	10.1907	11.4328	13.2114	11.34	13.0995	11.5644	11.8024	11.8451	14.1853	12.3753	13.8442	-0.616038	-0.59306	-0.0229788	12.1332	11.5171	12.1102	1.00547	1.15373	1.1305	1.03668	0.524329	1.72584	-2.9175	-3.65024	7.56537	4.64787	3.91513	21	4	13	3	39	7
Programmed cell death 6-interacting protein	Q8WUM4	PDCD6IP	14.3585	14.276	13.9611	13.3818	13.5915	13.1541	14.4007	14.4815	14.0762	13.3208	13.5864	13.6338	14.5485	13.9947	14.3098	13.318	13.7723	13.4663	0.0787053	-0.0285006	0.107206	13.7763	13.855	13.8835	0.489693	0.473918	0.477606	0.782516	0.524329	0.0462403	-1.28098	-0.0978498	9.68905	8.40808	9.5912	42	28	29	18	44	28
Cyclic GMP-AMP synthase	Q8N884	CGAS	12.2177	12.3624	11.6424	11.5051	12.4864	11.7469	12.6836	12.2212	11.3634	11.5494	12.9037	12.5911	12.4145	12.387	11.7877	10.894	12.0951	11.4618	0.423922	0.464775	-0.040853	11.9823	12.4062	11.9414	0.412794	0.632991	0.589075	0.60206	0.524329	0.742321	-0.616977	0.884717	6.32522	5.70825	7.20994	16	5	14	4	23	8
Succinate--CoA ligase [ADP/GDP-forming] subunit alpha mitochondrial	A0A494C0D1	SUCLG1	12.2416	11.8858	11.5854	10.3209	12.237	11.1973	11.484	12.0867	12.0796	10.9592	12.3546	11.8743	12.1732	11.3361	12.3323	10.7912	12.179	13.0726	0.241378	-0.19912	0.440498	11.7356	11.977	12.1761	0.734106	0.505968	0.80284	0.464706	0.524329	0.247184	0.697179	0.488978	8.39806	9.09524	8.88704	22	3	22	3	22	3
Ubiquitin-conjugating enzyme E2 J1	Q9Y385	UBE2J1	10.1972	9.18396	7.2342	3.80292	6.4487	7.1439	9.47354	11.0648	7.35922	2.9253	7.57592	5.52347	10.8649	8.33141	8.90563	6.78832	7.20107	6.1886	0.278517	-0.298672	0.577189	7.18905	7.46757	7.76624	2.23243	2.87295	1.70365	0.00921731	0.524329	0.341989	3.42697	-0.590867	5.34561	8.77258	4.75474	9	2	12	2	4	1
ATP-binding cassette sub-family D member 3	A0A3B3ITW3	ABCD3	12.3941	12.7372	12.015	11.778	11.9509	11.931	13.5958	12.8358	11.8533	12.0082	12.3007	12.0564	12.7367	12.5235	12.2832	11.7026	12.0903	12.0626	0.195603	-0.00814724	0.203751	11.983	12.1786	12.1867	0.359756	0.661782	0.366395	0.769551	0.522879	0.549751	-1.00753	-0.544518	8.61346	7.60592	8.06894	9	4	7	3	9	4
Ribosome biogenesis protein BRX1 homolog	Q8TDN6	BRIX1	13.7911	14.1357	8.25759	10.5587	9.1307	10.7527	14.012	10.9976	7.11637	11.0718	9.25925	9.89638	13.8911	14.1253	8.4011	9.87569	9.1849	9.91328	-0.208722	0.552507	-0.761229	10.6557	10.447	9.89448	2.40118	2.28875	2.47216	0.595166	0.522879	0.348722	NaN	NaN	NaN	NaN	NaN	15	3	NaN	NaN	16	3
HCG2044781	I3L0A0	PEDS1-UBE2V1	10.3497	10.8786	10.9829	10.4618	10.7701	10.7283	10.4219	11.0745	10.923	11.5912	10.8521	10.1406	11.1699	9.42053	10.6145	10.8397	9.99152	9.66601	0.138375	0.584524	-0.446149	10.7492	10.8875	10.303	0.243685	0.507974	0.695115	0.244125	0.522879	0.829738	0.909904	-1.15358	9.29124	10.2011	8.13766	18	3	19	2	21	3
Transmembrane protein 222	Q9H0R3	TMEM222	8.35931	10.1591	11.2262	8.26515	11.4687	9.58695	10.0707	10.1933	9.47752	8.2521	11.7465	10.9046	10.9273	10.1892	11.6616	9.24165	11.0577	9.18088	0.258935	-0.426265	0.6852	9.87303	10.132	10.5582	1.37206	1.19747	1.01698	0.208309	0.522879	0.185087	NaN	NaN	NaN	NaN	NaN	12	1	12	1	12	1
THUMP domain-containing protein 1	Q9NXG2	THUMPD1	11.1061	11.2522	10.1724	8.97602	10.5148	8.68506	9.82539	12.1081	10.2615	8.97725	10.8379	8.91166	11.8905	9.66183	9.52709	9.20892	9.71115	8.35834	-0.300172	0.448988	-0.749161	10.3436	10.0434	9.59446	1.07523	1.21109	1.17189	0.0423927	0.522879	0.28567	0.0180135	0.114995	5.15655	5.17457	5.27155	18	5	7	2	15	4
Catenin alpha-1	P35221	CTNNA1	10.4167	10.7761	11.5809	6.8857	7.58534	9.5871	11.0568	11.1011	12.358	7.75455	8.47614	8.90029	11.3708	12.4989	11.6684	8.48559	8.43313	7.91678	-0.0233641	0.0503411	-0.0737052	10.0019	9.97853	9.92819	1.86022	1.81341	1.99861	0.939302	0.521434	0.123782	0.208562	4.92371	4.80766	5.01622	9.73137	22	13	16	9	22	12
Mannosyl-oligosaccharide 1 2-alpha-mannosidase IA	P33908	MAN1A1	9.03513	8.94506	8.14641	7.08461	7.50573	6.71081	8.91555	9.15411	7.42979	7.20887	9.4875	9.40623	9.27482	8.26763	7.30986	6.70584	6.85873	7.35112	1.20876	1.70434	-0.49558	7.82607	9.03483	7.33049	0.967032	1.01478	0.973774	0.590067	0.521434	1.02826	NaN	NaN	NaN	NaN	NaN	2	1	NaN	NaN	2	1
Zinc transporter 7	Q8NEW0	SLC30A7	11.9695	11.6669	12.1353	9.67266	11.5221	10.4252	11.6513	12.6543	11.9342	10.5951	12.6502	12.0268	8.62717	11.216	11.7895	9.66601	12.2386	9.93328	0.385993	1.40586	-1.01986	11.5945	11.9805	10.5746	0.971145	0.763104	1.39182	1.09098	0.519993	1.53611	1.6384	0.348697	12.2027	13.8411	12.5514	4	1	14	5	6	2
SRSF protein kinase 2	P78362	SRPK2	7.83124	9.95912	9.37212	10.057	10.9147	8.43196	9.11077	7.92665	7.09309	8.49001	10.4935	9.50192	7.74174	8.3866	8.5719	9.15155	10.2509	9.71244	-0.865232	-0.0613375	-0.803895	9.66562	8.80039	8.86173	1.13427	1.20198	0.920036	0.458421	0.519993	0.199971	1.70536	1.76279	6.32387	8.02923	8.08667	6	2	3	1	17	5
Ras-related GTP-binding protein B	Q5VZM2	RRAGB	7.83329	7.78029	7.77676	3.60277	7.45614	5.81542	7.8895	7.79915	7.71884	3.78555	7.54239	5.02059	7.92984	7.94126	7.2571	5.97788	9.15	5.37441	0.0141671	0.0371466	-0.0229795	7.61645	7.63062	7.59347	1.70629	1.76931	1.39164	0.232102	0.519993	0.737549	NaN	NaN	NaN	NaN	NaN	NaN	NaN	9	1	13	1
ATPase PAAT	Q9H8K7	PAAT	11.8318	11.664	11.1764	8.79957	10.5665	10.3698	10.6604	12.231	11.444	8.78735	11.0901	10.9051	11.9208	11.2724	11.7924	10.9841	11.0719	10.0353	0.126123	-0.174565	0.300688	10.8715	10.9976	11.1722	1.11072	1.14987	0.677153	0.165579	0.519993	0.264401	-3.10079	-0.231075	7.99588	4.89509	7.76481	25	7	22	6	22	6
Eukaryotic initiation factor 4A-I	P60842	EIF4A1	13.4202	13.6847	12.9823	11.7748	12.6208	11.9279	13.1139	12.9418	12.9421	11.9118	13.0623	12.7097	13.1526	13.1953	12.5609	11.8203	12.7388	12.118	0.140397	0.292137	-0.15174	12.8016	12.942	12.6498	0.777078	0.447749	0.551495	0.0726296	0.519993	0.686133	0.719643	1.82849	10.6887	11.4083	12.5172	38	9	38	11	51	13
Isocitrate dehydrogenase [NAD] subunit alpha mitochondrial	P50213	IDH3A	12.9522	12.5574	13.6631	13.018	13.3369	13.3253	12.6004	12.9393	13.6357	13.2902	13.5101	13.9823	13.0783	11.2273	13.5631	12.9045	13.5387	12.9704	0.22848	0.375825	-0.147345	13.1717	13.4002	13.0243	0.383741	0.497555	0.857916	0.60206	0.518557	0.643974	-0.597535	-2.5054	6.37636	5.77883	3.87096	20	6	12	3	20	6
NADH dehydrogenase [ubiquinone] iron-sulfur protein 7 mitochondrial	A0A087WXF6	NDUFS7	8.1641	8.88316	8.37165	8.41325	9.22279	7.82668	9.43035	9.74828	8.33484	6.7707	9.89748	8.06361	9.05666	8.8454	7.26628	8.12076	8.76255	6.73471	0.490143	0.440939	0.0492034	8.39245	8.88259	8.44165	0.501419	1.21049	0.944833	0.21467	0.518557	0.665546	NaN	NaN	NaN	NaN	NaN	11	2	NaN	NaN	4	1
Glutathione S-transferase Mu 3	P21266	GSTM3	12.7644	12.302	12.58	10.6991	12.6134	11.6649	12.5704	12.9307	12.7997	10.8859	12.6527	12.2717	13.2755	12.2085	12.6221	11.0789	12.3793	11.8541	0.170549	0.31764	-0.147091	12.441	12.6115	12.2939	0.79095	0.75223	0.739691	0.928118	0.517126	0.224026	0.104	-0.0532923	8.88625	8.99025	8.83295	53	10	53	10	32	6
MAP/microtubule affinity-regulating kinase 3	P27448	MARK3	9.62812	10.2678	10.6361	9.97971	9.74662	9.89122	10.0264	9.21907	12.2122	11.9845	9.0652	9.71891	9.60238	9.35612	10.0933	9.96679	9.43954	10.3531	-0.062819	0.0880585	-0.150877	9.93547	9.87265	9.78459	0.37077	1.38343	0.396434	0.283162	0.517126	0.519993	-1.74746	0.706928	7.55244	5.80498	8.25937	17	6	12	3	14	5
Calcium load-activated calcium channel	Q9UM00	TMCO1	11.5645	11.8512	10.7358	11.9029	8.97028	11.6478	12.8605	11.5869	11.544	12.5584	6.88874	11.9491	10.1836	8.03535	10.5053	11.6791	8.36409	13.0499	0.161883	1.42356	-1.26167	11.6062	11.768	10.3445	1.1307	2.19148	1.91811	0.0877779	0.517126	0.5157	NaN	NaN	NaN	NaN	NaN	6	1	6	1	6	1
Coiled-coil domain-containing protein 124	Q96CT7	CCDC124	12.6694	12.3607	10.1592	9.30911	10.1461	9.67523	11.9535	11.9663	10.859	9.41153	10.5961	9.67849	11.2166	11.6198	10.8738	9.2411	9.67262	9.63552	0.574894	0.45432	0.120574	10.1526	10.7275	10.2732	1.42954	1.08655	0.983106	0.0390538	0.517126	1.18111	1.64906	0.240449	6.01692	7.66598	6.25737	26	5	14	2	16	3
Heat shock protein beta-1	A0A6Q8PFK8	HSPB1	8.17234	7.7445	15.9574	12.422	15.3002	12.4687	8.24465	8.03831	16.1458	12.7736	15.9379	13.5641	8.38653	6.09096	16.072	12.4658	14.743	12.3387	0.723492	0.766597	-0.0431056	12.4454	13.1689	12.4023	3.45571	3.58658	3.78966	1.46471	0.5157	1.16368	-0.0492315	-0.374738	12.8354	12.7862	12.4607	NaN	NaN	51	9	72	4
Cyclin-dependent kinase 4	P11802	CDK4	10.4064	10.5425	11.256	10.2014	11.1699	10.7268	10.4742	10.5326	11.0561	11.0037	10.7403	11.0126	10.5867	10.8831	11.3512	10.7421	10.708	10.9832	0.237291	0.0593934	0.177898	10.6347	10.872	10.8126	0.42154	0.258209	0.271005	0.192465	0.5157	0.325139	0.553986	1.24358	6.8711	7.42509	8.11468	25	5	18	4	27	5
Tetratricopeptide repeat protein 33	Q6PID6	TTC33	9.29797	11.5376	6.40678	8.75024	8.92463	8.94994	11.323	10.6305	7.51306	8.38029	9.31911	4.53984	11.5873	11.6269	8.25478	8.93611	8.73515	8.1416	-0.0875907	0.0140696	-0.10166	8.93729	8.8497	8.83563	1.63222	2.43999	1.62273	0.148742	0.5157	0.772113	NaN	NaN	NaN	NaN	NaN	11	2	NaN	NaN	6	1
ADP/ATP translocase 2	P05141	SLC25A5	10.5507	10.0642	10.8664	9.15489	11.5762	9.25229	9.80242	12.0668	11.2389	9.36567	12.065	11.0602	10.7119	9.88073	11.2195	10.9291	11.0257	9.96073	0.842155	0.329064	0.513091	10.3074	11.1496	10.8205	0.944265	1.13239	0.567292	0.779892	0.514279	0.216096	-3.29034	-2.98872	8.14965	4.85931	5.16092	32	4	26	3	29	3
Beta-hexosaminidase	H3BS10	HEXA	13.157	13.741	13.2983	12.8316	12.7472	13.148	13.3187	13.1909	13.0221	12.9605	12.8869	12.7114	13.2348	13.4566	13.1011	12.8385	12.818	13.0604	-0.161166	-0.0894399	-0.0717263	13.1525	12.9913	13.0808	0.356337	0.216678	0.242257	0.471083	0.514279	0.369572	-5.12112	-3.96929	10.1043	4.98322	6.13504	8	4	8	3	10	5
Luc7-like protein 3	O95232	LUC7L3	14.1059	13.9924	6.81481	10.5374	13.3222	12.0178	13.7862	13.2599	7.91221	10.8235	13.4159	12.9792	14.0792	13.5747	7.36154	10.6431	13.4824	13.0133	0.449534	-0.128328	0.577862	12.67	13.1195	13.2479	2.79051	2.27289	2.58379	0.334419	0.514279	0.00921731	NaN	NaN	NaN	NaN	NaN	20	6	NaN	NaN	24	7
Alpha-1 3-mannosyl-glycoprotein 2-beta-N-acetylglucosaminyltransferase	P26572	MGAT1	11.2141	11.2172	11.4503	9.88658	9.63079	9.7866	10.9781	10.9498	11.1213	10.4216	9.49865	9.59352	11.3738	10.8868	11.2647	10.2465	12.1663	10.166	0.135407	-0.390023	0.52543	10.5503	10.6857	11.0758	0.844083	0.723281	0.754217	0.334419	0.514279	0.640164	NaN	NaN	NaN	NaN	NaN	20	7	8	3	21	7
Tripeptidyl-peptidase 1	O14773	TPP1	13.5476	13.2161	7.43715	12.2199	12.6913	12.3123	12.927	13.5241	7.67563	12.3276	12.8293	12.5897	13.163	12.2285	7.3532	12.5708	12.143	12.5537	0.207643	0.318401	-0.110758	12.5018	12.7095	12.3911	2.24777	2.1458	2.14438	0.205512	0.514279	0.585027	NaN	NaN	NaN	NaN	NaN	8	3	NaN	NaN	15	4
Vacuolar protein sorting-associated protein 13C	Q709C8	VPS13C	11.2005	10.8375	7.5601	9.3599	8.56148	8.96428	10.9688	11.5777	7.59772	8.30784	8.61364	8.65263	10.9912	11.2289	7.51196	9.0954	9.36317	9.52099	-0.528957	-0.808946	0.279988	9.16209	8.63314	9.44208	1.38469	1.5965	1.36115	0.210419	0.512862	0.732828	NaN	NaN	NaN	NaN	NaN	4	8	1	1	1	2
SPRY domain-containing protein 7	Q5W111	SPRYD7	9.19604	9.51179	9.24707	8.64205	7.72533	8.93996	9.62666	8.14389	9.27484	8.49317	8.20124	8.7648	9.73884	9.50168	9.10001	8.55877	8.53869	8.9268	-0.439009	-0.384413	-0.0545964	9.068	8.62899	9.0134	0.636742	0.596434	0.489537	0.178486	0.512862	0.661543	NaN	NaN	NaN	NaN	NaN	15	2	9	1	9	1
DCN1-like protein 1	Q96GG9	DCUN1D1	11.8559	10.0665	7.60896	8.35632	11.3925	9.67791	9.58959	12.0007	7.39073	8.55417	11.584	10.7535	9.4158	10.079	7.0763	9.15689	11.4554	8.64404	0.299328	0.885183	-0.585855	9.8722	10.1715	9.28635	1.65706	1.79689	1.46023	0.0958256	0.512862	0.721246	NaN	NaN	NaN	NaN	NaN	7	1	NaN	NaN	18	3
U1 small nuclear ribonucleoprotein 70 kDa	P08621	SNRNP70	12.9186	12.467	13.0864	12.0746	13.003	11.9732	12.8015	13.3232	13.2468	11.9171	13.2245	12.6233	13.4118	12.577	13.2992	12.1865	12.8183	11.8892	0.320238	0.31536	0.00487757	12.6928	13.013	12.6977	0.487055	0.53767	0.602614	0.774691	0.511449	0.28735	0.660682	-0.288582	10.8563	11.517	10.5678	24	9	16	8	18	6
BCL2/adenovirus E1B 19 kDa protein-interacting protein 2	J3KN59	BNIP2	9.07438	13.2521	7.7306	8.08106	8.04685	10.7416	13.1357	9.54716	6.78397	7.56872	7.97091	6.61172	9.23115	9.23307	8.39761	7.9682	8.81369	7.32957	-0.807907	-0.835834	0.0279269	8.57772	7.76981	8.60565	2.14736	2.45684	0.752787	0.303644	0.511449	0.0462403	NaN	NaN	NaN	NaN	NaN	5	1	NaN	NaN	5	1
Signal recognition particle 9 kDa protein	P49458	SRP9	14.8123	14.6486	15.0229	13.5807	14.5069	13.6855	14.4597	15.0467	14.6706	13.6192	14.5213	14.1727	14.9398	14.4557	14.9277	13.6468	14.2446	13.6295	-0.0872641	0.140341	-0.227605	14.5778	14.4905	14.3501	0.601576	0.483687	0.584233	0.09691	0.511449	0.243364	0.0219555	-0.26507	11.6966	11.7186	11.4316	26	2	26	2	48	5
GTP-binding protein 10	A4D1E9	GTPBP10	11.0902	10.5044	10.8002	10.5557	10.0201	10.4636	10.2855	10.5146	11.0302	10.5564	10.2239	10.6343	10.324	10.3926	10.8293	10.1812	10.2157	10.5114	0.00543165	0.177215	-0.171783	10.5301	10.5355	10.3583	0.358243	0.288017	0.238306	0.0700704	0.511449	1.09745	NaN	NaN	NaN	NaN	NaN	11	3	6	2	12	3
HEAT repeat-containing protein 5A	Q86XA9	HEATR5A	7.6153	8.89715	7.33851	9.08454	8.60069	8.44944	8.20384	6.5023	7.5588	8.86239	7.33798	7.52348	7.50446	8.91193	6.98652	8.8315	7.62887	8.85562	-0.983918	-0.689042	-0.294877	8.52506	7.54114	8.23019	0.703188	0.801774	0.846094	0.707744	0.510042	0.40121	NaN	NaN	NaN	NaN	NaN	1	1	1	1	1	1
Oligosaccharyltransferase complex subunit OSTC	Q9NRP0	OSTC	7.80454	8.97558	12.8808	11.0093	12.0757	11.7071	7.53737	8.89845	13.0054	11.2548	12.4381	12.3241	9.13214	8.84184	13.0717	11.1162	12.0586	11.726	0.431203	0.368313	0.0628896	11.3582	11.7894	11.4211	1.95476	2.20297	1.67925	0.60206	0.508638	0.0925886	NaN	NaN	NaN	NaN	NaN	NaN	NaN	8	1	8	1
Poly(rC)-binding protein 2	Q15366	PCBP2	11.7343	12.0239	8.12089	11.9656	11.264	12.4619	10.4364	11.1451	7.36785	11.9657	12.0614	12.2609	11.1807	9.60955	7.01932	12.0226	12.0594	12.5542	-0.294555	-0.0462246	-0.24833	11.85	11.5554	11.6016	1.58777	1.84843	2.09727	0.58838	0.508638	0.158015	NaN	NaN	NaN	NaN	NaN	44	3	NaN	NaN	49	4
Cohesin subunit SA-1	Q8WVM7	STAG1	9.9187	10.2365	8.97553	8.55877	10.3467	9.37992	8.85465	10.3706	9.57832	9.38243	9.33575	9.9378	10.9583	9.62999	9.23556	9.97642	10.5383	9.1738	-0.168937	-0.322835	0.153898	9.64931	9.48037	9.80321	0.718503	0.524937	0.717351	0.0070049	0.508638	0.297569	2.18983	-0.793583	6.51556	8.70539	5.72197	3	2	3	2	5	2
GRINL1A combined protein 15	H8Y6P7	GCOM1	10.6199	10.4441	10.0939	9.22884	10.7128	9.58033	10.8007	9.6586	10.6029	8.56033	10.3496	10.3115	10.8746	10.474	10.4804	9.44199	10.8375	9.25361	0.061553	-0.146631	0.208184	10.269	10.3306	10.4772	0.59868	0.82457	0.704429	0.0925886	0.50724	0.244125	-0.387341	0.777157	6.20994	5.8226	6.98709	4	2	4	2	2	1
Cold shock domain-containing protein E1	O75534	CSDE1	14.6463	14.9914	14.7262	13.7705	13.84	14.0569	14.7222	14.6945	14.6809	14.0384	14.1818	14.7119	14.7023	14.8719	14.9372	14.1923	14.0357	13.8979	0.336103	0.240401	0.0957026	14.3516	14.6877	14.4473	0.51416	0.30952	0.451926	0.563837	0.505845	0.153663	-1.52797	0.590131	8.84185	7.31388	9.43198	41	29	36	24	41	28
Wings apart-like protein homolog	Q7Z5K2	WAPL	10.9204	10.9921	9.83047	12.0038	12.0082	12.2428	11.5931	11.4649	10.2498	12.0373	11.6966	12.0583	11.6758	10.9186	10.3497	12.18	11.6703	12.3013	0.146917	-0.0282421	0.175159	11.4979	11.6448	11.6731	0.924955	0.664862	0.751549	0.512862	0.505845	0.00217692	-0.819697	-0.0172029	7.35465	6.53495	7.33744	13	9	6	4	18	13
Peroxiredoxin-6	P30041	PRDX6	16.224	16.4841	15.9303	15.4377	15.648	15.7606	16.294	16.266	16.1157	15.881	15.7446	15.7124	15.8129	16.1967	16.0318	15.5592	15.4927	15.7868	0.152905	0.198519	-0.0456142	15.8454	15.9983	15.7998	0.38538	0.257924	0.269362	0.423659	0.505845	1.15864	0.135222	-0.0237389	12.35	12.4853	12.3263	67	13	62	11	67	12
SPRY domain-containing protein 3	Q8NCJ5	SPRYD3	10.2232	7.35271	8.08908	8.78342	8.30529	9.60842	8.91827	10.4261	8.32813	9.33655	8.1443	9.29027	10.2382	8.81199	8.03234	9.03472	9.67724	8.91749	0.559915	0.128166	0.431749	8.54436	9.10427	8.9761	1.04805	0.823247	0.759864	0.229148	0.505845	0.0315171	NaN	NaN	NaN	NaN	NaN	2	1	NaN	NaN	2	1
Serine/arginine-rich-splicing factor 11 (Fragment)	Q5T760	SRSF11	12.2388	11.6497	7.13257	10.4673	9.33101	9.72552	10.9796	11.6551	7.16854	10.6869	7.21665	11.7069	11.0497	11.7368	8.03845	10.876	10.5756	10.7091	0.736835	0.0407138	0.696122	10.0964	10.8332	10.7925	1.82469	2.135	1.27136	0.122053	0.505845	0.431798	NaN	NaN	NaN	NaN	NaN	9	2	NaN	NaN	9	2
Stromal interaction molecule 1	Q13586	STIM1	11.9631	11.667	11.1496	10.9512	11.9406	11.403	11.5161	11.4939	10.7486	10.702	11.3191	11.1156	12.469	11.8088	11.2795	11.3495	12.0746	10.9784	-0.317688	-0.361825	0.0441375	11.535	11.2173	11.5791	0.416863	0.358842	0.557544	2.57187	0.504456	1.65365	0.346285	0.250151	8.59459	8.94087	8.84474	21	9	14	6	20	9
WAS protein family homolog 6	Q9NQA3	WASH6P	8.09803	7.74032	9.54088	9.88864	9.46473	9.63896	9.64586	9.4191	9.74504	9.9512	9.51832	9.67934	9.59192	9.56927	9.9407	9.24997	9.72928	9.09104	0.159791	0.0820069	0.0777845	9.50281	9.6626	9.58059	0.903748	0.184775	0.311402	0.910095	0.504456	0.327902	1.75122	-1.65656	6.27059	8.02181	4.61403	4	1	4	1	4	1
Hemoglobin subunit beta	A0A2R8Y7R2	HBB	9.26416	7.71315	7.47314	8.11551	3.4889	6.75929	7.35594	8.91136	8.22279	7.25541	7.09392	7.58643	7.76964	8.5595	8.06824	8.53496	6.00847	7.38629	-0.12196	-0.447759	0.325799	7.59314	7.47118	7.91894	1.96868	0.69692	0.952191	0.326979	0.504456	0.0168249	-1.52164	1.22044	9.67869	8.15704	10.8991	20	1	20	1	20	1
Inosine-5'-monophosphate dehydrogenase	C9J381	IMPDH1	9.63822	9.60849	10.6446	9.64052	9.60472	10.5753	10.271	9.44402	10.0147	10.3047	9.61554	9.8563	9.21301	10.5975	10.8939	9.86908	9.46573	11.0096	0.296142	-0.29778	0.593922	9.63937	9.93551	10.2333	0.510331	0.347401	0.763413	0.0486625	0.504456	0.275724	NaN	NaN	NaN	NaN	NaN	3	1	3	1	14	4
SCY1-like protein 2	Q6P3W7	SCYL2	12.0804	13.8804	13.3333	11.9417	12.0353	11.6393	12.4542	13.3537	13.9898	12.6806	12.345	12.2957	12.4558	13.5023	13.7447	12.4908	11.6131	12.5869	0.509522	0.0285325	0.480989	12.0579	12.5674	12.5389	0.899244	0.6783	0.777998	0.943095	0.50307	0.347754	-1.01575	-0.99224	12.7938	11.7781	11.8016	18	11	15	10	19	12
Zinc transporter 1	Q9Y6M5	SLC30A1	13.5528	13.6671	12.9499	13.2668	13.3276	13.3387	13.7637	13.9372	13.0446	13.1404	13.2447	13.796	13.7322	13.4682	13.1165	13.3103	13.7093	13.3116	0.171074	0.114294	0.0567799	13.3331	13.5042	13.3899	0.248716	0.387118	0.243564	0.723538	0.50307	0.112383	NaN	NaN	NaN	NaN	NaN	24	6	12	3	22	5
Uncharacterized protein (Fragment)	A0A0C4DFX4	Uncharacterized protein (Fragment) OS=Homo sapiens OX=9606 PE=4 SV=1	7.9543	7.53931	8.66099	11.8734	10.0872	11.9742	8.3243	7.62449	8.64559	11.9478	10.7589	11.8471	7.63369	8.13152	7.92357	9.8062	10.3735	11.6595	0.328142	0.733379	-0.405237	9.3741	9.70224	8.96886	1.94111	1.89452	1.61246	0.696804	0.50307	0.815309	-0.930391	1.19215	5.2706	4.34021	6.46276	NaN	NaN	1	1	1	2
Protein S100-A7	P31151	S100A7	11.07	7.12681	8.51183	7.44263	6.95687	5.39667	9.14731	7.78999	6.93676	6.6067	7.78692	7.7776	12.4096	9.25035	7.43396	6.46223	7.21082	8.09327	0.497544	0.018646	0.478898	7.28472	7.78226	7.76361	1.91064	0.882069	2.14295	0.0390538	0.50307	0.667562	0.471816	1.72711	11.0337	11.5055	12.7608	46	6	22	2	11	1
3-hydroxyacyl-CoA dehydrogenase type-2	Q99714	HSD17B10	13.8934	13.8419	13.391	11.2563	13.5875	12.0992	13.8708	13.9724	13.7275	11.3675	14.1027	13.5064	14.0339	13.5954	13.8651	11.5319	13.5997	12.119	0.309864	0.201595	0.108268	13.4893	13.7991	13.5975	1.08222	1.0285	1.03637	0.954677	0.501689	0.551294	0.0186129	-0.766507	9.75502	9.77363	8.98851	49	8	36	5	43	7
Ubiquitin conjugation factor E4 B	O95155	UBE4B	11.3446	11.614	10.8437	9.92175	11.392	10.2238	10.302	10.7934	11.1139	8.67871	10.8356	10.5071	11.2381	10.0906	11.2955	9.71975	10.9551	10.221	-0.443858	0.0622454	-0.506104	11.0941	10.6503	10.588	0.687948	0.875601	0.662393	0.954677	0.501689	0.325139	-3.03591	-1.36841	9.66624	6.63033	8.29783	11	8	5	4	10	7
Prefoldin subunit 6	O15212	PFDN6	11.7637	11.3228	7.93811	9.81348	10.8467	8.85072	10.5946	11.9366	10.0242	10.5021	11.0178	10.6029	11.8096	11.007	10.4527	9.75902	10.268	10.7843	0.268634	-0.0197358	0.28837	10.3301	10.5987	10.6185	1.49241	0.649383	0.701914	0.68403	0.501689	0.104577	0.149282	-1.16551	10.2656	10.4149	9.10011	17	2	9	1	20	2
Progesterone-induced-blocking factor 1	A0A087WUI6	PIBF1	6.26639	7.87295	8.30118	7.6021	6.28972	6.58562	8.09972	8.09068	7.97235	7.10523	5.87617	7.19623	5.80882	7.85686	7.85499	6.61327	6.88362	6.45053	0.49043	0.835846	-0.345416	7.09386	7.58429	6.74845	0.88222	0.865342	0.812649	0.2652	0.501689	0.489455	NaN	NaN	NaN	NaN	NaN	2	1	2	1	2	1
MICOS complex subunit MIC60	Q16891	IMMT	13.4268	13.1471	12.8998	9.95828	10.1557	9.93837	12.8259	13.525	12.4071	9.98499	10.2239	9.9976	13.5303	13.0371	12.7926	9.78267	10.0228	10.03	-0.212308	-0.0958042	-0.116504	11.5278	11.3155	11.4113	1.72983	1.60389	1.75735	0.245652	0.501689	0.076756	1.10564	0.606861	8.49981	9.60544	9.10667	16	7	14	6	22	1
Runt-related transcription factor 1	Q01196	RUNX1	12.3875	12.5355	12.6813	12.0915	10.9873	12.0041	12.4192	12.6508	12.5045	12.4105	11.6251	12.2285	11.8489	12.2038	12.4127	11.979	11.4833	11.7993	0.175303	0.500914	-0.325611	12.2395	12.4148	11.9139	0.609307	0.361012	0.325583	0.823909	0.500313	2.20691	-0.0965643	-3.51728	8.47208	8.37552	4.9548	10	3	13	4	21	6
Ras-related protein Rab-2B	Q8WUD1	RAB2B	11.5762	10.0933	10.984	11.0134	11.8382	11.7005	11.4282	11.7096	11.4018	11.1206	11.9711	12.0561	11.2567	11.2019	11.1629	11.3145	11.8753	11.7125	0.274103	0.283319	-0.00921535	11.2948	11.5689	11.2856	0.64894	0.361977	0.298107	0.782516	0.500313	0.987163	-0.146768	-0.614519	6.88594	6.73917	6.27142	44	2	33	3	50	3
Nucleolar protein 9	Q86U38	NOP9	10.5519	10.0871	7.22678	9.83468	11.1365	11.177	10.1561	10.7951	7.7452	10.5315	10.43	11.2583	10.7994	9.97025	8.33028	10.9151	11.2027	10.6177	0.161274	-0.227836	0.38911	10.3195	10.4808	10.7086	1.46338	1.23705	1.05185	0.248721	0.500313	0.211125	NaN	NaN	NaN	NaN	NaN	5	2	NaN	NaN	5	2
Vacuolar protein sorting-associated protein 26B	Q4G0F5	VPS26B	9.71294	9.70434	10.1635	9.07039	9.54664	9.67296	9.85627	8.66654	9.75535	9.32407	9.90769	9.63554	10.6128	10.2071	10.9907	8.36763	9.35248	10.0373	0.00680018	-0.426758	0.433558	9.68865	9.69545	10.1222	0.351465	0.468783	0.943839	0.224754	0.500313	0.440093	2.56063	-0.28525	3.78378	6.3444	3.49853	12	3	9	2	9	2
Probable U3 small nucleolar RNA-associated protein 11	Q9Y3A2	UTP11	11.3078	11.1387	8.23542	10.9648	10.8319	11.1431	9.94622	11.5997	7.93772	11.3051	11.698	11.4622	10.7386	11.4405	8.55227	11.1618	11.6539	11.2967	0.331893	0.154388	0.177505	11.0518	11.3836	11.2293	1.17168	1.47922	1.14654	0.0594835	0.500313	0.356547	NaN	NaN	NaN	NaN	NaN	15	3	NaN	NaN	12	2
DNA helicase B	Q8NG08	HELB	7.59902	6.49184	6.58396	6.58054	5.45184	8.43578	8.77182	7.05745	7.12423	6.97499	10.0696	9.03637	9.00273	8.59857	7.8721	5.24001	7.1693	7.34367	1.36578	0.340138	1.02564	6.58225	7.94802	7.60789	1.02975	1.30235	1.32939	0.970616	0.498941	0.38934	NaN	NaN	NaN	NaN	NaN	1	1	NaN	NaN	3	2
E3 SUMO-protein ligase CBX4	O00257	CBX4	11.1353	11.36	11.1341	11.393	11.9621	11.8195	11.3703	10.482	11.4472	11.7695	11.532	12.0069	11.3411	10.9728	12.0189	11.7599	11.9222	11.9467	0.113134	-0.351445	0.464579	11.3765	11.4896	11.8411	0.348465	0.521718	0.415598	0.0555173	0.498941	0.939302	0.084074	-0.731364	12.4075	12.4915	11.6761	13	4	18	6	18	7
Protein kinase A-alpha (Fragment)	Q15136	PRKACA	9.32312	9.95028	8.10913	9.47587	9.27715	10.0958	9.64176	9.69451	7.29343	8.83656	9.35279	9.94405	10.2901	9.73537	8.74519	9.96473	9.73916	9.41041	0.0977798	-0.239985	0.337764	9.3995	9.49728	9.73726	0.703606	0.97488	0.529173	0.659556	0.497573	0.860121	NaN	NaN	NaN	NaN	NaN	8	2	NaN	NaN	8	2
Eukaryotic translation initiation factor 3 subunit E	P60228	EIF3E	12.3311	11.1055	12.0294	9.7354	11.2395	8.93029	11.6102	11.6293	12.1855	10.141	11.7964	10.478	12.3329	11.9626	11.4521	10.2446	11.0029	10.582	0.447281	0.392264	0.055017	11.1725	11.6198	11.2275	1.32037	0.806732	0.804794	0.645892	0.497573	0.0629839	-3.15811	-2.83407	8.28207	5.12396	5.448	26	8	29	9	32	12
Nucleolin	P19338	NCL	14.285	13.5395	12.5801	13.9556	14.6748	13.7224	13.8985	15.1729	12.5216	14.0114	15.0429	14.3817	15.0007	14.0386	12.6219	13.9925	14.5087	13.5759	0.357604	0.181038	0.176566	13.839	14.1966	14.0155	0.719215	0.962159	0.815987	0.603801	0.497573	0.270026	0.623878	-0.00271034	11.7797	12.4036	11.777	30	20	18	11	29	19
Serine/threonine-protein phosphatase CPPED1	Q9BRF8	CPPED1	7.36961	8.55382	9.6241	5.74068	8.5108	8.32053	8.27105	7.19585	4.84041	7.77083	8.11863	7.01223	7.01157	6.83706	5.10622	7.11489	9.22884	7.12928	-0.932326	0.42011	-1.35244	8.41567	7.48334	7.06323	1.32722	1.25855	1.30998	0.364516	0.497573	0.14691	0.306007	-1.22054	10.4069	10.713	9.18641	NaN	NaN	7	2	4	1
Mitochondrial import receptor subunit TOM22 homolog	Q9NS69	TOMM22	12.4839	11.9725	11.3659	11.2214	13.9036	12.0747	11.2677	12.5027	10.8767	11.0558	13.7439	13.0156	12.3631	10.6989	11.4353	11.4942	13.2813	12.1688	-0.138425	0.0537262	-0.192152	12.0236	11.8852	11.8315	0.969371	1.18145	0.896419	0.110138	0.497573	0.14691	0.360232	-1.72685	7.32094	7.68117	5.59408	34	3	34	3	51	4
Fructose-bisphosphate aldolase C	P09972	ALDOC	16.1221	15.4634	14.9994	14.2627	16.3284	14.8423	15.5561	16.8033	14.1129	14.1842	16.4929	15.1009	16.7477	15.2746	14.3508	14.0859	16.0472	14.2895	0.097105	0.515852	-0.418747	15.2314	15.3285	14.8127	0.790967	1.13214	1.08469	0.0423927	0.497573	0.258848	-1.03959	0.490911	9.92736	8.88777	10.4183	45	9	24	3	47	9
THUMP domain-containing protein 3	Q9BV44	THUMPD3	10.923	10.8263	7.04466	10.4853	8.43775	9.1031	10.6135	10.3554	8.16188	10.5361	9.78764	9.58417	10.8292	10.9071	6.13225	10.5834	8.31157	9.03851	0.277281	0.260561	0.0167208	9.79422	10.0715	9.81094	1.55332	0.92009	1.87875	0.552842	0.496209	0.598599	NaN	NaN	NaN	NaN	NaN	10	4	NaN	NaN	9	3
Serine/threonine-protein kinase 10	O94804	STK10	13.9031	12.9453	12.4768	11.7573	13.3173	11.6273	13.1635	12.74	12.0148	10.7681	12.956	12.7764	13.7101	12.9943	12.058	11.7755	13.0401	11.8241	0.0471272	0.232053	-0.184926	12.7111	12.7582	12.5261	0.891387	0.89002	0.793767	0.376751	0.496209	0.247184	3.66352	2.86199	7.51956	11.1831	10.3815	29	19	18	12	33	24
Protein sel-1 homolog 1	Q9UBV2	SEL1L	13.5071	14.6216	13.27	12.8625	11.3736	13.3761	14.1493	13.6901	13.3497	13.3257	11.387	12.6766	13.5274	13.3851	11.7447	13.0666	11.6816	13.4336	0.0146403	0.111897	-0.0972562	13.3231	13.3377	13.2258	1.0578	0.967045	0.861179	0.102923	0.496209	0.375718	-1.19325	-2.4442	7.85375	6.6605	5.40955	26	12	16	7	30	13
CLIP-associating protein 1	Q7Z460	CLASP1	12.5107	13.0234	12.2289	12.1867	13.2169	12.1403	12.924	13.0724	12.5174	13.0853	11.6288	12.2045	12.5714	13.067	12.1594	12.0821	12.1858	12.1101	0.350895	0.548133	-0.197238	12.3698	12.7207	12.1726	0.463319	0.577133	0.388551	0.0204516	0.496209	0.440093	1.07076	0.261146	4.71586	5.78662	4.977	18	16	11	10	20	17
HEAT repeat-containing protein 5B	Q9P2D3	HEATR5B	6.64147	8.72782	9.47838	8.54388	7.21284	7.04306	8.85932	8.91731	8.92576	7.03936	7.60352	6.37495	8.60563	8.69112	9.29025	8.87998	6.55517	8.28086	0.353056	-0.416954	0.77001	7.87836	8.23142	8.64837	1.12884	1.10857	0.955612	0.00788851	0.496209	0.375718	3.2847	5.1081	12.0537	15.3384	17.1618	2	2	2	3	1	1
Exosome component 10	Q01780	EXOSC10	11.9473	11.2582	10.9012	10.8951	10.2323	10.4599	11.4306	10.099	10.6253	9.71438	10.3852	9.59617	11.0848	11.0127	11.08	9.2706	9.96178	11.1187	-0.656098	-0.804272	0.148174	10.8982	10.2421	11.0464	0.608299	0.673742	0.784676	1.51004	0.49485	0.353596	NaN	NaN	NaN	NaN	NaN	8	4	5	3	14	8
Crk-like protein	P46109	CRKL	14.3682	14.7475	15.0993	15.116	14.508	15.1405	14.2394	14.155	14.7436	15.2478	14.3678	14.8048	13.9556	14.4945	14.2367	15.2092	14.6229	15.3525	-0.367684	-0.00294209	-0.364742	14.9234	14.5557	14.5587	0.338975	0.415666	0.544802	1.17783	0.49485	0.117475	-3.34625	-4.16664	9.19628	5.85004	5.02964	32	7	32	6	48	10
Glycerol-3-phosphate dehydrogenase mitochondrial	P43304	GPD2	9.94143	11.8194	12.076	10.1156	9.42131	10.7364	10.5103	11.2437	11.279	10.0041	9.03149	10.4717	11.6514	11.988	11.4192	10.0448	10.1407	11.0309	0.0649896	-0.73405	0.799039	10.426	10.491	11.225	1.06756	0.839991	0.801916	0.632644	0.49485	1.64782	NaN	NaN	NaN	NaN	NaN	9	4	7	3	12	5
CD276 antigen	Q5ZPR3	CD276	12.0253	12.3358	7.20455	10.5542	10.2118	11.0326	12.4302	12.4563	6.40066	11.5115	10.6766	11.5813	11.6234	12.2807	8.68466	10.551	11.0126	11.0893	0.752999	0.495462	0.257537	10.7934	11.5464	11.0509	1.83872	2.27491	1.22502	0.524329	0.49485	0.0213631	NaN	NaN	NaN	NaN	NaN	13	4	NaN	NaN	15	4
Engulfment and cell motility protein 1	Q92556	ELMO1	11.5442	11.8174	12.8355	11.509	11.4993	11.548	12.0124	11.3902	12.2893	11.5107	11.8007	11.7698	11.7845	11.2645	12.3361	11.6027	11.5404	11.3402	0.239154	0.213669	0.0254846	11.5461	11.7852	11.5716	0.524652	0.327689	0.38665	0.00656377	0.49485	0.920819	1.2968	1.27959	5.88401	7.1808	7.1636	19	8	16	6	21	8
Eukaryotic translation initiation factor 2 subunit 2	P20042	EIF2S2	14.3839	13.5875	13.1483	12.9119	12.8403	13.3365	14.1121	13.9194	13.3654	12.9198	13.3834	13.5657	14.161	13.7209	13.51	13.0904	12.8525	13.3969	0.232153	0.0211182	0.211035	13.2424	13.4746	13.4534	0.568513	0.426969	0.462901	0.735182	0.493495	0.346787	-1.39326	-1.69768	9.4848	8.09154	7.78712	53	18	39	12	57	17
40S ribosomal protein S10	P46783	RPS10	10.7692	10.5259	10.0482	8.79383	10.1504	9.57588	9.13409	10.5186	10.3129	10.4631	11.1821	10.2706	9.3229	10.3278	10.3708	7.95629	10.3568	9.6586	0.288701	0.394809	-0.106108	10.0993	10.388	9.99319	0.710601	0.665088	0.94369	0.301899	0.493495	0.769551	0.414968	-0.474728	11.8301	12.245	11.3554	33	2	18	1	23	1
Retinoic acid receptor RXR-beta	P28702	RXRB	9.33987	9.81786	10.3392	9.95209	9.83957	10.6848	9.38888	7.66795	8.09577	9.58635	7.88545	9.04568	9.48281	10.1793	9.67892	10.2049	9.23573	9.56337	-1.3251	-1.05042	-0.274684	9.89583	8.57072	9.62114	0.464953	0.827837	0.390642	1.74232	0.492144	1.57025	NaN	NaN	NaN	NaN	NaN	8	1	5	2	9	2
Eukaryotic initiation factor 4A-III	P38919	EIF4A3	13.1148	13.1935	13.4143	11.8816	13.189	12.3099	13.3707	13.3607	13.6707	12.2387	13.5056	13.3738	13.447	12.3538	13.4724	11.4598	13.0529	12.2242	0.22035	0.668889	-0.448539	13.1519	13.3723	12.7034	0.608415	0.511275	0.794654	1.5157	0.492144	1.52288	0.0410585	-0.397317	11.8692	11.9103	11.4719	24	7	25	8	30	11
Regulatory-associated protein of mTOR	Q8N122	RPTOR	5.4364	8.79103	10.0388	8.86963	8.47066	8.08215	8.68349	6.56818	10.0852	9.01223	7.54713	8.51787	7.79045	8.79237	9.72463	9.05972	8.31384	8.6626	-0.03017	-0.126806	0.0966363	8.63085	8.60068	8.72748	1.54037	1.21589	0.657598	0.0570004	0.492144	0.30103	-1.84065	-3.37861	8.53539	6.69474	5.15678	3	2	3	2	3	2
4F2 cell-surface antigen heavy chain	F5GZS6	SLC3A2	13.6049	13.4633	13.0692	13.6938	13.7489	13.4427	13.5114	13.8333	13.3733	13.368	13.6539	13.3417	13.6844	13.1226	12.9949	13.1805	13.8634	13.4885	-0.0917573	0.107867	-0.199624	13.5341	13.4423	13.3345	0.245216	0.196133	0.344086	0.0301184	0.492144	0.348722	-3.77607	-0.997108	9.77656	6.00049	8.77946	29	16	17	7	28	15
Stomatin	P27105	STOM	7.37747	8.0197	8.40725	5.18979	8.82645	7.04308	5.9236	8.74032	8.94372	8.50631	9.93611	7.93817	8.69853	7.72485	7.51303	8.4723	8.37391	8.27034	0.924727	0.301188	0.623539	7.69859	8.62331	8.32213	1.29696	1.34907	0.458687	0.642065	0.490797	0.0846002	NaN	NaN	NaN	NaN	NaN	7	1	NaN	NaN	7	1
Cellular nucleic acid-binding protein	P62633	CNBP	11.9246	12.8868	12.6173	12.7896	11.9113	12.3106	12.7336	12.4916	12.846	13.2098	11.9815	12.0424	12.4437	12.5086	12.7539	12.6027	12.1966	13.1106	0.14865	0.0569763	0.0916734	12.4639	12.6126	12.5556	0.426291	0.477709	0.309797	0.333482	0.490797	0.079355	0.78789	-0.457697	9.39921	10.1871	8.94152	44	6	44	6	44	6
40S ribosomal protein S16	M0R3H0	RPS16	9.07804	10.0928	7.8823	10.3693	10.0925	10.0473	9.59322	9.34999	7.02224	10.3592	11.0638	9.88842	9.99887	8.06717	7.72371	9.93487	9.85474	9.4316	-0.329053	0.0976501	-0.426703	10.0699	9.74082	9.64317	0.948668	1.37785	1.01167	0.0574959	0.490797	0.514279	NaN	NaN	NaN	NaN	NaN	23	2	NaN	NaN	23	2
Transcription initiation factor IIA subunit 1	P52655	GTF2A1	9.35832	8.44969	9.00543	7.83788	9.14172	7.89621	8.67161	9.14881	8.93911	8.84037	9.76737	8.95852	9.05346	8.88032	9.395	8.22265	9.15674	7.80581	0.22126	-0.0180745	0.239334	8.72756	8.94882	8.96689	0.652733	0.382639	0.609934	0.754487	0.489455	0.536107	-5.54564	-6.26441	11.0347	5.48909	4.77032	3	1	3	1	3	1
Diablo homolog mitochondrial	Q9NR28	DIABLO	11.3199	11.9103	11.7608	11.1378	11.6731	10.9355	11.7357	12.3524	12.177	11.3208	11.8155	11.5301	11.7113	11.8264	12.1416	10.8969	11.7544	11.078	0.279098	0.0427794	0.236319	11.4965	11.7756	11.7328	0.383946	0.387642	0.477812	2.47237	0.488117	1.33161	0.737772	-0.361419	7.84015	8.57792	7.47873	26	5	14	3	16	3
Ubiquitin-like protein 5	Q9BZL1	UBL5	11.4006	10.4594	8.92833	8.19859	9.10284	9.27107	10.4848	9.65705	8.21752	8.5966	8.23711	9.74078	10.9506	10.2946	7.94914	9.93	7.81378	6.34254	-0.0601292	0.187257	-0.247386	9.18695	9.12683	8.93957	1.16118	0.937743	1.77951	0.721246	0.488117	0.154282	NaN	NaN	NaN	NaN	NaN	29	3	NaN	NaN	29	3
Dual specificity protein kinase TTK	P33981	TTK	11.2806	10.2715	11.4463	9.81933	10.1867	10.9385	10.969	10.1132	9.93216	10.2048	10.0963	10.3996	11.3392	10.2793	10.0575	9.60914	10.471	10.6071	-0.445951	-0.216094	-0.229857	10.605	10.159	10.3751	0.657648	0.367956	0.580888	0.67162	0.486782	0.304518	-2.257	-0.0332642	6.39032	4.13332	6.35706	12	6	5	3	5	3
Ubiquitin carboxyl-terminal hydrolase 36	Q9P275	USP36	10.2431	9.60864	9.15196	9.43937	9.49279	9.00113	10.2889	9.69674	9.31526	8.51013	9.54504	8.84643	9.26484	9.44708	8.79575	9.58146	9.65859	9.03579	-0.0359316	0.0741901	-0.110122	9.46608	9.43015	9.35596	0.432899	0.632164	0.333079	0.304518	0.486782	0.0861861	0.6743	2.10478	9.84858	10.5229	11.9534	3	2	3	2	3	2
Cytosolic endo-beta-N-acetylglucosaminidase	Q8NFI3	ENGASE	8.09687	10.553	8.54628	8.17876	6.34309	7.97447	9.9714	9.92142	9.00214	8.45125	6.35198	7.12547	8.84496	10.0238	8.84323	8.75649	7.24365	7.58165	0.588877	-0.073164	0.662041	8.13782	8.7267	8.79986	1.351	1.47906	1.00318	0.184422	0.486782	0.101824	NaN	NaN	NaN	NaN	NaN	4	2	2	1	6	2
26S proteasome non-ATPase regulatory subunit 10	O75832	PSMD10	11.8544	11.7313	11.3414	13.5441	12.858	12.5993	11.826	12.2237	11.9984	13.467	12.9271	13.0497	11.7046	11.8326	11.9218	13.6362	12.9415	12.5578	0.34856	0.33559	0.0129704	12.2268	12.5754	12.2398	0.82305	0.657487	0.758184	1.02365	0.485452	0.696804	-0.198095	-0.974494	6.06238	5.86429	5.08789	31	4	17	2	26	3
Endoplasmic reticulum aminopeptidase 2	Q6P179	ERAP2	7.55201	9.25279	8.2053	10.7174	8.27678	9.28517	8.0665	7.96559	7.76957	9.70394	10.8695	11.2133	7.8354	7.3104	8.65996	11.6317	10.5517	11.355	0.120436	-0.720615	0.841052	8.76478	8.88522	9.60583	1.1191	1.5443	1.86239	0.235824	0.485452	0.31158	NaN	NaN	NaN	NaN	NaN	NaN	NaN	1	1	3	3
Cathepsin S	P25774	CTSS	11.8784	11.4402	12.279	10.3455	12.0718	10.7921	11.9827	13.4198	13.2414	11.3038	15.0342	13.2932	11.6967	10.9312	12.1219	10.5576	11.7462	10.9927	1.60798	1.92266	-0.314682	11.6593	13.2673	11.3447	0.762673	1.2929	0.600585	1.79317	0.484126	1.80688	1.50183	-0.840388	9.04862	10.5505	8.20823	26	5	29	6	37	8
U3 small nucleolar RNA-associated protein 6 homolog	Q9NYH9	UTP6	9.96248	9.47243	9.42044	9.5775	8.45269	8.19205	10.3444	9.67234	9.56081	9.2166	9.92979	9.78218	10.7589	9.79323	9.66139	8.50811	9.17053	9.14216	0.280822	0.311302	-0.0304794	9.44644	9.72726	9.41596	0.695504	0.377628	0.763817	0.869666	0.484126	0.528708	-2.10052	-5.6257	10.8362	8.73569	5.21051	8	3	4	2	4	2
Transcriptional activator protein Pur-alpha	Q00577	PURA	10.3202	9.24217	7.02722	12.5013	11.6037	11.7412	9.58178	9.14547	8.04865	12.8429	11.1417	12.1752	9.32966	9.29932	8.63287	12.5826	12.2043	12.7715	-0.600255	-0.405257	-0.194999	10.962	10.3617	10.767	2.01919	1.86513	1.9051	0.116907	0.484126	0.69037	NaN	NaN	NaN	NaN	NaN	12	2	NaN	NaN	27	4
Cell cycle and apoptosis regulator protein 2	Q8N163	CCAR2	11.8396	12.2732	10.6639	10.9506	11.6516	11.0443	11.7967	12.8849	11.4427	11.2357	11.5976	11.9145	13.9545	12.1587	10.9759	10.7844	11.709	11.1308	0.349235	0.277247	0.0719881	11.3479	11.6972	11.4199	0.61469	0.579022	1.17778	1.24336	0.482804	0.0195421	0.171357	0.418926	9.05948	9.23084	9.47841	17	9	11	5	24	13
Medium-chain acyl-CoA ligase ACSF2 mitochondrial	Q96CM8	ACSF2	11.0995	11.138	8.43568	11.3242	10.2857	11.0359	10.7678	10.5223	7.24686	11.1189	10.3717	10.6942	10.5121	10.6046	6.73579	10.546	11.1856	11.342	-0.459454	0.0328994	-0.492353	11.0677	10.6082	10.5753	1.09758	1.43019	1.71142	1.23136	0.482804	0.0491485	NaN	NaN	NaN	NaN	NaN	7	3	NaN	NaN	7	3
CDKN2A-interacting protein	Q9NXV6	CDKN2AIP	12.7228	12.9267	11.9731	12.2011	12.4424	12.4776	12.7684	10.9994	11.4856	11.8269	12.2304	11.8398	12.6269	12.8293	12.0486	12.1295	12.9931	12.8473	-0.626686	-0.894768	0.268082	12.46	11.8333	12.7281	0.343975	0.607383	0.397957	1.05799	0.482804	1.33068	NaN	NaN	NaN	NaN	NaN	18	5	8	2	20	7
Phosphatidylinositol 4 5-bisphosphate 3-kinase catalytic subunit delta isoform	O00329	PIK3CD	8.16064	7.16718	9.37391	8.55159	10.7654	9.44491	7.55325	7.83715	7.22426	8.12516	9.15689	9.37775	8.31946	6.69896	6.25735	8.59623	10.5528	9.65769	-0.981598	-0.476689	-0.504909	8.96275	7.98115	8.45784	1.23864	0.872861	1.65704	0.8041	0.482804	0.122629	0.0587034	-0.811872	9.14494	9.20364	8.33307	NaN	NaN	2	2	4	3
Protein regulator of cytokinesis 1	O43663	PRC1	10.3825	9.53384	10.2702	9.97513	11.9819	9.02978	10.0312	11.0499	10.281	9.69912	12.2833	10.9009	10.9408	10.2795	9.92638	10.0503	11.6496	9.59908	0.468318	0.426097	0.0422206	10.1227	10.591	10.1649	1.00767	0.92672	0.75582	0.61261	0.482804	0.395774	-0.0382938	1.58764	5.65715	5.61886	7.24479	8	3	6	2	16	5
DnaJ homolog subfamily B member 1	P25685	DNAJB1	14.6598	13.7533	14.5701	13.795	14.6198	13.2254	13.8655	14.848	14.5372	13.6547	14.8859	14.1616	14.5366	13.756	14.5413	13.6731	14.7496	13.0963	0.166822	0.203088	-0.0362663	14.1826	14.3494	14.1463	0.597069	0.51384	0.648847	0.320572	0.482804	0.413413	0.0892067	1.23713	7.25011	7.33932	8.48724	33	10	26	6	32	9
Peptidyl-prolyl cis-trans isomerase H	O43447	PPIH	6.80446	7.50009	13.5488	10.5958	12.4951	12.1165	6.32818	9.14531	13.3396	11.0445	11.8098	12.8945	8.46586	7.03631	13.5269	11.7352	12.6852	11.8432	0.0709939	-0.36206	0.433054	11.3562	11.4272	11.7892	2.77682	2.63217	2.55052	0.28567	0.482804	0.0700704	1.30674	0.624988	7.99695	9.30369	8.62194	NaN	NaN	45	6	57	8
Protein FRG1	Q14331	FRG1	12.8292	12.5004	8.52904	12.9538	12.8048	12.8348	12.4939	12.7428	7.85425	9.96229	11.3988	12.9026	12.817	11.6376	9.16933	12.9422	11.5871	12.5429	-0.870641	-0.143915	-0.726726	12.817	11.9464	12.0903	1.74389	1.98569	1.40579	0.841637	0.481486	0.415669	NaN	NaN	NaN	NaN	NaN	17	4	NaN	NaN	9	2
Ankyrin repeat and MYND domain-containing protein 2	Q8IV38	ANKMY2	11.6213	12.4581	11.4623	10.6906	11.633	10.1503	12.23	12.0239	11.8675	11.0751	11.2444	11.1028	12.0402	12.1218	11.8393	10.6645	11.6518	10.4806	0.0141521	-0.18956	0.203712	11.5418	11.556	11.7455	0.808353	0.509277	0.713725	0.505845	0.481486	0.35164	0.603073	-1.15887	6.96359	7.56666	5.80472	15	4	11	3	15	4
rRNA 2'-O-methyltransferase fibrillarin	P22087	FBL	11.6244	11.6388	9.89547	9.96622	9.07556	9.23919	11.4676	12.1945	9.3853	11.4616	10.0829	10.6236	11.5573	11.2786	9.27615	10.3786	10.4075	11.2708	1.11178	0.203498	0.908278	9.93084	11.0426	10.8391	1.13354	1.03402	0.849888	0.920819	0.480172	0.250264	0.431131	0.472004	9.71225	10.1434	10.1843	27	8	27	9	33	9
Tyrosine-protein phosphatase non-receptor type 11	Q06124	PTPN11	12.3877	12.4254	12.0378	11.2072	11.9101	10.8881	12.3654	12.359	12.422	10.6276	12.071	11.4047	12.5496	11.8914	12.195	11.1838	11.8633	10.2732	0.241038	0.337624	-0.0965858	11.9739	12.215	11.8773	0.630506	0.719644	0.815167	0.156767	0.480172	0.396856	0.847861	-0.000814438	10.0547	10.9026	10.0539	18	7	15	6	16	6
Zinc finger protein 217	O75362	ZNF217	11.9417	11.4068	11.1563	11.4939	10.3296	10.5561	11.3016	12.0389	11.2809	11.3061	10.1316	10.703	11.8238	11.5727	10.8236	11.6074	10.8548	11.145	0.00968647	-0.0676126	0.0772991	11.2816	11.2912	11.3589	0.606088	0.646261	0.422448	0.0400052	0.480172	0.360514	1.37869	0.875426	7.98544	9.36413	8.86087	9	6	8	5	12	8
Dynamin-1-like protein	O00429	DNM1L	12.4017	12.4946	13.0268	12.3146	12.1756	12.3041	12.5406	12.8035	13.0316	12.3256	12.9297	12.6526	12.7023	12.0588	12.826	12.4578	12.9386	12.9767	0.369939	-0.0360422	0.405981	12.3581	12.7281	12.7641	0.300619	0.260787	0.349174	1.14086	0.478862	0.129011	-0.0748262	0.181832	10.7004	10.6255	10.8822	23	11	21	10	35	17
U3 small nucleolar RNA-associated protein 15 homolog	Q8TED0	UTP15	7.05189	9.03638	9.67682	8.53691	9.0343	9.61532	7.37942	6.99657	10.276	9.12021	8.83428	9.47239	7.5947	6.77467	9.72178	8.79698	8.60162	8.79263	-0.0580931	0.280121	-0.338214	9.03534	8.97725	8.69712	0.965981	1.25842	1.03802	0.134304	0.478862	1.18509	NaN	NaN	NaN	NaN	NaN	NaN	NaN	3	1	8	3
DNA topoisomerase 2-alpha	P11388	TOP2A	12.5605	11.8741	11.7013	10.5488	12.9487	12.1976	11.865	11.3116	11.228	11.51	12.7405	12.6398	12.9285	11.9932	11.0598	11.4232	13.0165	12.7793	-0.348341	-0.698724	0.350383	12.0358	11.6875	12.3862	0.831806	0.663773	0.834175	0.12436	0.478862	0.793174	-2.39234	-2.39609	8.12779	5.73545	5.7317	14	13	7	6	20	18
TSC22 domain family protein 2	O75157	TSC22D2	8.19392	9.73474	8.21676	7.35286	7.81655	6.01038	9.16589	7.87474	7.74873	5.99849	9.30522	8.22641	9.28972	7.59223	7.53309	6.68314	6.81877	6.43102	0.0453413	0.874641	-0.8293	8.00523	8.05057	7.17593	1.21894	1.1985	1.04076	0.0893756	0.478862	0.619789	NaN	NaN	NaN	NaN	NaN	3	2	NaN	NaN	3	2
Alpha-taxilin	P40222	TXLNA	12.6605	12.0916	11.1339	11.6507	12.9781	11.897	12.635	12.8359	11.9999	12.8954	13.6762	12.9624	12.7578	12.0434	11.7395	11.5835	12.7625	12.3993	0.871325	0.644295	0.22703	11.9943	12.8656	12.2214	0.671676	0.54127	0.506492	2.10347	0.477556	1.52288	2.08164	0.4091	7.68888	9.77052	8.09798	14	4	7	3	22	7
Prolyl endopeptidase	P48147	PREP	15.0351	14.0898	14.5242	12.9905	14.0075	13.3651	14.4846	14.1423	14.2825	12.7528	13.6708	13.1824	14.0369	14.1002	13.3963	13.2264	14.3372	13.2601	-0.142107	0.189875	-0.331982	14.0486	13.9065	13.7166	0.745204	0.678225	0.486946	1.57187	0.477556	0.0385789	-0.174144	-0.780561	11.9385	11.7643	11.1579	32	15	24	11	37	17
High mobility group protein B2	P26583	HMGB2	15.8094	15.4798	15.0681	12.8686	15.1084	13.8438	15.5333	15.6964	15.3963	13.9227	14.6488	14.948	15.4533	15.1538	15.294	13.1713	14.7306	13.5541	0.0839586	0.229964	-0.146005	15.0882	15.1722	14.9422	1.1161	0.664775	0.965281	0.563837	0.477556	1.02365	0.36114	-0.463139	13.5645	13.9256	13.1014	36	7	31	7	27	6
Septin-9	Q9UHD8	SEPTIN9	11.7915	12.1096	10.5017	8.99822	9.49135	9.44106	11.893	11.8231	10.8927	8.79087	9.7102	9.57431	11.4741	11.9993	11.1393	9.04297	8.85022	7.94199	0.304904	0.210315	0.0945892	9.99654	10.3014	10.0911	1.30989	1.28299	1.66783	0.219683	0.477556	0.546682	0.540343	-0.373675	10.4134	10.9538	10.0397	37	15	27	11	38	16
Adhesion G protein-coupled receptor L2	B1ALU1	ADGRL2	10.8024	10.9184	7.50594	10.7837	10.3146	11.4125	10.2159	10.5775	6.6809	10.893	10.2133	10.7861	10.8307	10.7036	6.68778	10.8564	10.4017	11.3538	-0.396376	-0.370406	-0.02597	10.7931	10.3967	10.7671	1.40804	1.59942	1.71857	1.39577	0.476254	1.065	NaN	NaN	NaN	NaN	NaN	3	2	NaN	NaN	6	5
Eukaryotic translation initiation factor 2-alpha kinase 3	Q9NZJ5	EIF2AK3	7.9662	7.40631	8.10129	8.21315	8.8106	8.63923	7.97667	8.60733	9.01181	8.71098	8.76025	8.13796	7.7364	8.93792	8.54944	9.04128	8.54562	8.29476	0.501932	0.111625	0.390307	8.15722	8.65915	8.54753	0.501922	0.395894	0.47173	0.610834	0.476254	0.0419142	-1.87425	0.977733	6.68874	4.81449	7.66647	NaN	NaN	2	1	2	1
Secretory carrier-associated membrane protein 2	O15127	SCAMP2	11.6692	10.8399	8.16303	9.53343	11.0037	10.1539	10.8098	12.2948	7.75593	9.33706	11.4864	10.53	12.2285	10.2846	7.81199	8.93681	11.2446	9.55444	0.17297	0.750378	-0.577408	10.4969	10.6699	9.91951	1.24941	1.61682	1.59447	0.163043	0.476254	0.324222	NaN	NaN	NaN	NaN	NaN	10	2	NaN	NaN	10	2
ESF1 homolog	Q9H501	ESF1	11.6451	12.21	10.8171	11.615	11.1083	11.5835	11.9999	11.8754	10.2246	11.5361	11.9014	11.9402	11.7722	12.6044	10.7717	11.6257	11.4	11.3827	0.289116	0.375517	-0.0864015	11.5992	11.8884	11.5128	0.482717	0.683464	0.602035	0.150581	0.476254	0.0199966	-0.824377	-1.63008	9.20653	8.38215	7.57645	10	8	6	4	11	8
Alpha-globin transcription factor CP2	Q12800	TFCP2	11.3018	10.8429	11.3191	8.26035	12.07	10.3581	10.8315	11.5777	11.0625	9.69026	11.6781	9.87967	11.7586	10.8664	12.0937	10.1865	11.7453	9.83938	-0.125338	-0.358772	0.233434	11.0724	10.947	11.3058	1.31994	0.83942	0.928852	0.105684	0.476254	0.492144	3.87556	-1.53944	7.21587	11.0914	5.67644	17	5	13	3	17	5
Glucose-induced degradation protein 8 homolog	Q9NWU2	GID8	11.2224	11.1158	10.757	9.85297	11.3512	8.98544	11.6306	12.9989	11.1813	7.57046	12.4355	10.0406	12.1313	10.3631	10.8818	11.3733	11.484	9.09249	0.469563	0.27841	0.191153	10.9364	11.406	11.1276	0.93708	1.95784	1.06169	0.303644	0.474955	0.034328	3.65981	3.1842	5.02374	8.68356	8.20794	23	3	17	2	29	4
Kinesin-like protein KIF15	Q9NS87	KIF15	10.825	10.1579	8.28909	8.93103	10.3407	10.2885	9.83797	10.5414	7.64792	9.45843	9.92759	10.8953	10.7865	9.62874	7.76925	9.81999	9.63681	9.57457	-0.340406	0.250009	-0.590415	10.2232	9.88278	9.63277	0.974431	1.13799	0.978374	0.115771	0.474955	0.209715	NaN	NaN	NaN	NaN	NaN	5	5	NaN	NaN	5	4
Chloride intracellular channel protein 6	Q96NY7	CLIC6	9.81801	9.95086	10.0032	8.42748	9.48641	7.9901	9.23556	9.14924	8.05669	7.02857	8.40442	6.26117	9.10413	10.4189	10.1533	7.09529	8.7364	8.29057	-1.42165	-0.689709	-0.731946	9.65221	8.23056	8.92026	0.859744	1.18138	1.22867	2.66555	0.473661	1.17393	NaN	NaN	NaN	NaN	NaN	2	1	2	1	2	1
Pyridoxal 5'-phosphate synthase (Fragment)	J3QQZ9	PNPO	11.2579	11.5475	11.954	10.686	10.9546	11.6006	11.3065	11.2646	11.2213	10.8799	10.4654	11.1522	11.3437	11.3295	11.3573	10.6154	11.0131	11.6574	-0.215882	-0.149845	-0.0660377	11.4027	11.1868	11.3366	0.462757	0.323231	0.359413	0.9914	0.473661	0.636388	0.628093	-0.0904412	7.57916	8.20726	7.48872	14	2	14	2	14	2
N-acetylglucosamine-1-phosphotransferase subunit gamma	Q9UJJ9	GNPTG	8.94878	9.28388	8.75836	9.69389	9.77479	9.84701	8.23036	8.73667	7.92924	9.40084	9.75632	10.2283	9.36212	7.8756	7.69971	9.70931	10.1608	9.5235	-0.420127	-0.374057	-0.0460701	9.48888	9.06875	9.44281	0.459128	0.898498	1.01906	0.882729	0.473661	0.00877392	NaN	NaN	NaN	NaN	NaN	11	2	NaN	NaN	11	2
p53 and DNA damage-regulated protein 1	Q9NUG6	PDRG1	8.72727	8.49845	9.53864	8.52501	8.88463	7.58225	9.32191	7.72765	7.08566	6.92101	8.68257	8.29499	8.28785	8.54346	8.35843	8.94974	9.23096	6.6192	-0.614825	-0.439626	-0.175199	8.62614	8.01132	8.45094	0.636541	0.93537	0.913322	0.55752	0.473661	0.224754	NaN	NaN	NaN	NaN	NaN	13	2	12	1	13	2
40S ribosomal protein S18	P62269	RPS18	11.0581	9.53494	10.5296	10.7635	11.544	10.4832	10.111	10.7609	9.6821	10.7458	11.4077	11.1885	11.5991	9.07219	10.1262	10.5553	11.5965	9.85551	0.106737	0.412598	-0.305861	10.6466	10.7533	10.3407	0.672931	0.650077	1.00009	0.00261362	0.473661	0.142668	0.189669	-0.614051	11.7373	11.927	11.1233	12	2	20	3	20	3
DNA-3-methyladenine glycosylase	P29372	MPG	12.0108	11.7531	11.6893	10.2752	11.0711	10.5944	11.5799	11.6372	11.3671	9.72777	10.5173	10.2395	11.9912	11.9491	12.0128	10.443	11.0948	10.3893	-0.43801	-0.579751	0.141741	11.3802	10.9422	11.5219	0.697866	0.795298	0.776123	2.66555	0.47237	2.50031	1.01085	2.81739	5.0747	6.08555	7.89209	18	4	11	2	11	2
ATP-dependent 6-phosphofructokinase liver type	P17858	PFKL	12.1608	12.4	12.2047	11.4998	10.4393	11.7099	12.0103	10.9186	11.5206	11.5362	10.0359	11.2382	11.4247	11.9215	10.9273	11.3932	11.1153	11.8454	-0.555989	-0.0295677	-0.526422	11.9354	11.3794	11.409	0.718185	0.679344	0.391636	1.22257	0.47237	0.301899	1.29899	-0.791373	5.33648	6.63546	4.5451	15	6	14	5	16	7
Replication factor C subunit 3	P40938	RFC3	11.5561	12.2409	13.3249	11.9107	11.1223	12.4592	11.6655	10.7386	12.4018	12.0501	10.9853	10.4935	11.1971	11.125	12.0849	12.6061	10.8467	12.7697	-0.750351	-0.315572	-0.43478	12.0758	11.3254	11.641	0.76639	0.765154	0.823948	0.970616	0.47237	0.402305	NaN	NaN	NaN	NaN	NaN	9	2	13	3	18	5
Plexin-B2	O15031	PLXNB2	12.545	11.3971	11.2448	11.4893	11.8483	12.2062	12.6108	12.6341	10.6647	11.5756	12.1575	12.2772	13.052	11.7153	10.5724	11.6129	12.5314	12.4746	0.54856	0.122448	0.426112	11.6688	12.2174	12.0949	0.507689	0.753506	0.881242	0.348722	0.47237	0.0105502	1.00749	-2.29931	7.40888	8.41638	5.10957	15	17	3	4	15	17
Coiled-coil-helix-coiled-coil-helix domain-containing protein 2	Q9Y6H1	CHCHD2	11.2096	11.0023	11.8879	10.7899	11.4318	10.8887	10.8398	11.7435	11.6426	10.57	11.3583	11.0332	11.4796	11.4111	11.5492	10.4625	10.8549	10.3697	0.0897622	0.0627642	0.026998	11.106	11.1957	11.133	0.407714	0.462746	0.530135	0.00744648	0.47237	0.412289	1.7742	1.50998	9.28947	11.0637	10.7994	15	2	15	2	15	2
2-aminoethanethiol dioxygenase	Q96SZ5	ADO	12.1192	12.384	11.7256	11.2496	11.5733	11.6142	12.2191	12.5021	11.5875	11.3084	11.5289	11.5232	12.182	11.942	11.7137	11.5188	9.11213	11.5537	-0.111672	-0.0754633	-0.0362091	11.6699	11.5582	11.6337	0.408489	0.469606	1.11821	0.0043648	0.47237	0.480172	-1.43551	-1.04196	9.25715	7.82165	8.21519	17	4	14	3	24	4
Persulfide dioxygenase ETHE1 mitochondrial	O95571	ETHE1	10.5933	10.3025	10.5681	10.0647	10.461	10.0236	10.7513	10.4956	10.9012	10.2073	11.2044	10.2342	11.0664	10.6323	10.8669	10.1011	10.1555	9.94936	0.241678	0.229565	0.0121131	10.3817	10.6234	10.3939	0.248174	0.392837	0.457233	1.6073	0.471083	0.374688	NaN	NaN	NaN	NaN	NaN	7	1	7	1	12	2
39S ribosomal protein L46 mitochondrial	Q9H2W6	MRPL46	7.69558	8.21387	9.02838	10.0955	11.1556	10.2407	7.58301	8.61612	9.13232	10.533	11.1873	11.5047	8.18433	7.25673	9.78668	10.2983	11.7613	10.7751	0.270726	-0.209806	0.480533	9.56195	9.83268	10.0425	1.32079	1.55695	1.67534	0.856985	0.471083	0.0867161	0.327044	0.756893	5.41613	5.74318	6.17303	NaN	NaN	13	2	20	4
Chromatin modification-related protein MEAF6	Q9HAF1	MEAF6	7.92974	7.82997	9.05875	7.73539	8.45228	9.2932	6.86536	6.97355	7.38853	7.43204	9.88912	7.79253	7.64456	7.61709	8.65821	7.72574	9.09758	6.38237	-0.780724	-0.274861	-0.505863	8.19101	7.41029	7.68515	0.666422	1.11272	0.946085	0.669586	0.471083	0.115205	-0.0834112	0.620442	8.23539	8.15198	8.85583	NaN	NaN	7	1	7	1
Ena/VASP-like protein	Q9UI08	EVL	7.90905	7.42769	11.2856	9.41726	10.3658	8.45006	6.42734	6.58674	11.4144	7.55044	9.84585	9.02234	7.76129	7.78313	10.8871	7.58886	10.9274	7.66718	-0.64727	0.514182	-1.16145	8.93366	8.28639	7.77221	1.49039	1.97141	1.65765	0.856985	0.4698	0.269218	0.462272	0.935259	8.41756	8.87983	9.35282	10	3	7	2	13	4
Pre-mRNA-splicing factor ATP-dependent RNA helicase DHX16	O60231	DHX16	11.5371	12.7506	10.301	10.9799	11.2129	12.7454	11.3233	11.7334	10.2254	10.767	11.7118	10.9077	11.7581	11.3136	11.0543	10.7431	11.2563	10.3884	-0.25944	-0.0397396	-0.219701	11.375	11.1155	11.1553	0.985954	0.589442	0.477013	0.665546	0.4698	0.0395292	2.51049	0.952858	4.73213	7.24262	5.68499	6	4	7	4	12	7
60S ribosomal protein L18a	M0R117	RPL18A	10.1878	9.41464	10.1702	8.49593	8.98993	5.64068	10.4701	10.5733	9.41631	7.79038	9.40278	7.59597	10.5641	9.82929	10.7885	9.07283	7.65521	8.15269	0.207256	-0.0415168	0.248773	9.20229	9.40954	9.45106	1.69053	1.27645	1.27713	0.392545	0.4698	0.0996329	-0.586168	-1.47839	13.6248	13.0386	12.1464	23	3	28	4	18	2
SAM domain-containing protein SAMSN-1	A0A2R8Y4K8	SAMSN1	11.1404	9.2589	7.43942	8.2546	8.79204	8.72938	9.96477	8.292	7.0145	9.46062	9.23922	7.78339	8.75586	10.2651	7.01041	7.88032	9.14929	7.45368	0.00489616	0.447521	-0.442625	8.76071	8.76561	8.31809	1.24347	1.12102	1.20509	0.339135	0.4698	0.154902	NaN	NaN	NaN	NaN	NaN	12	6	NaN	NaN	5	3
Small nuclear ribonucleoprotein Sm D2	P62316	SNRPD2	13.2408	10.7784	13.2674	12.1092	12.6269	12.6835	11.3458	13.5255	13.0779	12.4149	12.7619	13.0242	13.3875	10.7875	13.2633	12.7799	12.6048	12.6066	0.237884	0.199856	0.0380282	12.6552	12.8931	12.6932	0.92624	0.7547	0.935184	0.149967	0.4698	0.0675262	0.300874	-0.242563	13.5684	13.8693	13.3259	32	3	42	5	41	5
RNA polymerase-associated protein CTR9 homolog	Q6PD62	CTR9	12.1635	10.5116	10.0338	9.85058	11.3315	10.2432	10.2285	10.4825	9.94313	12.2383	11.1761	10.3719	11.1493	11.46	8.85269	9.12417	11.3929	10.0945	0.0498314	-0.194693	0.244524	10.3774	10.4272	10.6219	0.888754	0.840649	1.16348	0.0310503	0.4698	0.253366	2.36456	2.4169	5.05363	7.41819	7.47054	8	7	4	3	11	8
CTD small phosphatase-like protein 2	Q05D32	CTDSPL2	10.0802	10.2786	8.90578	11.3728	11.413	11.6689	10.1536	10.2852	6.71177	11.0906	10.7778	10.9721	10.3142	10.2238	7.74097	11.2875	11.5205	11.3335	-0.294187	-0.269361	-0.0248256	10.8257	10.5315	10.8009	1.0623	1.65269	1.41587	0.896196	0.468521	1.23136	NaN	NaN	NaN	NaN	NaN	6	2	NaN	NaN	6	2
Scaffold attachment factor B1	Q15424	SAFB	13.3252	13.1967	13.113	12.8889	13.7136	12.9227	13.0063	14.4448	13.0698	13.2416	13.7119	13.1606	14.2407	13.4883	13.8935	13.1447	13.3139	12.5239	0.0462589	-0.199975	0.246233	13.1549	13.2011	13.4011	0.303469	0.552475	0.598557	0.496209	0.468521	0.00480371	0.053299	-0.32408	11.8693	11.9226	11.5452	21	8	19	7	24	8
Delta(14)-sterol reductase LBR	Q14739	LBR	13.6532	11.8526	12.3024	12.1293	12.8557	11.7647	11.6485	13.5083	12.1751	12.0719	12.709	12.5684	13.3899	13.4681	11.9538	12.2091	13.0474	12.3579	0.155853	-0.330904	0.486757	12.2159	12.3717	12.7026	0.71554	0.642173	0.646987	0.0136762	0.468521	0.419075	-2.49422	-1.75724	12.253	9.75877	10.4958	11	5	5	2	9	4
Genetic suppressor element 1	Q14687	GSE1	12.1523	12.3239	11.9228	11.8919	10.9382	11.5085	12.0329	10.5136	10.8394	11.7504	10.167	11.2172	11.4506	12.3657	11.5543	12.0351	10.8935	11.5923	-0.879029	-0.545004	-0.334025	11.9073	11.0283	11.5733	0.499841	0.719468	0.506997	1.31426	0.467246	0.844664	0.725506	1.01007	5.64786	6.37336	6.65793	11	8	1	1	11	6
Dolichyl-phosphate beta-glucosyltransferase	Q9Y673	ALG5	8.35364	8.25514	8.01458	8.10764	6.78057	7.40837	8.56271	7.36361	7.76181	8.2502	6.03305	6.4518	7.94676	6.8002	7.10329	8.45902	6.17905	8.2613	-0.498396	0.0376859	-0.536082	8.06111	7.56271	7.52503	0.607383	0.997447	0.903376	0.966576	0.467246	0.0491485	NaN	NaN	NaN	NaN	NaN	NaN	NaN	4	1	4	1
RNA-binding protein Raly (Fragment)	Q5QPL9	RALY	9.24284	9.564	8.70843	6.80954	8.90638	6.90737	9.36466	9.12753	7.05039	6.41014	9.48331	7.38534	9.66229	8.97725	9.12686	7.73498	8.27263	8.90412	-0.550967	-0.684249	0.133283	8.8074	8.25644	8.94069	1.19691	1.34377	0.67861	0.266001	0.467246	0.595166	-0.818034	2.90231	6.15414	5.3361	9.05645	9	2	4	1	8	2
Heterogeneous nuclear ribonucleoproteins C1/C2	P07910	HNRNPC	9.32533	11.3088	8.19054	7.51104	7.80539	7.0899	9.86034	9.58476	8.94033	10.1268	7.13708	7.30526	9.54662	11.2132	7.78315	8.72031	7.37972	9.29301	1.26458	0.255879	1.0087	7.99797	9.26254	9.00666	1.55604	1.30506	1.37596	0.187087	0.467246	0.104025	NaN	NaN	NaN	NaN	NaN	41	1	NaN	NaN	49	1
Epsin-1	Q9Y6I3	EPN1	12.4396	11.3793	11.455	8.35076	11.515	10.0859	11.6933	12.6349	11.2492	8.91657	11.5095	9.94322	12.7487	11.3499	12.1556	8.95736	11.1793	9.92463	-0.0377641	0.114767	-0.152531	11.4171	11.3794	11.2646	1.44516	1.33659	1.40428	0.161151	0.467246	0.0614803	-0.803052	0.58203	7.44311	6.64006	8.02514	10	3	6	2	6	2
DNA-directed RNA polymerases I II and III subunit RPABC3 (Fragment)	C9JLU1	POLR2H	11.3813	11.324	12.2842	11.8707	11.571	12.4213	11.4825	10.2236	11.7873	11.4761	11.5323	11.5966	11.675	11.0986	12.0196	11.2426	11.7557	12.2002	-0.213451	-0.207973	-0.00547838	11.7208	11.5074	11.7154	0.464617	0.563452	0.428875	1.24489	0.465974	1.00612	0.464381	0.742021	10.2518	10.7162	10.9939	20	2	20	2	27	3
Pumilio homolog 1	Q5T1Z4	PUM1	11.6946	12.0197	7.0285	11.3292	11.4931	11.6751	11.7855	11.8691	7.04825	11.2229	11.1988	11.2377	11.837	11.1269	7.1523	11.3149	11.4395	11.366	-0.35378	-0.110098	-0.243682	11.5841	11.2303	11.3404	1.89769	1.82687	1.75666	0.896196	0.465974	0.0496351	NaN	NaN	NaN	NaN	NaN	12	9	NaN	NaN	16	11
Signal peptide peptidase-like 2A	Q8TCT8	SPPL2A	9.25449	9.92319	7.57956	7.95128	7.43112	8.93899	9.69978	9.63865	7.03982	8.39442	7.94907	9.08744	9.34452	9.47515	8.07932	8.23759	9.42867	8.73471	0.29579	-0.298686	0.594476	8.44514	8.74093	9.03961	1.00769	1.04103	0.623832	0.277366	0.464706	0.317855	NaN	NaN	NaN	NaN	NaN	3	1	NaN	NaN	3	1
DNA-binding protein SATB	C9JR56	SATB2	11.33	10.8755	11.5709	11.0807	12.2265	11.7053	11.312	11.5305	10.8252	10.8041	12.1637	12.4658	11.3154	11.9487	10.972	12.0328	12.2783	11.8662	-0.0291929	-0.486249	0.457056	11.4504	11.4212	11.9075	0.48214	0.685193	0.490908	0.0798767	0.464706	0.385103	0.850756	-1.68775	7.41481	8.26557	5.72706	12	3	8	2	23	7
RNA-binding protein 4B	Q9BQ04	RBM4B	11.3184	11.1737	11.46	11.0694	11.3565	11.2449	10.7272	11.2332	10.7315	10.621	11.2303	10.9922	10.3515	11.002	11.1134	11.1594	11.3957	11.487	-0.419805	-0.274563	-0.145241	11.2817	10.8619	11.1364	0.138607	0.268958	0.402349	1.45967	0.463442	0.455932	1.39868	0.261441	6.87995	8.27864	7.14139	32	2	23	2	42	3
Xaa-Pro dipeptidase (Fragment)	K7ES25	PEPD	10.7608	11.4319	11.5945	11.1575	11.1092	11.5711	10.9392	11.1447	11.4486	10.8319	10.7761	11.3847	11.3207	11.3016	10.4734	12.3178	12.117	12.2828	-0.252759	-0.676919	0.42416	11.2947	11.042	11.7189	0.322474	0.285053	0.73177	1.17263	0.463442	0.69897	0.79287	3.54814	4.55604	5.34891	8.10418	12	5	10	4	16	6
Neurabin-2	Q96SB3	PPP1R9B	12.4528	12.3446	12.5325	12.6346	12.8261	13.4674	12.183	12.4184	12.2582	12.4309	12.174	13.1348	12.5667	12.3414	12.6701	12.3616	13.3042	13.6384	-0.245249	-0.280096	0.0348463	12.5835	12.3383	12.6184	0.40594	0.361352	0.534774	1.47237	0.462181	1.04431	NaN	NaN	NaN	NaN	NaN	14	7	11	5	17	8
Purine nucleoside phosphorylase	P00491	PNP	11.0343	8.96959	10.9586	10.391	8.659	11.624	10.3466	9.96939	10.5479	11.5069	10.0963	12.8335	11.4113	9.36844	10.603	12.1143	9.20496	11.0185	-0.227585	-0.363521	0.135936	10.6748	10.4472	10.8108	1.19939	1.09975	1.14778	0.787812	0.462181	0.246417	1.97572	2.09837	8.41832	10.394	10.5167	43	9	47	10	38	8
Zinc finger protein 622	Q969S3	ZNF622	10.9812	11.5692	10.6176	11.4406	10.9315	13.0546	11.4774	10.8321	10.5835	11.5924	10.7157	11.4208	10.7319	11.2467	11.1387	11.4806	10.7437	11.396	-0.0844598	-0.0662179	-0.0182419	11.2109	11.1265	11.1927	0.868173	0.441352	0.320865	0.47237	0.462181	0.0352691	NaN	NaN	NaN	NaN	NaN	13	4	6	2	23	8
Selenoprotein O	A0A087X0Q9	SELENOO	8.80896	9.62706	9.41007	8.05599	8.26101	8.89933	9.26486	8.70321	9.20046	8.14389	7.79084	8.29333	8.79585	9.65725	9.26057	8.33427	8.69954	8.87532	-0.355872	-0.337309	-0.0185628	8.85415	8.49827	8.83558	0.616237	0.593831	0.461919	0.638272	0.460924	0.798603	NaN	NaN	NaN	NaN	NaN	3	1	3	1	3	1
SPARC	P09486	SPARC	11.1749	10.2212	9.02738	8.76072	10.9958	9.21912	9.88254	11.0752	7.12281	6.65406	10.5548	10.3906	11.0194	10.1233	6.88201	8.83105	11.0181	9.2993	0.416395	0.425245	-0.0088501	9.72017	10.1366	9.71132	1.04427	1.89702	1.57088	0.486782	0.460924	0.186419	NaN	NaN	NaN	NaN	NaN	10	2	NaN	NaN	10	2
Arginine/serine-rich coiled-coil protein 2	Q7L4I2	RSRC2	9.14804	9.49364	10.2088	8.65789	10.5699	8.50391	9.34824	6.25813	10.3895	8.6435	10.0482	9.12877	9.94873	9.0984	10.6817	9.47482	10.1136	8.70193	-0.082335	-0.473272	0.390937	9.32084	9.23851	9.71178	0.829846	1.47015	0.721104	0.338187	0.460924	0.718967	-0.705907	-5.07599	10.7826	10.0767	5.7066	4	1	4	1	9	2
Wiskott-Aldrich syndrome protein family member 2	Q9Y6W5	WASF2	8.78715	7.12701	7.54861	5.38121	8.0348	6.67426	8.13954	8.21912	8.94991	6.09007	5.83254	7.46213	7.46246	8.10538	7.61655	7.92392	7.72007	8.28744	0.46303	-0.0211589	0.484189	7.33781	7.80084	7.822	1.17528	1.2476	0.310986	0.126679	0.460924	0.308919	0.717508	-0.156589	4.97921	5.69672	4.82262	3	1	3	1	5	2
POLDIP3 protein	Q8WUT1	POLDIP3	8.54021	7.62271	7.83556	7.17524	9.23731	7.32039	7.30716	7.49602	6.18879	5.68944	9.08287	5.35283	5.79345	7.72465	8.17915	7.54865	8.86009	6.63289	-0.981166	-0.888677	-0.0924885	7.72914	6.74797	7.63665	0.790217	1.38835	1.09697	1.73993	0.459671	0.485452	NaN	NaN	NaN	NaN	NaN	15	1	NaN	NaN	23	1
Dual specificity mitogen-activated protein kinase kinase 2	P36507	MAP2K2	12.6179	12.7948	13.0429	12.7141	12.0541	12.8616	12.6541	12.7888	13.1751	12.9107	12.2129	12.8198	12.3772	12.5398	12.9479	12.8059	12.4086	11.5947	0.04986	0.330097	-0.280237	12.7545	12.8043	12.4742	0.339028	0.319355	0.473521	0.995679	0.459671	0.772113	NaN	NaN	NaN	NaN	NaN	27	5	18	3	33	5
CUG triplet repeat RNA binding protein 1 isoform CRA_c	G5EA30	CELF1	11.5099	11.1023	11.9847	9.65317	10.9717	10.2363	10.926	12.2086	12.2979	10.4648	10.6857	10.8032	11.949	11.2551	12.0309	9.93074	10.8329	10.0642	-0.172414	-0.179437	0.00702286	11.037	10.8646	11.044	0.847259	0.806784	0.902746	0.554396	0.459671	0.312471	0.544305	-0.0417066	6.21911	6.76341	6.1774	8	3	12	4	8	3
Transketolase	P29401	TKT	15.1558	14.9294	14.5538	14.8332	15.3445	14.2314	14.6472	14.8915	14.2872	14.4285	14.9806	14.8564	14.9758	14.2227	14.236	14.9239	15.4594	14.3823	-0.12949	0.0987163	-0.228207	14.8813	14.7518	14.6531	0.403622	0.277429	0.499385	0.407823	0.459671	0.0301184	1.30888	-0.52221	9.71411	11.023	9.1919	37	16	31	14	41	16
Plasma membrane calcium-transporting ATPase 4	P23634	ATP2B4	11.3559	10.5501	11.1298	11.9961	11.3987	10.8907	10.7742	10.8419	9.71721	8.5624	10.375	9.6786	11.3202	11.2089	10.7123	12.0872	11.4136	11.861	-1.19672	-1.32075	0.124028	11.2429	10.0461	11.3669	0.493588	0.860042	0.488661	1.22621	0.457175	1.49214	-0.321401	-0.0378399	9.47399	9.15259	9.43615	14	6	6	5	19	10
C-type lectin domain family 11 member A	Q9Y240	CLEC11A	10.875	10.2261	11.4884	9.74201	10.9363	10.0385	10.3855	11.6553	10.7261	10.1266	11.5345	10.7147	11.5395	10.9508	10.9606	9.8005	10.8846	10.3697	0.169888	-0.197296	0.367184	10.5505	10.7204	10.9177	0.6565	0.614731	0.595374	0.402305	0.457175	0.139063	-1.11581	-0.773149	10.7144	9.59861	9.94127	21	5	15	4	17	4
Cytoplasmic dynein 1 heavy chain 1	Q14204	DYNC1H1	12.1229	12.0445	11.9263	12.0861	11.9169	13.1594	12.4245	12.353	12.1884	12.0713	11.1293	12.9318	11.695	13.8869	11.723	14.0778	11.188	13.6545	0.205437	-0.418052	0.623489	12.0653	12.2707	12.6888	0.472892	0.595093	1.30144	0.0520764	0.457175	0.527244	-0.779409	-2.52861	6.588	5.80859	4.05939	14	46	5	17	18	59
Golgin subfamily A member 7	Q7Z5G4	GOLGA7	9.55685	8.14939	9.21091	7.10002	9.60452	6.13537	8.22877	10.4596	8.96604	7.72804	10.2949	7.60674	10.4984	8.68713	9.94473	6.87612	8.99322	6.26347	-0.082746	-0.242769	0.160023	8.68015	8.59741	8.84018	1.43242	1.25513	1.67251	0.508638	0.455932	0.20204	NaN	NaN	NaN	NaN	NaN	11	1	11	1	11	1
Mesencephalic astrocyte-derived neurotrophic factor	P55145	MANF	13.2772	12.4202	9.37695	9.53308	13.3997	10.6363	12.3959	14.0127	9.07532	10.3308	13.8122	11.519	13.8014	12.586	10.9725	9.92272	12.1386	11.648	0.429249	0.0641904	0.365058	11.5282	11.9575	11.8933	1.8284	1.94636	1.3385	0.519993	0.454693	0.0070049	2.50087	0.323062	5.23465	7.73552	5.55772	31	5	18	2	25	3
6-O-methylguanine-DNA methyltransferase	B4DEE8	MGMT	11.1914	11.3611	10.7805	9.10863	10.5264	10.3523	10.7332	10.9	10.1734	10.2485	9.82891	9.69105	11.1306	10.9924	10.994	9.92619	10.6965	10.5659	-0.442455	-0.633478	0.191023	10.6534	10.211	10.8445	0.804923	0.479706	0.440973	0.443698	0.454693	1.13312	NaN	NaN	NaN	NaN	NaN	13	2	13	2	13	2
Putative nascent polypeptide-associated complex subunit alpha-like protein	Q9BZK3	NACA4P	10.6571	10.8099	7.48776	7.19022	8.0677	6.84034	9.78566	10.5391	7.6302	7.88111	6.76434	4.41893	8.08451	9.85325	7.71589	7.4031	8.00079	7.15451	-0.0220747	-0.102684	0.0806096	7.77773	7.75566	7.85834	1.77029	2.18984	0.957709	0.701147	0.453457	0.114074	1.57227	0.53511	4.51339	6.08566	5.0485	13	1	13	1	13	1
Myeloid-derived growth factor	Q969H8	MYDGF	14.2222	14.1803	12.3132	10.7175	11.2139	10.5264	14.0594	13.9889	12.5227	11.1659	11.8051	13.0441	12.9822	13.526	12.3625	11.892	13.0574	13.058	1.01988	-0.236371	1.25625	11.7635	12.7834	13.0198	1.673	1.16519	0.584471	0.649752	0.453457	0.0496351	-0.138848	1.80246	5.50524	5.36639	7.3077	20	4	15	3	20	4
Neutral alpha-glucosidase AB	Q14697	GANAB	15.9105	16.0974	16.5162	15.9373	16.0118	15.9698	15.9216	15.6026	16.3508	15.9	15.9453	16.0793	16.0695	15.6986	16.3638	15.6776	16.247	15.762	-0.0573921	0.0176773	-0.0750694	15.9908	15.9334	15.9157	0.226376	0.244838	0.29804	0.573489	0.453457	0.0109954	0.777166	-2.0323	8.10612	8.88328	6.07382	46	33	35	27	47	31
DnaJ homolog subfamily C member 9	Q8WXX5	DNAJC9	12.2276	11.6743	11.479	10.4556	12.5908	11.2101	12.115	12.8412	11.8202	10.5966	12.59	10.8071	13.2048	11.0964	11.3916	10.0526	12.0033	10.1271	0.390973	0.723596	-0.332623	11.5766	11.9676	11.244	0.755933	0.92105	1.19193	0.365523	0.453457	0.60206	0.976321	1.25729	7.97114	8.94746	9.22843	25	4	20	3	20	3
E3 ubiquitin-protein ligase MARCHF5	Q9NX47	MARCHF5	11.8974	11.6182	10.5793	9.89878	10.2212	10.6826	11.974	12.0391	10.7196	10.0681	10.9085	11.1221	11.777	12.2978	10.6353	9.05975	11.391	11.6301	0.384312	-0.495261	0.879573	10.631	11.0153	11.5106	0.785084	0.759419	1.15163	1.70333	0.452225	0.00966114	1.38298	0.652702	5.08283	6.46581	5.73553	16	3	10	2	16	3
Caspase-14	P31944	CASP14	12.2241	10.556	12.4042	10.0938	11.3789	10.0301	11.3905	11.4468	9.5674	8.74853	11.6825	10.7004	12.8561	11.4353	12.5831	9.0842	8.98968	8.44762	0.0779357	0.785671	-0.707735	10.9675	11.0454	10.2598	1.04823	1.18468	1.96147	0.387216	0.452225	0.00877392	-0.286205	0.453561	12.5414	12.2552	12.995	50	12	34	9	15	4
TGF-beta-activated kinase 1 and MAP3K7-binding protein 1	Q15750	TAB1	10.2907	10.0947	10.9466	10.9736	10.5661	10.2159	9.30634	10.545	10.1677	10.527	11.147	10.5445	10.492	9.80205	9.8324	10.9441	10.8092	9.96277	0.107305	0.308375	-0.20107	10.4284	10.5357	10.2274	0.378321	0.6102	0.508129	0.199971	0.452225	0.078834	0.94358	-1.30233	6.26314	7.20672	4.96081	20	6	16	4	23	6
COMMD3-BMI1 readthrough	R4GMX3	COMMD3-BMI1	10.9181	10.9725	12.1015	10.7394	11.2851	10.6952	11.2587	10.8567	11.7391	10.3556	11.1117	11.0957	11.8942	11.4058	11.8295	10.5671	11.6984	10.5402	0.158391	-0.448387	0.606779	10.9453	11.1037	11.5521	0.525032	0.456444	0.618841	0.130768	0.452225	0.638272	0.200141	0.449533	8.83952	9.03966	9.28905	19	6	16	5	24	8
Mediator of RNA polymerase II transcription subunit 4	Q9NPJ6	MED4	10.8776	10.7866	11.0976	9.68124	9.70688	10.1448	10.5798	10.9558	10.681	10.2077	9.08924	10.5792	10.7432	10.2015	8.82165	9.54738	10.1895	10.3301	0.113813	0.384022	-0.270208	10.4657	10.5795	10.1955	0.6204	0.662061	0.68215	0.0609802	0.452225	0.403403	NaN	NaN	NaN	NaN	NaN	11	2	11	2	11	2
Spindle and kinetochore-associated protein 3	Q8IX90	SKA3	9.38866	8.84445	9.18297	8.3171	9.15664	8.7879	8.83115	8.88289	6.73349	7.8392	7.62498	9.11907	9.04368	8.64396	7.49041	7.783	9.59671	9.17587	-0.66537	-0.508647	-0.156723	9.00055	8.33518	8.84382	0.381392	0.929094	0.826989	0.896196	0.450997	0.627088	NaN	NaN	NaN	NaN	NaN	3	1	3	1	7	2
Golgi apparatus protein 1	Q92896	GLG1	13.0462	13.3334	13.0982	14.2087	13.146	14.1763	13.2626	13.1689	12.9767	14.0548	13.0377	14.1221	14.1815	13.4975	12.9362	14.0495	13.3872	14.1719	-0.024004	-0.557757	0.533753	13.2397	13.2157	13.7735	0.544056	0.514701	0.50967	0.493495	0.450997	0.886057	1.80787	-0.0711203	9.61082	11.4187	9.5397	29	22	15	11	34	24
Guanine nucleotide-binding protein-like 3	Q9BVP2	GNL3	10.9126	11.743	10.5634	11.1047	10.5683	10.715	10.7814	11.1306	9.92159	10.354	11.0511	11.191	10.7667	10.0344	10.0358	10.4174	11.164	11.1043	0.102453	0.324195	-0.221742	10.8138	10.9163	10.5921	0.447916	0.504625	0.504132	0.36251	0.450997	0.331614	0.215921	-0.322496	11.5432	11.7591	11.2207	11	5	8	4	15	6
V-type proton ATPase subunit H	G3V126	ATP6V1H	13.092	13.0307	7.12103	11.9803	13.0908	12.2315	12.8118	13.2661	7.54508	11.0526	13.1323	13.0138	13.4078	13.014	8.12409	12.0852	13.2253	11.8438	0.281684	0.363148	-0.0814638	12.6311	12.9128	12.5496	2.32167	2.23983	1.97742	0.0665127	0.450997	0.176526	NaN	NaN	NaN	NaN	NaN	12	3	NaN	NaN	19	5
Splicing factor 3B subunit 2	Q13435	SF3B2	12.7844	12.4046	13.1368	12.0227	11.7464	12.1713	12.6507	12.9377	12.5164	11.9171	12.4714	11.516	12.2614	12.3118	12.8334	12.1178	11.8539	12.2451	0.205989	0.24064	-0.0346508	12.2879	12.4939	12.2533	0.511752	0.521499	0.321328	0.0644927	0.449772	0.102373	-0.10757	-0.440866	9.97039	9.86282	9.52953	23	15	17	10	26	17
Heme-binding protein 1	Q9NRV9	HEBP1	11.8047	12.2183	7.44189	12.3445	12.257	11.9377	12.0581	11.8422	8.09102	12.1234	12.1437	11.6339	12.0776	11.8722	6.65324	12.6562	12.0489	11.6652	-0.127871	-0.0103912	-0.11748	12.078	11.9501	11.9605	1.91778	1.59161	2.23356	0.0400052	0.449772	0.223299	NaN	NaN	NaN	NaN	NaN	22	3	NaN	NaN	22	3
EH domain-containing protein 1	A0A024R571	EHD1	12.5193	12.1247	11.8314	12.6945	12.5105	12.7775	12.4707	12.8281	11.7201	12.6445	12.7987	13.0924	13.078	12.0357	11.9801	12.6569	12.6582	12.6712	0.206672	0.0640941	0.142578	12.5149	12.7216	12.6575	0.361721	0.474676	0.423743	0.669586	0.44855	0.14752	0.134051	-5.30917	14.3398	14.4738	9.03061	42	18	30	13	45	14
Mesoderm induction early response protein 3	Q7Z3K6	MIER3	8.439	8.29503	7.10014	7.09392	10.505	6.99594	8.732	8.68482	7.84273	5.98593	10.9041	9.82419	8.22988	8.76205	7.59216	6.98709	10.2623	7.54177	1.01082	0.797391	0.213432	7.69759	8.70841	7.91102	1.35374	1.68616	1.16951	0.512862	0.44855	0.430626	NaN	NaN	NaN	NaN	NaN	5	2	2	1	9	3
Sister chromatid cohesion protein PDS5 homolog B (Fragment)	A9IYQ1	PDS5B	8.95163	8.01798	8.70888	7.13883	7.47768	8.57694	9.16957	8.21917	8.34572	8.51909	7.65592	6.37377	8.5467	9.94727	7.66329	8.16541	8.52818	8.73332	-0.0150137	-0.254997	0.239983	8.29746	8.28244	8.53744	0.725122	0.954416	0.762517	0.0721166	0.44855	0.458421	NaN	NaN	NaN	NaN	NaN	20	1	NaN	NaN	26	1
Leukotriene A-4 hydrolase	P09960	LTA4H	11.9428	12.9635	11.9413	12.078	11.1452	12.1835	12.3077	11.8388	11.9166	11.9764	11.0691	11.6887	11.3017	12.388	11.8589	12.0191	11.4709	12.274	-0.132714	-0.0612736	-0.0714407	12.0104	11.8777	11.939	0.582182	0.412447	0.432369	0.527244	0.447332	0.131356	0.929426	-1.93717	5.92345	6.85287	3.98627	19	7	14	5	23	8
[truncated: 2,110 more rows]

## Sheet: P_USvA>1.3
THP_US_1	THP_US_2	THP_US_3	THP_US_4	THP_US_5	THP_US_6	THP_A_1	THP_A_2	THP_A_3	THP_A_4	THP_A_5	THP_A_6	THP_I_1	THP_I_2	THP_I_3	THP_I_4	THP_I_5	THP_I_6	Diff_USvA	Diff_IvA	Protein	ID	Gene	Diff_USvI	median_US	median_A	median_I	SD_US	SD_A	SD_I	P_USvA	P_USvI	P_IvA	Diff_USvA_no AHA	Diff_USvI_no AHA	THP_US_no AHA	THP_A_no AHA	THP_I_no AHA	Coverage (%)_AHA1	#Unique_AHA1	Coverage (%)_AHA2	#Unique_AHA2	Coverage (%)_AHA3	#Unique_AHA3
[truncated: 311 more rows]

[truncated: 7 more sheets: Diff_USvA>1, Diff_USvA>1_highconfident, Diff_USvA<-1, P_USvI>1.3, Diff_USvI>1, Diff_USvI<-1, Legend]
