# Supplementary material for: Translatome analyses by bio-orthogonal non-canonical amino acid labeling reveal that MR1-activated MAIT cells induce an M1 phenotype and antiviral programming in antigen-presenting monocytes
Source: Front Immunol. 2023 Feb 16;14:1091837. doi: 10.3389/fimmu.2023.1091837 (PMC9977998; doi:10.3389/fimmu.2023.1091837)
Supplement: Supplementary Table 3 — Monocellular_MAIT. [file Table_3.xlsx]

## Sheet: Sheet 1
Protein	ID	Gene	MAIT_US_1	MAIT_US_2	MAIT_US_3	MAIT_US_4	MAIT_A_1	MAIT_A_2	MAIT_A_3	MAIT_A_4	MAIT_I_1	MAIT_I_2	MAIT_I_3	MAIT_I_4	Diff_USvA	Diff_IvA	Diff_USvI	median_US	median_A	median_I	SD_US	SD_A	SD_I	P_USvA	P_USvI	P_IvA	Coverage (%)	#Unique
Thioredoxin domain-containing protein 17	Q9BRA2	TXNDC17	5.22349	5.61897	3.34446	4.04347	6.58221	5.40929	4.81363	4.56651	6.9806	7.36947	4.82794	6.4653	0.477981	-1.61149	2.08947	4.63348	5.11146	6.72295	1.04976	0.898741	1.11835	0.853872	2.57512	0.906578	11	1
Torsin-1A-interacting protein 1	Q5JTV8	TOR1AIP1	4.80815	5.72977	3.98193	4.88786	5.69137	6.32465	5.28314	5.28281	6.49092	6.916	6.10311	6.61943	0.639248	-1.06792	1.70717	4.848	5.48725	6.55517	0.714307	0.492002	0.337011	1.56225	2.50446	1.94692	17	1
Methyl-CpG-binding domain protein 2	Q9UBB5	MBD2	7.05246	4.69285	5.70272	5.63337	6.38828	5.44375	8.02142	4.78298	7.42903	5.01161	6.02861	6.156	0.247968	-0.176293	0.424261	5.66804	5.91601	6.0923	0.970935	1.40549	0.991038	0.197911	2.41341	0.00130484	4	1
Double-stranded RNA-specific adenosine deaminase	P55265	ADAR	13.9249	14.8427	13.6757	14.6303	14.5933	15.0974	15.2155	14.8194	15.5193	15.7267	14.9211	15.6985	0.680791	-0.6505	1.33129	14.2776	14.9584	15.6089	0.556777	0.279951	0.374953	0.910095	2.37675	0.806875	21	17
Vesicle-associated membrane protein-associated protein B/C	O95292	VAPB	6.81766	6.93357	6.42284	6.25253	6.51584	6.75382	6.05214	8.93351	6.04922	5.82225	5.7347	5.63659	0.0145829	0.856355	-0.841772	6.62025	6.63483	5.77848	0.32176	1.28006	0.176174	0.235077	2.26841	0.772113	5	1
Ribosomal RNA processing protein 1 homolog B	Q14684	RRP1B	5.00777	4.42073	4.2882	4.0127	7.98607	9.60628	5.65949	6.54574	7.87952	5.93494	6.67958	5.808	2.91144	0.958641	1.9528	4.35447	7.2659	6.30726	0.419573	1.72825	0.950557	1.48812	2.23136	0.349692	9	4
Histone-binding protein RBBP4	Q09028	RBBP4	8.22014	7.18279	7.38698	7.22766	9.06188	8.8175	8.62655	8.66828	10.7918	8.70839	8.68338	9.07248	1.43557	-0.147549	1.58311	7.30732	8.74289	8.89044	0.485139	0.196772	1.00112	2.32606	2.13371	0.521434	28	5
General transcription factor II-I	P78347	GTF2I	10.7407	10.8535	9.79048	8.81176	11.1726	11.0428	10.786	10.4847	11.4966	11.9538	10.5308	10.2485	0.648829	-0.099277	0.748106	10.2656	10.9144	11.0137	0.952754	0.303823	0.801656	1.05404	2.05355	0.259637	19	13
Cell division cycle 5-like protein	Q99459	CDC5L	7.72445	8.54732	7.93952	10.1591	8.90806	10.0149	10.9963	9.24892	9.06703	9.80898	9.73522	10.8889	1.38847	-0.140208	1.52868	8.24342	9.63189	9.7721	1.10094	0.926677	0.753811	0.623423	2.00568	0.0462403	16	7
Heme-binding protein 1	F5GWX2	HEBP1	4.96779	4.50703	5.32185	5.99992	7.92029	4.3584	4.40526	4.53951	5.64264	5.74739	7.01603	7.48271	-0.672436	-1.90932	1.23689	5.14482	4.47239	6.38171	0.629511	1.74464	0.918404	0.0357404	1.98716	0.396856	23	2
Serine/threonine-protein phosphatase 1 regulatory subunit 10	Q96QC0	PPP1R10	6.10148	5.76761	5.99751	6.21439	4.94991	5.28229	7.6532	7.43779	5.19582	3.76109	4.27155	5.08778	0.310544	1.68038	-1.36983	6.0495	6.36004	4.67967	0.190293	1.4119	0.683816	0.170696	1.95468	0.970616	4	3
B-cell receptor-associated protein 31	P51572	BCAP31	9.3544	9.21306	9.05132	9.37104	10.1525	8.85502	10.6189	10.6214	10.1839	10.0309	9.96557	10.9795	1.10201	0.278324	0.823684	9.28373	10.3857	10.1074	0.148732	0.834287	0.468698	0.826814	1.92445	0.228413	30	8
Protein strawberry notch homolog 1	A3KN83	SBNO1	10.0008	8.79682	7.72601	8.82334	9.84398	9.35173	5.5642	6.69028	8.58496	7.8805	5.87375	6.52935	-0.789071	0.816079	-1.60515	8.81008	8.02101	7.20493	0.92927	2.06562	1.23676	0.595166	1.92445	0.640165	5	4
Ras GTPase-activating protein 3	Q14644	RASA3	10.3657	9.25408	6.34834	7.18765	11.0699	9.21641	10.6494	11.0845	8.10287	5.79818	4.12192	5.82888	2.63881	5.04615	-2.40734	8.22087	10.8597	5.81353	1.84599	0.882485	1.6344	0.860121	1.90658	1.92445	17	8
E3 ubiquitin-protein ligase BRE1B	O75150	RNF40	6.37836	4.50257	4.98507	4.90833	7.50914	7.63981	7.96492	8.94328	8.69262	5.70094	6.07865	6.09786	2.85566	1.71411	1.14155	4.9467	7.80236	6.08826	0.817726	0.648296	1.3789	1.72125	1.81531	0.66354	10	5
Stromal cell-derived factor 2-like protein 1	Q9HCN8	SDF2L1	4.12543	4.47685	3.96132	4.48524	4.02468	7.26115	6.07778	6.2889	5.95007	7.5462	5.08033	6.35309	1.8822	0.0317605	1.85044	4.30114	6.18334	6.15158	0.261445	1.36036	1.02431	1.12033	1.78252	0.197911	11	1
RB1-inducible coiled-coil protein 1	Q8TDY2	RB1CC1	5.81911	7.215	7.92932	12.581	7.71053	7.3918	6.60266	7.35067	9.07034	12.2376	12.0349	14.106	-0.20092	-4.76501	4.56409	7.57216	7.37124	12.1362	2.93068	0.469256	2.08166	0.289037	1.73283	1.55129	1	1
Ras-related protein Rap-1b	P61224	RAP1B	8.41062	6.79142	5.22371	5.66955	7.98339	5.38785	6.37452	4.87442	7.795	5.87061	4.95067	4.94909	-0.349306	0.470543	-0.819849	6.23049	5.88118	5.41064	1.42029	1.36865	1.34127	0.262013	1.73049	0.247184	39	2
Cation-independent mannose-6-phosphate receptor	P11717	IGF2R	11.1088	10.7513	10.8932	10.6325	10.7271	9.7602	11.427	13.2233	10.5077	9.19032	10.0261	9.80159	0.254812	1.16318	-0.90837	10.8222	11.077	9.91385	0.204818	1.46212	0.546854	0.211125	1.72816	0.838632	25	40
Guanine nucleotide-binding protein G(I)/G(S)/G(T) subunit beta-2	P62879	GNB2	6.51401	4.83824	5.1112	5.2509	5.78573	7.41041	7.09637	5.63588	7.46254	7.37678	7.08032	6.47816	1.26	-0.787498	2.0475	5.18105	6.44105	7.22855	0.743632	0.901868	0.445388	0.59176	1.72354	0.643974	30	3
Targeting protein for Xklp2	Q9ULW0	TPX2	12.0202	11.4522	12.3265	13.0672	10.9519	13.5507	13.4152	13.7429	13.467	11.8863	13.7519	14.1125	1.30966	-0.126433	1.43609	12.1733	13.483	13.6094	0.672914	1.31577	0.981632	0.434152	1.71444	0.16813	12	5
60 kDa poly(U)-binding-splicing factor (Fragment)	A0A0J9YVP6	PUF60	7.15086	7.4149	5.50842	4.81652	7.31107	6.41763	6.98539	6.19273	6.95629	6.84348	4.83628	4.36447	0.371867	0.86163	-0.489763	6.32964	6.70151	5.83988	1.261	0.512852	1.34231	0.345823	1.7122	0.68403	28	11
Coiled-coil-helix-coiled-coil-helix domain-containing protein 2	Q9Y6H1	CHCHD2	10.6541	10.4214	9.66308	9.55467	10.6334	10.1594	11.551	10.9599	14.7215	14.4555	10.7983	13.7356	0.754353	-3.2989	4.05325	10.0423	10.7966	14.0955	0.546439	0.584552	1.80172	0.603801	1.6968	0.950782	15	2
Protein SETSIP	P0DME0	SETSIP	10.4043	9.58541	8.97134	9.33025	8.0601	9.14972	11.2801	8.54967	14.6514	14.4411	10.1944	13.7356	-0.608133	-5.23865	4.63051	9.45783	8.8497	14.0883	0.608857	1.41859	2.07808	0.114639	1.67162	0.987163	18	4
Histone H1.3	P16402	H1-3	15.2886	15.0913	14.5684	14.9483	15.389	15.2044	15.2285	15.0461	15.4151	15.555	14.8725	15.2614	0.196672	-0.121769	0.318441	15.0198	15.2165	15.3382	0.304346	0.140318	0.294537	0.747147	1.65561	0.139063	17	7
Uncharacterized protein C18orf25	A0A087WVF1	C18orf25	6.99989	7.02403	6.17545	4.37876	6.55476	6.78934	4.70198	3.93288	4.6182	4.24699	4.66404	3.57993	-0.9593	1.19578	-2.15508	6.58767	5.62837	4.43259	1.24151	1.39851	0.501007	0.9914	1.61083	0.860121	5	1
EH domain-containing protein 1	Q9H4M9	EHD1	5.62918	5.97998	4.03681	4.99319	5.8585	7.02059	4.57548	6.44617	6.95245	7.32139	5.80392	5.39068	0.841151	-0.225849	1.067	5.31119	6.15234	6.37819	0.852817	1.04682	0.917218	1.24413	1.6038	0.293282	15	6
Ubiquitin-protein ligase E3A	Q05086	UBE3A	10.6944	9.07465	5.65062	7.50112	9.97484	11.0792	8.02923	8.68405	9.84334	6.83226	4.78886	5.80218	1.04156	3.01223	-1.97067	8.28789	9.32945	6.31722	2.15804	1.35828	2.18344	0.74958	1.59517	1.23284	24	14
Fatty acid-binding protein heart (Fragment)	S4R371	FABP3	7.09908	5.24334	6.91934	4.61052	6.13194	9.75947	8.70089	8.67504	8.26238	7.18279	10.7806	8.09487	2.60663	0.509342	2.09728	6.08134	8.68796	8.17862	1.23184	1.54173	1.54177	0.801343	1.58004	0.0798767	15	2
Urokinase plasminogen activator surface receptor (Fragment)	M0QYR6	PLAUR	4.97649	5.02516	5.23638	4.47597	5.5321	6.60916	5.90512	4.79298	7.36133	5.57089	6.8189	6.85186	0.717783	-1.11677	1.83455	5.00083	5.71861	6.83538	0.32209	0.757	0.761522	1.17457	1.54061	0.562249	21	3
LRP chaperone MESD	Q14696	MESD	8.14032	7.68482	7.93676	4.86397	8.46483	8.28508	9.21128	9.27034	7.6811	6.8936	6.77307	4.47267	1.02727	2.00472	-0.977448	7.81079	8.83806	6.83334	1.53964	0.505835	1.3816	0.752027	1.54061	1.11805	25	7
V-type proton ATPase subunit G 1	O75348	ATP6V1G1	8.53733	8.30843	9.05902	9.37167	10.0132	10.1548	9.88826	10.2617	9.35387	10.167	9.66642	11.1284	1.28582	0.16727	1.11855	8.79818	10.084	9.91673	0.484104	0.163154	0.775697	1.85387	1.53462	0.000434512	29	2
Cytochrome b5	P00167	CYB5A	6.50814	5.61164	4.66594	5.36419	7.77076	6.56707	5.44411	4.90533	7.6844	6.94111	5.79898	5.60142	0.517676	-0.364448	0.882124	5.48792	6.00559	6.37004	0.760988	1.27101	0.982529	0.716699	1.52871	0.88941	25	2
Ubiquitin carboxyl-terminal hydrolase isozyme L5	Q9Y5K5	UCHL5	6.2681	5.51957	3.65956	5.60173	5.73333	5.92419	5.46298	5.07277	8.65928	7.05202	5.87829	6.11313	0.0375049	-0.984423	1.02193	5.56065	5.59816	6.58258	1.11979	0.369205	1.26209	0.19382	1.52433	1.07624	17	3
Emerin	P50402	EMD	5.95017	6.1146	4.31199	4.69654	7.78234	9.16025	5.45758	4.77277	7.43271	6.63446	6.00334	7.12515	1.29661	-0.259845	1.55646	5.32335	6.61996	6.87981	0.898627	2.03694	0.623995	1.03763	1.52143	0.00174066	24	5
ERO1-like protein beta	Q86YB8	ERO1B	4.81539	4.27768	4.42242	4.65757	5.51916	5.49394	5.15741	5.28713	5.63174	5.24162	4.69059	5.10518	0.850537	0.217133	0.633404	4.53999	5.39053	5.1734	0.239622	0.172771	0.388304	2.06298	1.51856	0.703335	4	1
Condensin complex subunit 3	Q9BPX3	NCAPG	7.29131	7.38267	5.94626	6.16524	7.51554	8.02148	5.2156	6.91133	8.13211	7.73735	6.63729	7.53239	0.485163	-0.421435	0.906597	6.72827	7.21344	7.63487	0.746038	1.22105	0.632676	0.251812	1.51286	0.728158	3	2
Parkinson disease protein 7	Q99497	PARK7	17.15	10.5382	16.994	17.0246	17.0729	16.6716	17.4752	15.5817	10.7438	9.41278	9.78229	10.1877	-0.137046	6.88728	-7.02432	17.0093	16.8723	9.98501	3.25971	0.814732	0.570593	0.300162	1.48413	3.01189	44	6
Epidermal growth factor receptor substrate 15-like 1	Q9UBC2	EPS15L1	4.82954	4.8582	4.49914	4.02019	6.10469	5.19069	5.08329	4.76173	6.00935	5.70299	5.8569	6.71304	0.472649	-0.796138	1.26879	4.66434	5.13699	5.93312	0.390043	0.575989	0.446199	1.45842	1.47886	0.782516	9	6
Cytoplasmic aconitate hydratase	P21399	ACO1	8.35045	8.32701	6.79312	4.5264	8.24978	6.74698	8.9183	8.3147	8.61688	8.56955	7.30268	5.26906	0.722172	0.346118	0.376053	7.56006	8.28224	7.93612	1.80242	0.924039	1.5698	0.358526	1.47886	0.218245	3	2
Pre-mRNA-splicing factor SLU7	O95391	SLU7	4.88118	5.0165	4.43371	5.71382	6.58448	6.54178	5.17955	5.2369	7.44783	7.00146	5.63773	6.3383	0.940503	-0.78054	1.72104	4.94884	5.88934	6.66988	0.530442	0.782796	0.790418	0.754487	1.47496	1.69897	10	3
Integrin beta-1	P05556	ITGB1	7.92819	6.9863	7.31506	4.43457	7.83314	10.7261	8.40735	10.8028	8.74345	7.29591	8.81349	5.53531	2.41606	1.54706	0.869002	7.15068	9.56674	8.01968	1.53799	1.54486	1.54223	0.823909	1.47237	0.5157	19	12
Protein disulfide-isomerase A6	Q15084	PDIA6	5.68888	6.16474	4.55438	4.33897	8.06883	5.00023	11.2411	5.60137	8.37565	7.78261	9.16807	10.8674	1.71347	-1.93676	3.65023	5.12163	6.8351	8.77186	0.880761	2.83851	1.33887	0.590067	1.42366	0.404504	47	16
Translocation protein SEC63 homolog	Q9UGP8	SEC63	8.66114	8.5775	6.8711	6.32238	9.43008	9.36203	8.56228	9.18903	9.83357	9.02514	8.74352	7.13566	1.55123	0.391201	1.16003	7.7243	9.27553	8.88433	1.18952	0.395617	1.13119	1.26761	1.4168	0.322393	22	11
Ribonuclease T2	A0A087WZM2	RNASET2	10.1732	9.85842	6.75809	8.8708	9.38677	9.90087	8.03958	9.26078	7.53278	4.82883	5.81908	5.57118	-0.0408335	3.62864	-3.66947	9.36461	9.32377	5.69513	1.54135	0.788487	1.14343	0.203426	1.41005	1.64975	13	3
Interferon-induced protein with tetratricopeptide repeats 3	O14879	IFIT3	4.92882	4.84928	3.15689	4.11884	6.68594	5.83028	5.38677	5.00532	5.31165	6.1234	5.32365	5.41531	1.12446	0.239042	0.885418	4.48406	5.60852	5.36948	0.822862	0.722684	0.389361	1.70333	1.40782	0.164944	9	3
26S proteasome regulatory subunit 7	P35998	PSMC2	9.08164	9.71041	6.50339	5.59319	9.27778	9.87558	6.23295	4.92659	8.43517	9.26207	5.97882	5.5128	-0.0371497	0.548368	-0.585518	7.79251	7.75537	7.207	1.98488	2.38098	1.83284	0.274088	1.39903	0.360514	28	9
Cellular nucleic acid-binding protein	P62633	CNBP	8.98456	9.0252	5.80689	9.09806	7.77972	7.48905	4.84079	10.7468	7.59984	4.24131	4.22252	5.16961	-1.3705	2.92892	-4.29942	9.00488	7.63438	4.70546	1.61521	2.41577	1.59036	0.274088	1.38616	0.821023	39	5
Amyloid-like protein 2	Q06481	APLP2	7.19614	4.94682	4.39227	6.17476	3.74938	5.81165	3.98954	9.06037	6.11831	3.90394	4.16645	4.49278	-0.660195	0.57098	-1.23117	5.56079	4.9006	4.32962	1.25688	2.45127	0.994888	0.00612309	1.36251	0.25649	3	2
Actin-depolymerizing factor	A0A0A0MS51	GSN	9.18748	9.23362	4.94726	6.57796	8.84213	8.53547	11.0638	6.18583	9.43081	11.0158	6.45373	7.59051	0.806083	0.17814	0.627943	7.88272	8.6888	8.51066	2.09912	1.9957	2.01243	0.276544	1.36151	0.0070049	22	12
Cytosol aminopeptidase	P28838	LAP3	12.1438	13.5239	14.568	14.4736	14.1944	14.1862	15.1713	12.7951	11.1813	13.0044	14.2225	13.0478	0.191535	1.1642	-0.972668	13.9988	14.1903	13.0261	1.12585	0.977438	1.25573	0.198596	1.35952	0.774691	18	7
HAUS augmin-like complex subunit 6	Q7Z4H7	HAUS6	6.80116	6.81173	6.37622	5.16445	6.97591	7.01235	5.75926	7.44684	7.20897	7.26997	6.57945	6.06868	0.405436	0.0999167	0.305519	6.58869	6.99413	6.89421	0.776266	0.725156	0.568701	0.326979	1.3536	0.011441	1	1
Protein PBDC1	Q9BVG4	PBDC1	5.47515	6.01786	7.13883	4.94063	7.46687	7.606	9.67828	7.27184	10.3318	9.66628	9.3368	5.78776	1.78993	-1.9651	3.75503	5.7465	7.53643	9.50154	0.939734	1.12342	2.03774	2.69037	1.34486	0.300162	16	3
Guanine nucleotide-binding protein G(s) subunit alpha isoforms XLas	Q5JWF2	GNAS	13.7932	13.198	13.0713	14.4448	8.68141	12.7694	13.9118	13.9586	13.1412	7.33396	9.52131	9.88556	-0.155	3.63717	-3.79217	13.4956	13.3406	9.70343	0.629594	2.49398	2.39541	0.403403	1.34008	0.421361	6	4
AT-rich interactive domain-containing protein 1A	O14497	ARID1A	6.21213	6.60272	6.12107	6.28667	5.30765	6.17141	4.7504	5.51505	3.89039	4.86329	4.56842	6.0616	-0.838047	0.695499	-1.53355	6.2494	5.41135	4.71585	0.209306	0.586966	0.907049	1.67985	1.33819	0.524329	8	8
AN1-type zinc finger protein 3 (Fragment)	H0Y398	ZFAND3	7.72785	7.93546	4.87821	4.47636	8.61467	7.95099	6.49046	6.5386	8.58203	8.48575	7.23026	6.53875	0.941766	-0.613208	1.55497	6.30303	7.2448	7.858	1.83051	1.05646	0.994013	1.07883	1.33536	0.68403	7	1
Immediate early response 3-interacting protein 1	A0A1W2PNR9	IER3IP1	5.01496	4.77957	4.83771	6.04841	3.48259	5.48575	5.54251	6.36874	5.56388	6.2928	6.94113	6.71416	0.587796	-0.989349	1.57715	4.92633	5.51413	6.50348	0.593993	1.22649	0.605578	0.0305841	1.33442	1.26761	29	1
RNA-binding protein 12	Q9NTZ6	RBM12	7.79123	6.97074	4.81451	5.30925	9.22952	9.44694	9.66502	9.10884	9.13753	8.37165	8.80848	10.0641	3.19823	0.365222	2.83301	6.13999	9.33823	8.97301	1.3949	0.245408	0.717922	1.60906	1.32883	0.221126	4	3
Pyr_redox_2 domain-containing protein (Fragment)	H3BNX3	Pyr_redox_2 domain-containing protein (Fragment) OS=Homo sapiens OX=9606 PE=4 SV=1	7.28956	6.23775	5.3527	5.3524	6.4753	6.02326	5.35784	4.94075	4.97398	5.49683	4.36974	4.54528	-0.104677	0.930921	-1.0356	5.79523	5.69055	4.75963	0.920936	0.682912	0.502397	0.882729	1.32698	1.37263	4	1
Ataxin-2-like protein	Q8WWM7	ATXN2L	10.9562	14.0999	10.3517	10.789	11.4285	15.326	11.7861	11.6762	13.1575	14.4712	11.8819	11.7627	0.858542	-0.788525	1.64707	10.8726	11.7311	12.5197	1.71947	1.85393	1.26993	1.75945	1.32331	0.183096	19	15
Mitochondrial import receptor subunit TOM70	O94826	TOMM70	7.54905	4.00254	6.28644	4.86091	9.46426	8.81182	8.25186	5.87836	8.65832	6.56126	8.57027	10.0291	2.95817	-0.0824537	3.04062	5.57368	8.53184	8.6143	1.5648	1.56276	1.42815	1.2204	1.32239	0.0899095	16	6
T-complex protein 1 subunit eta	Q99832	CCT7	5.15697	4.75036	4.08279	5.83194	4.82028	4.06635	4.72479	5.0638	6.28435	5.36055	5.22595	5.98905	-0.181131	-0.902267	0.721136	4.95367	4.77253	5.6748	0.733133	0.426245	0.504665	0.355561	1.31336	1.78781	41	14
DnaJ homolog subfamily C member 3	Q13217	DNAJC3	11.7886	12.8394	12.0637	12.9009	12.7535	12.6515	12.5488	12.5009	12.8996	12.9098	13.1468	13.7736	0.148628	-0.428084	0.576712	12.4516	12.6002	13.0283	0.557024	0.112412	0.41029	0.266803	1.31247	0.954677	44	18
C-type mannose receptor 2	Q9UBG0	MRC2	3.37343	4.0418	4.06887	4.98581	4.97948	5.06239	4.02226	5.56096	6.22079	6.15659	5.15836	5.53562	0.965595	-0.825169	1.79076	4.05534	5.02093	5.8461	0.662241	0.642864	0.510451	0.962574	1.3098	1.20343	3	3
Golgi reassembly-stacking protein 2	Q9H8Y8	GORASP2	6.05637	5.20324	5.36846	5.18459	4.56322	6.7939	5.98773	5.6424	6.82998	5.36916	5.99851	5.45562	0.529214	0.0879991	0.441215	5.28585	5.81507	5.72707	0.410536	0.924882	0.671595	0.167491	1.30364	0.0746879	19	4
T-complex protein 1 subunit gamma	B4DUR8	CCT3	11.1567	10.0094	10.0039	8.09392	10.7248	10.436	10.5337	10.2935	10.8057	9.42652	9.05696	6.49081	0.478177	1.24311	-0.764935	10.0067	10.4849	9.24174	1.26962	0.181084	1.80091	0.517126	1.30277	0.812479	50	22
Protein GOLM2	Q6P4E1	GOLM2	8.75922	7.01391	7.16662	8.34917	7.56384	8.0574	7.5806	9.01422	9.1711	9.34705	10.6376	10.183	0.0611041	-1.94603	2.00714	7.75789	7.819	9.76503	0.863874	0.679801	0.693824	0.173925	1.29843	1.5784	11	3
Charged multivesicular body protein 4b	Q9H444	CHMP4B	7.65992	6.38538	3.9934	5.27618	7.31868	6.8296	6.5224	5.65412	7.80122	6.91277	4.58433	6.29924	0.845217	0.0699954	0.775222	5.83078	6.676	6.606	1.56385	0.699645	1.35808	0.50724	1.29328	0.107349	27	5
Ankyrin repeat and KH domain-containing protein 1	Q8IWZ3	ANKHD1	5.5639	6.84612	4.36198	4.5127	7.79292	5.15717	4.79792	7.20506	7.54249	7.20975	5.76644	5.24343	1.14281	-0.30698	1.44979	5.0383	6.18111	6.48809	1.14863	1.48268	1.10957	0.371611	1.28067	0.0814455	6	4
Poly [ADP-ribose] polymerase 1	P09874	PARP1	10.1271	9.50335	10.8976	11.4914	9.97799	9.54714	11.8012	11.882	12.3858	10.4314	11.3359	12.638	0.377234	-0.971276	1.34851	10.5124	10.8896	11.8609	0.870471	1.2136	1.01522	0.540608	1.27327	0.647817	32	25
Cell division control protein 42 homolog	P60953	CDC42	8.39352	5.12209	5.69249	4.19941	8.4348	9.02868	6.54285	6.53596	9.13843	8.76331	6.89154	6.77834	2.08153	-0.338606	2.42014	5.40729	7.48882	7.82743	1.80264	1.28876	1.23206	0.896196	1.26922	0.539102	38	6
3-hydroxyacyl-[acyl-carrier-protein] dehydratase	A0A0U1RQF0	FASN	7.02425	5.53359	8.8364	8.75829	9.12184	7.59089	7.30697	8.34061	9.87781	8.35491	9.00815	10.6349	0.0744753	-1.47723	1.55171	7.89127	7.96575	9.44298	1.57655	0.814402	0.996666	0.231362	1.2636	1.451	19	28
Metal cation symporter ZIP14	Q15043	SLC39A14	6.89966	4.90433	5.39747	5.45641	6.36894	6.04697	6.44226	7.04691	6.26549	3.71099	5.20589	4.9349	0.978667	1.33521	-0.356544	5.42694	6.4056	5.07039	0.859862	0.417372	1.0498	0.74958	1.25571	1.18842	7	2
Stress-70 protein mitochondrial	P38646	HSPA9	8.7185	7.08481	8.60911	5.29231	7.73091	9.24622	8.49757	9.93883	7.63423	4.10333	6.96509	4.71085	1.02494	3.03392	-2.00898	7.84696	8.87189	5.83797	1.60617	0.952025	1.7103	0.468521	1.25337	0.987163	42	24
La-related protein 4B	Q92615	LARP4B	4.91334	6.58573	3.74466	5.10939	7.15451	9.15398	4.6377	6.75435	7.20897	8.27719	7.16621	5.45321	1.94307	-0.233156	2.17623	5.01136	6.95443	7.18759	1.16601	1.8513	1.16794	1.80967	1.24718	0.0395292	7	3
Thioredoxin	P10599	TXN	10.0689	10.2867	8.67497	7.69488	9.9421	10.0467	9.91801	9.76583	12.7342	10.9074	9.55505	9.00829	0.558118	-0.301174	0.859292	9.37194	9.93006	10.2312	1.22141	0.115907	1.65987	0.555955	1.24336	0.314258	57	5
AT-rich interactive domain-containing protein 3A	Q99856	ARID3A	9.11824	8.22217	4.20355	4.76028	8.91794	8.18051	4.46958	6.15447	9.47654	9.15381	6.3457	5.80489	0.676265	-0.582262	1.25853	6.49123	7.16749	7.74975	2.45616	2.01418	1.88813	0.401209	1.24033	0.705534	11	5
Inorganic pyrophosphatase 2 mitochondrial	Q9H2U2	PPA2	6.56867	6.99095	5.35505	5.12309	6.79481	7.07575	7.2949	5.18198	8.69498	7.6499	5.77418	6.92262	0.973415	-0.350986	1.3244	5.96186	6.93528	7.28626	0.911036	0.958691	1.22919	0.531653	1.23359	0.341035	24	5
Deoxynucleoside triphosphate triphosphohydrolase SAMHD1	Q9Y3Z3	SAMHD1	9.11335	8.51282	7.1103	9.7723	9.90189	8.44572	8.93065	9.33293	9.20217	10.1948	9.51905	12.4134	0.318705	-0.725111	1.04382	8.81309	9.13179	9.8569	1.13456	0.617226	1.44779	0.429457	1.22475	0.619789	2	1
Heat shock 70 kDa protein 4L	O95757	HSPA4L	7.85978	9.33282	4.86738	5.23646	8.50291	9.70396	10.423	10.271	9.86216	10.5019	11.2729	9.51408	3.43936	-0.194571	3.63393	6.54812	9.98748	10.182	2.1382	0.871641	0.773763	0.89279	1.2161	0.512862	17	7
Signal recognition particle subunit SRP72	O76094	SRP72	4.94767	4.70648	5.38191	5.06204	7.51009	8.62542	6.94462	9.11465	5.60395	4.81033	6.72556	6.04808	3.0629	2.24174	0.821159	5.00485	8.06775	5.82601	0.28059	0.996317	0.80334	1.83863	1.21538	1.19518	16	7
Ribosome biogenesis protein BMS1 homolog	Q14692	BMS1	6.05419	4.60804	4.62309	5.7008	6.14382	7.93676	4.58813	4.72	7.76202	5.67031	4.81941	6.43041	0.269966	-0.618449	0.888415	5.16195	5.43191	6.05036	0.74275	1.56099	1.24848	0.245652	1.21183	0.124939	1	1
60S acidic ribosomal protein P0	P05388	RPLP0	9.79946	9.44386	10.3811	10.2037	10.1728	7.42274	10.1338	9.97542	9.85919	10.3082	11.8206	11.1338	0.0530138	-0.666404	0.719418	10.0016	10.0546	10.721	0.419871	1.33836	0.871494	0.420216	1.19997	0.872895	31	7
Long-chain-fatty-acid--CoA ligase 3	O95573	ACSL3	9.70803	9.96824	8.10208	5.97689	10.1406	10.807	8.68415	10.1402	10.8019	10.0095	9.19015	7.63401	1.23533	0.540535	0.694791	8.90506	10.1404	9.59985	1.83707	0.896134	1.35391	0.721246	1.19586	0.283997	21	10
Guanine nucleotide-binding protein subunit alpha-13	Q14344	GNA13	6.14643	6.79364	5.61645	4.70175	6.47088	6.5229	6.04867	5.45316	5.39434	4.67228	4.80712	4.19979	0.378332	1.52007	-1.14174	5.88144	6.25977	4.7397	0.884367	0.495023	0.491886	0.614394	1.19314	2.38616	4	1
Cathepsin S	P25774	CTSS	5.64754	4.73296	5.54026	5.48945	6.18521	3.9443	4.10469	5.21691	6.32081	5.4254	6.14938	5.46922	-0.854053	-1.1485	0.294448	5.51485	4.6608	5.8093	0.418284	1.04762	0.460532	0.488117	1.19179	0.89279	18	3
Transforming acidic coiled-coil-containing protein 1	O75410	TACC1	8.56777	9.11145	7.97327	7.96185	9.92884	10.9878	11.1199	11.0133	9.68986	9.55603	10.8023	11.2791	2.73006	0.754511	1.97555	8.27052	11.0006	10.2461	0.55025	0.558693	0.843153	1.8962	1.17718	0.501689	24	12
Golgi membrane protein 1	Q8NBJ4	GOLM1	4.51557	3.20461	4.48653	5.29186	6.59991	5.07792	5.66749	5.66265	6.85736	6.07551	5.20322	5.86984	1.16402	-0.307608	1.47163	4.50105	5.66507	5.97268	0.864608	0.629409	0.681314	1.42136	1.17653	0.332547	5	1
Protein kinase C and casein kinase substrate in neurons protein 2	Q9UNF0	PACSIN2	7.24783	7.44807	5.44479	4.68721	7.1334	7.58767	4.96414	7.47029	7.52176	7.69551	5.76895	5.58267	0.955535	0.656491	0.299044	6.34631	7.30185	6.64535	1.35577	1.23163	1.12075	0.308035	1.17653	0.0851282	18	8
Translocon-associated protein subunit delta	P51571	SSR4	11.9956	11.7635	10.7154	11.9547	12.7221	12.3991	12.5977	12.7112	12.0522	12.4459	12.0218	12.8494	0.795396	0.405408	0.389988	11.8591	12.6545	12.2491	0.60312	0.149906	0.389309	1.36856	1.17587	0.533132	23	3
Elongator complex protein 1	A0A6Q8PEX6	ELP1	6.19501	8.07965	4.50322	5.3882	5.25844	5.74228	5.73942	5.10057	7.36545	8.08018	5.98032	6.33423	-0.292674	-1.35091	1.05824	5.7916	5.49893	6.84984	1.52433	0.330439	0.960719	0.309804	1.17587	1.27491	1	1
Aminopeptidase	E9PLK3	NPEPPS	8.72673	8.41215	8.65392	7.55244	10.0982	8.71785	10.1561	11.1845	9.63223	8.60199	9.91334	9.67214	1.59409	0.474936	1.11915	8.53303	10.1271	9.65219	0.539601	1.01239	0.582024	1.03574	1.16431	0.787812	12	8
Protein MEMO1	Q9Y316	MEMO1	5.44167	5.16828	5.0256	4.93415	7.54728	7.73349	7.77413	8.78329	7.50383	6.25295	5.3768	5.58268	2.65687	1.83599	0.820875	5.09694	7.75381	5.91781	0.221542	0.557973	0.959124	2.32883	1.15927	1.10568	4	1
Nucleobindin-1	Q02818	NUCB1	12.1101	11.7098	11.0954	9.5588	10.8895	12.4784	10.2574	10.5761	10.7036	10.7506	10.1473	9.57067	-0.669801	0.30736	-0.977161	11.4026	10.7328	10.4254	1.12044	0.98641	0.554062	0.0404816	1.1549	0.847712	37	14
Keratin type II cytoskeletal 1	P04264	KRT1	19.979	19.9891	19.9125	19.7852	20.0657	19.8459	20.2208	20.2663	20.0213	20.1382	20.3017	20.0043	0.197488	0.0634613	0.134027	19.9457	20.1432	20.0798	0.0938583	0.189705	0.137149	0.570248	1.14874	0.0486625	72	40
5'-3' exoribonuclease 1	Q8IZH2	XRN1	7.27174	6.21128	4.3246	5.21704	7.67765	6.73308	5.84544	7.37513	7.53675	6.51408	4.77389	6.31082	1.33994	0.641653	0.698289	5.71416	7.0541	6.41245	1.27072	0.810388	1.14068	1.1512	1.14569	1.02965	4	4
Profilin-1	P07737	PFN1	11.0856	10.898	10.0799	11.0628	11.9701	11.1522	11.2976	10.8792	11.462	11.6768	12.6205	13.6422	0.244521	-0.923743	1.16826	10.9804	11.2249	12.1487	0.475198	0.463861	0.997421	0.739929	1.13668	0.630784	69	5
Peptidyl-prolyl cis-trans isomerase B	P23284	PPIB	10.1218	9.28988	7.77076	8.616	9.88345	10.0326	9.94086	9.45378	9.45304	6.95489	7.05961	7.90238	0.959216	2.43116	-1.47194	8.95294	9.91215	7.48099	0.998461	0.256715	1.15444	0.759451	1.13371	1.30892	50	11
RNA-binding protein 5	P52756	RBM5	4.83724	5.35275	4.30115	5.14867	4.57731	5.42572	4.78682	5.48778	8.69638	7.41735	4.93441	6.267	0.113316	-1.7359	1.84922	4.99295	5.10627	6.84217	0.457887	0.456074	1.60609	0.395774	1.13077	0.860121	1	1
Interferon regulatory factor 2-binding protein 2	Q7Z5L9	IRF2BP2	7.88215	9.21009	6.34502	8.11333	7.71349	8.14654	4.27761	9.28725	7.21578	9.0931	4.73823	7.19279	-0.067723	0.725736	-0.793459	7.99774	7.93002	7.20428	1.18032	2.15708	1.78569	0.304518	1.12378	0.162412	22	8
E3 SUMO-protein ligase PIAS4	Q8N2W9	PIAS4	5.44022	6.66988	5.13368	4.35058	7.14129	8.06641	5.01091	6.72588	7.39703	8.63412	5.04369	5.68401	1.64663	0.393062	1.25357	5.28695	6.93358	6.54052	0.963745	1.27936	1.63318	1.06956	1.1209	0.0443122	10	3
Cytoskeleton-associated protein 2	Q8WWK9	CKAP2	7.67306	9.68227	6.70612	6.57772	9.40527	8.85674	8.42093	7.75154	7.41185	7.64825	6.06921	5.43531	1.44924	1.8983	-0.44906	7.18959	8.63883	6.74053	1.43422	0.699051	1.06292	0.667562	1.11577	2.29414	5	3
Calcium-binding mitochondrial carrier protein SCaMC-1	Q6NUK1	SLC25A24	6.13716	6.67044	6.94052	4.81315	6.68328	6.7703	6.60962	7.32094	7.52998	6.72288	8.75626	5.58555	0.322988	-0.399639	0.722627	6.4038	6.72679	7.12643	0.945648	0.323341	1.33596	0.465974	1.10458	0.133713	4	2
E3 ubiquitin-protein ligase HUWE1	Q7Z6Z7	HUWE1	6.15407	7.73917	4.24341	4.74629	8.65532	7.22081	8.98496	7.69488	8.52701	7.98282	8.50533	6.55511	2.72492	-0.0689805	2.7939	5.45018	8.1751	8.24408	1.56992	0.821084	0.926454	0.943095	1.10182	0.238072	3	8
Programmed cell death protein 4	Q53EL6	PDCD4	11.6009	11.096	9.48977	7.65076	11.5648	10.3523	9.86861	10.037	11.4631	8.43091	8.43937	5.04152	-0.098248	1.75949	-1.85774	10.2929	10.1946	8.43514	1.78294	0.766099	2.62371	0.289883	1.09909	0.872895	35	12
Kinetochore protein NDC80 homolog	O14777	NDC80	3.71869	4.67427	5.68139	4.5945	7.42156	7.11312	5.0576	5.53969	6.02181	5.24533	7.65098	4.89997	1.69202	0.692832	0.999187	4.63438	6.3264	5.63357	0.802825	1.16039	1.22441	0.737549	1.08938	0.115771	2	1
Ras-related GTP-binding protein C	Q9HB90	RRAGC	5.19978	4.99474	4.27516	3.19225	4.85718	6.91061	6.69402	7.55796	5.94369	5.30273	6.95559	5.67586	2.16737	0.992543	1.17482	4.63495	6.80232	5.80977	0.90676	1.1582	0.708013	0.920819	1.08884	0.291579	7	2
Calcineurin subunit B type 1	P63098	PPP3R1	3.46163	4.91966	3.33436	4.54204	5.00534	5.4627	6.90665	6.48908	7.22526	5.72498	5.79732	5.17052	1.97406	0.214736	1.75932	4.00183	5.97589	5.76115	0.786532	0.882159	0.876417	1.24489	1.08778	0.00524306	7	1
Cullin-2	Q13617	CUL2	5.04063	4.08188	4.68721	4.23468	5.42029	5.3837	4.74092	9.87197	5.52669	4.46362	5.17686	5.83602	0.941053	0.0502198	0.890833	4.46094	5.402	5.35178	0.436674	2.36583	0.589834	0.603801	1.08197	0.446117	7	4
Bromodomain-containing protein 2 (Fragment)	A0A140T9E9	BRD2	4.41893	6.69794	4.75804	4.12382	5.08091	5.52275	6.75676	3.92789	6.55755	6.59598	5.97765	6.04061	0.713343	-0.997247	1.71059	4.58849	5.30183	6.29908	1.16145	1.16912	0.329106	0.177178	1.08092	0.665546	10	6
SUN domain-containing protein 1	E9PHI4	SUN1	4.72512	6.16597	4.77237	6.01463	3.83895	7.01167	4.59686	4.86099	4.94565	6.93227	4.91484	7.00741	-0.664578	-1.21004	0.545463	5.3935	4.72892	5.93896	0.777247	1.36051	1.17803	0.301899	1.07935	0.761954	1	1
Pre-B-cell leukemia transcription factor-interacting protein 1	Q96AQ6	PBXIP1	11.8379	10.7537	10.4184	14.2014	10.8692	9.94328	11.4271	10.5661	10.8869	9.68442	9.93814	11.3029	-0.578113	0.305151	-0.883264	11.2958	10.7177	10.4125	1.70996	0.618539	0.767324	0.477556	1.0716	0.201349	8	6
Cyclin-dependent kinase 2	P24941	CDK2	4.94316	6.14599	5.30534	3.91597	7.05864	7.12743	5.79576	7.41287	8.53134	8.00832	5.20443	6.417	1.96878	-0.119626	2.08841	5.12425	7.09303	7.21266	0.923901	0.718502	1.51868	1.11351	1.07007	0.115771	15	3
Septin-7	E7ES33	SEPTIN7	8.45381	9.56974	8.93517	8.7963	10.3969	10.0374	9.57043	10.0349	10.5127	9.79646	9.97083	9.42532	1.17044	0.15253	1.01791	8.86573	10.0362	9.88364	0.466771	0.338778	0.452303	1.30803	1.06098	0.137869	31	9
N-alpha-acetyltransferase 50	E7EQ69	NAA50	8.40067	4.79821	6.04818	6.07527	8.71063	8.01692	7.07146	4.21665	7.30469	4.04209	6.15075	5.22205	1.48247	1.85779	-0.375325	6.06172	7.54419	5.6864	1.50315	1.97589	1.38488	0.247184	1.05404	0.542118	49	9
Putative RNA-binding protein Luc7-like 2	A0A0A6YYJ8	LUC7L2	9.4477	6.79727	7.8775	4.79778	9.92887	7.66299	8.83507	8.13181	10.3226	8.63503	9.1808	4.75066	1.14605	-0.424478	1.57053	7.33739	8.48344	8.90792	1.95281	0.985235	2.41886	0.924453	1.05306	0.152427	22	4
Protein SEC13 homolog	P55735	SEC13	10.4828	9.67112	10.5872	10.4542	8.44973	11.5892	11.9395	11.7423	10.9739	10.3934	11.3584	10.386	1.19727	0.982118	0.215149	10.4685	11.6658	10.6837	0.422365	1.65985	0.474984	0.273273	1.05306	0.0570004	24	5
14-3-3 protein eta	Q04917	YWHAH	5.33379	3.8474	4.35235	5.33729	5.45327	4.54279	6.09623	6.08989	8.05718	4.73567	4.72316	8.98117	0.928503	-0.624849	1.55335	4.84307	5.77158	6.39642	0.742601	0.733394	2.2203	1.04001	1.05012	0.435334	35	4
Receptor-type tyrosine-protein phosphatase C	P08575	PTPRC	7.65105	8.97805	7.1636	4.10251	7.28281	9.78085	8.48816	9.49015	9.42423	8.88533	9.64079	7.83624	1.58183	-0.165625	1.74745	7.40733	8.98915	9.15478	2.06204	1.13008	0.805539	0.603801	1.04528	0.0726296	6	5
Coatomer subunit epsilon	M0QXB4	COPE	4.92184	8.57232	7.82043	12.3677	11.1173	9.5705	12.1187	11.2213	9.49621	10.8587	11.5232	12.1466	2.97289	-0.021656	2.99455	8.19638	11.1693	11.1909	3.06618	1.05792	1.13572	0.669586	1.04479	0.000434512	37	8
Cytoplasmic protein NCK1	P16333	NCK1	13.6891	13.749	14.8364	15.8263	14.2291	15.1014	14.9534	16.816	14.2683	13.8673	15.8578	16.0853	0.734697	-0.0356326	0.770329	14.2927	15.0274	15.063	1.01509	1.09578	1.11513	1.16558	1.04431	0.205512	16	5
Heat shock 70 kDa protein 1-like	P34931	HSPA1L	4.49185	4.28028	4.35182	5.14012	5.14507	5.39122	3.90133	5.45034	6.28435	6.93558	4.8139	5.57093	0.846308	-0.659499	1.50581	4.42183	5.26814	5.92764	0.392694	0.725912	0.914337	0.5157	1.04191	1.27409	32	1
Heat shock protein HSP 90-beta	P08238	HSP90AB1	10.582	9.68034	9.62863	9.17949	11.04	8.53099	11.635	11.9425	10.078	8.23343	8.79133	5.88366	1.68304	2.82515	-1.14211	9.65448	11.3375	8.51238	0.587687	1.55005	1.75447	0.488117	1.03433	0.841638	66	20
Serrate RNA effector molecule homolog	Q9BXP5	SRRT	6.97522	6.7765	10.0591	7.65521	6.89445	8.07066	4.76388	7.20877	4.38045	5.83615	7.74813	7.63664	-0.263601	0.315218	-0.578818	7.31521	7.05161	6.73639	1.50936	1.40466	1.60657	0.31158	1.03105	0.090444	11	7
Myosin light polypeptide 6	G8JLA2	MYL6	11.9155	11.0915	11.267	10.3189	11.3891	11.5878	11.8853	12.319	10.9768	7.33056	10.8567	8.21936	0.557338	2.19852	-1.64118	11.1792	11.7366	9.53805	0.656735	0.404302	1.8505	0.521434	1.02965	1.03105	73	7
Prolyl endopeptidase-like	Q4J6C6	PREPL	5.81788	6.0351	6.78947	4.81311	7.02514	8.24745	6.80684	7.51444	8.51487	7.34527	8.10187	4.80291	1.3433	-0.453783	1.79708	5.92649	7.26979	7.72357	0.814917	0.63865	1.66424	1.08938	1.01909	0.0716041	4	2
Cullin-3	Q13618	CUL3	8.76785	8.72318	5.14344	7.20006	9.85719	8.96852	8.55171	7.96849	10.2447	9.06593	7.99407	7.87603	0.798492	0.230117	0.568375	7.96162	8.76012	8.53	1.70686	0.794518	1.1047	0.844664	1.01637	0.0716041	7	3
Polyubiquitin-C (Fragment)	F5GYU3	UBC	13.2089	12.0778	11.6095	12.8504	12.9967	12.7117	13.267	13.7363	12.6394	10.7188	11.3575	12.5647	0.667747	1.17079	-0.503044	12.4641	13.1319	11.9611	0.725823	0.435875	0.940302	0.823909	1.01592	1.42251	46	2
Mitochondrial import receptor subunit TOM22 homolog	Q9NS69	TOMM22	4.35426	4.80695	5.42352	4.49071	6.01086	4.92927	5.92411	5.77906	5.42948	4.95257	6.08638	6.61832	1.20275	0.0936546	1.1091	4.64883	5.85158	5.75793	0.475847	0.496988	0.731182	1.06956	1.01278	0.137272	26	2
Protein transport protein SEC23	A0A2R8YFH5	SEC23B	6.68622	8.28951	5.71685	8.9414	8.97218	8.81263	10.322	10.1767	8.23969	8.59746	9.1641	10.0053	2.08656	0.693644	1.39291	7.48787	9.57442	8.88078	1.47301	0.788378	0.769792	1.02872	1.011	1.03105	12	6
Malectin	Q14165	MLEC	6.08808	8.18799	5.04683	5.08462	9.11048	9.20511	7.44634	5.10308	9.65148	8.81567	6.08832	6.20426	2.69206	0.768443	1.92362	5.58635	8.27841	7.50997	1.47196	1.92025	1.81543	1.01189	1.01055	0.015923	21	4
Thymidine kinase cytosolic	P04183	TK1	10.8569	9.34895	7.53714	7.19564	9.25991	8.43146	9.19532	8.38565	7.18368	6.67115	7.50096	5.97865	0.370344	1.88597	-1.51563	8.44305	8.81339	6.92742	1.70136	0.47399	0.664644	0.0347983	1.00833	2.91721	15	3
Methionine--tRNA ligase cytoplasmic	P56192	MARS1	10.2386	9.88982	8.52685	8.10732	9.95044	10.2989	8.51136	9.24835	10.3589	8.57512	7.5131	6.06108	0.39106	1.55529	-1.16423	9.20834	9.5994	8.04411	1.03302	0.792002	1.80988	0.407823	1.00349	0.785156	22	14
Peptidyl-prolyl cis-trans isomerase FKBP5	Q13451	FKBP5	6.98618	5.66406	4.47496	4.40813	4.46506	5.80831	5.18596	5.3943	8.50875	6.50495	5.25585	4.3354	0.220623	-0.59027	0.810893	5.06951	5.29013	5.8804	1.21437	0.561961	1.80573	0.0726296	1	0.341989	17	4
Phenylalanine--tRNA ligase	K7ER00	FARSA	7.66527	7.22275	4.26603	4.81114	7.76394	6.82439	7.44758	5.98021	8.24284	7.2293	5.69969	5.52481	1.11904	0.671489	0.447552	6.01694	7.13598	6.46449	1.70176	0.786275	1.29609	0.534617	0.9914	0.244125	12	5
Prelamin-A/C	P02545	LMNA	8.87964	10.2158	9.6334	8.77827	10.3858	10.2646	8.76238	9.21483	10.552	10.1819	10.3421	9.71148	0.483175	-0.522291	1.00547	9.25652	9.73969	10.262	0.677032	0.794998	0.357318	0.215383	0.9914	0.625252	61	3
Syndecan binding protein (Syntenin) isoform CRA_a	G5EA09	SDCBP	10.7846	10.7924	11.0959	10.6017	11.5373	11.7403	11.5091	11.4073	11.6239	10.6386	12.0048	11.2747	0.734715	0.0739479	0.660767	10.7885	11.5232	11.4493	0.204751	0.139547	0.580373	2.11976	0.982967	0.178486	43	7
Cell division cycle and apoptosis regulator protein 1	Q8IX12	CCAR1	8.46369	5.57395	4.6553	5.33504	9.68054	7.47241	8.09445	7.04505	8.30241	6.58456	6.66064	7.64263	2.32893	0.631793	1.69714	5.4545	7.78343	7.15163	1.6834	1.15499	0.825195	1.63827	0.982967	0.69897	6	5
Sister chromatid cohesion protein PDS5 homolog A	Q29RF7	PDS5A	5.19511	6.14008	3.82292	3.70415	6.75609	8.23357	3.88109	5.0241	7.24707	5.80292	7.4536	5.98375	1.38108	-0.725317	2.1064	4.50901	5.8901	6.61541	1.16605	1.91485	0.848633	1.20971	0.982967	0.197226	12	9
Cation-dependent mannose-6-phosphate receptor	P20645	M6PR	5.37407	5.2857	4.46052	5.5139	6.03226	6.94965	5.08426	4.55475	8.501	5.84293	5.39422	6.3723	0.228372	-0.549357	0.777729	5.32989	5.55826	6.10761	0.474741	1.05747	1.37499	0.369572	0.982967	0.449772	17	3
Clathrin light chain A	P09496	CLTA	9.81654	9.65616	6.97108	6.57944	9.99887	9.71409	9.99944	9.37508	11.3203	9.52785	10.3592	8.47285	1.54286	-0.0870423	1.6299	8.31362	9.85648	9.94352	1.71829	0.296701	1.2113	0.8041	0.978811	0.111821	10	3
10 kDa heat shock protein mitochondrial	P61604	HSPE1	5.16033	6.30836	4.06382	4.41747	6.63062	8.2447	6.00966	8.05642	9.27526	7.45278	9.21706	4.69382	2.55462	-0.991396	3.54602	4.7889	7.34352	8.33492	0.992076	1.08949	2.15056	1.74232	0.974694	0.0963675	53	3
LIM and senescent cell antigen-like-containing domain protein 1	P48059	LIMS1	5.35316	5.52713	4.68132	4.73179	4.91924	4.35398	6.1535	7.89548	6.55911	5.26319	6.2802	5.96404	0.4939	-0.585749	1.07965	5.04247	5.53637	6.12212	0.429947	1.56833	0.558029	0.305395	0.974694	0.0835461	4	1
Paraspeckle component 1	Q8WXF1	PSPC1	8.72795	8.02453	9.83753	10.177	12.5393	9.52395	12.429	12.0388	11.2983	7.43546	12.721	13.877	2.95118	0.224268	2.72692	9.28274	12.2339	12.0097	0.994208	1.42218	2.80419	1.75945	0.970616	0.123782	17	6
60S ribosomal protein L30	P62888	RPL30	7.26379	6.77004	6.22258	5.485	8.31365	7.46622	5.07509	7.24774	5.44291	4.00477	5.48514	5.40669	0.860669	1.93218	-1.07151	6.49631	7.35698	5.4248	0.763054	1.37926	0.720786	0.386158	0.970616	0.970616	41	3
Pre-mRNA-splicing factor SYF1	Q9HCS7	XAB2	5.71382	4.15828	5.0593	4.4686	4.38585	6.20629	3.68607	5.76585	6.81378	4.88472	5.12301	4.71818	0.311901	0.0719845	0.239917	4.76395	5.07585	5.00386	0.68652	1.17541	0.966953	0.0619809	0.970616	0.14691	9	6
N-acetylglucosamine-6-sulfatase	H7C3P4	GNS	11.8166	11.3434	11.081	10.5162	12.3726	11.7038	12.2089	12.0989	11.2413	11.278	10.4476	8.95306	0.941668	1.30942	-0.367749	11.2122	12.1539	10.8445	0.542228	0.284682	1.08766	1.32698	0.966576	1.16622	9	4
N-alpha-acetyltransferase 10	P41227	NAA10	8.31967	9.72182	7.56803	6.34414	10.2383	10.2912	7.77393	8.60689	10.3425	9.44808	8.71939	8.09577	1.47873	0.338853	1.13988	7.94385	9.42259	9.08373	1.4136	1.24514	0.967432	1.04479	0.966576	0.0660068	6	1
Lamin-B1	P20700	LMNB1	10.1754	10.0333	10.8587	10.2004	10.8478	9.70368	10.941	11.5748	10.0551	8.8334	10.2944	9.92404	0.706491	0.904813	-0.198322	10.1879	10.8944	9.98959	0.368578	0.778881	0.64732	0.50724	0.966576	1.66154	43	19
BCL2-associated athanogene 6	A0A024RCR6	BAG6	10.4466	10.8207	7.79993	7.97694	10.9221	11.7118	11.5877	9.97571	11.8127	10.4791	9.62015	9.57372	2.04318	1.20532	0.837858	9.21175	11.2549	10.0496	1.59391	0.795328	1.04717	1.02503	0.958607	0.457175	18	14
Tyrosine-protein phosphatase non-receptor type 12	Q05209	PTPN12	7.47046	8.35777	5.25285	4.27371	9.30531	9.26158	5.09985	6.98242	9.74594	8.75965	8.57338	4.72884	1.76035	-0.544518	2.30487	6.36165	8.122	8.66652	1.89743	2.02366	2.20948	0.920819	0.958607	0.0835461	10	5
Protein ERGIC-53	P49257	LMAN1	10.3413	9.67333	8.0936	10.4668	11.7665	9.42765	10.0938	11.3341	12.428	10.3667	10.0534	10.3952	0.706621	0.333	0.373621	10.0073	10.7139	10.3809	1.09053	1.08287	1.08917	0.90309	0.958607	0.133713	31	10
Ras-related protein Rab-7a	P51149	RAB7A	4.77754	5.48931	5.56025	4.65767	7.29802	6.15368	4.38335	7.70667	5.29194	6.02531	5.65506	6.12626	1.59242	0.885665	0.706758	5.13343	6.72585	5.84018	0.469478	1.48778	0.380249	0.552842	0.958607	0.326058	71	13
Prefoldin subunit 1	E5RGS4	PFDN1	8.1954	8.21155	10.4746	8.64386	8.86087	9.48353	8.56518	7.53029	11.0724	9.18473	10.6729	9.70266	0.285322	-1.47474	1.76006	8.4277	8.71302	10.1878	1.08229	0.815226	0.867143	0.130768	0.958607	1.06198	18	2
Small nuclear ribonucleoprotein Sm D3	H3BT13	SNRPD3	4.20071	3.96031	5.03628	4.94078	6.15366	6.52568	5.59817	5.40649	4.52919	6.87946	5.46293	6.70363	1.30517	-0.207365	1.51254	4.57074	5.87592	6.08328	0.534779	0.512741	1.10682	1.12033	0.943095	0.0145735	66	2
Pyridoxal-dependent decarboxylase domain-containing protein 1	Q6P996	PDXDC1	4.24484	4.15436	5.42694	4.80846	6.03197	6.21585	8.29902	6.72724	4.52125	7.4025	6.01588	6.66511	1.9449	0.131053	1.81384	4.52665	6.47155	6.34049	0.588291	1.0299	1.22541	2.51713	0.939302	0.346787	19	10
Filamin-A	Q60FE5	FLNA	13.0171	12.1361	13.9084	13.7076	12.9781	12.7671	11.1776	9.69679	12.6693	11.0022	9.59227	7.55674	-1.38999	1.67511	-3.0651	13.3623	11.9723	10.2972	0.800951	1.53294	2.16772	0.59176	0.939302	1.44855	49	75
Aspartate aminotransferase mitochondrial	P00505	GOT2	11.8057	9.81858	6.4408	9.63702	11.8225	9.19776	11.2118	11.2619	9.47614	7.15482	6.75288	8.4203	1.50904	3.44929	-1.94025	9.7278	11.2368	7.78756	2.21909	1.15093	1.24039	0.501689	0.939302	1.91364	14	5
FYVE RhoGEF and PH domain-containing protein 3	Q5JSP0	FGD3	7.98863	7.7701	6.33509	5.73344	8.02995	8.64872	7.38922	9.84038	9.26707	7.97923	9.24313	6.46151	1.28674	-0.271842	1.55858	7.05259	8.33933	8.61118	1.09686	1.04426	1.32817	0.730487	0.935542	0.0695604	8	3
SUMO-activating enzyme subunit 2	Q9UBT2	UBA2	11.4986	10.979	12.3956	12.4855	11.4678	11.7076	12.4733	13.3947	13.0594	10.7214	13.2809	13.8762	0.143319	-1.07971	1.22302	11.9471	12.0904	13.1701	0.726445	0.869085	1.38569	0.772113	0.931814	0.35164	34	12
Golgi SNAP receptor complex member 1	K7EJC8	GOSR1	5.09565	3.5439	4.97404	3.40897	3.93442	5.5358	5.25505	6.47086	8.13694	4.64893	4.74726	6.42781	1.13646	-0.192111	1.32857	4.25897	5.39543	5.58754	0.902802	1.04775	1.64762	0.463442	0.931814	0.221849	5	1
Galectin-7	P47929	LGALS7	10.0592	9.07486	5.31401	5.36138	8.59626	9.57135	9.98868	8.81561	12.7812	10.0832	10.1029	5.61286	1.97536	-0.899573	2.87493	7.21812	9.19348	10.0931	2.47474	0.649306	2.97185	0.539102	0.928118	0.0931265	43	5
Eukaryotic translation initiation factor 2 subunit 1	P05198	EIF2S1	9.67987	8.5074	5.35537	4.8289	10.1596	8.23309	9.92241	9.4641	10.4286	9.24653	9.68482	6.36926	2.76187	0.227579	2.53429	6.93138	9.69325	9.46567	2.3691	0.857843	1.77699	0.769551	0.924453	0.216096	38	12
Cullin-associated NEDD8-dissociated protein 1	Q86VP6	CAND1	4.67398	5.03747	3.89319	3.52832	6.19672	3.9611	5.23397	6.4725	6.48982	4.64585	7.15543	5.3916	1.43176	-0.225361	1.65712	4.28358	5.71535	5.94071	0.693683	1.13513	1.11858	0.600326	0.924453	0.288193	15	14
Trifunctional enzyme subunit beta mitochondrial	F5GZQ3	HADHB	11.4084	11.5337	11.9948	12.0987	12.025	12.3841	12.879	12.6488	12.411	12.1901	13.0628	11.8943	0.752194	0.215892	0.536303	11.7643	12.5165	12.3006	0.338931	0.366882	0.496217	2.49485	0.920819	0.136083	11	4
Eukaryotic translation initiation factor 4 gamma 1	E7EX73	EIF4G1	9.91991	9.93251	8.69836	10.29	11.5514	11.8322	10.4769	11.6867	11.6281	10.8908	10.9109	10.0268	1.69284	0.718213	0.974624	9.92621	11.619	10.9008	0.69604	0.617322	0.655161	3.23359	0.917215	0.450997	25	26
Nucleolar transcription factor 1	P17480	UBTF	10.1755	9.13658	7.72601	8.82334	10.4326	9.15482	4.19138	7.81813	10.5823	7.8805	5.38269	6.10868	-0.493482	1.49188	-1.98537	8.97996	8.48648	6.99459	1.0083	2.69255	2.314	0.512862	0.90309	0.235824	16	10
Apolipoprotein C-II	K7ER74	APOC4-APOC2	9.26615	9.71213	9.99647	8.30223	9.72943	10.0165	10.2684	9.90192	10.4007	9.46082	10.7383	9.55524	0.470084	-0.0187268	0.488811	9.48914	9.95923	9.97795	0.741651	0.226126	0.629306	0.89279	0.899629	0.0680339	11	2
AP-2 complex subunit beta	P63010	AP2B1	9.59857	9.80505	7.05528	7.15289	9.82126	8.13632	6.62834	6.04153	9.98542	8.68064	5.04749	5.21515	-0.993403	0.434436	-1.42784	8.37573	7.38233	6.94789	1.50269	1.69132	2.48459	0.777284	0.899629	0.353596	15	4
E3 ubiquitin-protein ligase UBR5	E7EMW7	UBR5	6.87123	7.38707	5.00118	4.98307	8.0072	8.11634	5.7053	5.01119	3.9239	4.91533	3.93894	5.30354	0.920043	2.42911	-1.50907	5.9362	6.85625	4.42714	1.25168	1.58702	0.698372	1.17914	0.89279	0.974694	1	1
Immunity-related GTPase family Q protein	Q8WZA9	IRGQ	5.62274	4.3237	4.83725	5.24611	6.94883	6.98322	5.45151	5.67254	5.88448	5.47713	4.80561	6.2459	1.26901	0.629881	0.639126	5.04168	6.31069	5.68081	0.557381	0.815731	0.617583	1.05012	0.89279	0.627088	6	2
Protein Wiz	A0A2R8YFV2	WIZ	4.07677	7.24031	4.79004	4.31377	7.69314	7.32715	6.99887	5.47405	6.16644	7.17891	5.30315	6.69989	2.61111	0.729845	1.88126	4.5519	7.16301	6.43317	1.45397	0.974983	0.803833	0.995679	0.886057	0.310691	1	1
Bystin	Q13895	BYSL	7.1635	7.32265	9.83911	9.13191	8.24907	8.64281	9.74034	9.35975	9.48882	8.16007	10.6745	9.13407	0.774001	-0.310165	1.08417	8.22728	9.00128	9.31145	1.32806	0.675522	1.0385	0.801343	0.886057	0.345823	10	3
TRMT1-like protein	Q7Z2T5	TRMT1L	5.02984	4.43869	5.78538	5.13482	6.39381	5.14885	6.15807	4.54776	7.48301	5.44679	5.59169	6.36075	0.571131	-0.322759	0.89389	5.08233	5.65346	5.97622	0.551716	0.865367	0.932316	0.473661	0.886057	0.539102	15	6
Proteasome subunit alpha type-1	P25786	PSMA1	11.0833	10.4334	12.9184	12.5763	10.7259	10.4563	11.7841	12.6242	13.0068	10.5178	13.1653	14.1539	-0.574806	-1.83111	1.25631	11.8298	11.255	13.0861	1.18686	0.998541	1.54772	0.540608	0.882729	1.18509	20	4
Ubiquitin carboxyl-terminal hydrolase 33	Q8TEY7	USP33	5.07001	5.55308	5.20997	4.77894	7.41024	4.19535	6.83327	6.4422	7.6057	5.31826	6.10689	6.37833	1.49774	0.395123	1.10262	5.13999	6.63773	6.24261	0.321519	1.40728	0.948886	0.543634	0.879426	0.123205	4	2
Phosphate carrier protein mitochondrial	F8VVM2	SLC25A3	4.62263	8.16802	3.83155	5.24924	8.29715	7.12949	8.98154	9.37376	8.70691	8.10161	7.25739	6.03699	3.70341	0.959844	2.74357	4.93593	8.63934	7.6795	1.89126	0.983682	1.15689	0.924453	0.876148	0.37366	24	5
Sequestosome-1	Q13501	SQSTM1	7.99532	5.95612	6.39661	5.79792	8.50989	7.17911	7.20408	5.70581	5.12229	5.58221	4.84622	5.58241	1.01523	1.83935	-0.824115	6.17636	7.1916	5.35225	1.005	1.14583	0.363218	0.946922	0.869666	1.13787	54	12
40S ribosomal protein S18	P62269	RPS18	6.49055	6.7003	4.52151	4.34718	7.07628	7.26959	6.13253	4.04278	7.55136	6.41248	5.27229	5.57888	1.09837	0.608728	0.489646	5.50603	6.60441	5.99568	1.25266	1.47768	1.01943	0.669586	0.866461	0.0423927	12	2
Eukaryotic translation initiation factor 3 subunit I	Q13347	EIF3I	10.2069	10.1191	9.71246	9.80423	10.6001	10.0337	10.6058	10.506	10.2404	10.4775	10.5322	11.4952	0.591405	0.0482464	0.543159	9.96165	10.5531	10.5048	0.239304	0.272332	0.553901	0.950782	0.863279	0.335358	52	12
CAAX prenyl protease 1 homolog	O75844	ZMPSTE24	10.2069	10.1191	9.71246	9.80423	10.6001	10.0337	10.6058	10.7449	10.2404	10.4775	10.5322	11.4952	0.641279	0.0981202	0.543159	9.96165	10.6029	10.5048	0.239304	0.315471	0.553901	0.946922	0.863279	0.299296	24	9
UBX domain-containing protein 1 (Fragment)	E9PJ81	UBXN1	11.0336	11.7528	10.9296	13.604	13.7228	12.9423	13.2281	10.9188	13.8546	11.9569	11.1737	15.6374	1.692	0.179484	1.51252	11.3932	13.0852	12.9057	1.238	1.2324	2.00104	0.277366	0.863279	0.107349	7	1
Ornithine aminotransferase mitochondrial	P04181	OAT	10.1984	8.92422	7.33011	7.60459	10.1292	9.29882	6.16066	9.0153	9.63232	9.03642	5.03519	6.08898	0.892657	1.59436	-0.701703	8.2644	9.15706	7.5627	1.32089	1.72618	2.2333	0.0888424	0.863279	0.853872	18	5
Protein RER1 (Fragment)	Q5T092	RER1	5.28539	4.22083	4.8358	3.35201	7.05018	4.26631	5.65913	5.62355	9.03903	5.46422	4.37158	6.97246	1.11302	-0.577002	1.69003	4.52832	5.64134	6.21834	0.837063	1.13664	2.02213	1.04866	0.860121	0.465974	18	2
DNA-directed RNA polymerase I subunit RPA43	Q3B726	POLR1F	4.89795	4.40901	4.70105	5.56634	7.00764	5.75015	4.89619	7.55704	7.45992	4.56307	5.66585	6.10868	1.5794	0.491635	1.08776	4.7995	6.3789	5.88726	0.491428	1.2047	1.19852	1.31158	0.853872	0.240332	9	2
SCY1-like protein 2	Q6P3W7	SCYL2	5.2979	4.03998	4.70004	5.07508	5.0093	5.98959	5.50703	6.21595	7.54264	3.96919	5.79337	5.69712	0.860752	0.00306654	0.857686	4.88756	5.74831	5.74525	0.550547	0.536297	1.4594	0.832683	0.853872	0.0241089	6	4
HLA class I histocompatibility antigen B alpha chain	P01889	HLA-B	5.62117	9.77724	5.3311	7.15472	6.29853	10.1629	9.36146	8.09972	4.21063	3.86939	4.87445	5.33477	2.34265	4.18805	-1.8454	6.38794	8.73059	4.54254	2.0347	1.68449	0.657659	0.761954	0.853872	1.59517	44	1
U2 small nuclear ribonucleoprotein A'	P09661	SNRPA1	4.27148	7.06016	4.85321	5.44357	8.43567	7.93375	7.4261	4.65502	7.91349	6.05463	7.67108	8.36667	2.53153	-0.112361	2.6439	5.14839	7.67992	7.79228	1.20144	1.68946	1.00672	0.679854	0.853872	0.115771	12	2
Ribonuclease inhibitor	P13489	RNH1	11.9997	11.7938	11.7132	10.9535	12.5976	12.1198	12.7235	12.6553	11.875	12.094	12.5619	11.7267	0.872945	0.641922	0.231022	11.7535	12.6264	11.9845	0.457251	0.274366	0.364372	1.25181	0.847712	0.90309	61	16
Rho guanine nucleotide exchange factor 1	Q92888	ARHGEF1	5.95464	8.13556	5.0008	5.66681	7.96284	8.06183	5.56932	5.89374	4.16361	4.61994	3.90667	5.89178	1.11756	2.53651	-1.41895	5.81073	6.92829	4.39178	1.35751	1.32408	0.881653	0.628932	0.847712	1.07212	4	3
Cytochrome b-c1 complex subunit Rieske mitochondrial	P47985	UQCRFS1	6.25408	8.21655	5.32523	6.17433	7.1632	9.23093	5.24467	5.30245	5.87588	5.61624	5.31658	4.28913	0.0186188	0.766413	-0.747794	6.2142	6.23282	5.46641	1.22379	1.88735	0.695501	0.204815	0.847712	0.806875	11	3
Proteasome activator complex subunit 2	Q9UL46	PSME2	8.11987	9.36626	5.13793	7.26613	10.644	10.0003	9.34576	9.51611	10.7969	8.59444	9.28059	9.33045	2.06519	0.452682	1.61251	7.693	9.7582	9.30552	1.77934	0.58195	0.927176	1.33536	0.841638	0.441291	22	4
Serine/threonine-protein kinase Nek9	Q8TD19	NEK9	10.0352	8.79837	14.2476	14.8027	8.54036	8.84172	9.29089	8.1315	9.72892	6.63819	9.81794	14.2344	-3.45034	-1.08239	-2.36795	12.1414	8.69104	9.77343	3.00077	0.489189	3.1249	0.906578	0.841638	0.322393	5	3
Splicing factor 3A subunit 1	Q15459	SF3A1	12.0493	11.7846	12.8704	12.53	12.4085	11.6275	12.4957	12.2965	11.5149	11.7857	11.9616	10.386	0.0628238	0.7022	-0.639377	12.2897	12.3525	11.6503	0.485243	0.394856	0.708287	0.243364	0.841638	0.790485	20	11
Mitogen-activated protein kinase 1	P28482	MAPK1	7.60503	6.62419	4.82718	5.13689	8.89032	8.59462	7.17891	5.81075	7.42668	8.27845	5.40978	6.06279	2.00623	1.14203	0.864199	5.88054	7.88677	6.74474	1.30088	1.41793	1.29802	1.61618	0.838632	0.739929	33	8
Translin-associated protein X	Q99598	TSNAX	10.937	10.686	9.9645	9.04641	10.9548	11.3008	10.9974	10.3281	10.713	10.686	9.50019	8.03628	0.650847	0.883005	-0.232157	10.3252	10.9761	10.0931	0.848267	0.408289	1.26511	1.11976	0.838632	1.06702	29	5
Carbonyl reductase [NADPH] 3	O75828	CBR3	8.4634	10.0294	5.62586	6.95117	10.3013	10.3864	5.31336	5.15296	6.35126	9.72335	5.63683	5.46055	0.10003	1.81327	-1.71324	7.70728	7.80732	5.99404	1.90207	2.95158	1.99117	0.00877392	0.838632	0.400117	21	2
Filamin-C	Q14315	FLNC	7.26857	7.30643	4.05002	6.41302	6.95338	7.32346	7.30943	6.73037	7.77795	7.29131	7.95919	10.5793	0.290613	-0.737162	1.02778	6.84079	7.13141	7.86857	1.52967	0.288781	1.47872	0.405607	0.832683	0.653647	4	1
Pre-mRNA-splicing factor RBM22	Q9NW64	RBM22	8.10664	5.65269	8.1916	6.00464	9.76079	5.27396	7.14456	7.53993	8.28054	5.19357	6.45672	4.7223	0.286604	1.5171	-1.23049	7.05564	7.34225	5.82515	1.34785	1.84161	1.59014	0.249492	0.832683	0.91364	12	4
Vesicle-associated membrane protein 2	K7ENK9	VAMP2	7.824	9.67361	9.08805	8.47391	10.2116	10.3249	9.98542	10.6464	10.1581	9.39538	10.4026	9.31027	1.48727	0.491506	0.995767	8.78098	10.2683	9.77674	0.795851	0.275145	0.545831	1.39469	0.829738	0.49485	25	1
E3 ubiquitin-protein ligase RBBP6	Q7Z6E9	RBBP6	11.124	10.8967	10.5116	10.7858	10.8106	9.58214	11.871	11.6829	10.7489	10.1288	10.4659	8.94339	0.405473	0.949397	-0.543924	10.8412	11.2467	10.2973	0.254456	1.04409	0.793779	0.090444	0.829738	0.522879	3	4
40S ribosomal protein S3	P23396	RPS3	9.58986	8.96789	8.35839	11.965	11.4753	9.22345	12.1362	11.4507	9.88452	10.9464	11.1011	12.0051	2.18414	0.439287	1.74485	9.27887	11.463	11.0237	1.57865	1.27222	0.869202	0.600326	0.826814	0.0385789	36	6
ATP-binding cassette sub-family F member 1	Q8NE71	ABCF1	5.22616	9.13496	4.15299	4.21801	8.29724	6.51545	8.28184	8.35451	8.94524	8.81781	10.2084	5.52523	3.56746	-0.59199	4.15945	4.72208	8.28954	8.88153	2.35315	0.898419	2.0003	0.567031	0.826814	0.160522	13	8
Signal recognition particle receptor subunit beta	Q9Y5M8	SRPRB	5.24241	8.01	4.93656	7.29333	8.52442	7.2902	4.99844	7.41701	7.82852	8.00433	7.18329	7.58135	1.08573	-0.351329	1.43706	6.26787	7.35361	7.70493	1.51309	1.48043	0.35588	0.305395	0.826814	0.39794	38	8
Cullin-4B	A0A669KAX4	CUL4B	9.23273	8.79416	6.33631	7.37591	9.6217	9.08669	9.02536	8.68828	8.84684	10.5499	9.88893	8.67493	0.970995	-0.311854	1.28285	8.08503	9.05603	9.36788	1.32799	0.386139	0.887033	0.899629	0.823909	0.308919	16	7
Sperm-associated antigen 5	Q96R06	SPAG5	10.4753	10.2414	8.29439	9.30772	5.64201	6.09043	9.09751	5.38533	6.28461	10.7178	7.20945	4.77316	-3.90834	-0.880811	-3.02753	9.77456	5.86622	6.74703	0.994312	1.72064	2.52285	0.995679	0.821023	0.182435	1	1
Fibronectin type III domain-containing protein 3B	Q53EP0	FNDC3B	5.15534	6.63057	4.86084	5.28692	8.52857	8.26519	5.2021	7.44799	8.70757	7.40846	5.75023	5.63877	2.63546	1.27725	1.35822	5.22113	7.85659	6.57935	0.785238	1.51098	1.46472	1.23508	0.818156	0.366532	6	5
Succinate--CoA ligase [ADP-forming] subunit beta mitochondrial	A0A2R8Y6Y7	SUCLA2	7.79396	8.15046	6.07844	5.31974	9.19414	7.54234	8.21106	8.39356	8.44278	8.57743	5.88278	5.91722	1.36611	1.12231	0.243799	6.9362	8.30231	7.18	1.35627	0.679517	1.50801	0.821023	0.815309	0.581699	13	4
U1 small nuclear ribonucleoprotein A	P09012	SNRPA	8.09455	6.51114	6.46676	7.77485	8.26885	4.10811	7.46336	7.98573	6.10092	4.95008	7.05756	6.36586	0.58155	1.49116	-0.909605	7.14299	7.72454	6.23339	0.845044	1.92802	0.877217	0.123205	0.815309	0.522879	10	2
Dolichyl-diphosphooligosaccharide--protein glycosyltransferase subunit DAD1	F5GXX5	DAD1	7.83099	7.35156	4.75222	6.18148	7.22207	6.19004	6.54996	5.22237	5.84436	4.3022	5.38172	4.71194	-0.396517	1.32318	-1.71969	6.76652	6.37	5.04683	1.37228	0.833869	0.686569	0.120904	0.812479	1.64397	12	1
Coatomer subunit gamma-1	Q9Y678	COPG1	8.79266	7.04286	4.23541	4.14683	9.98627	8.27272	7.71994	8.8021	8.49993	8.08119	7.13196	5.45447	2.89827	0.930835	1.96744	5.63914	8.53741	7.60658	2.26735	0.967456	1.35204	1.2644	0.809668	0.853872	32	15
Heme oxygenase 1	P09601	HMOX1	4.80544	4.03971	6.06131	4.31063	5.75356	5.17188	4.60703	5.31076	7.8219	6.99469	5.47511	5.42666	0.68328	-0.993584	1.67686	4.55804	5.24132	6.2349	0.89599	0.472805	1.17966	0.251812	0.809668	1.13608	4	1
HLA class II histocompatibility antigen DR alpha chain	P01903	HLA-DRA	5.60644	6.60239	4.82206	4.49707	5.37256	5.68128	5.49601	5.10647	5.67077	10.4189	10.8067	5.14642	0.220033	-2.61056	2.83059	5.21425	5.43428	8.04484	0.937439	0.24115	3.01643	0.0277972	0.809668	0.790485	11	2
Thymosin beta-4	P62328	TMSB4X	12.6863	10.7729	9.33602	4.40703	10.267	12.4072	5.5929	9.51159	9.99901	6.98675	7.81147	5.12014	-0.165146	2.4902	-2.65534	10.0545	9.88931	7.39911	3.53925	2.84568	2.02217	0.02365	0.809668	0.454693	30	1
Structural maintenance of chromosomes flexible hinge domain-containing protein 1	A6NHR9	SMCHD1	8.00977	8.47569	6.49301	5.24031	8.89733	9.18629	7.76075	6.30023	10.1779	8.66413	7.47444	5.43182	1.07765	0.259761	0.817892	7.25139	8.32904	8.06928	1.47636	1.31069	2.00336	2.42713	0.806875	0.0716041	3	4
Sorting nexin-1	Q13596	SNX1	7.66441	9.28028	6.44009	4.1557	9.73645	9.91034	6.92077	8.3097	9.81929	8.75965	8.57338	5.14812	1.97083	0.35656	1.61427	7.05225	9.02308	8.66652	2.15962	1.3971	2.02701	0.917215	0.806875	0.243364	11	3
Acyl carrier protein mitochondrial	O14561	NDUFAB1	5.30211	5.10182	5.39716	5.27307	8.89624	5.03833	6.17532	4.18373	5.19272	5.33141	6.14065	5.81846	0.319236	0.031893	0.287343	5.28759	5.60683	5.57494	0.123134	2.0511	0.438295	0.316953	0.806875	0.143876	10	2
Eukaryotic peptide chain release factor GTP-binding subunit ERF3A	P15170	GSPT1	4.18962	6.13562	2.12537	5.27834	7.34545	5.78293	7.96947	6.43403	7.19545	6.02817	5.87743	5.72707	2.15576	0.936935	1.21882	4.73398	6.88974	5.9528	1.73185	0.967128	0.670311	0.782516	0.8041	0.555955	29	5
E3 ubiquitin/ISG15 ligase TRIM25	Q14258	TRIM25	8.04166	7.91612	8.01564	6.19306	8.33239	8.77103	7.81455	7.54959	7.75556	6.36865	7.24165	6.22524	0.107594	1.26832	-1.16073	7.96588	8.07347	6.80515	0.900664	0.543928	0.727168	0.728158	0.801343	1.17587	31	14
Acidic leucine-rich nuclear phosphoprotein 32 family member B	Q92688	ANP32B	8.45939	8.32121	5.28597	4.79549	9.31173	8.80694	6.91946	6.01826	8.8369	8.29412	5.78545	6.20295	1.05961	0.614664	0.444947	6.80359	7.8632	7.24853	1.94503	1.55392	1.51064	1.62342	0.798603	0.769551	22	3
39S ribosomal protein L46 mitochondrial	Q9H2W6	MRPL46	8.25423	6.62286	4.73518	4.89291	7.3213	8.33628	8.39913	8.0511	8.40693	7.8515	7.56331	5.23963	2.43581	0.486287	1.94952	5.75788	8.19369	7.7074	1.65641	0.494211	1.39512	0.790485	0.798603	0.385103	11	3
Cytochrome c1 heme protein mitochondrial	P08574	CYC1	4.5564	5.25369	4.59623	4.35207	5.94818	7.05441	5.7946	8.02198	7.12309	6.44074	3.94559	6.92968	1.92498	-0.183909	2.10889	4.57631	6.5013	6.68521	0.390976	1.04213	1.47108	1.42251	0.79588	0.37366	9	2
Polyadenylate-binding protein	A0A087WTT1	PABPC1	7.83592	7.54226	6.44407	4.70847	9.7145	8.65198	9.36547	9.57932	9.45475	6.94369	8.65603	5.99822	2.47923	1.67253	0.806695	6.99316	9.47239	7.79986	1.41578	0.472915	1.57536	1.34199	0.79588	0.906578	30	8
Lamin-B2	Q03252	LMNB2	10.1421	9.85899	5.66506	6.48312	9.82061	9.64569	9.52499	10.3785	10.7859	9.90396	9.46097	8.11082	1.5621	0.0506897	1.51141	8.17106	9.73315	9.68246	2.29432	0.377417	1.11518	0.640165	0.79588	0.143876	10	5
Nodal modulator 3	P69849	NOMO3	8.66213	8.00394	6.68664	5.79178	10.3123	11.39	4.62067	11.4806	10.8335	8.75769	10.2688	5.52409	3.50587	1.33793	2.16794	7.34529	10.8512	9.51323	1.29114	3.26358	2.3817	0.55752	0.79588	0.0851282	32	24
HECT-type E3 ubiquitin transferase	A0A087X2H1	HECTD1	5.32294	4.70193	4.85712	4.82117	6.05732	8.33092	7.3419	4.93631	7.9622	3.52672	7.90761	9.53895	1.86046	-1.2353	3.09576	4.83915	6.69961	7.93491	0.272946	1.48224	2.58462	0.924453	0.793174	0.100727	5	9
Histidine--tRNA ligase cytoplasmic	A0A6Q8PHA5	HARS1	10.716	10.6092	10.4217	9.34899	11.9679	10.2663	10.7312	9.75154	11.3566	9.1281	8.0294	5.20341	-0.0166874	1.92003	-1.93672	10.5155	10.4988	8.57875	0.628528	0.9477	2.55759	0.517126	0.793174	1.07263	18	7
DNA-3-methyladenine glycosylase	P29372	MPG	8.52372	5.30089	5.76485	5.89023	8.54357	8.55205	6.54138	6.12809	5.91543	5.16997	5.26688	5.0704	1.71493	2.32405	-0.609119	5.82754	7.54247	5.21842	1.45807	1.28882	0.381696	0.610834	0.790485	1.4828	4	1
Protein PML	P29590	PML	5.98461	7.36623	4.81394	4.8773	7.94339	5.93437	5.44559	5.82329	6.23141	7.34527	5.4183	6.20732	0.447876	-0.340537	0.788413	5.43095	5.87883	6.21937	1.19787	1.12413	0.792312	0.289883	0.790485	0.0070049	4	3
Synaptosomal-associated protein 29	O95721	SNAP29	10.0924	10.6078	11.8573	10.8258	9.25139	9.59266	10.4322	10.679	9.85671	9.92313	10.91	10.9494	-0.704367	-0.404105	-0.300262	10.7168	10.0124	10.4166	0.741145	0.676698	0.601133	1.31158	0.785156	1.94692	9	2
Interleukin enhancer-binding factor 3	Q12906	ILF3	9.41834	11.0205	10.1011	9.9413	10.4553	10.5044	10.8995	11.3687	11.7943	10.6247	11.7658	10.6917	0.680788	-0.52682	1.20761	10.0212	10.702	11.2288	0.667211	0.423973	0.648386	0.694649	0.785156	0.377786	31	15
Annexin A11	P50995	ANXA11	10.8787	10.5362	8.72007	8.04439	10.2297	10.6636	10.0645	10.5417	10.503	8.96093	8.23443	8.0232	0.757508	1.78799	-1.03048	9.62816	10.3857	8.59768	1.37765	0.276073	1.12272	0.500313	0.785156	1.02136	17	7
Calpain-2 catalytic subunit	P17655	CAPN2	6.76142	4.53232	3.92547	4.34065	5.82005	5.14056	4.08376	8.33423	8.24332	4.65177	4.92119	9.03631	1.04382	-1.10194	2.14576	4.43649	5.48031	6.58225	1.27309	1.80694	2.25084	0.360514	0.782516	0.616185	9	4
TAR DNA-binding protein 43	Q13148	TARDBP	4.96016	6.44429	4.60979	5.16014	6.00324	7.86753	4.00123	5.04004	6.96243	6.06281	5.85428	5.93455	0.461491	-0.477042	0.938533	5.06015	5.52164	5.99868	0.800138	1.64402	0.51318	0.365523	0.779892	0.229148	12	4
Protein O-GlcNAcase	O60502	OGA	9.06215	7.94158	7.4208	8.6476	7.63358	8.70335	8.80129	7.65635	8.28753	8.12433	6.19716	5.72688	-0.114737	1.01911	-1.13385	8.29459	8.17985	7.16074	0.730085	0.640648	1.31136	0.0338583	0.779892	0.655608	4	3
Immunoglobulin-binding protein 1	P78318	IGBP1	6.34165	5.67304	8.57966	9.10604	7.51001	6.68972	9.83452	5.83963	6.32148	5.51771	5.30231	6.34945	-0.360786	1.18027	-1.54106	7.46065	7.09987	5.91959	1.67353	1.71848	0.541617	0.0127808	0.779892	0.642065	10	2
Actin-related protein 2/3 complex subunit 3	O15145	ARPC3	8.09724	6.94965	6.9486	6.10585	8.44667	8.57497	7.92029	9.32197	10.4041	8.83596	6.03802	9.66574	1.56169	-0.740029	2.30172	6.94913	8.51082	9.25085	0.81773	0.578144	1.90928	1.057	0.777284	0.0741724	21	3
Cleavage and polyadenylation specificity factor subunit 5	O43809	NUDT21	6.99695	7.02846	4.44426	4.20388	7.07211	4.7994	6.03109	5.88869	7.26557	6.90436	6.34522	6.60164	0.239284	-0.793108	1.03239	5.72061	5.95989	6.753	1.55543	0.929753	0.39669	0.107905	0.774691	0.812479	17	4
Dolichyl-diphosphooligosaccharide--protein glycosyltransferase subunit 2	P04844	RPN2	6.16615	8.24384	7.48196	4.05993	6.69126	6.69766	6.92493	6.04952	7.20105	8.35584	7.44336	5.36767	-0.129598	-0.627743	0.498145	6.82406	6.69446	7.3222	1.83213	0.376889	1.25246	0.0452752	0.774691	0.430626	35	12
Fumarate hydratase mitochondrial	P07954	FH	9.5478	8.31483	10.6221	9.11356	12.3746	7.8748	10.2889	9.5203	9.11004	6.20805	9.45158	9.28785	0.573905	0.70564	-0.131735	9.33068	9.90459	9.19895	0.96175	1.86795	1.54387	0.320572	0.772113	0.970616	23	7
DnaJ homolog subfamily C member 9	Q8WXX5	DNAJC9	4.93424	6.15198	6.71534	5.0796	6.09119	5.30523	6.73444	4.12626	6.61921	7.18874	6.251	6.10077	0.0824208	-0.736893	0.819314	5.61579	5.69821	6.4351	0.857293	1.12278	0.484278	0.112946	0.772113	0.707744	12	2
ATPase family AAA domain-containing protein 1	Q8NBU5	ATAD1	4.36613	4.18655	4.46468	6.08104	4.3042	7.57984	7.80632	6.76155	7.68881	4.23638	8.95396	6.26831	2.75529	0.192138	2.56316	4.4154	7.1707	6.97856	0.878539	1.60327	2.0235	0.879426	0.769551	0.0409586	14	3
Procollagen galactosyltransferase 1	Q8NBJ5	COLGALT1	11.047	9.72892	4.55907	7.05028	9.80449	8.49857	9.59571	6.65449	11.688	8.15345	3.24824	5.34271	0.657534	2.29906	-1.64153	8.3896	9.04714	6.74808	2.88549	1.44125	3.65528	0.128427	0.769551	0.352617	12	6
NADH dehydrogenase [ubiquinone] flavoprotein 1 mitochondrial	G3V0I5	NDUFV1	7.47046	8.80826	5.46939	4.64228	8.95905	8.72561	5.13241	8.25072	9.12389	8.75965	8.57338	5.00804	2.01824	-0.178354	2.19659	6.46993	8.48816	8.66652	1.89253	1.78091	1.91914	0.540608	0.764472	0.02365	11	3
Fos-related antigen 2	P15408	FOSL2	8.09835	7.93245	5.0446	6.669	8.57837	8.00208	7.98356	6.98504	9.1385	8.37617	6.12538	6.38362	0.692101	0.612931	0.0791693	7.30072	7.99282	7.37989	1.41335	0.661838	1.4819	0.60206	0.761954	0.266803	4	1
RNA-binding protein 15	A0A499FJY3	RBM15	9.2885	8.59518	8.30879	6.78188	9.88124	9.54514	7.70079	9.9952	8.96806	9.36733	9.77714	7.48382	1.2612	0.545492	0.715706	8.45199	9.71319	9.1677	1.05772	1.07039	0.999663	0.545155	0.761954	0.145087	24	13
SAP30-binding protein	X6R3T8	SAP30BP	4.58468	5.8391	5.29807	4.52774	7.72629	4.51631	5.35407	5.50624	5.10572	5.65931	6.45589	6.91366	0.488781	-0.627442	1.11622	4.94137	5.43016	6.0576	0.625271	1.37128	0.80703	0.299296	0.761954	0.093665	6	1
RNA cytosine C(5)-methyltransferase NSUN2	Q08J23	NSUN2	4.98712	5.72781	4.34265	7.95844	8.38037	7.94772	8.88194	8.55463	7.13319	4.90525	8.06393	9.60694	3.11004	0.868937	2.2411	5.35747	8.4675	7.59856	1.57483	0.389159	1.96667	1.30364	0.759451	0.50307	23	12
COP9 signalosome complex subunit 3	H7C3P9	COPS3	9.28318	9.01408	6.72942	7.3353	9.27186	8.88524	9.12704	8.85037	9.47174	6.67172	6.14938	6.30034	0.831451	2.52011	-1.68866	8.17469	9.00614	6.48603	1.25145	0.200899	1.56443	0.655608	0.759451	1.11238	13	3
Signal recognition particle 9 kDa protein	P49458	SRP9	8.22222	7.37678	6.51232	5.49681	8.33168	8.11681	6.41919	7.55474	8.21679	5.63282	5.05449	5.44943	0.89123	2.29465	-1.40342	6.94455	7.83578	5.54113	1.1683	0.856095	1.43931	0.614394	0.759451	1.20621	26	2
Dual-specificity kinase	A0A2R8Y6I6	DYRK1A	7.89609	6.87664	5.34271	5.59873	5.42438	7.16732	5.37446	5.65535	7.4559	5.19852	4.7162	5.69925	-0.697817	0.0909829	-0.7888	6.23768	5.53987	5.44889	1.18633	0.850143	1.19504	0.317855	0.759451	0.0560111	4	2
Hepatocyte growth factor-regulated tyrosine kinase substrate	O14964	HGS	7.09908	5.11745	6.91934	5.64034	6.7658	9.63287	8.70089	8.67504	8.26238	7.18279	10.0246	4.9733	2.40813	0.965381	1.44274	6.27984	8.68796	7.72258	0.967954	1.20404	2.1127	0.935542	0.756962	0.241845	6	3
Eukaryotic translation initiation factor 4 gamma 3	O43432	EIF4G3	10.1411	10.1539	6.20527	8.46495	10.6344	9.86505	10.2751	8.57247	8.75295	4.5791	5.65276	7.65478	0.767045	3.41629	-2.64925	9.30302	10.0701	6.65377	1.8675	0.899538	1.88986	0.449772	0.756962	1.24413	3	2
Signal sequence receptor subunit alpha	C9J3L8	SSR1	7.49354	7.45582	7.86196	6.76049	8.06442	7.54442	7.26875	8.66124	7.48712	6.90207	6.51905	6.56822	0.329744	1.06928	-0.739532	7.47468	7.80442	6.73515	0.459726	0.613867	0.445755	0.377786	0.756962	1.17328	18	3
Translationally-controlled tumor protein	Q5W0H4	TPT1	4.33178	5.54841	5.49533	4.8807	7.82445	7.34127	6.43957	7.21257	7.81782	7.32139	5.80392	4.90902	2.08891	0.714266	1.37464	5.18801	7.27692	6.56266	0.574584	0.57394	1.34432	1.55596	0.754487	0.578396	29	5
Guanine nucleotide-binding protein G(I)/G(S)/G(T) subunit beta-1	P62873	GNB1	9.60744	9.84467	6.27681	6.32238	9.90715	10.1475	8.56228	8.99517	10.457	9.6266	8.74352	7.13566	1.48625	0.266098	1.22015	7.96491	9.45116	9.18506	1.98073	0.748669	1.42087	0.935542	0.754487	0.306273	45	7
Serine/threonine-protein kinase TAO1	Q7L7X3	TAOK1	8.25413	8.24384	8.09487	6.99288	8.49769	8.15355	9.00669	8.43796	8.74564	8.35584	8.41359	6.92519	0.298471	0.0831151	0.215356	8.16935	8.46783	8.38471	0.606746	0.355114	0.808376	0.782516	0.752027	0.407823	3	2
Alpha-ketoglutarate-dependent dioxygenase FTO	A0A1B0GTC3	FTO	4.53425	4.75562	4.79006	5.76054	7.94953	4.24084	4.4319	8.92949	7.27034	6.67652	6.4774	4.89415	1.41788	-0.386244	1.80412	4.77284	6.19072	6.57696	0.545523	2.40376	1.01451	0.55752	0.752027	0.0127808	13	5
RuvB-like 2	Q9Y230	RUVBL2	6.3939	9.88354	8.98197	8.76832	10.8123	8.0072	5.39392	9.84522	7.38102	8.42999	5.58011	4.53502	0.0510678	2.44564	-2.39457	8.87514	8.92621	6.48057	1.48929	2.38371	1.75186	0.00130484	0.747147	0.614394	27	9
OCIA domain-containing protein 1	Q9NX40	OCIAD1	9.66372	9.3085	13.3809	9.19896	10.5037	9.38457	9.57336	9.73388	9.45601	14.5799	13.9507	12.1804	0.167513	-3.41193	3.57945	9.48611	9.65362	13.0656	2.00507	0.491102	2.29432	0.20412	0.742321	0.844664	24	4
FAST kinase domain-containing protein 4	Q969Z0	TBRG4	4.23917	7.71637	5.20899	5.90672	7.0581	7.02835	5.72236	6.68201	7.06534	7.54574	6.89276	6.24271	1.29732	-0.123866	1.42119	5.55786	6.85518	6.97905	1.46802	0.624035	0.538836	0.488117	0.737549	0.365523	11	5
ATP-dependent RNA helicase DDX1	F1T0B3	DDX1	8.75636	5.01211	5.02354	5.57561	10.0386	6.63216	5.70952	5.32139	5.29692	4.33804	3.92267	5.61131	0.871267	1.35336	-0.48209	5.29957	6.17084	4.81748	1.79567	2.14705	0.793314	0.869666	0.732828	0.882729	14	6
Diablo homolog mitochondrial	Q9NR28	DIABLO	9.02142	8.2211	8.68769	4.79999	9.40606	9.15848	8.23256	9.32073	9.55428	8.71699	9.22665	8.25096	0.785211	0.267787	0.517425	8.4544	9.23961	8.97182	1.94954	0.541096	0.57271	0.512862	0.732828	0.0721166	14	4
S-adenosylmethionine synthase isoform type-2	P31153	MAT2A	10.0389	9.8674	10.6668	10.9391	11.4667	11.7942	12.2732	10.3554	10.2914	10.7257	12.9129	10.9785	1.27757	0.778349	0.499219	10.3529	11.6305	10.8521	0.507908	0.815014	1.15914	0.823909	0.730487	0.179799	40	10
IST1 homolog	P53990	IST1	8.28457	3.42606	9.3151	6.72383	5.21876	8.693	8.92038	10.4773	9.42867	5.57605	8.69658	8.01369	1.30249	0.451556	0.850934	7.5042	8.80669	8.35513	2.57186	2.21892	1.6715	0.284833	0.730487	0.0835461	14	4
Cleavage and polyadenylation-specificity factor subunit 7 (Fragment)	F5H669	CPSF7	8.60136	8.57088	9.17904	8.61346	7.2723	7.39772	10.9323	10.5767	8.48909	6.44269	9.28526	6.92849	0.379786	1.27841	-0.898623	8.60741	8.9872	7.70879	0.292452	1.98023	1.32689	0.120331	0.730487	0.524329	14	3
Protein kinase C delta type	Q05655	PRKCD	4.95722	4.4294	3.56268	3.0113	7.56773	6.68986	5.16856	5.08923	6.02491	3.95174	8.07965	5.01824	1.93317	0.407635	1.52554	3.99604	5.92921	5.52157	0.869682	1.20942	1.7579	2.70115	0.725842	0.104025	25	13
45 kDa calcium-binding protein	Q9BRK5	SDF4	9.22846	9.99803	7.34767	8.61342	10.1375	8.68986	11.2647	9.59926	9.4061	10.0249	9.14957	9.34127	0.947443	0.494697	0.452747	8.92094	9.86838	9.37369	1.11995	1.07575	0.37893	0.430626	0.725842	0.238072	17	4
Transcription intermediary factor 1-beta	Q13263	TRIM28	7.05615	5.42831	4.87808	4.15375	7.45927	7.64299	4.20494	7.1153	7.82991	5.09305	5.41747	5.13218	2.13409	2.01246	0.121629	5.1532	7.28729	5.27482	1.23389	1.61533	1.31581	0.627088	0.723538	0.322393	31	13
Vacuolar-sorting protein SNF8	Q96H20	SNF8	5.73029	8.88105	9.47802	9.00397	9.92059	9.57503	6.2284	6.66534	8.74416	9.65662	10.9366	8.59612	-0.822328	-1.08021	0.257881	8.94251	8.12018	9.20039	1.71479	1.91932	1.07636	0.0347983	0.723538	0.446117	5	1
Calcium/calmodulin-dependent protein kinase type IV	Q16566	CAMK4	8.22728	7.63336	4.9359	4.53997	8.69464	7.48816	5.5321	5.00616	8.17767	7.64861	6.69683	6.05551	0.225502	-0.66259	0.888092	6.28463	6.51013	7.17272	1.86602	1.71574	0.950065	0.88941	0.721246	0.486782	3	1
U4/U6 small nuclear ribonucleoprotein Prp4	O43172	PRPF4	10.0606	5.03384	5.66735	10.9726	4.73418	6.13268	11.0881	6.58711	8.59544	8.25965	9.9928	13.3977	-1.50406	-2.93423	1.43017	7.86396	6.35989	9.29412	3.01685	2.75051	2.34739	0.112946	0.721246	0.756962	30	9
Guanine nucleotide-binding protein G(i) subunit alpha-2	P04899	GNAI2	8.26144	8.00607	4.81789	6.03755	9.12337	7.83706	6.4132	11.3837	7.59738	6.52792	5.17173	5.29383	1.4584	2.56934	-1.11094	7.02181	8.48022	5.91087	1.64307	2.10991	1.14423	0.677781	0.718967	0.917215	45	8
Structural maintenance of chromosomes protein 2	O95347	SMC2	11.0894	11.5361	8.47727	12.5921	12.5078	8.92828	9.59753	9.20897	12.1119	11.4297	8.60962	13.2665	-1.90952	-2.36754	0.45802	11.3128	9.40325	11.7708	1.74844	1.65434	1.98069	0.270026	0.718967	0.446117	2	2
Non-specific serine/threonine protein kinase	F5GWT4	WNK1	8.19185	8.14287	5.18115	5.31697	7.48083	6.96394	6.21702	7.77123	6.22195	7.29893	5.07669	5.24102	0.492461	1.49089	-0.998434	6.72992	7.22238	5.73149	1.68591	0.681536	1.02608	0.177832	0.718967	0.838632	3	4
Protein disulfide-isomerase A3 (Fragment)	H7BZJ3	PDIA3	9.84348	8.98311	7.91397	8.61897	9.42587	9.49292	8.69909	9.3222	9.50807	8.77413	7.98829	7.72506	0.572992	0.992825	-0.419833	8.80104	9.37403	8.38121	0.802879	0.364123	0.806997	0.603801	0.716699	0.917215	57	1
Rab GDP dissociation inhibitor beta	P50395	GDI2	9.91452	9.75836	7.56247	6.84511	10.313	10.307	9.00551	9.23108	10.6046	6.81276	6.6106	4.83418	1.10861	3.05735	-1.94874	8.66041	9.76903	6.71168	1.54923	0.694162	2.42793	1.09474	0.714443	1.04096	58	15
Mortality factor 4-like protein 1 (Fragment)	H0YM21	MORF4L1	5.61753	5.93951	4.43141	3.98321	7.09666	5.22728	4.79594	4.78106	7.28919	5.20368	5.60326	6.72303	-0.0128636	-1.15154	1.13867	5.02447	5.01161	6.16314	0.934699	1.10058	0.967566	0.430626	0.712198	0.707744	25	2
Polymerase delta-interacting protein 3	Q9BY77	POLDIP3	5.82286	7.6851	4.99951	4.36102	8.42853	5.80656	5.6493	4.64379	7.03551	7.4623	5.25622	6.17153	0.316745	-0.875594	1.19234	5.41119	5.72793	6.60352	1.442	1.61531	0.97746	0.166216	0.712198	0.172631	17	3
Serine beta-lactamase-like protein LACTB mitochondrial	P83111	LACTB	6.44351	8.72427	5.95736	4.91143	6.72301	6.03131	6.69877	7.62804	5.68681	7.32184	4.19008	5.45338	0.510458	1.1408	-0.630343	6.20044	6.71089	5.57009	1.60917	0.655538	1.28657	0.0809219	0.712198	0.540608	6	2
Heterochromatin protein 1-binding protein 3	Q5SSJ5	HP1BP3	6.93911	7.50383	8.15228	4.97624	9.30378	7.78966	8.12464	9.2741	9.59915	7.18577	8.59775	9.49985	1.4779	-0.349432	1.82733	7.22147	8.69937	9.0488	1.37052	0.781068	1.11802	0.735182	0.709965	0.14813	5	3
Calcium-activated neutral proteinase small subunit (Fragment)	U3KQE2	CAPNS1	10.4904	10.7575	10.8342	10.7707	10.5562	10.5641	10.8119	10.8511	11.3968	11.0808	10.6402	12.5595	-0.0761542	-0.550829	0.474675	10.7641	10.688	11.2388	0.152227	0.157517	0.821045	0.09691	0.709965	0.793174	20	3
Ezrin	P15311	EZR	14.7821	12.9711	13.4034	14.7074	14.001	13.3375	15.2346	13.7126	14.251	13.5581	15.5469	16.7504	-0.198611	-1.04214	0.843532	14.0554	13.8568	14.8989	0.916878	0.821668	1.41427	0.0550241	0.709965	0.580044	50	18
40S ribosomal protein S19 (Fragment)	M0R2L9	RPS19	9.02846	6.77558	8.1954	8.03094	8.82906	8.66693	8.57599	9.30923	8.53403	6.72479	7.79312	5.89088	0.634826	1.48904	-0.854218	8.11317	8.748	7.25895	0.930205	0.326513	1.16418	0.772113	0.707744	0.987163	31	2
Cullin-4A	Q13619	CUL4A	9.60233	10.2709	5.22281	7.64046	10.5264	9.33854	10.7087	8.96162	10.0803	10.2534	9.38178	9.20596	1.31107	0.201436	1.10964	8.62139	9.93247	9.73103	2.26795	0.864327	0.513968	0.525784	0.707744	0.113509	25	11
Septin-9	Q9UHD8	SEPTIN9	10.7095	10.6777	8.59365	8.45117	10.453	9.72298	7.97074	8.81461	10.8626	9.55177	8.05599	5.37932	-0.36689	0.46492	-0.83181	9.63569	9.2688	8.80388	1.25496	1.07959	2.35358	0.546682	0.705534	0.348722	6	4
Multiple inositol polyphosphate phosphatase 1	Q9UNW1	MINPP1	5.7143	5.71918	4.74563	5.09962	6.24392	5.38802	3.76805	4.15696	6.84524	5.31061	5.40399	5.92809	-0.634469	-0.893549	0.25908	5.40696	4.77249	5.66604	0.480724	1.13684	0.703452	0.508638	0.703335	0.954677	9	3
Protein transport protein Sec24A	O95486	SEC24A	4.33359	7.08926	3.63115	5.39031	6.95093	9.0415	4.70016	9.46622	7.73965	6.25807	5.83197	6.52468	3.13426	1.60484	1.52942	4.86195	7.99622	6.39137	1.50398	2.1891	0.818685	1.50307	0.701147	0.343902	4	3
Cytochrome b-c1 complex subunit 2 mitochondrial	P22695	UQCRC2	4.88128	6.51502	4.82864	5.61793	6.23521	8.37903	6.99585	6.03424	7.45236	6.08688	7.0617	5.99458	1.36593	0.0412397	1.32469	5.2496	6.61553	6.57429	0.789842	1.06266	0.721099	1.48945	0.701147	0.127844	24	7
Importin-7	O95373	IPO7	11.2006	10.8535	9.29161	9.75482	10.8718	10.8998	10.9859	11.4876	9.94582	8.25965	10.1891	7.62169	0.63868	1.84012	-1.20145	10.3042	10.9429	9.10274	0.899829	0.288319	1.25914	0.616185	0.701147	1.16813	13	9
Platelet-activating factor acetylhydrolase IB subunit alpha	A0A6Q8PFU3	PAFAH1B1	12.7796	14.1024	12.8684	13.0975	12.8671	12.9612	13.0817	13.3825	12.3522	13.5907	11.3392	13.2595	0.0385294	0.215669	-0.177139	12.983	13.0215	12.8058	0.608537	0.224167	1.01036	0.149967	0.701147	0.354578	30	9
Protocadherin gamma-C4 (Fragment)	A0A087WU59	PCDHGC4	10.4405	9.11137	10.753	9.29973	10.5571	10.0095	8.84972	10.6561	9.43496	9.77071	8.30884	4.54556	0.413221	1.41141	-0.998193	9.87009	10.2833	8.8719	0.816883	0.829195	2.39598	0.0550241	0.701147	0.614394	18	1
26S proteasome regulatory subunit 6A	E9PM69	PSMC3	5.23615	3.71434	5.16281	4.20144	6.44763	7.0798	5.67347	6.62555	5.6117	5.45322	5.61313	10.0417	1.85446	0.92417	0.93029	4.68213	6.53659	5.61242	0.744505	0.58603	2.24241	1.22548	0.696804	0.0685421	19	5
Chloride channel nucleotide sensitive 1A	E9PMI6	CLNS1A	5.14689	6.76009	4.58498	5.49557	6.78581	7.21772	5.69558	8.07735	8.61298	6.41542	5.09029	7.26087	1.68053	0.163617	1.51691	5.32123	7.00176	6.83815	0.921908	0.990453	1.47899	1.31515	0.694649	0.0520764	8	1
Ubiquitin-fold modifier-conjugating enzyme 1	Q9Y3C8	UFC1	11.8186	11.1528	12.4504	11.7557	12.0965	12.4937	11.8446	12.5345	12.9036	10.9279	12.7734	12.3552	0.507947	-0.269256	0.777203	11.7871	12.2951	12.5643	0.53045	0.33067	0.905489	0.447332	0.694649	0.00130484	19	3
NADH-cytochrome b5 reductase 3	P00387	CYB5R3	10.0407	13.1568	11.4482	13.2148	8.95396	11.9037	12.4065	12.4648	12.1809	12.5412	12.4055	14.4824	-0.147435	-0.318245	0.17081	12.3025	12.1551	12.4733	1.52232	1.67128	1.06367	0.430626	0.694649	0.872895	20	4
NF-kappa-B-repressing factor	O15226	NKRF	5.08991	4.3994	4.85721	4.94896	7.54928	6.70722	5.97838	7.29627	5.81237	4.38689	4.83015	5.55836	2.09866	1.80749	0.291172	4.90309	7.00175	5.19426	0.298724	0.698562	0.655768	2.14086	0.692504	2.26761	14	6
HLA class I histocompatibility antigen A alpha chain (Fragment)	A0A140T9I0	HLA-A	12.7187	11.8754	12.4715	11.6179	12.5543	11.4826	11.984	11.2808	10.8797	11.4514	12.123	11.6041	-0.440207	0.205503	-0.64571	12.1735	11.7333	11.5278	0.511049	0.568771	0.511627	1.83268	0.692504	0.261219	53	7
CCR4-NOT transcription complex subunit 7	Q9UIV1	CNOT7	6.60853	6.34339	4.50041	4.40636	4.90934	6.04753	3.72668	6.24971	5.1459	4.44304	3.96052	4.88406	0.0565367	0.814889	-0.758352	5.4219	5.47844	4.66355	1.17337	1.16489	0.520253	0.10902	0.692504	0.524329	5	1
Histone acetyltransferase type B catalytic subunit	O14929	HAT1	6.20459	6.98334	5.90347	4.22836	7.76481	5.75259	5.95261	6.80387	8.5281	7.99249	5.10272	6.28757	0.324209	-0.761788	1.086	6.05403	6.37824	7.14003	1.16062	0.918617	1.57325	0.354578	0.69037	0.221126	28	7
Squamous cell carcinoma antigen recognized by T-cells 3	Q15020	SART3	7.52943	8.48281	10.1892	9.53347	10.1301	9.34172	10.9406	10.7995	8.93626	8.05956	11.5598	9.98925	1.45665	1.00204	0.454617	9.00814	10.4648	9.46275	1.17065	0.731904	1.50559	1.31336	0.688246	0.643974	21	13
Heterogeneous nuclear ribonucleoprotein D0 (Fragment)	H0Y8G5	HNRNPD	11.1422	10.3907	9.29161	9.60216	10.9554	10.5885	10.8621	10.7683	9.94024	8.24665	10.1891	7.32741	0.818789	1.72178	-0.90299	9.99643	10.8152	9.09344	0.831022	0.156578	1.37126	0.716699	0.688246	1.21681	30	7
Dihydrolipoyllysine-residue succinyltransferase component of 2-oxoglutarate dehydrogenase complex mitochondrial	P36957	DLST	10.0053	8.53885	6.12849	7.37278	9.72479	8.95855	7.53846	8.09402	9.0013	10.3638	9.69218	9.07698	0.570475	-0.858289	1.42876	7.95581	8.52629	9.38458	1.654	0.961736	0.634098	0.69037	0.688246	0.667562	15	4
Uncharacterized protein (Fragment)	H0YHG0	Uncharacterized protein (Fragment) OS=Homo sapiens OX=9606 PE=1 SV=1	4.88372	5.21859	6.14696	5.16407	6.00693	6.54425	5.79336	5.38859	7.3497	5.08985	7.05731	5.54264	0.708813	-0.399834	1.10865	5.19133	5.90014	6.29998	0.549046	0.481311	1.11161	0.627088	0.688246	0.186419	7	3
Forkhead box protein O3	O43524	FOXO3	6.64631	8.8165	9.36724	9.92499	6.81365	4.9593	9.47117	9.56714	8.67782	4.92154	5.79011	5.83597	-0.949461	2.32937	-3.27883	9.09187	8.14241	5.81304	1.43487	2.23012	1.63599	0.417937	0.688246	0.41005	8	3
Nucleolin	P19338	NCL	10.2788	8.39558	9.63078	8.86298	9.86216	9.87401	11.3091	11.7327	8.82104	4.47216	10.762	6.14174	1.34467	3.11016	-1.76549	9.24688	10.5915	7.48139	0.8319	0.969811	2.7922	0.882729	0.686133	0.982967	23	15
Peptidylprolyl isomerase	H0Y8P6	PIN4	8.08135	9.6938	5.32823	3.35298	9.76253	9.09693	5.35333	6.00594	9.98185	8.6537	7.02627	6.76717	0.846643	-0.288556	1.1352	6.70479	7.55143	7.83999	2.82405	2.19831	1.503	0.527244	0.686133	0.5157	11	1
Translation initiation factor eIF-2B subunit alpha	Q14232	EIF2B1	4.33089	4.9214	5.53799	5.95187	4.22174	4.77528	5.63125	4.97639	4.76721	4.53488	7.39025	7.17173	-0.353857	-1.09363	0.739774	5.2297	4.87584	5.96947	0.709854	0.581994	1.52397	0.501689	0.686133	0.818156	3	1
Lymphokine-activated killer T-cell-originated protein kinase	Q96KB5	PBK	6.74698	6.99345	5.10953	5.23994	5.36787	8.17936	8.79867	6.7039	5.34405	3.81578	4.82701	5.35507	1.44817	2.35611	-0.907936	5.99346	7.44163	5.08553	0.985483	1.53862	0.723066	0.497573	0.686133	0.987163	7	2
Serine/threonine-protein phosphatase 5	P53041	PPP5C	6.47688	7.09635	6.21183	5.99066	8.50577	6.29039	6.12675	9.89049	5.81138	4.41126	6.17598	5.56947	1.05372	1.70765	-0.653931	6.34436	7.39808	5.69043	0.47821	1.81747	0.762414	0.490797	0.686133	1.03152	13	4
Elongation factor 1-gamma	P26641	EEF1G	10.1522	6.75462	4.51109	9.31924	7.09497	10.8934	8.9678	8.86168	6.51654	4.51514	5.75269	7.30497	0.877808	2.78013	-1.90232	8.03693	8.91474	6.13461	2.56235	1.55197	1.18796	0.270026	0.686133	0.982967	39	15
Regulation of nuclear pre-mRNA domain-containing protein 1B	Q9NQG5	RPRD1B	5.8585	5.67078	4.17914	5.26337	7.86783	6.56194	6.64673	7.88722	7.92997	7.96515	4.41766	4.90202	1.7902	0.841285	0.948917	5.46708	7.25728	6.41599	0.751456	0.735937	1.90849	1.83863	0.68403	0.372634	23	4
40S ribosomal protein SA (Fragment)	C9J9K3	RPSA	4.44509	8.46818	4.28192	4.57087	7.37243	7.93705	10.4405	9.40269	8.53613	5.92979	11.2729	9.09093	4.16189	-0.143661	4.30555	4.50798	8.66987	8.81353	2.02124	1.3948	2.19647	0.978811	0.68403	0.0376307	27	4
Guanine nucleotide-binding protein G(i) subunit alpha	P08754	GNAI3	5.24345	5.24096	4.88541	5.34581	6.05717	5.36655	5.33768	5.39307	7.93858	5.23485	5.16611	6.26369	0.137608	-0.369457	0.507065	5.2422	5.37981	5.74927	0.201669	0.34644	1.29325	0.879426	0.68403	0.525784	29	5
Prostaglandin E synthase 3	Q15185	PTGES3	7.71177	6.37608	4.98875	4.76218	8.36907	5.17982	7.20389	6.92398	6.88582	7.74126	9.42139	6.73435	1.38152	-0.249608	1.63113	5.68242	7.06393	7.31354	1.36869	1.31765	1.23291	0.496209	0.68403	0.316953	55	7
Prolyl 4-hydroxylase subunit alpha-1	P13674	P4HA1	10.6011	10.3897	9.17712	9.31343	10.997	10.6866	10.6636	9.95222	10.5133	9.31418	9.27335	8.6767	0.82349	1.38131	-0.557819	9.85158	10.6751	9.29376	0.729045	0.442044	0.769892	1.09691	0.681937	1.86012	17	7
Tropomyosin alpha-3 chain	A0A087WWU8	TPM3	10.1197	9.04029	9.87626	8.92119	10.9831	8.99353	10.4347	10.0272	10.5527	7.73613	9.39814	7.01525	0.772701	1.66384	-0.891135	9.45827	10.231	8.56714	0.597642	0.840842	1.6005	1.05355	0.681937	1.08991	37	4
Zinc finger protein Rlf	Q13129	RLF	12.7248	10.6065	11.7108	11.8839	11.3241	12.5478	13.1965	11.7912	10.6612	10.7243	11.7217	8.96246	0.372182	1.47677	-1.10458	11.7973	12.1695	10.6927	0.871014	0.826084	1.14481	0.242604	0.681937	1.48945	7	9
Tyrosine-protein phosphatase non-receptor type 1	P18031	PTPN1	15.5703	15.5746	16.6855	16.1045	16.1007	16.3393	15.9955	16.5223	15.862	15.3935	17.0372	16.84	0.380466	-0.130996	0.511462	15.8395	16.22	16.351	0.530854	0.237181	0.784751	0.312471	0.679854	0.034328	33	9
Breast cancer anti-estrogen resistance protein 1	A0A2R8Y5E4	BCAR1	6.0155	6.65091	5.37255	3.50117	4.94799	7.6674	4.82033	5.72151	5.66724	7.01903	6.93854	6.19701	-0.359274	-1.23303	0.873751	5.69402	5.33475	6.56777	1.36003	1.31384	0.642669	0.202732	0.679854	0.486782	7	3
28 kDa heat- and acid-stable phosphoprotein	Q13442	PDAP1	7.08226	8.67342	6.44796	4.3433	7.28355	6.78306	4.96397	8.54751	4.64053	6.7736	4.56268	5.44366	0.2682	1.99121	-1.72301	6.76511	7.03331	5.0421	1.79277	1.48584	1.02608	0.0629839	0.679854	0.844664	17	3
Histone H2B type 2-F	Q5QNW6	H2BC18	15.4747	16.9766	14.5843	17.5567	12.9968	14.0011	11.3594	17.6053	14.6299	9.76567	13.8318	16.3611	-2.72667	-0.731859	-1.99481	16.2256	13.499	14.2308	1.36256	2.64432	2.79473	1.19382	0.677781	0.0777937	36	2
Casein kinase II subunit beta	Q5SRQ6	CSNK2B	5.12485	7.70252	6.2195	7.01302	8.38409	7.78077	8.55005	4.48818	5.08138	6.56976	5.99754	6.83188	1.46617	1.79878	-0.33261	6.61626	8.08243	6.28365	1.10726	1.90398	0.775195	0.232844	0.675718	0.381952	31	5
Peptidyl-prolyl cis-trans isomerase FKBP1A	P62942	FKBP1A	6.6851	4.5248	5.24192	5.50834	9.67788	4.66739	6.87492	6.91695	5.09341	4.44231	5.38929	4.44397	1.52081	2.12725	-0.606445	5.37513	6.89594	4.76869	0.898473	2.05182	0.476415	1.11182	0.673664	1.011	41	3
Nuclear migration protein nudC	Q9Y266	NUDC	11.2624	7.43771	5.44216	11.1952	11.8726	9.92619	11.735	10.1375	10.1462	9.38411	8.04838	12.983	1.61975	1.17108	0.448671	9.31648	10.9362	9.76515	2.88254	1.02821	2.08397	0.554396	0.673664	0.21467	36	10
Single-stranded DNA-binding protein mitochondrial (Fragment)	C9K0U8	SSBP1	7.75235	8.0242	6.47993	5.62947	8.14466	7.59223	7.55244	8.04636	8.39451	6.76832	5.40195	4.46315	0.703158	1.73416	-1.031	7.11614	7.8193	6.08514	1.11961	0.305141	1.71069	0.605548	0.67162	0.815309	12	1
Probable ATP-dependent RNA helicase DDX17	Q92841	DDX17	12.4272	11.0071	11.6223	12.1215	12.1683	11.8805	12.2411	11.862	12.7875	10.6494	12.8663	14.131	0.152527	-0.802466	0.954993	11.8719	12.0244	12.8269	0.620988	0.194934	1.44388	0.328827	0.67162	0.316053	43	20
Vacuolar protein sorting-associated protein 26A	O75436	VPS26A	4.91098	6.13356	6.30648	4.72655	6.84649	7.14272	9.11082	7.36273	7.08672	5.56931	7.82896	5.33092	1.73045	0.924712	0.805743	5.52227	7.25273	6.32801	0.815572	1.01895	1.20206	1.84466	0.669586	1.00261	20	4
Tubulin alpha-4A chain	P68366	TUBA4A	9.50966	7.01179	7.35456	5.51627	9.47092	7.36124	10.0914	10.4225	9.18423	4.75284	5.45138	5.97093	2.59801	4.07003	-1.47202	7.18317	9.78118	5.71115	1.64733	1.37465	1.96083	0.739929	0.667562	1.22475	56	3
GRIP1-associated protein 1	A0A087WT45	GRIPAP1	4.80226	5.7301	4.60574	5.32307	7.49641	6.489	7.76075	6.5082	9.22246	6.67313	4.8416	5.82289	1.93964	0.754297	1.18534	5.06267	7.00231	6.24801	0.509506	0.661309	1.87724	1.36251	0.665546	0.159894	4	2
Peptidyl-prolyl cis-trans isomerase A	P62937	PPIA	12.6991	11.9016	11.6812	11.7699	12.6856	12.1597	12.5024	12.5549	12.6969	9.11124	11.1848	11.1977	0.692899	1.33737	-0.644471	11.8357	12.5286	11.1913	0.466334	0.224259	1.47322	0.966576	0.661544	0.970616	69	11
7SK snRNA methylphosphate capping enzyme	Q7L2J0	MEPCE	5.97946	6.64659	4.95416	5.12268	6.82413	7.0662	3.88776	6.38031	7.25597	5.77763	6.48415	7.2609	1.05115	-0.26784	1.31899	5.55107	6.60222	6.87006	0.787687	1.46241	0.71203	0.280669	0.661544	0.326058	2	1
Ubiquitin-associated protein 2-like	Q14157	UBAP2L	7.36036	7.03023	4.56223	4.89451	8.55486	8.3082	7.64645	8.51645	10.1836	6.65148	4.784	6.82693	2.44996	1.67312	0.77684	5.96237	8.41233	6.73921	1.43706	0.420882	2.24706	1.46344	0.659556	0.493495	19	12
Aryl hydrocarbon receptor nuclear translocator	P27540	ARNT	4.53535	8.32179	6.24599	4.33345	8.64057	9.27184	5.00817	5.98998	8.81842	9.36936	5.28649	6.86863	1.92461	-0.528251	2.45286	5.39067	7.31527	7.84353	1.85243	2.05207	1.87097	0.519993	0.659556	0.863279	4	2
Ribosomal protein L15 (Fragment)	A0A2R8YEM3	RPL15	12.3774	12.226	11.9913	13.1226	10.7595	11.1636	13.335	12.7454	11.5398	12.0942	9.74767	13.1393	-0.347188	0.137529	-0.484717	12.3017	11.9545	11.817	0.488727	1.23507	1.41948	0.257275	0.659556	0.122629	14	2
Tyrosine-protein kinase CSK	P41240	CSK	9.54164	10.1224	8.00175	9.76623	10.0408	10.1443	11.9927	10.3269	10.5161	10.2938	11.1411	9.86739	0.581643	-0.169378	0.751021	9.65393	10.2356	10.405	0.935266	0.918674	0.530975	0.585027	0.657577	0.218245	16	5
Eukaryotic initiation factor 4A-I	P60842	EIF4A1	10.1096	11.497	10.7983	10.9931	11.2152	9.93677	10.6011	11.2574	10.8472	11.0371	11.5927	11.9024	0.0124803	-0.406703	0.419183	10.8957	10.9082	11.3149	0.574454	0.621134	0.488082	0.0589858	0.657577	0.756962	58	12
RNA-binding protein FUS	P35637	FUS	8.38879	7.35676	8.10103	8.18309	9.33599	7.87461	9.55901	9.04772	8.70822	6.82617	7.33145	6.09602	1.0498	2.11305	-1.06325	8.14206	9.19186	7.07881	0.450343	0.749627	1.10212	1.78252	0.655608	1.31069	25	9
Transforming growth factor beta-1 proprotein	P01137	TGFB1	5.36305	7.94175	5.03784	4.35159	8.21515	8.89866	6.48183	5.23871	9.31152	6.85499	7.48325	5.59374	2.14804	0.179366	1.96868	5.20044	7.34849	7.16912	1.5698	1.66113	1.54797	1.36051	0.655608	0.0467237	8	2
Heme oxygenase 2	P30519	HMOX2	8.39733	8.3881	7.66676	6.04038	9.10352	8.89178	8.64789	9.12781	9.21772	7.60363	9.59945	8.34997	0.970224	0.213813	0.756411	8.02743	8.99765	8.78384	1.10929	0.223336	0.894684	0.943095	0.655608	0.188425	9	2
Ras GTPase-activating protein-binding protein 2	Q9UN86	G3BP2	9.62093	8.34753	4.60168	5.30834	7.95989	8.47265	5.89728	6.5701	8.50942	7.13247	4.09107	5.77203	0.437053	0.812741	-0.375688	6.82794	7.26499	6.45225	2.40105	1.19561	1.88939	0.132533	0.655608	0.712198	23	7
NFX1-type zinc finger-containing protein 1	Q9P2E3	ZNFX1	7.19002	5.91664	7.09571	5.32246	7.06587	8.44733	4.24324	6.44233	6.15682	5.57392	5.0217	5.63018	0.247923	1.15205	-0.904127	6.50618	6.7541	5.60205	0.913139	1.75107	0.464041	0.0496351	0.655608	0.534617	2	2
C-1-tetrahydrofolate synthase cytoplasmic	V9GYY3	MTHFD1	11.5314	7.34225	6.68774	10.2432	9.3909	8.09107	8.98379	9.0313	9.57168	8.60166	4.62505	5.79788	0.214833	1.80778	-1.59294	8.79271	9.00755	7.19977	2.3122	0.552862	2.32203	0.0254883	0.655608	0.598599	4	3
Rho GDP-dissociation inhibitor 1	P52565	ARHGDIA	10.1649	9.99223	7.98191	9.49356	10.3403	9.84237	10.4161	11.8635	10.6924	9.4615	9.98456	10.8632	0.635284	0.0396757	0.595608	9.74289	10.3782	10.3385	0.99252	0.870005	0.649084	0.744727	0.653647	0.554396	25	4
Sarcoplasmic/endoplasmic reticulum calcium ATPase 2	P16615	ATP2A2	8.62158	8.60777	8.57107	8.8678	7.9257	9.08004	9.43406	9.36702	8.79831	8.72547	9.04097	8.7951	0.608859	0.426829	0.18203	8.61467	9.22353	8.7967	0.135519	0.701026	0.138157	0.335358	0.653647	0.120331	10	7
D-3-phosphoglycerate dehydrogenase	A0A286YF22	PHGDH	10.7103	7.84241	9.29161	9.60216	7.77149	7.5572	10.5853	10.4322	9.4549	8.29838	8.1576	4.99061	-0.345025	0.873868	-1.21889	9.44688	9.10186	8.22799	1.18176	1.64575	1.91358	0.101824	0.653647	0.335358	29	11
Zyxin (Fragment)	H0Y2Y8	ZYX	9.89553	7.82915	3.59208	5.85046	8.70919	8.23487	5.53218	4.51648	8.93826	9.09334	6.78136	7.65635	0.0437179	-1.41378	1.4575	6.8398	6.88352	8.2973	2.69775	2.04246	1.09906	0.0186345	0.653647	0.931814	15	5
DNA helicase	A0A2U3TZM0	CHD4	9.70487	10.5451	10.2789	6.0228	10.5179	11.0606	9.76913	10.9252	10.7407	10.5561	11.0575	10.9526	0.729631	-0.125127	0.854759	9.99189	10.7215	10.8467	2.10613	0.580509	0.223408	0.500313	0.651695	0.266803	20	27
Ribosomal L1 domain-containing protein 1 (Fragment)	J3QSV6	RSL1D1	10.4672	9.77047	8.93717	8.84878	9.79803	9.87725	8.05582	8.51609	9.52378	9.13373	9.14042	5.35049	-0.196753	0.0199876	-0.21674	9.35382	9.15706	9.13708	0.763621	0.915931	1.96621	0.882729	0.649752	0.350665	6	2
DnaJ homolog subfamily C member 21	Q5F1R6	DNAJC21	7.34643	7.02923	4.60364	3.86925	7.85468	6.96636	6.58919	9.71516	7.18884	7.27733	7.99616	5.25302	1.59408	0.177436	1.41665	5.81644	7.41052	7.23308	1.735	1.39409	1.17425	0.661544	0.649752	0.258061	5	2
ADP-ribosylation factor-like protein 8B	Q9NVJ2	ARL8B	9.62558	9.50377	8.39266	7.39934	9.46309	8.76444	7.5299	7.20877	9.71605	8.77419	8.05599	4.88448	-0.801044	-0.267921	-0.533123	8.94821	8.14717	8.41509	1.04646	1.05494	2.09545	1.1261	0.647817	0.222573	53	8
Hypoxia up-regulated protein 1	Q9Y4L1	HYOU1	10.7749	10.6937	10.6178	9.80901	10.7793	10.8658	11.2159	10.8899	10.8683	8.69808	10.5125	8.93466	0.222099	1.15424	-0.932145	10.6557	10.8778	9.7236	0.447835	0.191429	1.09595	0.823909	0.647817	0.946922	45	31
Complex I-23kD (Fragment)	E9PKH6	NDUFS8	8.75649	8.65528	8.72339	7.61831	7.58782	8.3651	6.86518	7.6703	8.56982	8.18987	8.42555	4.8942	-1.06028	-0.678654	-0.381621	8.68933	7.62906	8.30771	0.548325	0.613318	1.75743	0.809668	0.645892	0.0352691	21	2
26S proteasome non-ATPase regulatory subunit 12	O00232	PSMD12	7.46923	10.2137	10.2945	9.15563	9.91033	10.9505	9.42643	10.7055	9.23716	9.44317	11.1202	11.1248	0.623224	0.0262213	0.597003	9.68467	10.3079	10.2817	1.31597	0.705159	1.03247	0.578396	0.645892	0.00788851	27	10
ATP synthase subunit delta mitochondrial	P30049	ATP5F1D	5.49086	7.25974	6.66741	5.67793	4.70194	7.14843	4.0538	7.08417	4.19187	3.23922	4.6412	6.69904	-0.279614	1.47652	-1.75613	6.17267	5.89305	4.41654	0.835678	1.60324	1.45962	0.242604	0.645892	0.441291	8	1
Bifunctional purine biosynthesis protein ATIC	P31939	ATIC	7.27836	9.91165	4.99927	8.59935	10.8261	10.8421	9.8551	9.83191	8.73118	8.48993	9.25342	11.8671	2.40173	1.34828	1.05345	7.93886	10.3406	8.9923	2.09539	0.572032	1.55414	1.1707	0.643974	0.294136	34	10
Proteasome subunit beta type-1	P20618	PSMB1	9.80153	7.98311	3.96302	5.81093	9.71184	9.92232	8.00237	7.33575	10.4898	6.89591	9.44149	9.85073	1.96009	-0.789011	2.7491	6.89702	8.8571	9.64611	2.54319	1.27257	1.57592	0.931814	0.643974	0.126679	51	9
Endoplasmic reticulum resident protein 29	P30040	ERP29	10.9201	12.4632	9.9636	12.6761	11.0782	10.8972	10.2016	10.0039	11.3231	9.92819	9.68113	7.59074	-1.1422	0.744774	-1.88697	11.6916	10.5494	9.80466	1.29198	0.522484	1.54021	0.573489	0.642065	0.69897	44	10
Kinectin	Q86UP2	KTN1	10.7357	10.5217	11.056	10.7101	11.0069	11.4036	11.9789	12.3026	11.9044	10.0534	11.4937	12.0786	0.968322	-0.00779486	0.976117	10.7229	11.6912	11.699	0.221653	0.579165	0.919393	1.37059	0.640165	0.240332	18	17
Armadillo repeat-containing X-linked protein 3	Q9UH62	ARMCX3	9.05493	6.92576	7.02414	4.75116	8.60729	8.62249	8.90842	10.2765	8.56993	7.49993	8.39352	7.84687	1.7905	0.645262	1.14524	6.97495	8.76546	8.12019	1.75796	0.794043	0.492997	0.747147	0.640165	0.847712	14	4
Paired amphipathic helix protein Sin3a	Q96ST3	SIN3A	5.37	4.8946	5.8964	4.43015	4.66015	4.62586	5.96461	5.86549	6.644	5.52687	5.38747	7.37721	0.130518	-0.822618	0.953135	5.1323	5.26282	6.08544	0.629526	0.735661	0.947221	0.0996329	0.640165	0.732828	4	3
Transketolase	P29401	TKT	7.21733	8.1579	6.44536	5.1782	8.66718	7.14211	4.91613	6.28879	8.12603	5.19633	4.29572	4.29501	-0.115892	1.96942	-2.08532	6.83134	6.71545	4.74603	1.26015	1.5711	1.81555	0.00174066	0.640165	1.2993	50	20
Receptor of activated protein C kinase 1	P63244	RACK1	10.1173	9.18336	8.04598	6.07157	10.3246	9.58278	9.4469	9.17537	9.89204	8.75772	4.86413	5.64911	0.900169	2.31143	-1.41126	8.61467	9.51484	7.20341	1.74177	0.491572	2.41538	0.826814	0.638272	0.982967	58	13
RNA polymerase II subunit A C-terminal domain phosphatase SSU72	Q9NP77	SSU72	4.66067	5.56795	3.24184	7.19259	6.60915	6.90207	8.45368	6.68818	7.71067	8.11546	5.3644	5.69364	1.68082	0.092973	1.58784	5.11431	6.79513	6.70215	1.65594	0.869127	1.39282	0.716699	0.638272	0.159267	12	2
DDB1- and CUL4-associated factor 13	Q9NV06	DCAF13	8.75656	6.41004	4.63143	5.8983	7.48107	8.41363	7.41945	7.57243	8.6674	7.63438	7.50748	5.98857	1.37259	-0.0441728	1.41676	6.15417	7.52675	7.57093	1.72537	0.465581	1.1038	0.619789	0.638272	0.16877	3	1
Schlafen family member 11	Q7Z7L1	SLFN11	6.7658	5.14449	5.42754	6.29201	8.2954	6.60219	6.29065	5.488	5.5177	4.38882	4.6099	6.81762	0.586644	1.38262	-0.795972	5.85977	6.44642	5.0638	0.752123	1.18146	1.10342	0.59346	0.638272	0.617983	8	4
Arginase-1	P05089	ARG1	13.5506	13.5521	14.5439	12.6828	13.5621	12.8074	13.5569	12.9775	13.3218	11.4996	13.1926	13.0474	-0.28415	0.147198	-0.431347	13.5513	13.2672	13.12	0.760642	0.391345	0.851242	0.488117	0.638272	0.661544	23	7
Non-specific lipid-transfer protein	P22307	SCP2	8.90851	3.83056	4.56187	5.93779	8.19002	5.34836	7.57803	8.35173	5.7528	3.75457	3.82982	5.64864	2.6342	3.1448	-0.510605	5.24983	7.88403	4.73923	2.243	1.38642	1.10313	0.815309	0.634512	2.01278	6	4
Thioredoxin domain-containing protein 12	O95881	TXNDC12	7.43779	6.91241	4.81593	4.88449	9.48812	9.47174	5.44737	6.77768	7.96676	6.26431	7.1236	9.3869	2.22626	0.579525	1.64674	5.89845	8.12471	7.54518	1.35959	2.01861	1.33033	1.64975	0.632644	0.0268721	17	2
Zinc finger protein 638	Q14966	ZNF638	5.11824	6.69418	3.93021	4.95851	6.96451	8.10266	5.09842	9.44128	9.13748	6.26828	5.40745	5.55189	2.49521	1.6235	0.871714	5.03837	7.53359	5.91009	1.14127	1.83915	1.7387	1.20761	0.632644	0.235824	2	3
Serine/arginine-rich splicing factor 1	J3KTL2	SRSF1	7.61817	10.2794	5.45107	3.66263	7.30788	10.3443	7.56674	4.62332	8.52509	10.3409	5.62702	6.88183	0.902694	-0.266147	1.16884	6.53462	7.43731	7.70346	2.85361	2.33812	2.04442	0.551294	0.630784	0.154902	28	10
ATP-dependent RNA helicase SUPV3L1 mitochondrial	Q8IYB8	SUPV3L1	6.33357	8.50934	6.62748	6.57679	8.33874	9.8036	3.94882	8.89733	9.11543	8.15709	10.501	6.50421	2.0159	-0.01823	2.03413	6.60213	8.61803	8.63626	1.00657	2.60315	1.67972	0.243364	0.630784	0.14752	6	3
Cysteine protease ATG4B	Q9Y4P1	ATG4B	5.57046	6.84235	4.73565	6.11566	7.34403	6.8857	5.44757	5.16136	7.65628	7.03353	5.22464	6.14674	0.323574	-0.423501	0.747075	5.84306	6.16663	6.59014	0.88894	1.06826	1.0602	0.266001	0.628932	0.504456	16	4
UMP-CMP kinase	P30085	CMPK1	11.1775	10.4869	11.0106	11.0677	10.9174	11.3395	11.9655	11.6772	11.1954	11.0029	10.9444	12.1247	0.469224	0.409215	0.060009	11.0392	11.5084	11.0992	0.307074	0.451204	0.549134	0.835647	0.623423	0.175224	36	5
Eukaryotic initiation factor 4A-II	Q14240	EIF4A2	13.3151	12.7093	9.14461	12.9997	13.6321	12.7255	13.3552	12.9655	12.9758	13.0448	12.9536	14.5364	0.305844	0.150073	0.155771	12.8545	13.1604	13.0103	1.94751	0.402982	0.773463	0.450997	0.621602	0.151811	41	7
Heat shock cognate 71 kDa protein	P11142	HSPA8	12.265	12.2091	11.4545	11.539	12.8219	12.1969	12.2642	12.2169	12.0621	12.3418	12.0743	12.5496	0.366472	0.0324712	0.334001	11.8741	12.2405	12.2081	0.429434	0.299265	0.233915	1.17134	0.619789	0.183096	61	10
Cyclin-D1-binding protein 1	O95273	CCNDBP1	5.11322	6.08755	5.66553	5.27682	7.14822	7.16702	5.67044	5.38709	5.96079	6.95641	5.71548	5.09467	0.938157	0.571194	0.366962	5.47117	6.40933	5.83814	0.434704	0.94754	0.774217	0.725842	0.619789	0.651695	4	1
40S ribosomal protein S14 (Fragment)	A0A2R8Y811	RPS14	6.64208	9.99944	6.04909	4.44663	8.91889	9.94247	8.39917	9.06086	8.76597	8.74423	7.51294	7.86152	2.64429	0.687001	1.95729	6.34558	8.98988	8.30287	2.33542	0.641276	0.632806	1.02136	0.617983	1.39794	21	2
Protein SMG8	Q8ND04	SMG8	8.29412	7.37356	7.81327	8.65499	8.35284	8.66768	8.87517	10.1461	10.7181	6.63013	8.85343	9.69518	0.717731	-0.502883	1.22061	8.05369	8.77142	9.27431	0.559224	0.786947	1.7388	1.26281	0.614394	0.0127808	10	6
Eukaryotic translation initiation factor 3 subunit A	Q14152	EIF3A	5.47784	9.92939	11.3445	11.1436	10.808	7.46344	11.9504	12.8515	10.9021	9.04229	12.5892	12.9732	0.842707	-0.366418	1.20913	10.5365	11.3792	11.7456	2.73636	2.3566	1.79756	0.318759	0.614394	0.74958	18	23
Cytochrome c oxidase subunit 6B1	P14854	COX6B1	7.49001	7.36658	5.20745	5.89312	7.61088	6.20978	6.31517	5.42738	5.72727	4.40593	5.81927	5.48299	-0.367378	0.657345	-1.02472	6.62985	6.26248	5.60513	1.12095	0.904664	0.650947	0.0705811	0.614394	0.91364	48	3
Splicing factor proline- and glutamine-rich	P23246	SFPQ	9.96534	9.09677	8.74096	8.16646	9.6371	9.679	11.1324	11.6509	9.43721	6.31354	8.3036	8.23874	1.48682	2.13452	-0.647696	8.91886	10.4057	8.27117	0.753412	1.02318	1.29582	0.761954	0.61261	1.31247	21	12
14 kDa phosphohistidine phosphatase	Q9NRX4	PHPT1	5.42106	5.11861	4.83518	5.35602	5.05063	4.22079	5.66021	8.20638	6.65392	7.05224	6.40868	4.39016	0.118107	-1.17588	1.29399	5.23731	5.35542	6.5313	0.265663	1.71898	1.18739	0.282329	0.61261	0.0814455	21	2
Core histone macro-H2A.1	O75367	MACROH2A1	5.16956	3.71956	5.35244	6.1672	5.84975	4.54745	5.29225	5.28498	6.51083	4.59139	7.02828	5.40512	0.0276091	-0.669364	0.696973	5.261	5.28861	5.95798	1.01867	0.534203	1.09582	0.129011	0.61261	0.701147	13	3
Eukaryotic translation initiation factor 3 subunit L	Q9Y262	EIF3L	10.0135	11.3359	11.0778	9.65358	10.84	11.3326	10.148	9.74478	11.5651	10.8681	11.3251	12.164	-0.0516601	-0.951136	0.899476	10.5456	10.494	11.4451	0.813264	0.707583	0.539624	0.00348833	0.61261	0.69037	20	8
SR-related and CTD-associated factor 4	O95104	SCAF4	4.85657	4.28874	5.50325	4.66728	7.54728	5.3052	7.77413	6.76142	4.93497	6.25295	5.18335	6.04125	2.39242	1.54205	0.850371	4.76193	7.15435	5.6123	0.507745	1.11571	0.642099	1.96257	0.610834	0.616185	9	5
Cyclin-dependent kinase 6	Q00534	CDK6	4.47338	8.11515	5.45331	6.37633	9.46199	8.51444	14.2544	7.60947	5.85469	6.00762	13.9421	12.1028	3.07339	-0.0670109	3.14041	5.91482	8.98821	9.05523	1.54932	2.96113	4.16294	0.856985	0.610834	0.0942041	19	4
Moesin	P26038	MSN	12.6176	12.0842	12.2654	11.187	12.6722	12.4231	13.4866	13.6396	12.8244	11.5648	11.8009	8.92627	0.904547	1.39653	-0.491987	12.1748	13.0794	11.6828	0.609382	0.598283	1.66109	0.806875	0.610834	0.723538	59	21
Annexin A7	P20073	ANXA7	10.2086	10.6965	10.995	10.9299	10.6533	10.4512	11.515	12.8234	11.1633	10.1288	12.6852	11.5649	0.270959	-0.279948	0.550908	10.8132	11.0842	11.3641	0.356423	1.0787	1.05674	0.617983	0.610834	0.0154727	19	7
Vasodilator-stimulated phosphoprotein	P50552	VASP	7.9778	5.84275	5.69376	4.9662	7.98248	9.16108	4.62662	6.02181	5.46769	5.00682	4.49696	5.68087	1.23389	1.76489	-0.531001	5.76826	7.00215	5.23725	1.2963	2.0178	0.525679	0.354578	0.610834	0.798603	29	9
Dolichyl-diphosphooligosaccharide--protein glycosyltransferase subunit STT3B	Q8TCJ2	STT3B	8.62282	7.83295	6.04135	5.53063	8.39236	7.18071	4.9584	8.1468	8.5205	9.24615	8.96217	5.44987	0.726599	-1.07759	1.80418	6.93715	7.66375	8.74134	1.46119	1.56414	1.75545	0.0665127	0.609065	0.233587	4	3
Survival motor neuron protein	A0A1W2PRV5	SMN2	5.28392	5.34139	5.76258	6.11346	6.07594	5.01427	5.03574	6.47689	7.69857	6.90632	6.13875	5.52655	0.00385928	-0.966694	0.970553	5.55198	5.55584	6.52253	0.389141	0.740862	0.941896	0.0245682	0.605548	0.603801	19	3
U1 small nuclear ribonucleoprotein C	P09234	SNRPC	7.65213	7.71074	7.87781	8.12366	8.71651	8.47297	10.2044	8.14277	10.6716	8.00764	9.38396	7.64997	0.800471	-0.101061	0.901532	7.79427	8.59474	8.6958	0.211258	0.911043	1.38185	0.924453	0.603801	0.0222764	19	2
Ceramide transfer protein	A0A2R8Y5S9	CERT1	4.27464	5.03304	5.5687	4.1055	6.79624	6.08902	5.14142	5.29753	5.39664	5.31437	5.14283	5.4307	1.03944	0.337771	0.701665	4.65384	5.69328	5.3555	0.681087	0.765585	0.128511	0.769551	0.603801	0.603801	2	1
Probable ATP-dependent RNA helicase DDX23	Q9BUQ8	DDX23	8.86242	9.52572	7.94081	9.29806	8.65324	9.53356	8.35896	10.852	8.56304	5.68018	8.3909	7.60607	0.0131602	1.09492	-1.08176	9.08024	9.0934	7.99849	0.700296	1.11912	1.32065	0.465974	0.603801	0.747147	9	6
Ubiquitin-conjugating enzyme E2 variant 1	Q13404	UBE2V1	9.78159	10.6513	10.8046	10.6405	11.6	10.2772	10.9	10.7072	11.3008	10.866	11.0979	10.5997	0.157693	-0.17836	0.336053	10.6459	10.8036	10.982	0.464696	0.551269	0.302017	0.329754	0.603801	0.181774	41	2
BIVM-ERCC5 readthrough	R4GMW8	BIVM-ERCC5	6.0417	5.07446	5.7052	4.39995	5.7066	4.97337	5.90373	5.77212	5.59317	5.53377	6.53897	6.1108	0.34953	-0.112628	0.462159	5.38983	5.73936	5.85199	0.724604	0.418495	0.473702	0.294136	0.603801	0.90309	4	4
40S ribosomal protein S8	P62241	RPS8	13.1232	12.7578	13.0183	13.0832	13.1208	11.1133	13.3208	11.0107	13.0139	12.8767	13.9356	13.4095	-0.933731	-1.09465	0.160918	13.0508	12.117	13.2117	0.164372	1.24977	0.474972	0.614394	0.60206	0.886057	34	6
DNA (cytosine-5)-methyltransferase 1	P26358	DNMT1	6.69056	6.41962	7.47265	4.96282	8.57149	6.26348	7.36484	7.23926	8.79773	4.83025	10.5101	7.30615	0.74696	-0.74989	1.49685	6.55509	7.30205	8.05194	1.04883	0.945982	2.40751	0.643974	0.600326	0.195861	12	13
Adenosylhomocysteinase	P23526	AHCY	6.62514	7.90448	7.45787	6.13443	8.30415	7.9553	6.99526	8.27743	5.1462	4.81528	7.83175	5.95656	1.07486	2.56498	-1.49012	7.04151	8.11636	5.55138	0.798698	0.612712	1.35081	0.573489	0.600326	0.879426	17	5
DNA fragmentation factor subunit alpha	O00273	DFFA	5.23615	6.09917	4.62648	4.51657	7.29039	7.0798	6.02178	6.96475	7.52685	5.45322	4.88716	6.77216	2.09096	0.909584	1.18138	4.93131	7.02227	6.11269	0.725707	0.561367	1.20591	1.86646	0.598599	0.679854	9	2
Phosphatidylinositol 5-phosphate 4-kinase type-2 alpha	P48426	PIP4K2A	8.81954	6.21179	6.38795	6.50643	8.54257	7.98584	4.71694	7.47743	7.91558	3.97305	7.2151	5.1802	1.28445	1.53399	-0.24954	6.44719	7.73164	6.19765	1.23137	1.69913	1.81717	0.0925886	0.598599	0.316953	3	1
Heterogeneous nuclear ribonucleoprotein K	P61978	HNRNPK	11.1316	10.3605	10.0291	9.19867	11.0229	11.4162	11.4044	11.8732	11.2343	9.34764	10.0244	6.65091	1.2155	1.72429	-0.508788	10.1948	11.4103	9.68605	0.800812	0.347829	1.93956	0.931814	0.595166	0.793174	48	4
Sodium/potassium-transporting ATPase subunit alpha-1	P05023	ATP1A1	5.36309	7.56331	4.59626	4.79709	8.4031	7.5281	6.20758	8.08199	7.83977	7.01089	8.08295	4.81857	2.72496	0.379714	2.34524	5.08009	7.80505	7.42533	1.36153	0.968375	1.48564	1.08831	0.59346	0.223299	20	15
Adenylate kinase 2 mitochondrial	F8W1A4	AK2	9.9074	8.50843	8.56506	4.58953	8.85181	8.78346	7.18834	8.86093	6.99084	4.24799	8.43829	5.32395	0.280888	2.66024	-2.37935	8.53675	8.81763	6.15739	2.29501	0.822589	1.84419	0.14813	0.59346	0.732828	34	5
Replication stress response regulator SDE2	Q6IQ49	SDE2	5.15441	7.94468	4.31131	4.22027	8.94026	6.97694	4.3721	6.13611	8.85649	7.55643	4.57428	5.68607	1.82366	-0.0647268	1.88839	4.73286	6.55652	6.62125	1.74284	1.89714	1.90846	0.473661	0.59176	0.0996329	8	2
Choline-phosphate cytidylyltransferase A (Fragment)	C9J050	PCYT1A	5.00126	6.37255	4.1038	4.64118	7.62928	7.62366	5.66948	6.82069	7.33771	5.02671	9.08095	5.98053	2.40096	0.563054	1.8379	4.82122	7.22218	6.65912	0.968212	0.925723	1.76023	2.06956	0.590067	0.0204516	29	5
Ras-related protein Rab-21	Q9UL25	RAB21	9.51639	5.56765	6.77109	6.54693	8.95954	8.52896	6.70224	9.84257	7.37626	6.56386	5.47442	5.21814	2.08524	2.72511	-0.639869	6.65901	8.74425	6.01914	1.69323	1.32239	0.999912	0.595166	0.590067	1.25337	31	5
Prolyl 3-hydroxylase OGFOD1	Q8N543	OGFOD1	9.37443	8.69933	4.68592	4.55088	9.87135	7.38853	9.04688	5.11232	8.22371	4.88657	4.81059	4.38599	1.52508	3.36913	-1.84405	6.69263	8.21771	4.84858	2.56645	2.09969	1.77836	0.343902	0.590067	1.25649	17	5
Coatomer subunit beta'	P35606	COPB2	7.74349	9.25555	3.848	4.23497	10.0309	9.83886	5.81857	9.41621	9.67682	7.93416	6.20087	5.95045	3.6383	2.56002	1.07829	5.98923	9.62753	7.06752	2.65155	1.98837	1.73222	1.09313	0.58838	0.665546	36	19
Transformer-2 protein homolog alpha	Q13595	TRA2A	10.6895	10.1453	9.01672	10.0877	10.5818	10.6249	10.6514	11.2099	10.2981	8.84178	9.3449	5.70628	0.521637	1.54481	-1.02317	10.1165	10.6381	9.09334	0.700021	0.296685	1.98825	0.882729	0.585027	0.835647	8	2
Fructose-bisphosphate aldolase A	P04075	ALDOA	10.5327	9.60403	8.42265	5.91598	10.7295	9.957	9.71804	9.19862	10.8068	8.36689	7.80864	5.72003	0.824175	1.74975	-0.925577	9.01334	9.83752	8.08777	1.99813	0.636732	2.09159	0.772113	0.583359	1.00524	76	19
LanC-like protein 2	Q9NS86	LANCL2	4.33601	7.23103	6.84725	8.92926	8.46838	7.96717	9.15967	6.19871	7.85717	7.51617	7.47792	8.96581	1.17864	0.531102	0.647536	7.03914	8.21777	7.68667	1.8963	1.26482	0.695578	0.300162	0.583359	0.00174066	10	3
HBS1-like protein	Q9Y450	HBS1L	10.6116	10.9912	9.92299	8.5606	10.8563	10.9179	10.602	10.1663	9.13029	10.94	10.2818	5.75429	0.461916	1.02315	-0.561231	10.2673	10.7292	9.70605	1.06964	0.341467	2.30619	0.718967	0.581699	0.679854	21	9
Protein transport protein sec16	F1T0I1	SEC16A	7.77175	4.07483	4.21859	4.76344	7.31678	4.87622	5.4584	7.77663	6.64257	4.91214	8.072	7.02205	1.89657	-0.444718	2.34129	4.49102	6.38759	6.83231	1.73527	1.40674	1.31404	0.68403	0.580044	0.139662	7	10
Ubiquitin carboxyl-terminal hydrolase 7	Q93009	USP7	12.5022	12.5617	12.6228	12.5406	12.3023	12.7071	13.1913	13.3233	13.0058	11.5171	12.257	10.6204	0.398047	1.06212	-0.664074	12.5511	12.9492	11.8871	0.0504149	0.467988	1.0205	0.627088	0.580044	0.627088	20	16
Fructose-bisphosphate aldolase C	P09972	ALDOC	8.80597	8.73016	5.49457	5.17837	7.96999	7.58954	5.3189	7.5421	7.48905	7.69237	4.89383	5.79195	0.453454	0.925325	-0.471871	7.11237	7.56582	6.6405	1.98568	1.20613	1.35113	0.0218195	0.580044	0.692504	27	4
Eukaryotic translation initiation factor 6	P56537	EIF6	4.40991	6.26258	7.94257	5.34067	7.39051	4.798	5.05411	7.50835	8.94366	5.43082	14.1852	5.03899	0.420684	-0.964929	1.38561	5.80163	6.22231	7.18724	1.50611	1.46141	4.23778	0.0472076	0.578396	0.361511	47	7
Tubulin-specific chaperone A	E5RIW3	TBCA	10.8025	10.9258	10.7195	11.4961	11.9986	11.885	12.0754	11.4449	11.1217	12.1932	11.5178	11.0772	1.07767	0.622046	0.455626	10.8641	11.9418	11.3198	0.350493	0.281791	0.516616	1.14569	0.576754	0.632644	57	6
40S ribosomal protein S11	P62280	RPS11	7.85012	7.33539	4.42743	5.41483	8.38228	6.93793	4.92834	7.0138	7.75041	8.74853	5.33002	5.28607	0.600754	0.435651	0.165103	6.37511	6.97587	6.54021	1.60806	1.4225	1.74652	0.576754	0.576754	0.015923	18	2
DNA replication licensing factor MCM3	P25205	MCM3	12.0429	10.1941	10.5434	9.60365	10.5034	9.6295	11.4357	11.1908	10.2926	11.787	8.33445	5.32589	0.47834	1.53362	-1.05528	10.3688	10.8471	9.3135	1.03962	0.809605	2.79064	0.0443122	0.576754	0.411168	24	13
Valine--tRNA ligase	P26640	VARS1	10.7902	11.1997	10.1169	10.5102	12.2694	10.2699	10.4671	10.0327	9.65249	9.4153	10.846	9.79536	-0.281658	0.644598	-0.926256	10.6502	10.3685	9.72392	0.45662	1.02196	0.632234	0.0680339	0.575118	0.540608	18	16
Alanine--tRNA ligase cytoplasmic	P49588	AARS1	6.90473	11.0278	5.92278	7.34456	6.88557	12.3846	10.0404	7.215	10.9831	9.08452	9.25248	9.16098	1.50307	-0.579015	2.08208	7.12464	8.62771	9.20673	2.23247	2.5901	0.911163	0.567031	0.573489	0.107349	24	14
Interleukin enhancer-binding factor 2	B4DY09	ILF2	14.8245	8.80925	14.1996	8.64713	8.2521	10.7677	7.99056	8.40284	9.44723	9.09669	11.0863	9.1517	-3.17695	-0.971995	-2.20496	11.5044	8.32747	9.29946	3.3497	1.28758	0.939888	0.542118	0.571865	0.343902	31	8
Y-box-binding protein 1	P67809	YBX1	7.31497	6.4591	5.51113	4.38175	5.43152	6.10236	6.6172	6.32038	4.9428	5.0159	4.60016	5.3213	0.226256	1.23202	-1.00577	5.98512	6.21137	4.97935	1.26094	0.503868	0.296107	0.08302	0.571865	1.43652	47	6
3-hydroxyacyl-CoA dehydrogenase type-2	Q99714	HSD17B10	5.2202	5.13414	3.63293	5.50327	5.83464	6.64272	4.97368	4.13788	5.9765	4.40476	6.06901	6.55065	0.226988	-0.618598	0.845586	5.17717	5.40416	6.02276	0.841379	1.08134	0.931623	0.315155	0.570248	0.129011	59	8
E3 ubiquitin-protein ligase UBR4	Q5T4S7	UBR4	6.93275	7.73573	2.97063	4.58779	8.05365	8.92822	10.703	9.40269	8.33168	5.49336	10.3079	9.29836	3.40519	0.350438	3.05475	5.76027	9.16546	8.81502	2.18084	1.10563	2.0731	0.9914	0.568636	0.441291	3	9
Farnesyl pyrophosphate synthase	P14324	FDPS	4.19216	4.28577	5.7941	5.49401	7.35226	9.64514	4.97278	5.61521	8.00607	7.45212	5.35003	5.09535	1.59385	0.0826621	1.51118	4.88989	6.48374	6.40107	0.821316	2.09006	1.46832	0.581699	0.568636	0.252588	10	4
Methionine aminopeptidase 1	P53582	METAP1	5.66043	6.93227	4.72012	5.44645	6.49366	7.56575	6.98539	4.32301	6.20774	5.77621	7.57546	9.31906	1.18608	-0.152076	1.33816	5.55344	6.73952	6.8916	0.920889	1.41549	1.596	0.379864	0.568636	0.229148	19	4
Ubiquitin carboxyl-terminal hydrolase 15	Q9Y4E8	USP15	6.99413	8.58259	4.19269	6.20846	8.37025	8.78369	6.48156	7.39592	9.55334	8.80239	9.51195	5.40339	1.28179	-1.27408	2.55588	6.60129	7.88309	9.15717	1.82482	1.03074	1.97325	1.22257	0.563837	0.199283	8	6
Succinate--CoA ligase [GDP-forming] subunit beta mitochondrial	E9PDQ8	SUCLG2	7.00079	8.01909	6.46441	5.52906	5.46105	4.30783	7.2878	6.54699	5.04906	5.01269	7.73403	4.34769	-0.728581	0.973143	-1.70172	6.7326	6.00402	5.03087	1.04014	1.30029	1.50049	0.300162	0.563837	0.209715	7	2
RNA polymerase II-associated protein 3	Q9H6T3	RPAP3	10.0066	9.58408	7.99735	9.00904	10.0441	9.7025	10.5425	10.1821	10.9091	8.67232	10.0602	10.3422	0.816571	-0.0880375	0.904609	9.29656	10.1131	10.2012	0.869994	0.347549	0.950401	0.705534	0.562249	0.10513	20	9
Small ubiquitin-related modifier 2	P61956	SUMO2	11.7289	11.5983	9.01514	9.87349	11.366	10.8595	10.6335	9.81292	11.566	10.8568	8.8212	5.25791	0.0106268	0.90753	-0.896904	10.7359	10.7465	9.83901	1.32942	0.647126	2.82867	0.075204	0.562249	0.59176	23	2
NudC domain-containing protein 3	Q8IVD9	NUDCD3	8.73938	7.34092	6.04404	6.13373	7.93399	7.90917	5.10504	4.81594	8.11458	6.04284	5.45466	6.64819	-0.230215	0.161591	-0.391806	6.73732	6.50711	6.34552	1.2635	1.71368	1.14216	0.643974	0.560667	0.0550241	17	4
Cytochrome b-c1 complex subunit 7	P14927	UQCRB	6.84912	6.67384	5.27749	4.92508	6.54469	4.82075	6.16282	4.61771	5.88739	5.42211	5.41901	5.05705	-0.483882	0.0712249	-0.555107	5.97567	5.49178	5.42056	0.971891	0.960067	0.340297	0.274088	0.560667	0.0883098	22	2
Torsin-1A-interacting protein 1	J3KN66	TOR1AIP1	10.074	9.07457	7.86319	8.09872	10.0352	9.59134	8.3482	7.62943	10.0686	5.93873	8.64418	5.00061	0.383123	1.67831	-1.29519	8.58664	8.96977	7.29146	1.01092	1.10837	2.34956	0.196543	0.560667	0.645892	16	1
GTP-binding protein 1	O00178	GTPBP1	10.4317	9.24959	7.03562	9.58545	7.83952	8.2784	7.9394	9.10276	9.40254	7.91121	8.02558	7.29019	-1.30862	0.140506	-1.44912	9.41752	8.1089	7.9684	1.44807	0.57346	0.890772	0.44855	0.559091	0.0649968	4	2
Microtubule-associated protein	E7EVA0	MAP4	5.19499	6.19365	5.83978	5.10461	8.41359	6.27144	5.64147	4.33884	6.45024	6.69349	5.20935	6.32964	0.439066	-0.433486	0.872552	5.51739	5.95645	6.38994	0.522253	1.70063	0.65851	0.250264	0.559091	0.00174066	2	4
Glycerol-3-phosphate phosphatase	A6NDG6	PGP	7.80568	6.22151	5.97415	5.16108	7.32166	8.34793	6.50489	4.29371	5.2507	4.60038	5.58138	5.90671	0.815444	1.49724	-0.681793	6.09783	6.91328	5.41604	1.10698	1.72268	0.558069	0.181115	0.559091	0.47237	5	1
NGFI-A-binding protein 2	Q15742	NAB2	4.64427	4.01832	6.19278	4.7765	5.01602	7.19239	6.47142	7.45516	5.5522	4.88246	5.74735	5.12055	2.12152	1.49553	0.625987	4.71038	6.8319	5.33637	0.918157	1.09395	0.394816	0.917215	0.55752	0.744727	6	2
Serine palmitoyltransferase 1	O15269	SPTLC1	7.61021	7.29149	3.86568	5.61846	6.68243	8.2447	6.00966	8.05642	9.07395	7.45278	8.86034	5.3407	0.914451	-0.787132	1.70158	6.45498	7.36943	8.15656	1.72476	1.08017	1.71855	0.640165	0.55752	0.116339	22	6
Aldehyde dehydrogenase mitochondrial	P05091	ALDH2	11.5423	5.62082	5.4292	4.53401	7.53706	7.14109	5.00088	8.76178	12.5232	8.9989	4.64174	5.49043	1.81407	0.0944071	1.71966	5.52501	7.33907	7.24467	3.20894	1.56633	3.6057	0.0644927	0.555955	0.169411	19	5
Myeloid cell nuclear differentiation antigen	P41218	MNDA	7.33949	9.75577	5.17373	8.10098	9.40689	10.1659	8.815	8.74557	9.8986	9.95302	9.50514	7.20858	1.39071	-0.590927	1.98163	7.72024	9.11094	9.70187	1.902	0.658972	1.30387	0.966576	0.554396	0.0990869	16	4
Phakinin	Q13515	BFSP2	7.25899	8.18953	8.81897	8.58782	8.0013	8.96976	9.61581	7.74396	8.46646	7.58511	9.26632	9.81118	0.0968566	-0.380863	0.477719	8.38867	8.48553	8.86639	0.687596	0.86769	0.970547	0.367543	0.554396	0.0958256	2	1
Heat shock 70 kDa protein 13	P48723	HSPA13	5.38088	5.06542	5.56043	5.40477	4.66287	5.15541	8.77419	5.91021	6.53714	4.55398	6.47421	5.79206	0.139987	-0.600322	0.74031	5.39283	5.53281	6.13314	0.207514	1.83868	0.920938	0.365523	0.554396	0.118615	8	3
Probable ribosome biogenesis protein RLP24	Q9UHA3	RSL24D1	11.8199	10.344	12.2713	12.5742	10.9772	12.0053	12.6407	11.8581	10.8757	11.8502	13.177	14.317	-0.113905	-0.581917	0.468012	12.0456	11.9317	12.5136	0.988742	0.685453	1.50644	0.0695604	0.554396	0.462181	7	1
DNA topoisomerase 2-alpha	P11388	TOP2A	10.0157	11.4014	10.5769	10.5035	12.0211	12.4563	12.013	12.0903	11.7424	10.1299	12.95	11.8933	1.51552	0.237828	1.27769	10.5402	12.0557	11.8179	0.574788	0.210305	1.16403	2.34775	0.552842	0.266001	12	9
HLA class I histocompatibility antigen B alpha chain	D5H3J5	HLA-B	5.98142	11.3525	5.0866	4.83353	6.70349	12.0432	5.69384	5.73014	5.01366	10.8076	4.43455	5.33167	0.682805	1.04415	-0.361345	5.53401	6.21681	5.17266	3.06579	3.03658	2.96385	2.90309	0.551294	1.61979	42	2
VIP36-like protein	Q9H0V9	LMAN2L	8.14384	9.65587	5.19784	5.91595	8.56636	9.97613	7.03276	4.83698	8.49013	4.65078	4.89498	4.61025	0.769666	3.02668	-2.25702	7.02989	7.79956	4.77288	2.04747	2.2012	1.88992	0.241088	0.551294	0.677781	9	2
FACT complex subunit SPT16	Q9Y5B9	SUPT16H	8.05213	7.69349	5.16515	8.34203	6.78057	5.92465	6.27958	6.94275	6.91349	7.55857	5.44016	7.75276	-1.34273	-0.705953	-0.63678	7.87281	6.53008	7.23603	1.4564	0.466566	1.04741	0.530178	0.549751	0.329754	5	4
CLIP-associating protein 2	E7ERI8	CLASP2	7.67906	6.61098	5.98575	5.36521	7.10077	8.23506	6.37292	6.09455	4.43197	4.64256	5.22207	6.49006	0.438477	1.80453	-1.36605	6.29837	6.73684	4.93232	0.986994	0.955496	0.924719	0.49485	0.548214	0.856985	4	3
Testis-specific Y-encoded-like protein 1	Q9H0U9	TSPYL1	8.58199	5.41261	6.61553	8.3447	10.0857	8.64155	8.20667	8.1573	9.2053	8.14614	9.34425	7.16511	0.943995	-0.251611	1.19561	7.48011	8.42411	8.67572	1.50007	0.90192	1.01858	0.939302	0.546682	0.238824	17	4
Casein kinase II subunit alpha	A0A2R8YD58	CSNK2A1	9.77926	9.07882	4.78972	6.75475	9.95487	9.57446	7.21558	6.15262	7.40752	4.19222	5.65647	6.53665	0.478235	2.29846	-1.82023	7.91679	8.39502	6.09656	2.27656	1.83731	1.37167	0.393619	0.546682	0.812479	30	7
3-hydroxyisobutyryl-CoA hydrolase mitochondrial	Q6NVY1	HIBCH	5.95791	5.13834	6.11724	6.26948	6.55219	6.17257	5.67477	6.44508	6.85761	6.52792	5.87202	6.22543	0.271245	-0.0678458	0.339091	6.03758	6.30882	6.37667	0.504569	0.391674	0.420944	0.446117	0.542118	0.510042	11	3
Interleukin-17 receptor A	Q96F46	IL17RA	6.79246	6.9863	6.48283	7.57879	7.73302	6.34239	7.46279	7.66156	6.21958	7.09877	8.72226	14.2602	0.672796	-0.348339	1.02113	6.88938	7.56218	7.91052	0.461644	0.648521	3.60876	0.35164	0.542118	0.423659	6	3
E3 ubiquitin-protein ligase TRIM22	Q8IYM9	TRIM22	11.3022	10.8004	10.856	11.1485	11.4489	10.926	10.5619	11.4667	10.2759	10.7246	11.0407	7.32634	0.185195	0.6872	-0.502005	11.0022	11.1874	10.5002	0.238834	0.438212	1.70613	0.215383	0.542118	0.517126	2	1
15-oxoprostaglandin 13-reductase	F2Z3J9	PTGR1	11.4202	10.4824	10.5568	10.5981	10.6082	8.96645	10.7883	11.4958	8.68166	10.8154	11.0898	5.19417	0.120814	0.949715	-0.828901	10.5774	10.6982	9.74852	0.439822	1.06976	2.72254	0.210419	0.542118	0.342944	14	3
Golgi apparatus protein 1	Q92896	GLG1	8.22115	9.4301	7.18577	4.84725	10.1104	9.62381	8.67811	8.40271	9.75032	8.79266	10.0618	5.04055	1.4475	-0.120533	1.56803	7.70346	9.15096	9.27149	1.94562	0.799236	2.31117	1.0846	0.539102	0.320572	13	10
Protein S100-A11	P31949	S100A11	9.70651	9.12802	5.39438	6.01082	9.55288	9.46473	5.54444	8.75796	10.2719	7.67842	4.31177	5.6841	1.54192	2.43008	-0.888154	7.56942	9.11134	6.68126	2.17226	1.89081	2.58993	0.478862	0.539102	0.728158	43	4
Clathrin interactor 1	Q14677	CLINT1	10.0377	10.577	9.59367	8.6703	10.7772	9.40863	10.1339	10.6391	11.0086	9.9043	10.7568	9.32362	0.570814	0.0559363	0.514877	9.81568	10.3865	10.3306	0.806871	0.619206	0.776736	0.319664	0.536107	0.00612309	17	9
Pre-mRNA-processing-splicing factor 8	Q6P2Q9	PRPF8	8.6686	7.89984	4.90452	4.76182	6.78856	10.2688	4.79118	10.4646	6.08036	6.3278	4.89166	5.28805	2.12649	2.84446	-0.717974	6.40218	8.52867	5.68421	2.01787	2.76655	0.670986	0.372634	0.534617	0.823909	11	18
Poly(A)-specific ribonuclease PARN	A0A494C0Q2	PARN	7.65213	6.96035	6.04245	3.95111	6.32797	7.29902	7.17073	7.55159	10.6295	6.39381	5.6236	7.64997	0.733477	0.212983	0.520494	6.5014	7.23488	7.02189	1.60828	0.530387	2.20144	0.368556	0.534617	0.133122	2	1
rRNA 2'-O-methyltransferase fibrillarin (Fragment)	M0QXL5	FBL	4.24511	4.87118	7.49753	4.88189	3.96847	5.75985	8.83996	9.30672	5.55259	4.3206	7.77057	6.03625	2.42337	1.50548	0.917887	4.87653	7.2999	5.79442	1.4467	2.54497	1.42959	0.677781	0.531653	0.429457	18	3
Astrocytic phosphoprotein PEA-15	Q15121	PEA15	5.73622	6.18011	6.36486	4.93768	4.37274	5.85863	6.14846	4.94344	6.02806	2.75352	4.51644	5.28654	-0.557127	0.499546	-1.05667	5.95816	5.40104	4.90149	0.635379	0.819571	1.40459	0.66354	0.531653	0.250264	35	4
Neutral alpha-glucosidase AB	Q14697	GANAB	8.80719	9.46046	4.95838	8.13919	10.4829	10.4362	10.6941	9.00456	10.8282	9.50142	12.4589	7.7488	1.98636	0.294733	1.69162	8.47319	10.4595	10.1648	1.99621	0.774755	1.99805	0.856985	0.530178	0.00921731	38	29
Zinc finger RNA-binding protein	Q96KR1	ZFR	4.23207	9.40497	10.7266	7.06899	9.08076	10.95	8.64904	9.37573	10.4795	9.58706	9.63662	9.96139	0.991267	-0.570759	1.56203	8.23698	9.22825	9.79901	2.85144	1.00283	0.410616	0.480172	0.530178	0.253366	13	8
Dynamin-like 120 kDa protein mitochondrial	O60313	OPA1	7.87633	8.45681	10.3079	9.24451	9.42834	9.94411	9.93229	9.91015	8.61445	8.09671	11.1999	9.418	1.07056	0.904992	0.16557	8.85066	9.92122	9.01623	1.05274	0.250651	1.35859	0.790485	0.528708	0.284833	14	10
Tyrosine-protein kinase	A0A5F9ZI39	JAK1	9.75904	9.2538	10.4755	10.1948	10.0309	9.21568	8.66842	9.13263	9.77189	8.66203	9.9737	4.36158	-0.802744	-0.0428033	-0.759941	9.9769	9.17415	9.21696	0.53349	0.566418	2.61811	0.583359	0.525784	0.326979	2	2
Spectrin beta chain non-erythrocytic 1	Q01082	SPTBN1	9.15694	7.36623	8.38306	7.9884	9.46899	8.8241	7.19495	9.86383	9.39227	7.5462	7.24241	6.04206	0.960816	1.75224	-0.791423	8.18573	9.14654	7.39431	0.749877	1.17619	1.38592	0.360514	0.525784	0.603801	9	14
Centrosome-associated protein 350	Q5VT06	CEP350	10.3061	9.85516	8.37221	9.08196	8.47403	7.21315	10.2695	9.62395	10.4667	9.25297	10.1335	10.5532	-0.419571	-1.25112	0.831544	9.46856	9.04899	10.3001	0.853534	1.34492	0.593987	0.179799	0.525784	0.995679	1	2
Acyl-CoA-binding protein	B8ZWD1	DBI	4.99714	4.16785	5.28562	6.14914	6.26375	5.40813	6.81903	8.39938	5.27687	4.82624	8.11244	5.82168	1.40001	0.992115	0.407892	5.14138	6.54139	5.54927	0.817447	1.25953	1.45996	2.16494	0.524329	0.360514	47	4
Nuclear protein localization protein 4 homolog	Q8TAT6	NPLOC4	6.79403	12.6728	11.8773	6.03793	6.4367	6.2723	7.63081	7.33664	6.849	7.20877	11.6261	5.21294	-2.44901	-0.142217	-2.30679	9.33567	6.88667	7.02888	3.41229	0.666317	2.74245	0.581699	0.524329	0.246417	18	7
Transcription factor AP-1	P05412	JUN	9.8029	9.75527	5.29959	7.10727	7.52544	8.89987	8.94726	6.38281	9.73168	7.51294	5.711	6.0743	-0.218614	1.41904	-1.63765	8.43127	8.21266	6.79362	2.19244	1.22918	1.82377	0.0132283	0.524329	0.228413	5	1
F-box only protein 30	Q8TB52	FBXO30	6.83428	8.19254	4.48179	6.53353	7.26021	8.50311	5.5884	7.85162	7.1812	4.53098	4.79458	4.73283	0.872013	2.79221	-1.9202	6.68391	7.55592	4.76371	1.533	1.24939	1.2526	1.30016	0.522879	0.917215	11	5
COP9 signalosome complex subunit 8	E9PGT6	COPS8	7.88423	7.2791	4.93455	4.80538	7.99808	7.56712	5.53563	6.02282	8.29407	4.69175	4.49551	4.24302	0.688145	2.20134	-1.5132	6.10683	6.79497	4.59363	1.58585	1.18674	1.91747	0.974694	0.522879	0.866461	9	1
Elongin-B	B8ZZU8	ELOB	7.25011	7.86034	5.59803	4.84266	6.64458	7.13278	4.28996	8.43871	8.31234	6.62495	7.85219	6.63019	0.464609	-0.352509	0.817118	6.42407	6.88868	7.24119	1.40513	1.73207	0.860622	0.0726296	0.522879	0.234331	41	3
Keratinocyte proline-rich protein	Q5T749	KPRP	10.5497	9.04786	5.59523	3.64905	10.5579	10.3698	9.90743	6.7707	9.02289	9.46921	9.42257	7.56293	2.81708	0.915892	1.90119	7.32155	10.1386	9.22273	3.15273	1.77502	0.893719	0.978811	0.518557	0.446117	3	3
Myosin regulatory light chain 12A	J3QRS3	MYL12A	10.5673	10.5746	9.99534	9.1578	10.7057	10.4534	11.2892	13.7599	12.7966	9.71246	10.426	10.7142	0.71612	0.427339	0.288781	10.2813	10.9974	10.5701	0.668215	1.51295	1.32487	0.573489	0.517126	0.232102	60	8
Coactosin-like protein	Q14019	COTL1	5.71838	6.67243	4.97492	4.94539	5.393	3.91798	6.46865	4.98197	5.28374	4.05127	4.48918	5.31741	-0.159167	0.301025	-0.460192	5.34665	5.18749	4.88646	0.812684	1.05474	0.621306	0.161151	0.517126	0.299296	25	2
Protein BUD31 homolog	P41223	BUD31	7.27929	6.0862	6.2884	5.59338	6.79792	6.43451	4.89837	6.9922	4.77743	5.44989	5.77947	6.12102	0.428915	1.00154	-0.572622	6.1873	6.61622	5.61468	0.707954	0.950133	0.572798	0.0168249	0.517126	0.519993	27	3
U5 small nuclear ribonucleoprotein 200 kDa helicase	O75643	SNRNP200	12.2123	12.8314	12.2759	11.8474	12.4609	12.2838	13.49	12.1354	12.6779	12.5152	12.8389	12.1058	0.128275	-0.224172	0.352447	12.2441	12.3724	12.5965	0.406294	0.612918	0.314842	0.332547	0.5157	0.0985417	26	40
Cytochrome c oxidase assembly factor 6 homolog	Q5JTJ3	COA6	8.36794	9.67315	5.61943	6.09391	8.89969	7.87086	6.68566	7.00056	9.13029	6.57163	4.98655	5.1244	0.204784	1.58769	-1.38291	7.23093	7.43571	5.84802	1.91263	0.992823	1.92333	0.091515	0.5157	1.02687	32	3
UV excision repair protein RAD23 homolog B	P54727	RAD23B	12.2345	10.5716	12.1366	12.2828	9.90234	10.3882	10.6298	11.0557	10.0334	12.394	9.69291	10.0246	-1.67654	0.480018	-2.15656	12.1856	10.509	10.029	0.82545	0.481381	1.2486	1.22475	0.514279	0.0195421	17	4
Lipoma-preferred partner	Q93052	LPP	5.10287	4.67872	8.8364	8.75829	7.9909	6.774	7.30697	7.56659	9.7698	7.67285	6.56996	10.6349	0.506201	-1.28455	1.79075	6.93058	7.43678	8.72133	2.26231	0.508946	1.86857	0.187087	0.514279	0.667562	1	1
Eukaryotic translation initiation factor 3 subunit B	P55884	EIF3B	10.7144	10.6931	9.85516	9.02492	10.7319	11.9064	10.5188	10.3526	10.6792	9.46459	10.3347	6.12762	0.35123	0.725728	-0.374498	10.2742	10.6254	9.89965	0.804552	0.703305	2.07973	1.12668	0.512862	0.739929	30	19
UBX domain-containing protein 4	Q92575	UBXN4	4.3579	9.77915	4.18897	5.39752	9.12781	9.49821	6.34439	5.33378	9.83151	8.72989	5.87411	6.06923	2.85839	0.336538	2.52185	4.87771	7.7361	7.39956	2.62057	2.05325	1.96431	0.590067	0.512862	0.0428718	23	5
Charged multivesicular body protein 6	Q96FZ7	CHMP6	6.11919	9.65932	5.77881	4.94326	9.4348	8.20208	4.67625	8.4839	8.80616	9.2133	6.86406	5.00675	2.39399	0.507873	1.88611	5.949	8.34299	7.83511	2.08224	2.0832	1.93728	0.31158	0.512862	0.0629839	6	1
FH1/FH2 domain-containing protein 1	Q9Y613	FHOD1	6.50134	8.56369	9.16902	5.08071	7.44973	8.28137	7.27053	5.16244	8.76245	8.58631	8.52998	6.8047	-0.17239	-1.19802	1.02563	7.53252	7.36013	8.55815	1.88414	1.32756	0.916139	0.179142	0.512862	1.53165	8	5
6-phosphogluconate dehydrogenase decarboxylating	P52209	PGD	7.64875	14.7377	15.8427	10.3585	7.98812	8.64447	11.2262	15.7735	8.30615	15.2524	15.7614	16.8962	-2.61279	-5.57159	2.95881	12.5481	9.93532	15.5069	3.8211	3.53192	3.89303	0.175874	0.512862	0.91364	60	21
Adaptin ear-binding coat-associated protein 2	F6SKB8	NECAP2	4.53324	5.38964	5.59748	5.09709	4.90386	5.18039	4.17078	5.62523	6.95896	4.3482	6.19469	6.83907	-0.201242	-1.47476	1.27352	5.24336	5.04212	6.51688	0.462162	0.610111	1.20567	0.151195	0.512862	0.703335	15	2
Cytoplasmic dynein 1 heavy chain 1	Q14204	DYNC1H1	9.36538	7.73884	6.55434	13.6549	8.49969	9.41926	8.00051	12.4309	8.95638	5.81969	7.53784	8.20965	0.407367	1.08573	-0.678365	8.55211	8.95948	7.87374	3.106	1.98454	1.33927	0.122053	0.512862	0.725842	5	17
LEM domain-containing protein 2	Q8NC56	LEMD2	8.12029	12.4882	14.6391	8.53873	14.0862	9.23	13.8922	14.6219	15.1914	12.5574	15.1834	9.07329	3.4757	0.11877	3.35693	10.5135	13.9892	13.8704	3.15155	2.50415	2.89738	0.338187	0.511449	0.00744648	12	4
Transcriptional activator protein Pur-alpha	Q00577	PURA	3.98761	5.49515	4.11851	7.43671	4.99862	5.15127	7.53831	6.2946	7.69363	6.05764	5.80024	6.38384	0.916106	-0.497808	1.41391	4.80683	5.72293	6.22074	1.60368	1.17986	0.841138	0.289037	0.511449	0.198596	25	3
26S proteasome regulatory subunit 10B	P62333	PSMC6	4.32661	4.80064	4.7039	5.52043	5.25794	5.33421	6.25908	6.95849	5.8254	4.20827	5.02476	6.50051	1.04438	0.371565	0.672811	4.75227	5.79665	5.42508	0.498869	0.810497	0.992086	1.74473	0.510042	0.573489	22	5
Spartin	Q8N0X7	SPART	10.1034	9.84235	7.71218	6.73322	10.0937	10.2152	9.43729	9.62029	10.0843	9.10174	8.01581	5.19217	1.07972	1.29821	-0.218494	8.77727	9.85699	8.55877	1.64081	0.372173	2.11372	0.8041	0.508638	0.790485	22	10
Chloride intracellular channel protein 1	O00299	CLIC1	5.85122	4.31283	4.5791	5.92305	5.64108	7.02802	5.80178	6.30836	5.77305	4.13919	5.21362	7.2923	0.839911	0.561738	0.278173	5.21516	6.05507	5.49333	0.839647	0.624023	1.31365	0.69037	0.508638	0.276544	67	11
Protein SGT1 homolog	Q9Y2Z0	SUGT1	8.70795	8.3881	7.66676	5.39105	9.10352	8.89178	8.84043	9.96451	9.38709	7.15937	9.59945	8.64382	0.970224	-0.0178013	0.988025	8.02743	8.99765	9.01546	1.49637	0.522199	1.1042	0.721246	0.50724	0.330683	45	12
T-complex protein 1 subunit alpha	P17987	TCP1	11.0889	10.4681	8.7322	9.37112	10.5354	11.0156	9.99081	10.0764	10.8127	9.75027	9.20909	8.01032	0.386275	0.826214	-0.439939	9.91962	10.3059	9.47968	1.06126	0.472332	1.16585	0.540608	0.50724	0.838632	40	18
Proteasome subunit beta type-2	P49721	PSMB2	7.43912	6.81134	5.59641	4.98609	7.82012	6.33298	5.95961	5.04685	7.04876	5.04746	5.27956	5.31476	-0.0575857	0.849128	-0.906714	6.20388	6.14629	5.29716	1.11756	1.15436	0.925047	0.14813	0.50724	0.815309	7	1
Gasdermin-A	Q96QA5	GSDMA	8.0182	7.98134	3.74633	4.18404	8.3612	8.41443	5.76549	5.10118	8.24873	7.7019	4.8965	4.51939	0.980654	0.764148	0.216506	6.08269	7.06334	6.2992	2.33626	1.72733	1.90581	1.02273	0.505845	1.40012	2	1
Exportin-2	P55060	CSE1L	8.22795	9.66276	8.12102	5.9636	10.3605	10.4731	10.0864	8.53395	9.75642	8.91779	9.87782	6.23329	2.04898	0.886353	1.16262	8.17448	10.2235	9.33711	1.52514	0.901113	1.6966	1.80688	0.50307	1.04672	8	6
Zinc finger CCCH domain-containing protein 11A	E9PQ61	ZC3H11A	6.61746	8.6189	5.19419	5.21385	8.94424	8.82206	5.39209	6.59253	8.87258	7.9596	4.913	9.16912	1.79164	-0.708793	2.50043	5.91566	7.7073	8.41609	1.61568	1.74021	1.94635	0.853872	0.50307	0.134304	8	4
Leucine-rich repeat-containing protein 41	A0A087WTU1	LRRC41	6.71768	8.66693	4.96312	5.50039	7.63619	8.41198	5.71795	5.47502	7.60503	8.31334	6.04917	5.53436	0.568041	-0.150033	0.718073	6.10903	6.67707	6.8271	1.64301	1.44033	1.30142	0.504456	0.50307	0.268411	2	1
RNA-binding protein 14	Q96PK6	RBM14	11.3476	13.4161	13.6346	13.8913	11.3743	13.6595	14.6778	12.8125	11.6996	12.9603	14.795	14.4457	-0.289337	-0.466935	0.177598	13.5254	13.236	13.703	1.16617	1.39756	1.42614	0.0447935	0.50307	0.277366	24	11
RNA-binding motif protein X chromosome	P38159	RBMX	14.0829	13.7132	13.0122	12.1068	12.3185	12.4647	12.2102	12.3628	13.86	13.9527	13.3159	13.9896	-1.02203	-1.56568	0.543655	13.3627	12.3407	13.9063	0.869865	0.105475	0.313879	0.886057	0.500313	2.95861	16	5
Keratin type II cytoskeletal 80	Q6KB66	KRT80	12.4756	12.1995	11.4126	11.068	12.552	12.1731	12.2684	12.2782	12.267	12.1328	12.0648	12.2131	0.467191	0.10033	0.366861	11.8061	12.2733	12.1729	0.65865	0.163101	0.0889194	0.752027	0.500313	1.0804	19	8
RNA-binding protein 34	P42696	RBM34	6.24914	6.76752	4.92104	7.35376	7.16942	6.11249	4.9863	5.53957	5.23969	4.77368	5.77414	6.66971	-0.682301	0.319116	-1.00142	6.50833	5.82603	5.50692	1.03779	0.932838	0.81372	0.246417	0.500313	0.162412	4	1
60S ribosomal protein L17 (Fragment)	A0A087WXM6	RPL17	10.3386	7.87006	8.80745	7.46769	9.83213	9.7613	8.75128	8.65116	10.894	7.53271	8.05561	5.35682	0.917535	1.46213	-0.544597	8.33875	9.25629	7.79416	1.27528	0.634465	2.27863	0.471083	0.496209	0.573489	24	3
26S proteasome non-ATPase regulatory subunit 9 (Fragment)	F5H5V4	PSMD9	9.00599	8.88411	8.33342	6.60256	7.34243	7.79168	16.3294	7.90485	11.0814	7.68538	8.79912	10.0073	-0.760502	-1.55495	0.794447	8.60877	7.84826	9.40321	1.10861	4.33169	1.47157	0.289037	0.496209	0.0614803	13	2
DnaJ homolog subfamily C member 7	A0A6I8PIK4	DNAJC7	9.85356	11.2261	9.99081	8.78836	11.0219	11.4491	10.6977	10.6273	10.9576	10.6931	10.3809	9.48263	0.937586	0.3228	0.614786	9.92219	10.8598	10.537	0.997993	0.375098	0.642108	1.18977	0.49485	1.01368	30	13
5'-3' exonuclease PLD3	Q8IV08	PLD3	8.76082	10.5393	6.06574	8.23391	10.5646	10.2937	11.7875	11.0399	10.9619	8.27543	10.6147	10.5372	2.30492	0.226323	2.0786	8.49736	10.8023	10.576	1.84237	0.654609	1.22855	0.869666	0.49485	0.686133	7	2
Arginine--tRNA ligase cytoplasmic	P54136	RARS1	10.1783	10.1582	9.39466	6.42573	10.9153	9.18898	9.1809	11.701	10.2322	9.22023	11.5786	12.4146	0.27569	-0.853239	1.12893	9.77644	10.0521	10.9054	1.78011	1.26712	1.41612	0.344862	0.49485	0.376751	20	10
Sorting nexin-6	Q9UNH7	SNX6	7.28697	7.27118	9.01276	6.21556	8.32337	8.33266	8.63695	9.30986	7.48309	5.08602	9.31879	5.09436	1.20573	2.19608	-0.990351	7.27908	8.48481	6.28873	1.15824	0.462953	2.05313	0.721246	0.493495	0.728158	13	4
Arf-GAP with coiled-coil ANK repeat and PH domain-containing protein 2	Q15057	ACAP2	8.67821	7.56377	4.26918	5.75638	9.08276	8.16581	6.93239	5.77808	7.93162	7.99266	6.8098	6.77261	0.889026	0.17839	0.710636	6.66008	7.5491	7.37071	1.94832	1.44167	0.67667	0.66354	0.493495	0.0899095	10	4
Structural maintenance of chromosomes protein 3	Q9UQE7	SMC3	11.5206	11.0316	13.2065	13.5664	11.4698	12.3148	12.0973	13.0926	13.1145	10.684	13.2783	14.2487	-0.157497	-0.990377	0.83288	12.3635	12.206	13.1964	1.24335	0.669814	1.51654	0.0584886	0.493495	0.310691	18	18
F-actin-capping protein subunit beta	B1AK88	CAPZB	11.6633	10.5374	11.0146	11.8993	11.4171	11.498	10.9806	11.1	11.6084	10.3182	11.0929	10.5832	-0.0804238	0.420501	-0.500925	11.339	11.2585	10.838	0.619779	0.247976	0.570932	0.0264104	0.493495	0.449772	41	12
Plectin	Q15149	PLEC	10.644	11.6938	8.69745	9.71119	11.7026	11.0153	10.8518	10.4862	11.5922	10.3166	10.6959	12.2442	0.75594	-0.210499	0.966439	10.1776	10.9336	11.1441	1.2812	0.509581	0.871393	0.600326	0.492144	0.133122	15	49
Protein Red	Q13123	IK	11.1725	7.46181	10.7947	11.1089	7.64645	7.92861	9.03392	6.09269	11.4259	6.27746	10.8878	5.6746	-3.16426	-0.795118	-2.36914	10.9518	7.78753	8.58265	1.78941	1.21319	3.00929	0.88941	0.490797	0.289883	26	9
Vesicle-associated membrane protein-associated protein A	Q9P0L0	VAPA	7.96451	7.08311	7.26275	9.30387	8.99698	12.8831	5.35655	10.4646	7.47419	9.44754	15.9169	8.8919	2.11718	0.561094	1.55609	7.61363	9.73081	9.16972	1.00803	3.15039	3.74937	0.387216	0.489455	0.110698	11	2
T cell receptor beta chain MC.7.G5	P0DTU4	TRB	10.9036	10.4371	5.51957	4.90177	9.11819	11.0595	4.55065	6.41514	10.9329	10.2555	12.2289	5.98413	-0.211686	-2.82753	2.61584	7.97835	7.76666	10.5942	3.16795	2.87733	2.70438	0.0710923	0.489455	0.432974	3	1
Na(+)/H(+) exchange regulatory cofactor NHE-RF1	O14745	SLC9A3R1	10.3975	10.5286	8.0964	8.09872	10.441	10.3652	8.3482	8.03491	10.6104	8.66078	8.64418	5.91091	0.108624	0.704233	-0.595609	9.24809	9.35671	8.65248	1.36674	1.2836	1.93185	0.0655015	0.488117	0.565431	10	3
Fascin	Q16658	FSCN1	8.39523	8.65921	3.87656	3.39548	9.2311	7.85916	7.78568	7.86233	8.85723	7.30351	8.38223	5.65536	1.72485	0.017874	1.70697	6.1359	7.86074	7.84287	2.83281	0.698587	1.42031	0.716699	0.486782	0.449772	28	9
Heterogeneous nuclear ribonucleoprotein A3	P51991	HNRNPA3	12.3012	4.92108	5.41402	9.19486	7.3805	11.3017	5.2611	4.98043	4.76234	4.99746	7.00637	5.48557	-0.983636	1.07929	-2.06292	7.30444	6.3208	5.24152	3.46833	2.91766	1.00833	0.0985417	0.486782	0.374688	53	16
Trifunctional enzyme subunit alpha mitochondrial	P40939	HADHA	4.97746	5.49528	4.56106	5.32548	6.296	5.34972	5.31237	6.3906	7.96953	5.51668	4.05925	6.41915	0.671387	-0.145056	0.816442	5.15147	5.82286	5.96791	0.413178	0.5859	1.63855	0.995679	0.485452	0.0893756	24	11
Prohibitin	J3KPX7	PHB2	6.27406	9.92227	9.16075	10.3832	9.34207	8.34913	10.0438	9.82182	11.7527	9.62218	10.7864	9.99195	0.0404353	-0.807242	0.847677	9.54151	9.58195	10.3892	1.84422	0.752706	0.944131	0.166216	0.485452	1.02182	22	5
Heterogeneous nuclear ribonucleoprotein L	P14866	HNRNPL	7.22901	7.95484	5.25568	8.58961	8.14588	7.89373	8.6104	8.37278	8.86087	6.85375	8.72226	9.07329	0.667406	-0.532236	1.19964	7.59192	8.25933	8.79157	1.44556	0.306922	1.02607	0.504456	0.484126	0.104025	26	8
Protein quaking	Q96PU8	QKI	11.3298	11.4552	13.6487	14.7181	12.3253	10.9756	12.901	11.867	11.0889	12.1211	12.5129	10.7629	-0.455772	0.491146	-0.946918	12.5519	12.0962	11.605	1.67022	0.813112	0.82967	0.395774	0.484126	0.283162	18	5
Protein 4.1	P11171	EPB41	10.1157	8.99458	9.62741	6.2804	9.427	9.82647	9.29025	7.44568	9.76592	9.01945	6.90135	6.26157	0.0476308	1.39822	-1.35059	9.31099	9.35862	7.9604	1.71208	1.05917	1.67195	0.20412	0.484126	0.769551	6	4
Nardilysin	O43847	NRDC	5.77621	6.40276	4.34867	5.77053	8.77768	6.24009	5.40966	6.12201	6.16487	6.91695	7.23678	5.31766	0.40768	-0.359863	0.767543	5.77337	6.18105	6.54091	0.86944	1.47328	0.855152	0.651695	0.482804	0.0824945	9	7
Alpha-actinin-4	O43707	ACTN4	10.3435	9.09085	3.81762	9.8265	11.2079	11.2557	11.0442	10.5849	10.0056	8.71174	11.3526	11.6536	1.66738	0.446949	1.22043	9.45868	11.1261	10.6791	3.01218	0.305912	1.35166	0.772113	0.481486	0.288193	57	28
Chitinase-3-like protein 1	P36222	CHI3L1	3.86927	8.98814	7.68748	8.55685	9.43998	8.89251	10.6886	10.9266	9.45255	7.20154	10.4364	9.24555	1.94212	0.715237	1.22689	8.12217	10.0643	9.34905	2.33432	0.978471	1.35826	0.9914	0.480172	0.847712	17	4
HLA class I histocompatibility antigen alpha chain G	A0A0G2JPQ3	HLA-G	11.1954	10.8588	9.23182	10.9123	10.6075	11.6212	10.8672	11.4387	9.22243	10.7471	10.2422	6.48139	0.267407	1.42064	-1.15324	10.8856	11.153	9.73233	0.89083	0.475598	1.90335	0.534617	0.480172	0.829738	8	1
Protein SON	P18583	SON	10.506	10.4839	8.74335	10.9716	11.7085	9.19962	8.74248	9.61701	9.16423	9.67534	9.9113	5.34766	-1.08665	-0.0114684	-1.07518	10.495	9.40832	9.41978	0.981359	1.31065	2.14081	0.225483	0.478862	0.412289	12	18
Mitochondrial import receptor subunit TOM34	Q15785	TOMM34	6.1136	7.93328	8.82937	8.39051	8.07526	5.8773	8.32436	8.88859	4.90638	5.56126	8.43133	9.23867	0.0379179	1.20352	-1.1656	8.1619	8.19981	6.9963	1.19288	1.32063	2.12201	0.00966115	0.478862	0.374688	21	4
Adipocyte plasma membrane-associated protein	Q9HDC9	APMAP	9.38808	9.65601	8.90563	9.07165	9.85468	9.46459	9.78578	11.3637	9.56586	8.43838	9.27929	4.88286	0.590364	0.961399	-0.371035	9.22987	9.82023	8.85883	0.333767	0.848217	2.1595	0.701147	0.477556	0.595166	33	8
Golgi phosphoprotein 3-like	Q9H4A5	GOLPH3L	5.86723	6.43789	4.17078	4.1852	4.93636	5.30985	5.6025	4.66127	6.27202	5.47352	6.17744	5.84098	0.096885	-0.886106	0.982991	5.02622	5.1231	6.00921	1.16359	0.413432	0.36241	0.0204516	0.477556	1.23732	12	2
Eukaryotic translation initiation factor 5	P55010	EIF5	9.43929	6.97957	6.68173	5.15751	9.26463	8.93425	9.33092	9.64339	7.25153	3.24508	5.88361	6.71764	2.46712	2.99715	-0.530028	6.83065	9.29777	6.30062	1.77294	0.290812	1.77773	0.982967	0.476254	1.68825	21	7
Plakophilin-1	Q13835	PKP1	11.3555	10.447	8.51893	6.96809	11.2583	10.4621	10.847	9.8093	10.9013	10.7016	9.52093	7.59081	1.17158	0.543286	0.628296	9.48295	10.6545	10.1112	1.96525	0.616031	1.51934	0.709965	0.476254	0.723538	6	4
Host cell factor 1	P51610	HCFC1	7.02026	6.82031	5.15462	5.40737	7.9031	8.42446	6.84674	8.79435	8.95765	6.44276	5.23126	6.0669	2.04994	1.90895	0.14099	6.11384	8.16378	6.25483	0.955545	0.846621	1.60402	1.42366	0.474955	0.681937	7	8
Non-POU domain-containing octamer-binding protein	Q15233	NONO	10.2467	9.86515	9.23542	6.98299	9.44946	10.1778	8.33932	9.37328	7.10538	5.99336	7.86728	9.16794	-0.138913	1.92504	-2.06395	9.55028	9.41137	7.48633	1.46051	0.756363	1.33393	0.117475	0.474955	0.832683	22	8
Tight junction-associated protein 1	Q5JTD0	TJAP1	9.97642	9.14155	7.90929	4.95179	9.9216	9.62675	8.10108	8.43079	9.53201	8.51574	10.0736	8.75515	0.503349	-0.114812	0.618161	8.52542	9.02877	9.14358	2.19917	0.889309	0.716019	0.519993	0.473661	0.106238	10	4
40S ribosomal protein S6	P62753	RPS6	9.20198	8.31002	7.61589	4.54083	8.8591	8.8587	6.45101	7.5775	9.45259	7.02647	6.30772	4.81979	0.255145	1.55101	-1.29586	7.96295	8.2181	6.66709	2.02448	1.16006	1.93303	0.216096	0.473661	0.568636	14	3
Purine nucleoside phosphorylase	P00491	PNP	6.6154	7.35984	5.66747	4.89052	4.1112	6.53468	6.14604	5.39403	5.55784	6.14225	6.51284	4.16362	-0.371395	-0.0800054	-0.29139	6.14143	5.77004	5.85004	1.07986	1.0676	1.03153	0.328827	0.47237	0.0273344	19	4
ADP-ribosylation factor 3	P61204	ARF3	5.8585	8.03458	4.27251	5.26337	8.35063	7.97252	7.12949	8.87744	7.93021	7.36571	7.45722	4.92491	2.60064	0.750112	1.85053	5.56094	8.16158	7.41146	1.59215	0.735786	1.35255	1.16494	0.471083	0.510042	55	4
Sodium/potassium-transporting ATPase subunit beta-3	P54709	ATP1B3	10.7015	12.4919	5.1555	8.86984	10.7049	11.7764	10.7754	9.171	8.98917	8.52058	6.41534	8.31863	0.954449	2.3205	-1.36605	9.78566	10.7401	8.41961	3.13658	1.0751	1.13244	0.359519	0.4698	1.32422	16	3
Eukaryotic translation initiation factor 2 subunit 3	P41091	EIF2S3	8.69791	9.84147	8.18968	9.69014	9.20139	9.87263	7.36973	8.42484	9.21128	7.83048	8.61324	7.10591	-0.380908	0.591253	-0.972161	9.19402	8.81311	8.22186	0.793372	1.07558	0.917723	0.392545	0.468521	0.283162	26	9
NADH dehydrogenase [ubiquinone] 1 alpha subcomplex subunit 10 mitochondrial	A0A087WXC5	NDUFA10	6.22033	5.21928	5.43643	4.97505	7.87541	5.95719	5.6998	5.75598	5.60715	5.18284	6.71868	9.17153	0.528727	-0.306334	0.835062	5.32786	5.85658	6.16292	0.539058	1.04142	1.78897	1.22621	0.465974	0.0996329	7	2
Heterogeneous nuclear ribonucleoprotein D-like	A0A087WUK2	HNRNPDL	8.25319	6.54524	3.49743	6.45626	8.7831	7.94052	7.91779	7.66427	7.97774	4.91007	3.95828	5.94978	1.4284	2.49923	-1.07082	6.50075	7.92915	5.42993	1.97516	0.487474	1.72318	0.931814	0.465974	1.37469	22	6
Luc7-like protein 3	O95232	LUC7L3	4.96395	4.98978	3.90221	6.15778	4.81113	5.16342	5.27065	6.31827	5.62368	4.38915	10.7459	6.80679	0.240167	-0.998197	1.23836	4.97687	5.21703	6.21523	0.921404	0.648679	2.75275	0.478862	0.465974	0.452225	16	5
Uncharacterized protein C3orf38	Q5JPI3	C3orf38	4.69123	7.06145	6.71635	3.5621	4.96731	8.57807	5.04635	4.80335	9.79017	6.27251	5.8367	6.89392	-0.696959	-1.57639	0.879427	5.70379	5.00683	6.58322	1.66603	1.82235	1.78152	0.174574	0.465974	0.367543	14	3
Peroxiredoxin-2	P32119	PRDX2	8.83204	9.41937	5.30502	6.21836	9.78159	9.048	7.79136	8.04778	9.5884	9.41297	12.2626	6.12296	1.02269	-0.952797	1.97549	7.5252	8.54789	9.50068	1.99216	0.919719	2.51381	0.847712	0.464706	0.187087	30	4
Nuclear receptor coactivator 5	Q9HCD5	NCOA5	9.53551	9.21611	8.77377	8.72052	8.87178	9.72344	10.2848	9.79216	9.13029	9.14728	9.85155	9.95361	0.762857	0.258384	0.504474	8.99494	9.7578	9.49941	0.386286	0.586777	0.442996	0.540608	0.464706	0.274088	12	4
Apoptosis-associated speck-like protein containing a CARD	Q9ULZ3	PYCARD	4.16951	4.07242	3.82525	9.58099	7.80941	9.73644	6.64199	8.77525	9.59852	5.92596	7.64465	6.6268	4.17137	1.1566	3.01476	4.12096	8.29233	7.13573	2.78308	1.32474	1.59733	0.896196	0.463442	0.229148	22	4
Protein S100-A7	P31151	S100A7	7.22786	5.80091	5.19457	5.34163	5.78861	5.48307	6.78437	8.35522	9.9053	4.87458	6.00087	6.0873	0.71522	0.242405	0.472815	5.57127	6.28649	6.04409	0.927743	1.29366	2.19614	0.280669	0.463442	0.0273344	11	1
Chromodomain-helicase-DNA-binding protein 8	Q9HCK8	CHD8	7.24022	7.5157	5.15447	5.16136	8.50506	7.72819	4.08302	5.2332	5.75189	4.09212	4.6824	6.28148	0.279902	1.26355	-0.983645	6.20079	6.48069	5.21715	1.28667	2.07562	0.994898	0.0867161	0.463442	0.411168	2	3
LIM and SH3 domain protein 1	Q14847	LASP1	9.26864	8.54921	10.3281	8.59604	12.9597	8.05718	11.7022	11.062	9.13602	7.34908	11.0671	5.14818	2.44976	3.13955	-0.689789	8.93234	11.3821	8.24255	0.82962	2.08052	2.52531	0.847712	0.462181	0.920819	32	8
Serine/threonine-protein phosphatase PP1-beta catalytic subunit	P62140	PPP1CB	8.95408	6.59844	5.95991	5.35489	6.57996	7.34021	7.61198	7.75261	8.35896	6.91827	5.55106	5.15494	1.19692	1.24143	-0.0445123	6.27917	7.47609	6.23466	1.57556	0.522961	1.45376	0.218245	0.462181	0.334419	47	4
HLA class II histocompatibility antigen DR beta 5 chain	Q30154	HLA-DRB5	8.72639	10.7315	5.46034	7.06037	10.1687	8.88807	10.6541	9.67996	8.48704	9.28256	9.87653	10.7951	2.03093	0.34477	1.68616	7.89338	9.92431	9.57954	2.25989	0.753287	0.973633	0.531653	0.460924	0.138466	12	2
Neurabin-2	Q96SB3	PPP1R9B	5.8761	6.57716	5.83003	5.18804	6.72028	7.14405	5.3295	4.37383	6.4016	4.23589	4.97716	5.10077	0.171824	0.985925	-0.814101	5.85307	6.02489	5.03897	0.567672	1.27474	0.900197	0.0195421	0.459671	0.371611	4	2
Protein disulfide-isomerase	A0A499FI48	PDIA4	13.6912	13.3882	8.00028	8.29306	9.50381	8.27924	7.3753	9.13034	7.32885	9.04483	9.56602	8.91695	-2.13582	-0.276103	-1.85971	10.8406	8.70479	8.98089	3.1184	0.948297	0.965263	0.68403	0.458421	0.0520764	43	23
Tripeptidyl-peptidase 2	P29144	TPP2	9.55507	7.93976	6.57897	8.72847	8.38288	10.2771	9.36512	9.92518	9.29763	6.70653	7.44989	5.12016	1.31104	2.56694	-1.2559	8.33411	9.64515	7.07821	1.26635	0.826664	1.73388	0.616185	0.458421	0.812479	33	29
Oxidoreductase HTATIP2	E9PI87	HTATIP2	7.0813	6.69126	5.3296	5.58107	7.29994	5.57016	6.92871	4.82652	7.75148	4.76645	4.85556	4.95004	0.113272	1.34664	-1.23337	6.13616	6.24944	4.9028	0.847598	1.15706	1.449	0.00788851	0.458421	0.415669	29	4
Peptidyl-prolyl cis-trans isomerase F mitochondrial	P30405	PPIF	7.80232	6.70321	6.08017	4.64481	8.73298	8.75435	7.89087	7.23926	7.20692	7.53426	11.6467	4.94687	1.92024	0.941337	0.978901	6.39169	8.31193	7.37059	1.31748	0.730667	2.7902	1.88941	0.457175	0.080399	24	3
Serine/threonine-protein kinase TBK1	A0A494C0X2	TBK1	6.18311	6.56272	4.68625	4.54582	5.92457	8.20016	5.89296	4.97313	8.79614	6.30728	5.59929	4.28178	0.47409	-0.044517	0.518607	5.43468	5.90877	5.95329	1.0277	1.3744	1.8959	0.767004	0.457175	0.000434512	5	2
PH-interacting protein	Q8WWQ0	PHIP	4.79686	7.1818	4.22902	4.76	5.78814	6.30543	5.20162	8.12567	7.07543	6.65935	4.29185	5.62469	1.26835	-0.0952389	1.36359	4.77843	6.04678	6.14202	1.31902	1.26351	1.2409	0.537602	0.457175	0.202732	6	7
ATPase GET3	O43681	GET3	8.32647	8.82187	3.91797	5.03684	10.5467	6.61009	6.51318	5.5809	5.49131	4.27093	4.39647	6.04333	-0.12002	1.61775	-1.73777	6.68165	6.56163	4.94389	2.41745	2.20536	0.859363	0.280669	0.457175	0.860121	13	3
Glucose-6-phosphate 1-dehydrogenase	P11413	G6PD	11.197	15.3597	10.6701	11.9545	13.0022	11.8372	13.9392	12.0492	12.0574	11.5239	10.9177	9.89712	0.949941	1.30489	-0.354953	11.5758	12.5257	11.2208	2.10983	0.965178	0.926728	0.0985417	0.457175	1.11464	61	25
Disintegrin and metalloproteinase domain-containing protein 17	P78536	ADAM17	3.72223	9.12609	3.9069	3.89601	9.10703	4.05849	8.19116	7.11956	6.69056	6.28075	7.63604	6.76188	3.75391	0.929141	2.82476	3.90146	7.65536	6.72622	2.64354	2.1961	0.570047	0.326058	0.455932	0.101824	6	4
Fermitin family homolog 3	Q86UX7	FERMT3	7.35394	6.99061	4.48865	5.86564	9.20464	9.7897	4.55839	8.31079	7.70591	5.87008	6.412	8.17523	2.32959	1.69876	0.630827	6.42813	8.75772	7.05896	1.2903	2.35165	1.07939	1.2233	0.454693	0.300162	20	8
Rho guanine nucleotide exchange factor 2	Q92974	ARHGEF2	4.89504	9.15803	5.89961	5.16032	8.25673	9.32735	7.51167	7.56224	10.4243	9.32823	5.30531	6.11282	2.37952	0.188962	2.19056	5.52997	7.90948	7.72052	1.96634	0.846488	2.46929	1.16685	0.454693	0.139662	28	20
Protein canopy homolog 3	Q9BT09	CNPY3	5.59863	5.59848	5.96973	5.05076	9.6934	7.92671	9.46418	7.59089	10.0157	4.23166	6.5301	6.74826	3.09689	2.05626	1.04062	5.59856	8.69544	6.63918	0.378615	1.0638	2.3795	2.31336	0.453457	0.826814	18	3
Partner of Y14 and mago	Q9BRP8	PYM1	7.78319	8.50502	5.56682	7.27044	8.57999	8.45627	4.82256	3.88756	8.76295	7.00124	5.34998	4.14028	-0.887397	0.463809	-1.35121	7.52681	6.63942	6.17561	1.25019	2.4342	2.01031	0.378824	0.453457	0.0958256	25	3
Protein disulfide-isomerase	P07237	P4HB	15.1746	14.7773	15.8739	15.6867	15.9063	14.6284	16.2022	15.5439	16.0387	14.1267	16.2971	16.7064	0.294444	-0.442779	0.737223	15.4306	15.7251	16.1679	0.497792	0.683132	1.14388	0.365523	0.453457	0.247184	61	28
DNA-dependent protein kinase catalytic subunit	P78527	PRKDC	6.83756	8.71901	5.50917	8.71552	9.09798	9.16498	9.15446	10.4474	10.3106	8.06711	8.96835	7.81044	1.38318	0.641992	0.741191	7.77654	9.15972	8.51773	1.56564	0.654787	1.12933	1.25727	0.452225	0.334419	4	10
SHC SH2 domain-binding protein 1	Q8NEM2	SHCBP1	8.18041	8.17886	6.17837	5.64726	8.46887	9.78252	6.58111	7.58444	9.78259	7.38267	10.0334	5.53088	0.848036	-0.555976	1.40401	7.17862	8.02665	8.58263	1.32659	1.35889	2.13362	1.07007	0.452225	0.0181814	22	10
Eukaryotic peptide chain release factor subunit 1	B7Z7P8	ETF1	8.44199	9.99294	4.91182	3.97791	10.0027	8.60181	9.70288	8.52446	9.35482	8.21665	7.24394	7.54713	2.47544	1.27046	1.20498	6.6769	9.15235	7.88189	2.85287	0.755228	0.935655	0.696804	0.452225	1.02273	37	13
Ras-related protein Rab-10	P61026	RAB10	7.63387	8.16199	5.54156	4.33889	8.58286	7.21237	4.50799	4.6831	6.89057	4.42747	6.0064	4.24921	-0.639978	0.730801	-1.37078	6.58772	5.94774	5.21694	1.78985	1.98814	1.27272	0.126098	0.452225	0.374688	26	2
Exosome complex exonuclease RRP44	Q9Y2L1	DIS3	7.63401	8.04472	4.19383	5.73161	7.42878	5.94118	4.72481	6.68541	5.01623	5.28229	5.54634	5.42956	-0.369518	0.957369	-1.32689	6.68281	6.31329	5.35592	1.78343	1.15305	0.22871	0.107349	0.452225	0.546682	6	4
Cullin-5	Q93034	CUL5	5.23032	13.1345	12.3993	13.0343	5.30179	13.3699	14.0473	13.1983	13.2466	11.7065	13.3491	14.3703	0.567345	-0.0137486	0.581094	12.7168	13.2841	13.2979	3.82672	4.13464	1.09855	0.598599	0.450997	0.307153	3	2
Protein HEXIM1	O94992	HEXIM1	5.33575	7.99044	8.59556	5.02211	9.55474	8.66551	3.76631	10.1815	7.65721	6.75649	9.47413	6.3329	2.44703	1.90328	0.543751	6.6631	9.11013	7.20685	1.81931	2.91755	1.39339	0.218963	0.450997	0.079355	13	4
Serine/threonine-protein kinase OSR1	O95747	OXSR1	9.19111	9.09508	6.61614	8.72035	10.1528	10.2154	8.70694	9.08961	10.1935	7.6858	8.97034	10.3282	0.713487	0.0392699	0.674217	8.90771	9.6212	9.58193	1.21019	0.759062	1.23421	1.30016	0.449772	0.108463	11	4
Extended synaptotagmin-1	Q9BSJ8	ESYT1	9.27771	8.90367	9.66304	9.84383	9.6166	10.2981	10.4263	10.0924	9.71091	10.0749	10.7049	9.10365	0.724837	0.302284	0.422553	9.47037	10.1952	9.89293	0.418539	0.355495	0.670435	1.10458	0.449772	0.294136	22	16
Ran-binding protein 3	Q9H6Z4	RANBP3	9.1639	8.38448	5.03483	6.146	9.12957	9.75375	7.76587	8.81147	9.45978	8.23429	7.61993	6.19186	1.70528	1.04341	0.661866	7.26524	8.97052	7.92711	1.91985	0.83083	1.35875	1.08672	0.449772	0.625252	18	7
Myosin-9	P35579	MYH9	13.9016	13.3569	14.328	14.2748	13.5116	13.3998	13.6664	14.2578	13.6321	13.7981	13.6981	13.6146	-0.49918	-0.0760326	-0.423148	14.0882	13.589	13.6651	0.447802	0.381915	0.083085	0.659556	0.449772	0.0347983	47	82
Protein transport protein Sec24D	O94855	SEC24D	5.07457	6.62729	4.52245	5.82111	7.34678	4.44097	6.93145	5.33785	4.8197	6.36714	3.46037	6.15155	0.686809	0.649024	0.0377855	5.44784	6.13465	5.48563	0.91469	1.3601	1.34643	0.165579	0.449772	0.241088	7	5
Proteasome activator complex subunit 1	Q06323	PSME1	9.53844	10.3289	8.77906	9.00933	10.4233	10.7642	10.3555	10.6844	10.5963	9.16982	10.9317	9.96528	1.27998	0.27308	1.0069	9.27388	10.5539	10.2808	0.687855	0.198034	0.775476	1.51999	0.447332	0.320572	33	8
Heat shock 70 kDa protein 4	P34932	HSPA4	11.2055	10.3106	9.48018	11.4418	11.2934	10.8512	11.7096	11.8314	11.1463	10.4617	11.6416	11.483	0.743407	0.186795	0.556612	10.7581	11.5015	11.3147	0.896775	0.444476	0.523451	0.718967	0.444906	1.26201	43	22
Ubiquitin-like modifier-activating enzyme 1	P22314	UBA1	9.98157	8.40676	9.56906	9.53728	10.1063	9.21432	8.78676	9.64003	9.82273	8.53485	9.40433	6.44358	-0.125994	0.457584	-0.583578	9.55317	9.42717	8.96959	0.675624	0.566152	1.5041	0.0660068	0.444906	0.446117	22	15
Manganese-transporting ATPase 13A1	Q9HD20	ATP13A1	12.3138	7.83124	10.7406	10.8055	12.2444	11.1455	11.5079	10.9697	11.3821	10.4197	11.2319	11.7846	0.553658	0.0197091	0.533949	10.7731	11.3267	11.307	1.87434	0.564719	0.57291	0.565431	0.443697	0.267606	4	3
Coronin-1A	P31146	CORO1A	11.6301	11.2192	13.4054	13.0326	11.6142	11.7337	13.8163	9.86133	11.5051	13.4909	9.11746	6.94661	-0.657464	1.36266	-2.02013	12.3314	11.6739	10.3113	1.06044	1.61814	2.84443	0.247952	0.443697	0.424812	22	8
116 kDa U5 small nuclear ribonucleoprotein component	Q15029	EFTUD2	7.60578	9.57596	14.5144	9.62073	7.93416	9.35363	7.848	6.77202	10.2966	9.34498	7.05257	4.89836	-1.70726	-0.307696	-1.39957	9.59834	7.89108	8.19878	2.94405	1.05918	2.41933	0.625252	0.441291	0.0287242	34	21
Dermcidin	P81605	DCD	14.5524	14.4058	13.4324	13.6542	14.3142	14.3495	14.923	13.2608	14.8071	14.3115	13.1304	12.7888	0.301861	0.61091	-0.309049	14.03	14.3319	13.7209	0.551069	0.692744	0.955749	0.170053	0.441291	0.37366	46	5
26S proteasome non-ATPase regulatory subunit 1	Q99460	PSMD1	9.81469	9.22978	9.12549	10.1584	9.36337	8.72945	10.5926	8.53384	8.47731	7.74953	9.06856	10.8218	-0.475828	0.273471	-0.749299	9.52224	9.04641	8.77294	0.489487	0.928645	1.31111	0.158015	0.440093	0.112946	17	11
TP53-binding protein 1	Q12888	TP53BP1	9.26418	9.28905	5.25974	4.34284	7.78908	9.43605	8.43817	8.57845	9.70914	8.07943	7.61743	6.14795	1.24635	0.659877	0.586468	7.26196	8.50831	7.84843	2.61082	0.677486	1.46676	0.477556	0.438899	0.283162	11	11
Phospholipase A-2-activating protein	Q9Y263	PLAA	7.29756	6.46233	7.04778	8.43154	7.32823	6.27527	6.35394	8.58661	7.05126	7.05224	6.40868	4.69511	-0.331585	0.111113	-0.442698	7.17267	6.84108	6.72997	0.825694	1.07915	1.11321	0.374688	0.438899	0.316953	18	10
L-lactate dehydrogenase B chain	P07195	LDHB	10.3868	9.62183	10.8837	10.0052	11.041	11.6033	12.101	11.1191	10.9264	9.17715	10.495	5.1949	1.16522	1.52519	-0.359968	10.196	11.3612	9.83605	0.539201	0.490925	2.61058	1.69037	0.437707	0.872895	49	13
Deoxyuridine 5'-triphosphate nucleotidohydrolase mitochondrial	P33316	DUT	9.38388	9.98499	4.93579	8.27571	9.49414	10.1859	8.35045	8.35566	9.62474	9.03642	7.56902	9.60899	0.0951066	-0.39781	0.492917	8.82979	8.9249	9.32271	2.25363	0.903745	0.966737	0.480172	0.437707	0.0888424	38	7
BAG family molecular chaperone regulator 3	O95817	BAG3	9.11972	9.4551	8.40684	9.45317	11.2051	9.62626	10.4813	10.1568	9.67777	8.59891	10.3307	10.2553	1.03262	0.35255	0.680075	9.28644	10.3191	9.96652	0.493753	0.660372	0.799585	1.08991	0.436519	0.735182	37	13
Tax1-binding protein 1	Q86VP1	TAX1BP1	7.79604	7.86276	3.7756	3.92722	7.77703	7.85804	8.44944	8.05718	9.39002	5.92764	6.72157	5.824	2.09598	1.63301	0.46297	5.86163	7.95761	6.3246	2.29769	0.300063	1.66513	0.732828	0.436519	0.49485	18	8
Beta-adrenergic receptor kinase 1	P25098	GRK2	6.53642	5.65289	5.12862	5.13324	6.31134	4.44006	6.58948	5.71238	7.10423	4.66443	6.33029	6.81865	0.618796	-0.562608	1.1814	5.39306	6.01186	6.57447	0.663098	0.95507	1.09116	0.0920515	0.435334	0.653647	6	2
Phosphatidylinositol 3 4 5-trisphosphate 5-phosphatase 1	Q92835	INPP5D	8.57939	9.96086	6.37622	7.98299	10.6066	9.70053	9.66253	9.48055	10.2088	9.27258	9.57113	7.66782	1.40033	0.259671	1.14066	8.28119	9.68153	9.42185	1.48496	0.505234	1.08117	0.950782	0.434152	0.759451	19	14
NADPH--cytochrome P450 reductase	P16435	POR	7.98527	7.25814	4.24018	4.94631	7.18844	7.52935	5.81794	9.33385	6.99435	9.65039	12.8804	4.32311	1.25667	-0.963474	2.22015	6.10222	7.3589	8.32237	1.79678	1.44753	3.66147	0.505845	0.434152	0.143876	24	11
1-phosphatidylinositol 4 5-bisphosphate phosphodiesterase gamma-2	P16885	PLCG2	9.75801	9.77762	4.66953	3.89342	9.29905	9.75066	4.33152	7.0138	9.00574	9.22827	8.47444	6.05723	0.942652	-0.583664	1.52632	7.21377	8.15642	8.74009	3.18336	2.48587	1.45751	0.260428	0.434152	0.185087	3	3
ADP-ribosylation factor-like protein 1	P40616	ARL1	5.95134	4.65132	3.61306	7.80574	5.59649	4.69768	8.58335	6.4174	5.28814	4.55849	6.47664	9.00686	0.705616	0.124557	0.581058	5.30133	6.00695	5.88239	1.80747	1.66208	1.95028	0.218963	0.434152	0.00305075	39	5
Polypeptide N-acetylgalactosaminyltransferase 1	Q10472	GALNT1	10.9227	8.45142	8.44286	7.41058	9.07682	8.4227	9.74396	9.43748	9.20884	9.56567	8.15284	4.964	0.81001	0.576305	0.233705	8.44714	9.25715	8.68084	1.49276	0.568074	2.09367	0.156145	0.434152	0.395774	6	3
4-trimethylaminobutyraldehyde dehydrogenase	P49189	ALDH9A1	9.72969	9.58387	4.5634	6.54212	10.4624	10.5578	9.38357	9.48625	11.0397	9.23436	11.4064	6.02015	1.91133	-0.162692	2.07402	8.063	9.97433	10.137	2.50408	0.623376	2.46051	1.04818	0.432974	0.169411	10	4
COMMD3-BMI1 readthrough	R4GMX3	COMMD3-BMI1	4.57431	5.62396	4.87259	5.49288	5.19802	6.11697	5.75032	5.19533	6.0836	4.76992	6.06907	5.86836	0.29144	-0.494543	0.785982	5.18273	5.47417	5.96871	0.500087	0.451051	0.626294	0.714443	0.432974	0.0909791	4	1
60 kDa heat shock protein mitochondrial	P10809	HSPD1	13.6764	13.7036	9.79682	14.7681	8.66814	15.0837	8.28212	10.2688	14.2424	13.8077	9.37097	16.0692	-4.22153	-4.55655	0.335018	13.69	9.46846	14.025	2.18619	3.12601	2.84197	0.694649	0.432974	0.686133	69	30
Proteasome subunit alpha type-3	P25788	PSMA3	8.96148	5.16912	5.94946	6.37524	7.82877	8.33713	6.98128	5.90338	4.08068	6.72137	4.50069	5.54425	1.24267	2.38255	-1.13988	6.16235	7.40503	5.02247	1.64286	1.06486	1.17961	0.263603	0.432974	1.1945	12	3
Insulin receptor substrate 2	Q9Y4H2	IRS2	11.9658	12.8139	12.1834	12.7243	12.6766	13.2113	12.8181	13.3069	13.2806	11.7875	13.3046	13.5826	0.560841	-0.277975	0.838816	12.4538	13.0147	13.2926	0.412329	0.303579	0.812542	2.49621	0.431798	0.00966115	13	11
Exportin-5	Q9HAV4	XPO5	7.06199	7.72717	5.05337	7.33145	9.52288	8.18056	10.5688	9.63889	7.63532	5.21079	5.68073	4.9691	2.38416	4.13512	-1.75096	7.19672	9.58088	5.44576	1.19182	0.983384	1.21082	1.0804	0.429457	1.82102	5	4
Calcium-binding and coiled-coil domain-containing protein 2	Q13137	CALCOCO2	8.56769	6.76009	5.38724	3.38615	8.29719	6.69502	8.02142	7.43696	5.53869	5.44263	4.96948	4.51726	1.65553	2.52314	-0.86761	6.07367	7.72919	5.20606	2.18906	0.709132	0.470925	0.640165	0.428291	2.02457	12	4
Transcription factor RelB	D6R992	RELB	6.70404	7.268	10.1758	9.08725	7.74362	7.61198	8.73589	7.80684	7.20545	7.54967	8.08614	7.78221	-0.402396	0.109291	-0.511687	8.17763	7.77523	7.66594	1.60729	0.513989	0.372042	0.20621	0.428291	0.847712	6	2
Golgi-associated plant pathogenesis-related protein 1	Q9H4G4	GLIPR2	9.07481	7.82426	7.56392	5.42305	8.26275	8.71074	5.58316	9.18493	9.24584	8.64071	9.10491	4.81108	0.792655	-0.386069	1.17872	7.69409	8.48674	8.87281	1.51655	1.61273	2.10895	0.133713	0.428291	0.00305075	17	2
Heat shock 70 kDa protein 14	Q0VDF9	HSPA14	7.80845	8.54496	7.1915	5.19943	6.08164	4.97037	5.26291	5.5026	7.89063	6.18235	6.27245	5.73676	-2.11722	-0.844647	-1.27257	7.49998	5.38276	6.2274	1.43535	0.471416	0.942934	0.931814	0.424812	1.33255	27	7
60S acidic ribosomal protein P2	P05387	RPLP2	7.5479	5.498	4.59993	4.97043	6.76805	8.87012	6.67934	8.94448	11.7323	5.26472	4.26492	5.74206	2.58487	2.31569	0.269172	5.23422	7.81909	5.50339	1.31523	1.26159	3.3774	0.876148	0.424812	0.197226	70	6
Phosphatidylethanolamine-binding protein 1	P30086	PEBP1	6.20486	5.47275	3.99029	4.83029	5.80797	5.94118	6.27155	5.6708	8.47253	4.33483	5.43771	5.28805	0.723055	0.511694	0.211361	5.15152	5.87457	5.36288	0.941888	0.257329	1.79395	0.605548	0.424812	0.0136762	64	7
Dolichyl-diphosphooligosaccharide--protein glycosyltransferase 48 kDa subunit	A0A0C4DGS1	DDOST	7.99532	7.40854	4.68616	4.18542	8.50989	8.09966	4.82487	4.31075	4.75723	5.35253	5.37489	4.75545	0.414916	1.40739	-0.99247	6.04735	6.46227	5.05488	1.91182	2.17418	0.350784	1.09963	0.422508	0.522879	31	9
Histone H2A	A0A0U1RR32	hCG_2039566	9.76946	6.77096	4.58015	4.79929	10.2098	8.19761	7.08385	9.7206	7.58353	8.79328	8.83172	6.22335	3.17398	0.7707	2.40328	5.78513	8.95911	8.18841	2.40412	1.43098	1.23427	1.02273	0.422508	0.294992	27	2
Heterogeneous nuclear ribonucleoprotein A/B	D6R9P3	HNRNPAB	8.1873	6.99684	4.23173	4.69679	8.12319	9.34618	7.27202	8.76015	7.96826	6.09801	6.98094	6.62642	2.59486	1.63799	0.956862	5.84682	8.44167	6.80368	1.87971	0.889101	0.788335	1.12263	0.421361	0.832683	25	4
Peroxisomal multifunctional enzyme type 2	A0A2R8YD50	HSD17B4	9.84012	9.42681	5.63464	6.35209	9.73091	9.88967	9.7763	10.4022	9.16292	8.23069	5.65386	6.74524	1.94354	2.34502	-0.401484	7.88945	9.83299	7.48797	2.12862	0.308901	1.55632	0.8041	0.421361	1.23508	21	8
Heterogeneous nuclear ribonucleoproteins A2/B1	P22626	HNRNPA2B1	9.57677	9.28693	9.66903	9.00916	9.87177	10.1864	11.2498	11.2215	9.42888	5.77202	9.58999	9.1581	1.27207	1.41042	-0.138353	9.43185	10.7039	9.29349	0.299066	0.708455	1.8189	1.23958	0.420216	1.08778	58	17
Kinesin-like protein KIF2C	Q99661	KIF2C	9.96006	10.2826	11.5003	10.8924	10.5294	9.73819	11.0761	10.6107	10.2993	10.8149	10.3595	5.90818	-0.0174651	0.240617	-0.258082	10.5875	10.57	10.3294	0.681299	0.555244	2.30307	0.261219	0.420216	0.37059	8	4
Malate dehydrogenase cytoplasmic	P40925	MDH1	10.2873	9.18495	9.01204	8.8613	10.3626	10.1201	10.4332	10.1577	10.6404	8.92855	10.1152	8.86796	1.16167	0.738303	0.423367	9.09849	10.2602	9.52186	0.647554	0.153038	0.881067	1.26281	0.417937	0.721246	32	9
Heterogeneous nuclear ribonucleoprotein H3	P31942	HNRNPH3	11.3818	10.7642	9.287	9.50853	11.2816	11.0039	10.2477	10.7484	10.9786	10.8409	9.53349	6.68738	0.739747	0.688905	0.0508423	10.1364	10.8761	10.1872	1.00359	0.439521	1.9913	0.806875	0.416801	0.600326	32	7
Junction plakoglobin	P14923	JUP	12.6199	12.6206	10.2386	12.2025	13.2583	12.3086	13.8536	12.7424	12.2713	12.9309	13.5069	12.327	0.589147	0.371372	0.217774	12.4112	13.0003	12.629	1.13834	0.666633	0.58121	0.548214	0.416801	0.336299	27	16
Probable ATP-dependent RNA helicase DDX6	P26196	DDX6	9.44863	9.32609	8.57645	6.74953	9.37393	10.0403	9.82015	9.77423	10.2394	9.37345	7.24774	4.34229	0.845917	1.48659	-0.640675	8.95127	9.79719	8.31059	1.24496	0.2776	2.62596	0.798603	0.415669	0.609065	38	13
T-complex protein 1 subunit epsilon	P48643	CCT5	13.2865	11.0755	14.1903	10.6403	10.94	10.3371	14.8621	11.1801	9.95564	13.6291	11.8762	8.35098	-1.12095	0.144135	-1.26509	12.181	11.0601	10.9159	1.71273	2.05237	2.29341	0.258061	0.415669	0.228413	44	22
V-type proton ATPase subunit E 1	P36543	ATP6V1E1	10.8715	10.915	11.0755	10.7522	10.7877	8.97556	11.8022	10.6088	10.4417	11.5551	10.3283	9.9051	-0.194977	0.313256	-0.508233	10.8933	10.6983	10.385	0.13369	1.17001	0.703986	0.245652	0.415669	0.00524306	10	2
MICOS complex subunit MIC19	Q9NX63	CHCHD3	5.66823	8.69599	5.68832	5.44409	9.61949	8.91235	5.6178	6.56152	9.46877	8.41083	5.12185	6.55111	2.05866	0.255966	1.8027	5.67827	7.73694	7.48097	1.55184	1.89595	1.93319	0.600326	0.414539	0.9914	18	3
Rho GDP-dissociation inhibitor 2	P52566	ARHGDIB	10.9879	9.41259	9.59455	10.2374	10.653	10.3332	9.56476	9.53	11.03	8.76378	10.0703	6.72389	0.032959	0.531941	-0.498982	9.916	9.94896	9.41702	0.713737	0.561585	1.86338	0.0362122	0.414539	0.449772	47	5
Neutral amino acid transporter B(0)	Q15758	SLC1A5	11.8942	13.3662	14.0231	13.7459	11.8255	12.7514	12.4585	13.1368	14.1165	12.8607	14.812	13.6742	-0.951097	-1.29041	0.339315	13.556	12.6049	13.8953	0.947781	0.55318	0.817537	0.978811	0.413413	0.966576	16	6
Kinesin light chain	E7EVH7	Kinesin light chain OS=Homo sapiens OX=9606 PE=3 SV=2	4.29383	5.42682	4.53753	4.36155	4.87332	5.44564	3.94477	5.13417	6.58963	4.22435	5.01973	5.82952	0.554209	-0.420878	0.975087	4.44954	5.00375	5.42462	0.524745	0.646924	1.0207	0.242604	0.413413	0.360514	4	3
ADP-ribosylation factor GTPase-activating protein 3	Q9NP61	ARFGAP3	10.0641	5.91107	3.93657	5.81684	6.10997	7.35332	4.74407	4.62632	3.77146	5.33238	4.84298	5.31924	-0.43693	0.345914	-0.782845	5.86396	5.42702	5.08111	2.58643	1.28684	0.732958	0.226945	0.413413	0.490797	6	2
Tryptophan--tRNA ligase cytoplasmic	P23381	WARS1	7.08895	7.63416	6.14028	5.88528	4.99239	7.2993	7.0662	6.23896	7.10706	4.25399	6.46834	5.46674	0.0379672	0.68504	-0.647073	6.61461	6.65258	5.96754	0.816563	1.04241	1.24552	0.161151	0.413413	0.204815	27	9
Zinc finger CCCH domain-containing protein 15	Q8WU90	ZC3H15	7.9987	8.42501	3.70832	6.85187	9.32159	9.00363	8.45541	8.68853	9.14952	7.26754	6.95082	7.29591	1.42079	1.56436	-0.143568	7.42529	8.84608	7.28172	2.13128	0.377084	1.00134	0.987163	0.411168	1.38091	17	5
Perilipin-2	Q99541	PLIN2	12.3097	7.80632	6.8339	13.2859	8.92354	8.56228	9.87606	7.96526	8.58135	8.43721	8.16862	9.52462	-1.31509	0.233627	-1.54872	10.058	8.74291	8.50928	3.21219	0.800502	0.589789	0.247952	0.411168	0.079355	27	7
CD166 antigen	Q13740	ALCAM	4.90828	4.65599	5.83447	3.48542	7.35226	4.42718	5.02335	7.6985	4.42667	5.31967	5.97759	4.4059	1.40567	1.31464	0.0910306	4.78214	6.18781	4.87317	0.967085	1.64096	0.760553	0.497573	0.41005	0.378824	9	3
Ubiquitin-conjugating enzyme E2 S (Fragment)	K7EPJ1	UBE2S	11.3035	10.6375	8.87212	11.4112	10.9377	10.4459	12.3563	11.6468	10.7093	10.991	12.5575	11.744	0.32175	-0.075211	0.396961	10.9705	11.2923	11.3675	1.17363	0.834262	0.829092	0.349692	0.41005	0.391474	15	2
Polyadenylate-binding protein 2	Q86U42	PABPN1	8.1395	5.81624	4.74027	6.55062	7.53341	6.91779	4.66597	5.59257	5.88553	4.75189	6.01583	5.63408	0.0717521	0.495379	-0.423627	6.18343	6.25518	5.7598	1.42745	1.29272	0.569126	0.10513	0.41005	0.295849	16	3
Adenosylhomocysteinase 3	Q96HN2	AHCYL2	4.82877	6.80361	4.65166	5.3072	7.49209	7.05083	5.12119	6.23012	5.87147	5.36942	6.73013	6.68573	1.57248	0.361869	1.21061	5.06799	6.64047	6.2786	0.977246	1.04225	0.660715	0.841638	0.408935	0.137869	6	3
NEDD4-binding protein 1	O75113	N4BP1	4.9703	7.79837	5.67701	4.99088	8.9255	6.74833	5.12533	4.26592	8.44944	7.18696	5.27884	6.32585	0.602885	-0.819573	1.42246	5.33394	5.93683	6.7564	1.33388	2.04996	1.34272	0.122629	0.408935	0.411168	3	2
Bleomycin hydrolase	Q13867	BLMH	9.08271	10.9796	6.04455	8.2253	10.9779	10.6088	11.9126	9.9074	4.85474	7.29324	6.24246	10.0381	2.13936	4.02551	-1.88615	8.65401	10.7934	6.76785	2.04654	0.835072	2.19439	0.744727	0.407823	1.10127	13	5
Heterogeneous nuclear ribonucleoprotein F	P52597	HNRNPF	10.0462	10.2574	12.5926	11.9823	11.1881	11.2219	11.9488	12.8042	11.3267	12.6996	11.6544	12.111	0.465514	-0.297343	0.762856	11.1199	11.5854	11.8827	1.2609	0.761326	0.595452	0.58838	0.407823	0.118615	49	9
RuvB-like 1	Q9Y265	RUVBL1	7.26791	4.42724	5.26524	5.64397	6.04664	5.35999	3.98156	4.61848	5.85243	5.12639	10.7086	6.67608	-0.465364	-1.27502	0.809653	5.4546	4.98924	6.26425	1.19176	0.895882	2.4935	0.511449	0.407823	0.536107	31	9
ERO1-like protein alpha	Q96HE7	ERO1A	6.28586	6.54859	4.12796	5.14984	7.04952	5.62819	6.51619	5.89242	6.71425	5.84634	7.42819	5.54821	0.486452	-0.0759921	0.562444	5.71785	6.2043	6.28029	1.11341	0.638421	0.853818	0.454693	0.407823	0.136677	10	3
Drebrin	Q16643	DBN1	4.87768	6.9241	4.82951	5.62482	7.85674	7.69836	4.23327	5.01631	4.81339	4.46128	5.34024	5.07049	1.10608	1.41539	-0.309308	5.25125	6.35733	4.94194	0.977085	1.84923	0.374625	0.295849	0.406714	0.485452	8	3
Ras-related protein Rab-20	Q9NX57	RAB20	5.25684	5.29151	4.52402	5.22445	5.55466	5.64677	4.08182	5.56801	5.04734	4.21576	7.71678	7.25001	0.320694	-0.58734	0.908034	5.24064	5.56134	6.14868	0.367811	0.755094	1.69192	0.279014	0.406714	0.291579	6	1
Wiskott-Aldrich syndrome protein	P42768	WAS	8.28526	12.7267	8.5588	9.38156	12.2021	11.9999	8.09645	9.8363	11.1694	9.31784	12.2813	13.0123	1.9479	-0.807231	2.75513	8.97018	10.9181	11.7253	2.04614	1.9459	1.60794	0.291579	0.405607	0.209012	10	3
Centromere protein F	P49454	CENPF	8.38366	7.56278	3.96392	8.71552	8.33119	7.40982	8.43329	7.32292	9.13748	8.3505	7.93999	7.48382	-0.102719	-0.274744	0.172025	7.97322	7.8705	8.14524	2.18282	0.589062	0.702119	0.210419	0.405607	0.441291	3	6
Splicing factor 3B subunit 1	O75533	SF3B1	11.4207	10.7754	12.1318	11.7203	11.4281	11.8453	12.6925	11.656	10.9829	10.1803	12.6288	11.2593	0.180165	0.629551	-0.449386	11.5705	11.7507	11.1211	0.571067	0.55173	1.01919	0.628932	0.404504	0.782516	31	28
WD repeat-containing protein 48	Q8TAF3	WDR48	4.6056	8.34274	3.12446	5.77479	8.45133	6.64059	7.80845	5.76349	7.97189	7.53807	4.82246	5.36744	2.03432	0.771764	1.26256	5.1902	7.22452	6.45276	2.2056	1.19832	1.56187	0.460924	0.404504	0.367543	2	1
Eukaryotic translation initiation factor 1A X-chromosomal	P47813	EIF1AX	5.95582	7.82909	5.8382	5.49565	6.76168	6.71576	6.77426	6.90316	7.44791	6.55459	13.3577	5.49362	0.870959	-0.233277	1.10424	5.89701	6.76797	7.00125	1.05121	0.0803326	3.5213	0.369572	0.404504	0.318759	15	2
DnaJ homolog subfamily B member 6	O75190	DNAJB6	15.4063	11.4544	10.6768	13.7224	12.8458	7.54295	14.7728	12.4167	8.30848	6.30601	14.7799	12.093	0.04285	2.43051	-2.38766	12.5884	12.6312	10.2007	2.15725	3.07669	3.79392	0.196543	0.404504	0.621602	25	5
WW domain-binding protein 11	Q9Y2W2	WBP11	6.70141	7.08821	11.5003	11.2906	7.36317	8.32089	11.7632	10.6392	7.61139	4.8283	12.0492	7.9611	0.29067	1.69382	-1.40315	9.1894	9.48007	7.78625	2.60466	2.03095	2.97532	0.385103	0.403403	0.607303	7	4
VKc domain-containing protein (Fragment)	I3L3B4	VKc domain-containing protein (Fragment) OS=Homo sapiens OX=9606 PE=4 SV=1	8.6449	7.86648	7.48067	8.39695	9.02234	8.81753	9.82048	8.98411	7.39609	7.59403	8.48079	6.25733	0.871511	1.50816	-0.636652	8.13171	9.00322	7.49506	0.523823	0.448482	0.914211	1.02182	0.402305	1.82102	12	1
RAS protein activator like-3	Q86YV0	RASAL3	8.55021	7.5697	5.56491	4.85772	7.71541	8.74403	5.16285	7.9867	8.25569	9.2747	4.92249	6.615	1.28375	0.415708	0.868039	6.56731	7.85105	7.43535	1.71712	1.55509	1.90877	0.341035	0.402305	0.105684	3	2
ATP-citrate synthase	P53396	ACLY	16.1759	15.6978	15.0901	9.82882	15.4682	15.6686	15.3325	10.9931	15.9126	15.4731	15.5347	16.8336	0.00639629	-0.323296	0.329692	15.394	15.4003	15.7236	2.94658	2.25258	0.627542	0.158015	0.402305	0.454693	24	17
Catalase	P04040	CAT	11.793	11.5675	10.635	10.0462	11.8678	11.6178	11.4198	11.0545	11.369	11.2982	10.9641	9.74616	0.417535	0.387652	0.0298829	11.1013	11.5188	11.1311	0.815185	0.343333	0.75313	0.838632	0.401209	1.19723	35	15
Serine/threonine-protein kinase 10	O94804	STK10	7.30979	8.39635	5.07405	5.95521	9.03884	9.26026	9.28293	8.87246	9.43536	6.76713	9.15236	6.20415	2.51704	1.18981	1.32724	6.6325	9.14955	7.95974	1.46593	0.194867	1.64161	1.3536	0.400117	0.657577	7	5
Fatty acid-binding protein 5	Q01469	FABP5	8.66857	10.0301	3.13209	3.84231	10.2245	9.79818	7.86648	9.10737	13.0112	7.12433	7.01268	5.06267	3.19734	2.38427	0.813066	6.25544	9.45278	7.0685	3.44208	1.03031	3.43853	0.924453	0.400117	0.320572	42	5
DEK oncogene (DNA binding) isoform CRA_b	H0Y993	DEK	6.32995	6.477	4.52846	5.42677	8.79685	7.25257	7.42643	8.0727	8.21281	6.62594	7.56963	4.10785	1.87121	0.651779	1.21943	5.87836	7.74956	7.09779	0.903209	0.701649	1.80273	1.70333	0.39794	0.576754	14	5
Vacuolar protein sorting-associated protein 35	Q96QK1	VPS35	10.7558	9.96181	8.92976	14.434	10.9971	10.5578	11.5454	9.80769	11.1704	14.2146	11.3269	12.5359	0.418621	-1.15398	1.5726	10.3588	10.7774	11.9314	2.3954	0.734036	1.40756	0.0649968	0.39794	0.712198	17	11
14-3-3 protein sigma	P31947	SFN	12.7742	12.0649	10.028	13.5153	9.45541	12.6206	9.5244	9.4018	11.8371	12.3091	14.161	14.3206	-2.92968	-3.74515	0.815467	12.4196	9.48991	13.2351	1.50021	1.58081	1.26792	0.707744	0.396856	1.01637	35	7
U4/U6.U5 tri-snRNP-associated protein 1	O43290	SART1	8.25006	4.68288	4.53497	5.6898	7.99067	8.43946	5.83361	4.70379	5.88118	5.88087	4.21828	4.16836	1.7258	1.86257	-0.136767	5.18634	6.91214	5.04957	1.71879	1.77201	0.97461	0.365523	0.394695	1.53018	13	6
Scaffold attachment factor B1	Q15424	SAFB	5.59456	8.21023	5.43092	6.53646	7.63532	6.37886	6.13338	5.91531	8.41367	9.34514	5.10509	5.95237	0.19061	-0.926901	1.11751	6.06551	6.25612	7.18302	1.27489	0.770047	2.00165	0.0287242	0.394695	0.323306	18	6
ATP-dependent RNA helicase DDX39A	O00148	DDX39A	5.15652	4.90578	5.36393	7.06311	6.38341	6.20365	6.71768	6.70349	5.76276	4.27145	5.07241	6.0258	1.28323	1.12587	0.157359	5.26022	6.54345	5.41758	0.978612	0.251786	0.785173	0.906578	0.393619	1.44855	36	4
Nucleolar protein 58	Q9Y2X3	NOP58	5.26689	7.27342	5.13848	6.2957	6.02994	7.44112	7.34873	6.15952	7.4698	6.16934	6.18635	6.81076	0.972832	0.255568	0.717264	5.78129	6.75412	6.49856	0.99809	0.753474	0.617413	0.610834	0.393619	0.0423927	11	4
Low molecular weight phosphotyrosine protein phosphatase	P24666	ACP1	5.21539	5.03153	5.46974	5.20459	6.10012	6.41449	3.77062	5.0817	5.95073	4.43979	5.8485	5.86726	0.380917	-0.266974	0.647891	5.20999	5.59091	5.85788	0.180485	1.19191	0.725882	0.0555173	0.393619	0.0746879	18	2
Tyrosine-protein kinase Lyn	P07948	LYN	8.61309	8.16947	7.55013	7.7486	8.37121	8.96826	10.0997	9.27654	7.38681	4.40034	7.83251	8.52019	1.16337	1.51274	-0.349374	7.95903	9.1224	7.60966	0.472064	0.719772	1.81723	0.841638	0.391474	1.03905	4	2
TATA element modulatory factor	P82094	TMF1	9.76585	7.89439	8.23362	8.9077	9.46748	8.75719	8.81858	8.66242	9.38509	8.55378	9.41796	8.81705	0.217226	-0.31318	0.530406	8.57066	8.78789	9.10107	0.82577	0.366385	0.427397	0.303644	0.391474	0.254925	8	6
SEC23-interacting protein	Q9Y6Y8	SEC23IP	11.7807	9.21682	9.6466	10.7343	12.0448	12.8111	12.3084	11.584	12.9269	9.73037	11.6079	9.61927	1.98616	1.50747	0.478686	10.1904	12.1766	10.6691	1.15086	0.512536	1.59137	1.00877	0.390406	0.603801	5	4
Stomatin-like protein 2 mitochondrial	Q9UJZ1	STOML2	6.32995	6.477	5.9472	4.74841	6.28782	7.25257	5.86667	6.8874	6.68342	6.62594	5.61501	5.32182	0.449041	0.467135	-0.0180936	6.13857	6.58761	6.12048	0.783964	0.616682	0.695667	0.565431	0.390406	0.522879	20	4
Protein PRRC1	Q96M27	PRRC1	6.81211	7.61559	4.11653	4.5904	5.15321	6.84687	4.49755	7.67476	4.64311	5.64746	5.03738	4.82055	0.298787	1.07108	-0.772293	5.70125	6.00004	4.92896	1.69479	1.47071	0.43767	0.0877779	0.38934	0.596879	9	3
Elongation factor Tu mitochondrial	P49411	TUFM	6.42356	7.21412	3.93299	5.13983	5.89419	5.36853	5.26858	6.15851	5.53761	8.37178	4.86805	5.69517	-0.150337	0.0149705	-0.165308	5.7817	5.63136	5.61639	1.4434	0.424616	1.54462	0.00217692	0.38934	0.195861	51	18
Poly(rC)-binding protein 1	Q15365	PCBP1	7.95716	9.08956	6.16511	5.40441	9.27216	5.85447	4.51984	4.74253	8.5524	5.95084	4.81622	5.90928	-1.76263	-0.63156	-1.13107	7.06114	5.2985	5.93006	1.67635	2.19564	1.58632	0.458421	0.388277	0.20412	32	5
26S proteasome non-ATPase regulatory subunit 4	P55036	PSMD4	9.08643	9.89025	6.80077	8.21471	10.2069	11.5507	10.2567	11.0534	9.44925	8.54125	11.3634	9.3869	2.00446	1.23696	0.767507	8.65057	10.655	9.41807	1.3223	0.650749	1.19299	1.6216	0.387216	0.524329	31	6
Copine-3	O75131	CPNE3	8.41439	7.15451	6.81647	6.29902	8.74261	8.10156	7.07275	7.86969	5.9913	7.66092	7.23831	5.10946	1.00013	1.37082	-0.370691	6.98549	7.98562	6.6148	0.90043	0.689729	1.16694	1.06702	0.387216	0.809668	2	1
Protein mono-ADP-ribosyltransferase PARP14	Q460N5	PARP14	9.70827	7.40931	6.20557	4.02502	9.16179	6.71576	7.08076	7.47889	7.23247	6.38507	5.25979	5.41743	0.472391	1.37858	-0.906188	6.80744	7.27983	5.90125	2.3719	1.08089	0.918846	0.317855	0.387216	1.49349	1	2
Exosome complex component CSL4	B1AMU4	EXOSC1	9.63537	8.00445	3.98078	5.74328	8.80716	7.93463	5.39276	5.91547	6.06	4.25384	5.47757	6.34435	0.0511899	1.15627	-1.10508	6.87386	6.92505	5.76879	2.4865	1.62257	0.926526	0.132533	0.386158	0.61261	19	2
Melanoma inhibitory activity protein 2	G3V599	MIA2	4.23812	6.44075	5.90557	4.64837	6.33537	4.81537	6.17385	6.15381	6.46526	5.11141	5.94442	7.23236	0.88686	-0.0410063	0.927867	5.27697	6.16383	6.20484	1.03602	0.707504	0.891802	0.264401	0.385103	0.478862	2	2
60S ribosomal protein L4	P36578	RPL4	6.91277	6.65564	6.42284	5.77106	8.08651	7.35808	5.77064	4.96814	7.14354	4.71927	4.80525	6.5506	0.0251234	0.886435	-0.861312	6.53924	6.56436	5.67793	0.489142	1.42869	1.22827	0.0736576	0.38405	0.340084	28	9
Protein Niban 1	Q9BZQ8	NIBAN1	7.0993	6.89785	4.93778	6.30315	8.40735	6.66035	6.38572	6.30699	7.47687	4.65892	5.36836	5.35288	-0.0774577	1.16242	-1.23987	6.6005	6.52304	5.36062	0.974948	0.989823	1.22076	0.614394	0.379864	1.74715	5	3
ER membrane protein complex subunit 2 (Fragment)	H0YAS9	EMC2	5.47515	5.27493	7.13883	4.57953	6.6064	6.43398	5.03719	7.27184	3.99731	9.66628	7.67666	5.70041	1.14515	-0.16835	1.3135	5.37504	6.52019	6.68854	1.08466	0.939043	2.45234	0.278189	0.379864	0.100727	7	1
Hematopoietic lineage cell-specific protein	E7EVW7	HCLS1	10.2327	8.59954	8.95582	9.65771	8.04543	10.0804	10.0144	11.9551	8.28452	9.62689	9.58222	5.00188	0.740661	1.11406	-0.373397	9.30677	10.0474	8.93337	0.728427	1.59656	2.17244	0.260428	0.379864	0.464706	31	10
SURP and G-patch domain-containing protein 1	Q8IWZ8	SUGP1	9.77484	9.482	7.15522	6.95524	9.02788	9.89542	8.66014	9.50267	8.82998	8.17742	7.89899	6.76512	0.946664	1.22707	-0.280405	8.31861	9.26528	8.03821	1.49267	0.54032	0.861875	0.551294	0.377786	1.02872	14	5
Transcription elongation factor SPT6	Q7KZ85	SUPT6H	10.0677	9.30652	10.4723	9.97083	10.4988	9.63436	9.81884	9.87311	10.0121	9.14832	10.7484	8.16345	-0.173292	0.265777	-0.439069	10.0193	9.84597	9.58019	0.483413	0.375865	1.11498	0.00261362	0.377786	0.322393	15	18
Proteasome subunit alpha type-7	O14818	PSMA7	9.52184	8.63194	6.93805	5.56818	9.2917	9.33978	8.05365	9.10868	9.2584	7.98362	7.94965	8.34052	1.4152	1.03812	0.377074	7.785	9.20019	8.16207	1.76143	0.604785	0.609761	0.681937	0.376751	0.777284	40	7
PCI domain-containing protein 2	Q5JVF3	PCID2	6.9814	7.20984	3.99674	5.17573	8.59059	7.77998	4.95289	7.39746	8.05951	6.10834	5.83047	5.68231	1.51016	1.61932	-0.10916	6.07857	7.58872	5.96941	1.5295	1.566	1.10708	1.45842	0.375718	0.519993	7	2
Leucine zipper protein 1	Q86V48	LUZP1	5.01211	6.33016	3.20709	5.058	6.17381	5.76224	5.18577	5.30752	6.65764	4.42901	5.86584	6.31111	0.499825	-0.553595	1.05342	5.03505	5.53488	6.08847	1.28437	0.451848	0.979746	0.536107	0.375718	0.143876	4	3
Keratin type I cytoskeletal 18	P05783	KRT18	7.79961	8.19195	4.04261	5.69616	7.9905	6.7237	5.00693	6.45633	7.53831	5.80823	5.13702	4.51353	-0.157871	1.11739	-1.27526	6.74788	6.59001	5.47262	1.93377	1.22405	1.30461	0.0695604	0.375718	0.777284	4	1
Peroxiredoxin-6	P30041	PRDX6	6.2211	10.8872	8.57217	8.85954	10.9229	9.03864	11.2025	10.5866	10.6402	7.80116	11.1784	10.882	2.03887	-0.0063796	2.04525	8.71585	10.7547	10.7611	1.91082	0.966061	1.56506	0.554396	0.374688	0.383	71	13
Caprin-1	Q14444	CAPRIN1	8.79824	9.27263	4.58923	5.19441	9.23864	8.38918	7.08172	6.91648	9.76873	8.02497	6.62905	5.98009	0.739124	0.408439	0.330685	6.99633	7.73545	7.32701	2.41283	1.10574	1.67838	0.533132	0.374688	0.407823	22	8
Galectin	E9PN19	LGALS8	3.92512	5.22809	5.53534	5.18296	5.15441	5.06579	4.43833	3.75474	6.25214	4.98621	4.99969	6.0365	-0.453471	-0.766038	0.312567	5.20553	4.75206	5.5181	0.712587	0.649329	0.670571	0.234331	0.37366	0.826814	4	1
Transmembrane emp24 domain-containing protein 4	Q7Z7H5	TMED4	11.2512	11.4107	6.69377	11.526	11.7901	10.8629	12.901	11.8163	11.0465	12.1211	12.4969	10.7629	0.472279	0.219392	0.252887	11.3309	11.8032	11.5838	2.35378	0.83335	0.833234	0.430626	0.372634	0.16877	16	2
Rho GTPase-activating protein 45	K7ES98	ARHGAP45	4.18001	4.91385	4.84163	5.99631	5.54992	5.56651	4.73441	5.5287	5.1863	4.79381	10.777	4.92568	0.661571	0.483314	0.178257	4.87774	5.53931	5.05599	0.751965	0.407275	2.90878	0.354578	0.372634	0.249492	2	1
Calnexin	P27824	CANX	11.8069	12.9273	12.0593	12.9072	12.1063	13.4441	13.431	13.2294	12.9125	11.7521	13.277	13.8556	0.846946	0.235446	0.6115	12.4833	13.3302	13.0948	0.57752	0.638538	0.8876	1.05012	0.371611	0.0619809	34	19
Plexin-B2	O15031	PLXNB2	7.64803	8.4441	6.39051	8.09882	8.18636	8.41536	8.46348	8.78378	8.92505	6.89712	6.29835	5.08358	0.565995	1.84169	-1.27569	7.87343	8.43942	6.59773	0.897825	0.246102	1.60448	0.785156	0.367543	0.772113	5	5
RNA helicase	A0A0C4DG89	DDX46	9.58997	9.7762	5.43813	6.95722	8.52384	10.4536	8.32071	9.75096	10.0626	8.80687	5.94118	9.96144	0.863803	-0.246756	1.11056	8.27359	9.1374	9.38415	2.10707	1.01486	1.92095	0.59176	0.367543	0.245652	19	14
Upstream stimulatory factor 1	B1AQP1	USF1	8.5357	5.60813	4.73553	5.41714	9.43933	9.49472	8.97149	7.76567	8.45697	6.51433	9.09563	4.46712	3.69277	1.71976	1.97301	5.51264	9.20541	7.48565	1.68325	0.803144	2.08922	1.4698	0.366532	0.931814	10	2
E3 SUMO-protein ligase RanBP2	P49792	RANBP2	11.5731	10.5786	10.066	9.24429	11.1501	10.0618	10.0995	9.3617	10.6047	10.3806	9.14748	9.92404	-0.24163	-0.0716772	-0.169953	10.3223	10.0806	10.1523	0.974761	0.737263	0.643502	0.517126	0.366532	0.158015	8	18
Junctional adhesion molecule-like	E9PR26	JAML	7.81928	5.90048	5.11822	4.59482	4.71265	6.91731	4.88386	4.64783	6.90737	7.09719	5.27868	6.20641	-0.711092	-1.75863	1.04754	5.50935	4.79826	6.55689	1.41319	1.08916	0.823669	0.245652	0.366532	0.962574	3	1
Glutamate dehydrogenase 1 mitochondrial	P00367	GLUD1	11.1588	11.8575	10.989	11.77	11.8083	12.0149	11.8283	12.0227	11.7738	11.7463	12.4026	11.341	0.457174	0.161544	0.29563	11.4644	11.9216	11.7601	0.434215	0.11608	0.43829	1.21681	0.365523	0.141463	24	9
COP9 signalosome complex subunit 2	P61201	COPS2	11.0307	11.9793	9.05596	10.5361	10.8948	10.8011	11.3027	10.6253	10.1149	9.38944	9.75495	10.7044	0.0645452	0.913005	-0.84846	10.7834	10.8479	9.93493	1.22011	0.287096	0.560333	0.127261	0.365523	1.04335	5	2
40S ribosomal protein S4 X isoform	P62701	RPS4X	11.2561	7.67751	11.5577	12.4975	7.67207	8.44473	12.6197	11.5998	8.27463	6.81006	12.4895	12.4123	-1.38463	-0.321184	-1.06345	11.4069	10.0223	10.3435	2.11365	2.39666	2.89651	0.238072	0.364516	0.0530567	23	4
Epoxide hydrolase 1	P07099	EPHX1	5.65157	8.7287	5.24629	6.01411	7.73478	5.62631	6.77505	5.21503	5.83973	5.08855	5.59374	5.71705	0.367839	0.545284	-0.177445	5.83284	6.20068	5.65539	1.57719	1.14157	0.329804	0.0199966	0.364516	0.649752	17	5
C-type lectin domain family 11 member A	Q9Y240	CLEC11A	8.12355	9.57764	5.59163	7.55743	9.5938	10.1523	9.62386	9.83107	8.67733	8.83741	9.93965	7.50661	1.88698	0.970097	0.916881	7.84049	9.72747	8.75737	1.65024	0.257301	0.995631	1.18243	0.363512	0.829738	15	4
Eukaryotic translation initiation factor 4E transporter	Q9NRA8	EIF4ENIF1	4.73854	6.27551	5.5497	5.27265	5.87899	6.56004	5.70757	8.57599	6.90605	5.33471	5.68292	6.29516	0.808346	0.230481	0.577865	5.41117	6.21952	5.98904	0.639974	1.31611	0.692633	0.716699	0.363512	0.348722	2	1
Signal recognition particle 54 kDa protein	P61011	SRP54	8.52258	9.95981	8.18968	6.24068	8.79351	9.25196	9.52158	10.9784	9.02339	8.02448	8.71829	4.83599	1.03064	1.01538	0.0152555	8.35613	9.38677	8.37138	1.53154	0.943802	1.92235	0.49485	0.363512	0.59176	21	9
Thioredoxin domain-containing protein 5	Q8NBS9	TXNDC5	6.41415	4.17921	4.91508	5.28753	6.42247	5.95082	4.44275	5.75183	7.5627	5.99585	4.40932	4.90094	0.750017	0.402929	0.347088	5.10131	5.85132	5.44839	0.931848	0.8475	1.39766	0.37059	0.363512	0.0624821	28	7
Ubiquitin-conjugating enzyme E2 L3	P68036	UBE2L3	8.28059	6.90593	4.97109	4.35956	8.32701	7.38154	4.4582	5.14187	7.07746	5.43583	4.89896	5.18665	0.3232	0.950468	-0.627267	5.93851	6.26171	5.31124	1.79857	1.82657	0.976773	0.274088	0.363512	0.508638	47	5
Endoplasmin	P14625	HSP90B1	9.73764	9.02923	6.79129	7.76666	9.58111	9.36194	7.50803	6.31779	9.77279	7.99424	7.71136	4.91898	0.0370414	0.58219	-0.545148	8.39795	8.43499	7.8528	1.31089	1.55765	2.00638	0.103474	0.363512	0.545155	55	42
Peptidyl-prolyl cis-trans isomerase-like 4	Q8WUA2	PPIL4	8.02309	9.48623	11.586	9.3947	9.53101	8.67842	7.99124	8.12913	9.06827	9.60318	10.1922	6.52784	-1.03669	-0.931948	-0.104741	9.44046	8.40378	9.33572	1.47014	0.698572	1.61335	0.405607	0.36251	0.114074	23	8
Clusterin	P10909	CLU	9.95887	8.35495	4.663	4.53099	8.38401	6.61406	5.06998	5.27036	6.67582	7.89033	3.8491	5.74957	-0.566769	-0.270485	-0.296284	6.50898	5.94221	6.21269	2.71341	1.52862	1.70415	0.333482	0.36251	0.152427	6	2
10 kDa heat shock protein mitochondrial	S4R3N1	HSPE1-MOB4	5.53736	8.98724	9.44729	9.73753	9.8128	10.5714	10.0004	7.47614	9.80284	9.65839	9.71843	8.64155	0.68935	0.218203	0.471148	9.21726	9.90661	9.68841	1.95127	1.36471	0.545729	0.302771	0.361511	0.00744648	31	4
Acidic leucine-rich nuclear phosphoprotein 32 family member A	H0YN26	ANP32A	13.0479	12.2066	13.5999	12.4228	12.782	13.8706	11.8261	13.9249	13.3508	11.4933	9.81267	13.0147	0.59088	1.07225	-0.481373	12.7354	13.3263	12.254	0.630934	0.999695	1.61951	0.123782	0.361511	0.764472	38	4
Fatty acyl-CoA reductase 1	Q8WVX9	FAR1	5.10694	6.82896	3.89195	4.5628	6.88838	8.63161	6.97923	7.77703	8.51625	3.94354	6.95466	6.16398	2.54326	0.818807	1.72445	4.83487	7.37813	6.55932	1.25662	0.813122	1.90403	2.08991	0.360514	0.349692	3	1
Enhancer of rudimentary homolog	P84090	ERH	4.99781	7.91049	3.62499	6.48834	7.20095	9.21951	4.41366	5.41566	9.39056	5.82993	4.94354	7.59723	0.565227	-0.405277	0.970504	5.74308	6.3083	6.71358	1.8524	2.11345	1.97107	0.485452	0.360514	0.100727	38	4
ER degradation-enhancing alpha-mannosidase-like protein 3	Q9BZQ6	EDEM3	7.66527	7.0568	4.75201	5.43714	7.10108	7.36955	5.00056	7.44956	6.65449	4.23829	5.55365	5.61092	0.98835	1.65304	-0.664686	6.24697	7.23532	5.58228	1.36096	1.16268	0.989804	0.374688	0.360514	0.642065	11	7
Dolichol-phosphate mannosyltransferase subunit 1	O60762	DPM1	8.91627	10.5306	10.5636	8.64915	9.61888	8.65814	10.2355	10.5822	10.2998	9.6598	9.93323	5.25629	0.203774	0.130692	0.073082	9.72343	9.92721	9.79652	1.02458	0.843695	2.36855	0.0452752	0.360514	0.258848	10	2
Keratin type I cytoskeletal 9	P35527	KRT9	19.5038	19.527	18.7627	19.3739	19.8271	19.7355	19.3209	19.7735	19.4027	19.277	19.4624	19.8319	0.315619	0.321929	-0.00630951	19.4389	19.7545	19.4326	0.359153	0.231969	0.238483	1.83268	0.359519	0.447332	67	40
Suprabasin	Q6UWP8	SBSN	11.3829	11.7147	6.53817	6.60857	11.8029	11.2434	10.7327	10.8714	12.456	9.93662	8.01285	9.11829	2.06166	1.52993	0.531724	8.99573	11.0574	9.52746	2.87591	0.478258	1.88906	0.723538	0.359519	0.774691	17	6
T-complex protein 1 subunit beta	P78371	CCT2	9.6148	10.3208	10.6913	9.40254	10.775	9.96112	11.2546	11.7891	11.1739	8.67546	10.5308	5.52283	1.04702	1.4117	-0.364672	9.9678	11.0148	9.60313	0.601646	0.775727	2.53395	0.694649	0.359519	0.562249	51	19
Importin subunit alpha-7	O60684	KPNA6	9.7763	10.6262	9.28216	10.5184	10.5747	10.0336	11.6249	10.6337	11.93	9.54119	11.0836	10.4126	0.456875	-0.143886	0.600761	10.1473	10.6042	10.7481	0.636608	0.662978	1.013	0.436519	0.359519	0.0181814	21	5
Peptidyl-prolyl cis-trans isomerase FKBP2	P26885	FKBP2	4.98849	4.93701	4.72103	5.7352	5.33821	5.31377	3.94292	4.42884	5.09297	4.42575	7.2738	5.98928	-0.0914457	-0.669819	0.578374	4.96275	4.87131	5.54113	0.441973	0.687558	1.23189	0.320572	0.359519	0.402305	8	1
RNA helicase aquarius	O60306	AQR	6.41353	4.6718	4.68421	5.53861	4.57411	6.06048	9.20645	4.86072	8.19594	4.50821	6.05806	4.74203	0.349194	0.0605576	0.288636	5.11141	5.4606	5.40004	0.830218	2.12077	1.69037	0.232102	0.359519	0.0710923	6	6
N-alpha-acetyltransferase 15 NatA auxiliary subunit	Q9BXJ9	NAA15	8.7975	8.21791	8.79038	4.68087	9.68804	8.51653	8.31293	9.4871	9.0913	8.81215	8.04275	6.23147	0.497667	0.574362	-0.0766954	8.50415	9.00181	8.42745	1.97925	0.687137	1.28739	0.488117	0.358526	0.505845	12	9
Myeloid-derived growth factor (Fragment)	M0QXF7	MYDGF	8.40207	7.08098	5.65931	5.10884	6.44309	9.29386	5.52	7.85686	8.40429	7.54102	4.55805	4.53348	0.779834	1.10044	-0.32061	6.37014	7.14998	6.04953	1.48119	1.65191	2.00968	0.253366	0.358526	0.371611	43	4
Calumenin	O43852	CALU	7.22265	7.73023	4.32072	6.55714	10.3299	6.64104	7.91516	8.30278	11.733	5.19204	12.8382	5.25814	1.21907	-0.386589	1.60566	6.8899	8.10897	8.49556	1.50345	1.52979	4.10138	0.747147	0.357535	0.091515	47	11
Alpha-enolase	P06733	ENO1	10.7172	10.1073	6.57897	8.98257	11.1089	10.8714	10.8862	11.1605	10.5402	7.3466	8.18874	6.74524	1.45258	3.22987	-1.77729	9.54496	10.9975	7.76767	1.8257	0.149328	1.66546	0.920819	0.356547	1.37366	67	19
Protein S100-A4	P26447	S100A4	9.80949	8.16606	7.54674	8.26828	8.81327	8.59794	7.07607	7.24793	8.63873	4.69602	10.2066	5.32666	-0.29424	0.940242	-1.23448	8.21717	7.92293	6.98269	0.962241	0.898271	2.63869	0.642065	0.356547	0.177832	8	1
Proteasome subunit beta type-8	A0A140T998	PSMB8	3.61027	10.0565	5.42356	9.18715	5.38758	9.02373	10.114	8.02248	5.13356	8.57406	9.49221	9.26369	1.21774	-0.395775	1.61352	7.30536	8.5231	8.91888	3.05952	2.02215	2.02615	0.303644	0.356547	0.015923	11	2
High mobility group protein B3	O15347	HMGB3	11.4652	11.1051	9.34321	9.41185	10.3878	7.11977	11.0589	10.6093	11.5933	7.70183	10.7868	7.4066	0.240083	1.2542	-1.01412	10.2585	10.4985	9.24433	1.11146	1.80452	2.12826	0.150581	0.356547	0.158015	34	7
Calmodulin-like protein 5	Q9NZT1	CALML5	9.83771	8.89136	5.24029	6.13703	9.14029	9.46487	10.0697	8.89978	12.002	9.17315	5.92258	5.24296	1.78839	1.75471	0.033675	7.51419	9.30258	7.54787	2.18799	0.506701	3.12411	0.651695	0.355561	0.316953	51	6
Signal sequence receptor subunit gamma	C9JA28	SSR3	7.46842	7.59246	4.89141	6.20697	8.21859	7.49049	5.57949	6.17967	6.63401	5.35456	5.56718	6.3387	-0.00261474	0.882142	-0.884757	6.8377	6.83508	5.95294	1.2647	1.20355	0.610418	0.610834	0.355561	0.667562	8	1
Cytoskeleton-associated protein 4	Q07065	CKAP4	5.11161	5.04365	4.93144	7.09529	8.57996	10.272	4.97514	5.44582	9.36872	5.81265	4.97657	6.07036	1.93526	1.07138	0.86388	5.07763	7.01289	5.94151	1.03586	2.53725	1.9317	0.467246	0.355561	0.233587	25	11
Actin-related protein 2/3 complex subunit 2	O15144	ARPC2	13.5894	13.0688	13.9456	13.9874	9.97699	10.2063	13.358	12.6034	13.4436	12.6035	10.9893	14.7446	-2.36267	-1.6187	-0.743971	13.7675	11.4048	13.0236	0.425336	1.69878	1.57359	1.2636	0.354578	0.449772	43	11
Elongation factor 1-alpha 1	P68104	EEF1A1	7.83036	7.41836	4.92458	5.18429	6.42548	8.37717	7.97831	11.4661	5.50046	5.59946	4.25853	6.85666	1.87641	2.62778	-0.751364	6.30132	8.17774	5.54996	1.49701	2.11134	1.06146	0.575118	0.354578	1.49894	59	18
Alpha-actinin-1	P12814	ACTN1	11.7085	10.839	9.55394	10.8972	11.3008	10.5241	11.9879	10.8828	10.7994	10.9696	11.1443	12.0581	0.223631	0.0348034	0.188828	10.8681	11.0918	11.057	0.890495	0.628667	0.561443	0.241088	0.354578	0.05061	48	19
Probable global transcription activator SNF2L2	P51531	SMARCA2	6.51401	5.25459	5.05297	6.46434	5.76713	7.41041	4.02802	6.11921	7.88191	5.8023	5.16197	5.88354	0.0837021	0.100249	-0.0165472	5.85947	5.94317	5.84292	0.775637	1.39432	1.17805	0.00436481	0.354578	0.158641	7	4
Antigen peptide transporter 1	A0A140T9T7	TAP1	4.99092	6.54309	8.79116	8.28554	6.56435	7.59111	6.86999	7.55175	7.71411	4.61712	6.63946	4.89364	-0.203446	1.44432	-1.64777	7.41432	7.21087	5.76655	1.73328	0.508999	1.46957	0.00348833	0.354578	0.496209	11	5
PC4 and SFRS1-interacting protein	O75475	PSIP1	6.23686	5.41589	4.27483	3.96391	4.2753	4.02467	4.86123	5.28623	6.32166	4.08663	5.87292	6.79592	-0.277096	-1.52902	1.25193	4.84536	4.56827	6.09729	1.04868	0.570091	1.18338	0.170053	0.353596	1.14813	7	3
MICOS complex subunit MIC60	B9A067	IMMT	8.56978	8.15962	6.77849	5.59808	8.51688	6.50697	4.61155	4.40518	8.5542	7.39763	6.04113	6.06588	-1.90979	-1.17249	-0.737299	7.46905	5.55926	6.73176	1.35617	1.92029	1.20621	1.17198	0.35164	1.16368	19	9
Pre-mRNA-processing factor 40 homolog A	O75400	PRPF40A	7.50478	7.29057	6.3857	6.09308	8.14685	5.27735	5.49808	5.86837	8.99836	3.2238	5.58682	5.44474	-1.15491	0.167443	-1.32235	6.83814	5.68322	5.51578	0.684929	1.32214	2.38308	0.458421	0.35164	0.239578	10	7
40S ribosomal protein S21	Q8WVC2	RPS21	9.65195	10.5325	8.339	8.02276	10.9674	10.0755	8.05653	6.98652	11.1072	10.2127	6.90304	5.04136	0.070528	0.508115	-0.437587	8.99548	9.066	8.55789	1.16773	1.82296	2.8348	0.0788339	0.35164	0.580044	30	2
Ran-specific GTPase-activating protein	F6WQW2	RANBP1	9.51418	9.4575	14.5144	5.56907	9.02896	10.0226	14.4304	8.38931	9.67128	8.77334	14.7042	5.14829	0.0399575	0.303493	-0.263536	9.48584	9.5258	9.22231	3.66607	2.72584	3.9394	0.387216	0.350665	0.413413	19	4
Ribosomal protein L19	J3QR09	RPL19	9.96142	9.07655	4.16516	5.15712	9.50271	8.66743	5.58239	5.63451	9.86729	8.73437	5.1404	5.65773	0.0341339	-0.0450828	0.0792167	7.11683	7.15097	7.19605	2.8567	2.0361	2.30935	0.219683	0.350665	0.00612309	13	2
E3 ubiquitin-protein ligase RNF114	Q9Y508	RNF114	7.20877	9.56531	6.24599	4.05807	10.7295	7.6732	5.57292	5.36289	11.338	8.7095	6.25011	4.61842	-0.104319	-0.856741	0.752422	6.72738	6.62306	7.4798	2.28294	2.49208	2.93537	0.176526	0.350665	0.412289	27	4
Ras GTPase-activating protein-binding protein 1	Q13283	G3BP1	5.54588	5.22118	7.20034	5.31197	7.22477	6.90941	3.32548	5.26159	5.7534	4.32487	5.61324	5.86385	0.656575	0.402176	0.254399	5.42892	6.0855	5.68332	0.930442	1.7904	0.716688	0.0352691	0.349692	0.0942041	38	12
T-complex protein 1 subunit zeta	P40227	CCT6A	6.45971	8.5313	3.97895	5.92675	5.52676	4.88177	5.96408	5.11668	5.60462	8.44684	11.5432	6.1333	-0.871516	-1.96835	1.09684	6.19323	5.32172	7.29007	1.87152	0.476103	2.70543	0.289883	0.347754	0.879426	34	11
AIR carboxylase (Fragment)	E9PBS1	PAICS	6.13804	7.29343	5.6863	5.90118	8.2035	8.44311	7.03485	6.53984	7.9629	8.69498	5.23209	5.29231	1.59957	0.991573	0.607993	6.01961	7.61917	6.6276	0.716615	0.914765	1.7958	1.66154	0.345823	0.694649	25	8
Immunoglobulin heavy constant alpha 1 (Fragment)	A0A286YEY1	IGHA1	9.21425	9.06993	6.82273	6.22776	10.6587	7.98556	10.1381	8.3665	7.99226	7.15462	7.82509	6.14386	1.30599	1.76247	-0.456481	7.94633	9.25232	7.48985	1.53137	1.30983	0.83884	0.665546	0.345823	1.80688	9	3
Serine-threonine kinase receptor-associated protein	Q9Y3F4	STRAP	11.0032	12.7859	7.89251	7.9364	11.6715	11.2866	9.37476	10.1733	10.5969	6.67384	9.90442	6.55352	1.26011	2.4408	-1.18069	9.46982	10.7299	8.28913	2.41048	1.0488	2.11934	0.359519	0.345823	0.798603	34	8
Glutamine--fructose-6-phosphate aminotransferase [isomerizing] 1	Q06210	GFPT1	8.34758	7.9157	4.78062	7.98863	7.89154	10.0294	6.66945	6.00059	9.25472	8.34877	7.64566	6.72137	-0.671668	-0.716719	0.0450513	7.95216	7.2805	7.99722	1.66242	1.77031	1.07334	0.143876	0.345823	0.186419	22	8
SWI/SNF complex subunit SMARCC1	Q92922	SMARCC1	6.65177	7.16088	5.89474	5.68094	9.06856	7.59036	9.49599	10.2712	9.17837	3.68591	6.55256	15.7481	3.00902	1.41682	1.59221	6.27326	9.28228	7.86546	0.683974	1.12671	5.15183	1.26761	0.344862	0.0501223	12	6
Keratin type I cytoskeletal 19 (Fragment)	K7EMS3	KRT19	8.08783	8.993	4.0199	5.83854	8.18765	8.51759	7.44617	9.1342	9.10795	8.47452	9.44218	4.92382	1.38943	-0.438613	1.82805	6.96319	8.35262	8.79123	2.24382	0.703097	2.08125	0.653647	0.344862	0.0856568	18	1
60S ribosomal protein L7	P18124	RPL7	10.804	13.0156	10.3581	12.1948	11.4002	12.7886	14.1735	9.63438	10.5798	11.6687	14.4895	13.7538	0.595039	-0.616836	1.21187	11.4994	12.0944	12.7113	1.22929	1.94096	1.81181	0.10902	0.344862	0.193142	31	6
RNA-splicing ligase RtcB homolog	Q9Y3I0	RTCB	5.14053	6.40221	5.82814	4.09114	5.69022	7.19594	7.41709	7.19436	6.01899	4.39996	8.02353	6.50599	1.71081	0.932662	0.77815	5.48434	7.19515	6.26249	0.993883	0.796358	1.4929	1.10237	0.342944	0.328827	15	5
Glutamate--cysteine ligase regulatory subunit	P48507	GCLM	12.3743	11.4636	4.49982	10.111	11.1119	11.5758	12.0961	11.4729	11.0023	11.3112	12.3028	10.9055	0.737093	0.367639	0.369455	10.7873	11.5244	11.1567	3.53279	0.406592	0.638792	0.406714	0.342944	0.47237	26	5
BAG family molecular chaperone regulator 5	Q9UL15	BAG5	5.79114	6.81327	4.50154	5.67595	7.39025	5.20926	5.81211	6.12137	7.79181	6.88704	6.26621	4.44234	0.233199	-0.609883	0.843082	5.73354	5.96674	6.57662	0.94595	0.919618	1.41579	0.230623	0.341989	0.108463	17	5
Replication termination factor 2	Q9BY42	RTF2	9.26915	7.30852	4.94169	9.64153	6.31806	8.15218	7.67864	5.5747	7.98857	7.6367	5.96967	6.07399	-1.29049	0.143008	-1.43349	8.28884	6.99835	6.85534	2.15721	1.19241	1.04472	0.202732	0.341989	0.00612309	25	5
Potassium voltage-gated channel subfamily KQT member 2	O43526	KCNQ2	6.2328	7.74436	4.84408	4.56216	6.65033	4.07313	6.02899	5.53285	3.95056	6.05998	4.44137	6.06439	0.242483	0.530244	-0.287761	5.53844	5.78092	5.25068	1.46122	1.09845	1.09594	0.08302	0.341989	0.153663	1	1
Putative nascent polypeptide-associated complex subunit alpha-like protein	Q9BZK3	NACA4P	12.4387	8.41439	3.56088	4.41121	11.6968	11.0912	5.0214	8.61648	9.20298	9.86686	8.72952	7.0276	3.44102	0.887573	2.55345	6.4128	9.85382	8.96625	4.07999	3.03188	1.21273	0.779892	0.341035	0.100727	13	1
RNA helicase	B7Z6D5	DDX27	7.8438	8.39981	11.304	10.8822	7.19899	9.32157	10.0972	9.75961	8.25885	8.73461	11.2519	4.70863	-0.100412	1.04386	-1.14427	9.641	9.54059	8.49673	1.73896	1.30287	2.69488	0.425969	0.341035	0.223299	7	5
Transitional endoplasmic reticulum ATPase	P55072	VCP	8.19682	7.58984	8.57456	5.51238	6.76261	7.04067	7.35773	7.01725	8.25833	8.37972	8.33195	5.64578	-0.864367	-1.26618	0.401808	7.89333	7.02896	8.29514	1.36564	0.243809	1.33971	0.242604	0.341035	0.366532	61	34
Phosphoserine aminotransferase	Q9Y617	PSAT1	7.91934	7.06037	5.14813	6.18478	7.67363	5.16103	4.5348	5.66236	5.47798	5.78688	5.41353	7.07126	-1.21088	-0.220733	-0.990145	6.62258	5.4117	5.63243	1.18758	1.35786	0.773265	0.950782	0.340084	0.076238	14	4
Eukaryotic translation initiation factor 5B	O60841	EIF5B	10.2499	8.26397	6.52641	4.4073	9.70729	11.295	9.32771	9.79201	9.706	7.26819	9.37678	6.25459	2.35446	1.42717	0.927291	7.39519	9.74965	8.32248	2.48879	0.86682	1.66295	0.935542	0.340084	0.728158	9	9
Ras GTPase-activating-like protein IQGAP1	P46940	IQGAP1	11.2287	12.0531	10.0929	11.4316	12.6582	11.6113	11.7761	11.1338	12.2305	10.4342	11.1885	4.70995	0.363578	0.882334	-0.518755	11.3301	11.6937	10.8114	0.818124	0.636731	3.36872	0.435334	0.340084	0.638272	39	42
Metastasis-associated protein MTA2	O94776	MTA2	12.0416	11.7484	10.4557	10.4582	12.4806	11.9282	11.6302	11.4924	11.9066	11.2461	11.3744	6.93887	0.675941	0.468985	0.206956	11.1033	11.7792	11.3102	0.83882	0.438056	2.30289	1.2321	0.339135	0.632644	16	7
Protein canopy homolog 2	Q9Y2B0	CNPY2	7.13699	6.14084	4.76407	5.4012	4.84679	4.6606	5.15022	4.99503	4.60487	4.42171	5.40179	6.17932	-0.850107	-0.0824161	-0.767691	5.77102	4.92091	5.00333	1.01999	0.209039	0.806321	0.686133	0.339135	0.277366	48	7
Rho GTPase-activating protein 25	P42331	ARHGAP25	9.28577	9.19372	7.39481	5.56907	8.80462	9.55884	9.58065	8.93958	9.32555	8.56178	8.18824	6.71833	0.954946	0.874197	0.0807498	8.29426	9.24921	8.37501	1.75845	0.406638	1.09441	0.665546	0.339135	0.761954	3	2
Annexin A4	P09525	ANXA4	11.9952	11.2772	9.87702	11.115	12.2198	11.216	12.4698	10.8392	11.4088	11.2629	12.0962	11.5545	0.521789	0.236272	0.285516	11.1961	11.7179	11.4816	0.880167	0.782593	0.363761	0.376751	0.339135	0.115771	40	10
EBNA1 binding protein 2 isoform CRA_d	H7C2Q8	EBNA1BP2	6.63013	6.14348	4.9887	5.91322	6.52535	6.10459	5.21062	6.09826	5.88805	6.65292	5.1261	8.04669	0.0730793	-0.169058	0.242137	6.02835	6.10143	6.27048	0.688374	0.553404	1.24596	0.322393	0.338187	0.315155	16	4
Proteasome activator complex subunit 3	P61289	PSME3	8.90189	8.97754	8.56936	8.43367	9.71119	9.48325	9.12549	8.66828	9.53393	9.03086	8.23793	5.03955	0.568744	0.669978	-0.101234	8.73563	9.30437	8.63439	0.260823	0.454958	2.0191	1.67985	0.337242	0.69037	32	7
Retinoblastoma-binding protein 5	Q15291	RBBP5	9.98142	11.6503	10.067	10.9116	10.3467	10.7752	13.1824	13.37	11.5732	9.34447	13.798	12.1253	1.48946	0.129496	1.35996	10.4893	11.9788	11.8493	0.786539	1.57922	1.83907	0.578396	0.337242	0.110698	10	3
Cyclin-dependent kinase 11A	Q5QPR3	CDK11A	6.8732	6.69683	5.14306	7.55743	8.6719	7.02148	9.484	7.94539	6.75556	8.75355	9.48006	5.75813	1.52363	0.554087	0.96954	6.78501	8.30864	7.75455	1.01967	1.04865	1.72634	0.779892	0.335358	0.249492	3	2
U2 snRNP-associated SURP motif-containing protein	E7ET15	U2SURP	10.5464	9.91786	9.00593	9.61602	10.7237	10.3358	10.1815	5.16854	10.9133	9.09563	9.75019	6.03109	0.491741	0.83577	-0.344029	9.76694	10.2587	9.42291	0.64088	2.63246	2.08456	0.195861	0.335358	0.123782	10	7
Glutathione S-transferase Mu 3	P21266	GSTM3	7.25824	7.40224	5.40332	5.89675	5.66087	7.6327	5.77613	6.31992	8.71922	5.29332	4.35649	5.06309	-0.529468	0.869821	-1.39929	6.5775	6.04803	5.17821	0.992504	0.903778	1.94866	0.103474	0.335358	0.14752	16	3
Replication protein A 70 kDa DNA-binding subunit	P27694	RPA1	5.23901	5.04653	7.35297	7.98504	8.32364	6.94603	8.44004	8.33914	8.63535	5.6982	11.338	5.16614	2.0354	1.16461	0.870787	6.29599	8.33139	7.16678	1.48326	0.712659	2.85991	1.14874	0.334419	0.0814455	22	9
Proteasome subunit alpha type-5	P28066	PSMA5	7.86895	6.87381	4.37584	5.51724	4.37441	7.44501	5.51276	6.24855	7.24098	4.95577	4.27282	6.2807	-0.314877	0.262414	-0.577291	6.19553	5.88065	5.61824	1.5304	1.28917	1.3294	0.0846002	0.334419	0.0614803	29	4
mRNA-decapping enzyme 1A	Q9NPI6	DCP1A	7.49665	7.44898	5.46849	6.65578	8.71462	7.66519	3.91132	6.76248	7.29829	5.90513	6.61924	5.07193	0.161455	0.951653	-0.790198	7.05238	7.21384	6.26218	0.947981	2.06194	0.955554	0.00217692	0.333482	0.185087	12	5
Membrane-associated progesterone receptor component 2	O15173	PGRMC2	4.0462	7.1104	5.288	4.21378	6.80206	7.011	6.55552	8.89733	7.56163	5.63732	5.47872	5.46635	2.15564	1.34851	0.807129	4.75089	6.90653	5.55802	1.40905	1.07022	1.02006	0.896196	0.332547	0.634512	9	1
ADP-ribosylation factor 4	P18085	ARF4	11.729	10.4889	10.3637	8.94571	11.5953	12.2701	9.67347	9.79248	12.5075	9.52728	10.4165	11.7014	0.267549	-0.365089	0.632638	10.4263	10.6939	11.059	1.13859	1.30043	1.32516	0.328827	0.332547	0.069051	61	5
Proliferating cell nuclear antigen	P12004	PCNA	9.44801	9.03452	9.62533	8.81801	9.05634	9.77489	9.31667	9.65566	10.9831	8.17033	9.25944	10.8952	0.244893	-0.591156	0.836049	9.24127	9.48616	10.0773	0.370474	0.326899	1.35944	0.25649	0.331614	0.179142	53	8
Ras-related protein Rab-13	P51153	RAB13	4.55153	5.50244	9.15704	5.52155	7.88026	6.92766	4.84686	8.19328	6.84461	4.45097	8.11395	9.49043	1.89197	-0.0753229	1.96729	5.51199	7.40396	7.47928	2.03366	1.50933	2.14183	0.164309	0.330683	0.0710923	11	1
Microsomal glutathione S-transferase 1 (Fragment)	F5H7F6	MGST1	6.36868	7.23122	4.47406	5.02882	4.56282	7.06781	3.91569	6.77584	9.80305	4.44434	6.97751	6.42615	-0.0294192	-1.0325	1.00308	5.69875	5.66933	6.70183	1.25463	1.57567	2.21268	0.0925886	0.329754	0.299296	17	1
Formin-binding protein 1	Q96RU3	FNBP1	8.0864	8.54114	5.43813	5.25085	7.16098	8.96861	6.68299	7.53504	9.3495	5.70097	5.94118	2.98573	0.585747	1.52694	-0.941192	6.76226	7.34801	5.82107	1.72603	0.98493	2.60754	0.462181	0.328827	0.440093	7	3
KRR1 small subunit processome component homolog	Q13601	KRR1	5.63599	8.07537	5.33935	5.05919	6.91397	8.49869	5.17663	4.05373	6.03104	4.6796	4.28834	5.94148	0.557628	0.734756	-0.177127	5.48767	6.0453	5.31054	1.38543	1.95289	0.88269	0.09691	0.327902	0.314258	7	2
Copine-1	A6PVH9	CPNE1	7.62556	6.54557	8.85318	4.61842	8.26824	8.14206	7.01547	9.19155	8.38513	5.50335	8.72935	8.71218	1.11958	-0.343509	1.46309	7.08556	8.20515	8.54866	1.79557	0.891807	1.56083	0.379864	0.326979	0.128427	15	5
Thioredoxin-like protein 1	O43396	TXNL1	12.2988	8.63992	8.37968	13.0662	13.1799	12.8398	12.3449	12.6342	9.60431	11.263	14.1819	13.2585	2.26766	0.476241	1.79142	10.4694	12.737	12.2608	2.43172	0.351378	2.04964	0.8041	0.326058	0.211832	41	6
Tyrosine-protein phosphatase non-receptor type 11	Q06124	PTPN11	8.65975	9.41726	7.44725	6.2135	10.0585	8.21301	8.15335	8.70553	9.87834	8.48784	5.91926	5.51348	0.40577	1.25572	-0.849946	8.0535	8.45927	7.20355	1.40521	0.885878	2.08704	0.449772	0.324222	0.688246	16	7
Dynein assembly factor 5 axonemal (Fragment)	H0Y650	DNAAF5	7.45869	11.8835	4.38424	5.76743	8.84175	12.2517	8.95423	9.32919	7.25153	9.10095	7.98299	11.177	2.52865	0.599736	1.92891	6.61306	9.14171	8.54197	3.25895	1.61848	1.71092	1.07883	0.323306	0.37366	8	3
Heterogeneous nuclear ribonucleoprotein U	Q00839	HNRNPU	9.47786	8.83374	5.7052	3.95543	10.1482	8.76454	9.65694	10.3105	9.03097	6.05957	6.15401	4.28939	2.63311	3.79579	-1.16268	7.26947	9.90258	6.10679	2.61076	0.694969	1.96231	0.782516	0.323306	1.32698	42	24
Apolipoprotein B receptor	A0A4V7I447	APOBR	4.15129	9.14336	4.05031	5.82549	8.3524	8.67267	8.39789	9.13573	8.97111	8.81781	4.67717	4.91692	3.54689	1.66791	1.87898	4.98839	8.53528	6.86737	2.37754	0.359701	2.3685	1.065	0.322393	0.600326	9	6
Septin-11	D6RER5	SEPTIN11	11.8146	8.4643	4.82979	5.02374	6.24969	6.98185	8.98379	9.0313	6.2451	8.60166	5.49602	5.02154	1.2388	2.11227	-0.873463	6.74402	7.98282	5.87056	3.30673	1.413	1.589	0.0395292	0.322393	0.444906	16	3
Death-inducer obliterator 1	Q9BTC0	DIDO1	10.8885	10.3006	4.07603	5.16799	10.8421	10.3635	9.59805	9.71069	10.2528	8.60981	8.5963	7.58474	2.30279	1.43403	0.868767	7.73429	10.0371	8.60305	3.48522	0.583211	1.10438	0.735182	0.321482	1.52871	14	17
ESF1 homolog	Q9H501	ESF1	5.0558	8.77982	5.25867	6.27626	8.49418	8.37582	4.45135	6.61305	9.25302	7.94498	5.40492	6.39518	1.72697	0.324358	1.40261	5.76746	7.49443	7.17008	1.71028	1.8947	1.69609	0.257275	0.321482	0.302771	8	5
Transgelin-2	P37802	TAGLN2	10.4232	8.13463	8.31642	4.44024	9.1709	9.04737	8.89503	8.40003	9.10832	6.55459	4.69184	6.87897	0.745675	2.25442	-1.50875	8.22552	8.9712	6.71678	2.48627	0.338244	1.81097	0.394695	0.320572	1.01144	72	11
Ran GTPase-activating protein 1	P46060	RANGAP1	8.84075	8.8226	6.83378	6.42315	8.84721	9.35445	8.53667	8.01976	9.46062	5.89385	7.54936	5.23931	0.863755	1.97034	-1.10658	7.82819	8.69194	6.7216	1.28304	0.559446	1.88635	0.987163	0.318759	0.769551	25	11
FAS-associated factor 1	Q9UNN5	FAF1	10.0837	9.92939	8.73772	6.14422	9.35387	9.24079	9.64596	9.38252	9.96708	9.82201	10.1089	6.15939	0.0346389	-0.526352	0.560991	9.33356	9.3682	9.89455	1.82184	0.171411	1.90691	0.28567	0.318759	0.151195	9	5
Merlin (Fragment)	A0A5K1VW66	NF2	8.75031	10.6224	10.564	10.7907	10.673	10.4479	10.3482	10.7258	9.76263	10.1471	10.7049	5.84081	-0.032712	0.605622	-0.638334	10.5932	10.5605	9.95485	0.959183	0.179993	2.21604	0.274905	0.317855	0.50724	3	1
Squalene synthase	P37268	FDFT1	7.52951	6.64947	4.17253	4.09296	9.36411	7.67143	6.68664	5.92834	6.23783	5.34016	10.1201	6.26793	1.76804	0.926158	0.841877	5.411	7.17904	6.25288	1.74478	1.48385	2.12969	2.01278	0.316053	0.0996329	10	3
Serpin B12	Q96P63	SERPINB12	10.1726	10.6849	9.11239	9.17983	11.2007	11.1978	11.0719	11.2229	10.5472	9.75034	11.3741	9.57864	1.52302	1.05045	0.472568	9.67619	11.1992	10.1488	0.769993	0.0685035	0.823928	1.47625	0.316053	0.832683	15	5
Heat shock 70 kDa protein 6	P17066	HSPA6	10.2891	11.2209	10.4173	10.7383	11.1413	11.4148	11.4757	11.2328	10.9363	10.5218	10.9394	7.05159	0.74595	0.594753	0.151197	10.5778	11.3238	10.729	0.415158	0.155677	1.88401	1.36957	0.316053	0.673664	35	10
AP-3 complex subunit beta-1	O00203	AP3B1	4.4166	6.29383	5.39446	4.6475	8.262	6.37429	7.32921	8	7.48744	5.36105	5.64275	4.96707	2.64362	2.16271	0.480916	5.02098	7.66461	5.5019	0.847091	0.841969	1.11683	1.14206	0.316053	1.3098	6	4
DNA damage-binding protein 1	Q16531	DDB1	6.06168	9.06364	9.17323	5.71082	10.1519	9.47887	9.99732	10.7683	10.6641	9.53224	8.50184	5.24273	2.51195	1.05757	1.45438	7.56266	10.0746	9.01704	1.87213	0.530916	2.33508	0.954677	0.316053	0.488117	18	12
Probable ATP-dependent RNA helicase DDX56	Q9NY93	DDX56	8.08714	9.07738	4.55494	5.90975	9.75072	10.0615	10.1541	11.1062	9.25597	8.52137	9.33284	4.75573	3.10934	1.21911	1.89022	6.99845	10.1078	8.88867	2.05182	0.58473	2.17152	1.1798	0.314258	0.718967	4	2
Parafibromin	A0A3B3IRP5	CDC73	9.76047	8.90102	10.5394	8.42059	9.70072	10.7561	8.46597	10.03	10.6941	7.84518	10.4782	11.2029	0.534603	-0.720782	1.25539	9.33074	9.86535	10.5861	0.937402	0.955911	1.50428	0.131944	0.314258	0.101275	4	2
Periplakin	K7EKI8	PPL	8.73481	9.19734	8.71727	8.22564	10.7035	14.4676	8.9598	9.81674	10.3157	7.62139	8.69544	4.9384	1.53407	2.10169	-0.567623	8.72604	10.2601	8.15842	0.396848	2.42721	2.25956	0.906578	0.313364	0.8041	2	3
60S ribosomal protein L18	G3V203	RPL18	12.5849	12.9601	11.2683	12.0824	12.6698	12.8713	12.8621	12.5891	12.4997	12.2841	12.7084	12.8824	0.432267	0.161886	0.27038	12.3337	12.7659	12.6041	0.731558	0.140933	0.25895	0.5867	0.312471	0.342944	33	5
Zinc finger protein 148	Q9UQR1	ZNF148	6.32807	5.8789	3.67093	6.10765	6.33596	9.51175	9.06582	6.7241	7.14619	4.70947	8.86956	5.73889	1.90169	1.45243	0.449265	5.99327	7.89496	6.44254	1.23071	1.61095	1.80406	0.812479	0.31158	0.432974	8	4
Hydroxymethylglutaryl-CoA synthase cytoplasmic	Q01581	HMGCS1	10.4316	9.97111	5.30096	4.67283	9.1133	10.0983	8.78159	8.90503	8.49953	9.53002	10.0034	6.98894	1.37313	-0.00560904	1.37874	7.63603	9.00916	9.01477	3.02732	0.598364	1.33458	0.512862	0.31158	0.284833	25	9
5'-3' exonuclease PLD4	Q96BZ4	PLD4	8.34283	7.66775	5.1886	3.38018	7.42543	7.27296	7.39626	6.60475	7.58609	7.16782	6.09682	6.604	0.906435	0.448697	0.457738	6.42817	7.33461	6.88591	2.28824	0.385766	0.65061	0.421361	0.31158	0.376751	6	2
Serine/threonine-protein phosphatase 2A 56 kDa regulatory subunit gamma isoform	Q13362	PPP2R5C	4.13103	4.68518	5.8885	6.31759	4.03768	5.53723	4.51125	7.49474	5.79436	6.60769	6.849	4.48625	-0.262601	-1.17679	0.914185	5.28684	5.02424	6.20102	1.01955	1.53324	1.06561	0.0846002	0.31158	0.163676	5	2
Actin-related protein 2/3 complex subunit 5	B1ALC0	ARPC5	6.18071	7.71493	7.63684	7.31786	8.46005	7.15654	7.67737	6.11447	7.62198	6.6595	8.77311	7.55972	-0.060401	-0.173897	0.113496	7.47735	7.41695	7.59085	0.709039	0.983755	0.866285	0.0624821	0.31158	0.198596	40	4
Protein disulfide-isomerase A3	P30101	PDIA3	6.90002	6.11537	4.59901	6.28491	6.95571	7.37669	6.6575	7.67129	7.13319	5.13815	5.08764	5.32011	0.966061	1.93707	-0.971009	6.20014	7.1662	5.22913	0.9772	0.448147	0.980709	1.18842	0.310691	1.0804	60	18
Dynein light chain 1 cytoplasmic	P63167	DYNLL1	6.86604	8.30911	8.02824	5.75743	9.97857	9.89464	9.22872	5.75913	8.09993	9.11106	6.07366	9.10365	2.11454	0.959889	1.15465	7.44714	9.56168	8.60179	1.16936	1.9991	1.4301	0.978811	0.310691	0.161151	49	3
Importin subunit alpha-5	P52294	KPNA1	8.83719	7.66406	4.79752	4.94082	8.63252	8.26768	6.72219	6.7009	7.91922	8.98251	4.86655	6.11923	1.19249	0.475711	0.716783	6.30244	7.49493	7.01922	2.01102	1.01478	1.8348	0.866461	0.310691	0.480172	20	5
Rab GDP dissociation inhibitor alpha	P31150	GDI1	9.88984	7.83555	6.75195	9.95115	9.21152	8.9107	11.0296	8.12013	9.49071	9.29402	5.46514	7.69028	0.198421	0.568962	-0.370541	8.86269	9.06111	8.49215	1.57996	1.23042	1.86344	0.200659	0.310691	0.378824	45	9
Charged multivesicular body protein 5	Q9NZZ3	CHMP5	7.31967	6.68902	5.32839	5.1333	7.77637	6.69919	7.01105	7.19081	7.24413	5.29393	4.84322	5.76277	1.09222	1.57258	-0.480354	6.00871	7.10093	5.52835	1.0588	0.452784	1.04206	0.920819	0.309804	1.59176	24	3
Actin-related protein 3	P61158	ACTR3	12.0826	12.3329	12.487	12.5758	12.418	12.2789	13.4344	12.5552	12.6652	11.4771	13.7597	12.9635	0.076642	-0.327788	0.40443	12.41	12.4866	12.8144	0.216031	0.520859	0.946572	0.545155	0.308919	0.0530567	45	14
Rho GTPase-activating protein 35	Q9NRY4	ARHGAP35	6.69377	5.97409	5.57635	5.73021	6.59583	5.85619	7.55175	4.89173	5.22966	4.21871	6.86629	5.4873	0.373859	0.867528	-0.493669	5.85215	6.22601	5.35848	0.494667	1.12715	1.09116	0.136677	0.308919	0.661544	1	1
Glyoxylate reductase/hydroxypyruvate reductase	Q9UBQ7	GRHPR	7.91934	7.59238	7.80458	7.72308	10.0293	8.01089	8.22284	4.0643	7.7126	7.73288	8.11962	6.08294	0.353036	0.39413	-0.0410941	7.76383	8.11687	7.72274	0.137641	2.51383	0.90562	0.0486625	0.308919	0.0655015	11	2
Granzyme K	P49863	GZMK	7.81057	8.27668	8.44655	8.28554	7.95361	8.86285	7.08066	7.99577	9.1352	8.7086	6.73688	4.9562	-0.306421	0.251952	-0.558373	8.28111	7.97469	7.72274	0.274192	0.727784	1.9265	0.209012	0.308035	0.257275	9	2
Glutathione peroxidase (Fragment)	K7ERP4	GPX4	9.78364	7.97309	3.86351	7.34952	8.65932	8.08082	8.69895	8.92356	9.94039	6.41618	5.02805	5.21547	1.01782	2.86331	-1.84548	7.66131	8.67913	5.81583	2.47791	0.359261	2.27815	0.429457	0.307153	0.705534	16	2
Macrophage-capping protein	P40121	CAPG	8.18314	7.24365	4.25473	5.39395	6.65678	6.65864	7.30195	5.11007	9.6233	6.33419	5.01163	5.64828	0.338912	0.666473	-0.327562	6.3188	6.65771	5.99124	1.77359	0.932058	2.05165	0.0550241	0.307153	0.0700704	22	5
UDP-glucose:glycoprotein glucosyltransferase 1	Q9NYU2	UGGT1	10.0408	9.2353	7.89918	8.49157	10.0751	9.34846	9.48174	8.54353	9.79946	8.47646	9.8305	9.43373	0.551667	-0.201494	0.753161	8.86343	9.4151	9.6166	0.927591	0.630578	0.631945	0.488117	0.306273	0.0195421	17	18
Annexin A5	P08758	ANXA5	7.84474	7.67257	5.1974	6.3199	8.88374	6.52223	7.09054	5.77407	7.31225	4.768	6.64429	5.54857	-0.189853	0.70995	-0.899803	6.99623	6.80638	6.09643	1.2443	1.32534	1.13138	0.161781	0.306273	1.08672	59	14
Hemoglobin subunit beta	P68871	HBB	9.1692	9.99464	8.87535	10.106	9.33961	10.3148	8.64649	10.4879	9.84131	9.26477	9.52182	6.12077	0.24529	0.433914	-0.188624	9.58192	9.82721	9.39329	0.60726	0.863826	1.72711	0.486782	0.305395	0.337242	15	1
Elongation factor 1-beta	P24534	EEF1B2	6.01035	7.20252	4.63607	6.02706	8.31619	6.95082	5.8313	7.84599	8.62092	4.22605	6.853	8.30209	1.3797	-0.179139	1.55884	6.01871	7.39841	7.57754	1.04934	1.09444	2.00326	0.970616	0.303644	0.0979971	48	5
Cytoplasmic dynein 1 intermediate chain 2	Q13409	DYNC1I2	6.10007	8.34323	4.54898	5.69318	8.18304	7.26294	5.47968	5.94761	6.71163	3.5631	4.55629	5.93165	0.708648	1.36131	-0.652659	5.89663	6.60528	5.24397	1.58985	1.23426	1.40402	0.328827	0.303644	0.835647	12	4
Actin alpha cardiac muscle 1	P68032	ACTC1	7.73998	8.30593	6.37508	5.13859	8.34558	7.53931	5.82828	9.60246	7.14078	6.94942	6.43256	5.73602	0.884916	1.25146	-0.366544	7.05753	7.94245	6.69099	1.42125	1.58101	0.628235	0.305395	0.303644	0.563837	47	5
Cleavage stimulation factor subunit 1	Q05048	CSTF1	7.79012	8.36667	10.8372	10.1595	8.79341	8.23228	10.1169	9.98741	9.60322	7.47216	10.6632	11.3134	0.127325	-0.742803	0.870128	9.26308	9.39041	10.1332	1.44359	0.919281	1.68202	0.00524306	0.303644	0.446117	19	5
Protein PRRC2A	P48634	PRRC2A	7.51144	7.65807	5.64	5.73666	7.67009	5.18122	5.09108	6.84423	5.6958	4.73952	5.27287	7.63677	-0.611318	0.528391	-1.13971	6.62405	6.01273	5.48434	1.09724	1.27067	1.26251	0.219683	0.302771	0.231362	2	3
Enhancer of mRNA-decapping protein 4	Q6P2E9	EDC4	7.0797	9.43346	8.55417	7.81211	10.0167	10.1924	9.53656	9.4354	9.62191	6.63446	5.54027	7.12515	1.59347	2.89681	-1.30333	8.18314	9.77661	6.87981	1.00843	0.366598	1.72647	1.31336	0.301899	1.30016	16	12
Clathrin heavy chain 1	Q00610	CLTC	14.9645	12.7483	13.0611	12.4014	16.0163	13.1382	16.025	13.0479	13.1001	13.7186	14.018	15.3883	1.67256	0.708898	0.963664	12.9047	14.5772	13.8683	1.14593	1.69066	0.966772	0.924453	0.30103	0.151811	47	59
Ubiquitin-conjugating enzyme E2 R2	Q712K3	UBE2R2	6.81545	7.78784	6.37622	5.44346	7.47614	7.77149	7.38189	8.62837	9.33691	7.26997	5.00881	7.87578	1.02798	0.05094	0.97704	6.59583	7.62381	7.57287	0.973808	0.567415	1.79905	0.747147	0.30103	0.188425	5	1
Glutamine--tRNA ligase	P47897	QARS1	9.81174	9.23637	7.74133	7.10171	9.54639	9.15365	8.7829	9.12823	9.30307	8.68608	8.57716	6.11859	0.652087	0.509317	0.14277	8.48885	9.14094	8.63162	1.26369	0.312168	1.40526	0.534617	0.30103	0.61261	22	12
Catechol O-methyltransferase	P21964	COMT	7.13781	4.81752	5.36815	4.31422	5.01602	6.25246	6.06092	5.10493	6.988	4.10451	4.3497	5.03092	0.490091	0.89261	-0.402519	5.09283	5.58292	4.69031	1.23002	0.638741	1.30664	0.0877779	0.30103	0.196543	53	7
Peptidyl-prolyl cis-trans isomerase (Fragment)	H7BZ14	PPIL3	5.62047	7.44327	8.60911	7.44874	5.07534	7.01803	7.62855	9.39782	8.21965	4.65068	6.96509	5.62357	-0.122711	1.02896	-1.15167	7.44601	7.32329	6.29433	1.235	1.78286	1.55868	0.000434512	0.30103	0.233587	17	3
Utrophin	P46939	UTRN	10.5177	9.74729	10.8759	9.80195	10.9312	10.2391	11.6007	10.5283	10.6307	10.1672	10.2427	11.1581	0.56991	0.29301	0.2769	10.1598	10.7297	10.4367	0.552586	0.589979	0.453616	2.27984	0.300162	0.258061	8	19
Drebrin-like protein	Q9UJU6	DBNL	10.128	9.95098	6.52146	5.02764	9.42673	10.4152	7.42911	8.45459	9.06161	7.24992	7.18339	5.67984	0.704438	1.724	-1.01957	8.23622	8.94066	7.21665	2.53779	1.28209	1.38373	0.489455	0.299296	0.90309	13	4
WD repeat-containing protein 26	Q9H7D7	WDR26	6.65521	4.58079	4.39848	4.43381	6.43916	5.86374	5.00274	4.60869	6.98618	4.30325	4.09427	6.04914	0.925942	0.257046	0.668896	4.5073	5.43324	5.1762	1.09494	0.827484	1.39501	0.609065	0.298432	0.0599818	9	4
Macrophage migration inhibitory factor	P14174	MIF	8.78477	8.06754	6.80206	5.2926	8.56522	8.10434	7.70293	6.95559	8.82871	4.25227	7.70577	5.00602	0.468833	1.54774	-1.07891	7.4348	7.90364	6.3559	1.53354	0.682281	2.17181	0.5867	0.298432	0.610834	8	1
Reticulocalbin-1	Q15293	RCN1	6.68314	6.74551	5.1753	4.54307	5.75674	6.75382	5.84579	6.20951	9.6099	5.45989	5.63097	5.07614	0.0984333	0.482224	-0.38379	5.92922	6.02765	5.54543	1.10202	0.452785	2.12316	0.250264	0.298432	0.0872467	8	2
Electron transfer flavoprotein subunit alpha mitochondrial (Fragment)	H0YLU7	ETFA	7.5519	6.79142	5.61098	4.2801	8.27389	7.72799	5.89433	5.07121	7.1639	4.94861	5.66636	4.874	0.609957	1.50367	-0.893716	6.2012	6.81116	5.30749	1.4295	1.50874	1.06232	1.77989	0.297569	0.761954	18	3
WD40 repeat-containing protein SMU1	Q2TAY7	SMU1	8.94416	8.63459	7.47037	6.21401	9.84089	9.03834	8.20589	8.93522	9.32946	8.69516	4.89792	6.26201	0.934299	1.5082	-0.573901	8.05248	8.98678	7.47858	1.24213	0.669145	2.07465	0.970616	0.296709	0.966576	18	5
Protein OS-9	Q13438	OS9	13.0996	12.0205	11.7988	12.1333	12.7402	12.73	12.661	12.4278	12.6961	11.648	12.437	11.3635	0.618637	0.652955	-0.0343184	12.0769	12.6955	12.0425	0.574772	0.145609	0.63227	0.581699	0.294992	0.939302	32	15
Dedicator of cytokinesis protein 8	Q8NF50	DOCK8	11.0601	11.4734	9.5365	8.92077	11.0244	10.2516	10.8672	10.1824	10.5345	10.8414	10.9497	6.04805	0.261107	-0.128551	0.389658	10.2983	10.5594	10.688	1.21503	0.42657	2.3701	0.207608	0.293282	0.371611	5	8
NEDD8	S4R3E9	NEDD8-MDP1	4.2163	6.24024	6.83744	4.92534	7.93487	9.41566	7.37573	8.60455	5.82883	6.11776	5.73395	6.55035	2.68692	2.29642	0.390504	5.58279	8.26971	5.9733	1.19761	0.879536	0.366746	1.45593	0.29243	2.10846	27	3
Serine/threonine-protein phosphatase 4 regulatory subunit 2	Q9NY27	PPP4R2	9.09648	8.79113	5.52421	5.63603	9.21379	10.3007	6.87123	6.72438	9.54394	7.43555	5.76669	9.74073	0.828926	-0.447237	1.27616	7.21358	8.04251	8.48974	1.94655	1.76633	1.88511	1.32606	0.29243	0.0419142	12	3
Tumor protein D54	O43399	TPD52L2	12.2135	11.4612	10.8778	11.5546	11.9837	11.3325	11.9927	12.2687	12.1406	11.5272	11.5768	7.9755	0.480282	0.436162	0.0441194	11.5079	11.9882	11.552	0.547043	0.397241	1.90676	0.465974	0.29243	0.413413	62	10
Large neutral amino acids transporter small subunit 1	Q01650	SLC7A5	4.36638	4.88263	5.08298	5.76578	5.7914	5.80191	5.12066	4.456	5.90904	4.66172	5.14205	5.62198	0.473222	0.0740137	0.399208	4.9828	5.45603	5.38201	0.579125	0.642301	0.548457	0.164309	0.291579	0.0287242	6	2
Actin cytoplasmic 1	P60709	ACTB	15.4334	14.806	13.8066	14.8149	15.3579	14.716	15.0176	15.1453	15.2634	13.5451	14.3554	14.5922	0.271004	0.607651	-0.336647	14.8104	15.0814	14.4738	0.673218	0.26845	0.709256	0.467246	0.29073	1.1707	70	10
Succinate dehydrogenase [ubiquinone] flavoprotein subunit mitochondrial	P31040	SDHA	7.23276	8.59399	4.44908	9.6876	7.61883	7.02757	6.30352	5.48749	8.17093	4.46408	7.19446	4.36758	-1.24783	0.836274	-2.0841	7.91337	6.66554	5.82927	2.26286	0.921243	1.92819	0.260428	0.289883	0.272459	16	6
Large subunit GTPase 1 homolog	Q9H089	LSG1	11.0503	10.7146	12.2004	10.623	10.7811	11.3126	11.0899	10.2259	12.1877	10.9281	11.308	11.5023	0.0530906	-0.469653	0.522743	10.8824	10.9355	11.4052	0.725845	0.471077	0.527699	0.335358	0.289037	0.619789	5	3
Serine-protein kinase ATM	Q13315	ATM	9.51918	9.68986	9.5095	6.71864	9.68414	9.65923	8.41189	9.40533	10.0081	9.3052	9.06765	8.77492	0.01794	0.345858	-0.327918	9.51434	9.53228	9.18642	1.42951	0.598901	0.526217	0.20204	0.289037	0.00130484	0	1
Cathepsin G	P08311	CTSG	8.95408	7.88515	5.95991	5.11052	8.39025	7.34021	8.22824	7.75261	8.35896	6.91827	5.41745	6.00589	1.0679	1.52835	-0.46045	6.92253	7.99043	6.46208	1.75611	0.476125	1.28115	0.44855	0.288193	0.844664	28	5
Cold shock domain-containing protein E1	O75534	CSDE1	12.3582	13.1185	12.3271	12.7048	13.5702	13.3585	13.795	12.5613	12.9801	12.6422	13.4671	6.30049	0.932854	0.653237	0.279617	12.5315	13.4644	12.8111	0.369617	0.537061	3.38164	0.772113	0.28735	0.581699	35	24
Heterogeneous nuclear ribonucleoprotein A0	Q13151	HNRNPA0	8.1079	5.34386	10.152	12.4622	9.06499	4.85328	12.298	11.5588	4.70704	5.75868	11.8065	10.4275	1.18191	2.21877	-1.03686	9.12996	10.3119	8.0931	3.02632	3.35837	3.4702	0.233587	0.28735	0.47237	23	5
Glutamine--fructose-6-phosphate aminotransferase [isomerizing] 2	O94808	GFPT2	9.12825	9.10701	5.02752	8.11567	9.5831	9.1432	8.85131	8.54547	4.69924	5.71177	6.46444	9.82228	0.38592	2.90915	-2.52323	8.61134	8.99726	6.0881	1.93657	0.441753	2.2197	0.565431	0.286509	0.767004	5	1
Bone marrow stromal antigen 2	Q10589	BST2	4.8495	6.30628	6.00402	5.58327	5.44745	6.67892	5.54784	8.34589	5.67502	3.67194	5.65957	5.56821	0.319734	0.499491	-0.179757	5.79364	6.11338	5.61389	0.631446	1.3483	0.982293	0.497573	0.286509	0.653647	14	2
RNA-binding protein EWS	Q01844	EWSR1	11.1979	12.5537	11.972	13.26	12.0985	13.1933	13.1701	13.5601	12.7961	10.805	13.8482	13.9361	0.918866	-0.140465	1.05933	12.2628	13.1817	13.3221	0.874914	0.630482	1.45612	1.54668	0.284833	0.0731433	14	6
Double-strand-break repair protein rad21 homolog	O60216	RAD21	9.39979	9.25363	4.67429	5.5822	9.784	9.60223	7.39446	6.9913	9.92291	9.16551	4.55122	3.90206	1.08043	1.63998	-0.559549	7.41792	8.49835	6.85837	2.45289	1.45476	3.09699	0.928118	0.284833	0.809668	22	9
Phenylalanine--tRNA ligase beta subunit	Q9NSD9	FARSB	4.42864	4.54479	3.76417	5.83951	5.17098	4.59872	5.25505	4.92061	4.29425	3.99981	5.43297	6.25403	0.559079	0.182182	0.376897	4.48672	5.04579	4.86361	0.867863	0.29488	1.04218	0.258061	0.284833	0.00568285	5	2
Testican-2	Q92563	SPOCK2	8.92875	8.88625	9.50785	8.60922	9.24505	9.20633	8.39086	8.9733	9.12787	9.50387	9.55179	4.66016	0.182312	-0.226053	0.408365	8.9075	9.08981	9.31587	0.377488	0.394075	2.37475	0.0264104	0.283162	0.232844	5	2
Apoptotic chromatin condensation inducer in the nucleus	E7EQT4	ACIN1	3.96673	4.63199	4.97495	5.61467	4.27229	6.67892	5.73896	7.20535	4.45871	5.05971	3.10257	10.9494	1.40547	1.44972	-0.0442545	4.80347	6.20894	4.75921	0.68722	1.28636	3.46915	1.23582	0.282329	0.0190881	12	9
Nucleolar RNA helicase 2	Q9NR30	DDX21	10.833	9.76459	6.08751	6.96809	10.8443	9.62642	9.22347	10.4068	10.1008	9.97427	12.5505	6.0851	1.65029	-0.0209002	1.67119	8.36634	10.0166	10.0375	2.24938	0.734482	2.67251	0.709965	0.282329	0.0757207	21	12
Small acidic protein	O00193	SMAP	5.68989	6.94193	4.02668	5.15708	7.35085	5.96909	4.91962	5.85681	6.48444	4.92039	5.65505	7.53753	0.489468	-0.156796	0.646264	5.42348	5.91295	6.06975	1.21037	1.00186	1.12458	0.420216	0.282329	0.0649968	21	2
ER membrane protein complex subunit 1	Q8N766	EMC1	5.31305	3.41221	5.49739	6.22486	5.04429	5.03975	6.33867	8.17288	7.20105	4.99974	4.83903	5.45187	0.286261	0.465675	-0.179415	5.40522	5.69148	5.2258	1.19954	1.48131	1.0836	0.899629	0.280669	0.186419	13	7
Nuclear mitotic apparatus protein 1	Q14980	NUMA1	12.155	10.8478	10.6083	11.059	12.7067	12.21	12.3075	11.6702	12.4721	11.3521	12.349	10.0885	1.30531	0.408191	0.897114	10.9534	12.2587	11.8505	0.683548	0.426949	1.10495	1.47496	0.279841	0.779892	17	23
Corneodesmosin	G8JLG2	CDSN	12.9544	13.2276	10.4529	12.0367	13.4757	12.8586	12.7618	12.3166	13.3168	12.1825	12.2908	12.5736	0.314631	0.377982	-0.0633507	12.4956	12.8102	12.4322	1.2517	0.47744	0.511252	0.497573	0.279841	0.542118	11	5
Ribosome-binding protein 1	Q9P2E9	RRBP1	9.97484	10.2673	10.3952	10.4234	11.7677	10.5677	11.4807	11.9616	10.964	10.3064	12.6975	9.21628	1.29297	0.989017	0.303957	10.3312	11.6242	10.6352	0.205143	0.616983	1.45821	1.43533	0.279014	0.313364	24	25
DNA replication licensing factor MCM6	Q14566	MCM6	12.6693	12.4274	13.9876	14.0514	12.7098	12.7364	13.7933	12.8436	11.9971	13.1486	14.125	12.3822	-0.538425	0.0246015	-0.563027	13.3284	12.79	12.7654	0.855498	0.518258	0.938978	0.314258	0.279014	0.137869	17	11
Serine--tRNA ligase cytoplasmic	P49591	SARS1	11.4706	11.2833	4.56408	9.42293	11.7049	10.7406	4.57315	9.4697	5.02538	7.75	5.92749	11.9987	-0.247931	3.26642	-3.51435	10.3531	10.1052	6.83875	3.21643	3.16778	3.09698	0.136083	0.279014	0.266001	10	4
Heme-binding protein 2	Q9Y5Z4	HEBP2	11.9755	11.5308	14.1639	12.403	11.9117	12.7112	12.6699	9.92563	12.1518	11.909	13.5281	13.5044	0.10159	-0.537285	0.638875	12.1892	12.2908	12.8281	1.15339	1.30547	0.863648	0.357535	0.278189	0.424812	12	2
ATP-dependent RNA helicase DHX8	Q14562	DHX8	4.92233	6.56192	6.02159	4.77207	6.94181	7.33119	4.94947	5.02075	8.57274	5.60342	5.14066	6.07384	0.509316	0.142649	0.366667	5.47196	5.98128	5.83863	0.864871	1.25257	1.53152	0.301899	0.278189	0.141463	3	3
Serine/threonine-protein phosphatase 2A 65 kDa regulatory subunit A alpha isoform	P30153	PPP2R1A	8.52152	7.79974	4.53118	5.49822	8.00523	7.36194	5.99686	5.22879	7.73098	7.39335	12.825	4.78083	0.0304236	-0.882761	0.913185	6.64898	6.6794	7.56216	1.88192	1.26358	3.36405	0.0428718	0.278189	0.347754	32	14
High density lipoprotein binding protein (Vigilin) isoform CRA_a	A0A024R4E5	HDLBP	11.3256	13.4987	13.278	13.6788	9.52476	13.8289	14.0623	14.1845	13.5003	11.5195	14.627	14.7162	0.557238	-0.118068	0.675306	13.3884	13.9456	14.0637	1.09214	2.25507	1.4876	0.025028	0.277366	0.20204	31	27
Helix-destabilizing protein	F8W6I7	HNRNPA1	8.8544	7.28309	5.182	5.36557	8.30168	8.8635	6.98242	8.14598	6.74389	4.64774	5.12173	7.24417	1.8995	2.29102	-0.39152	6.32433	8.22383	5.93281	1.73812	0.78991	1.24988	0.853872	0.276544	1.2233	52	4
Threonine--tRNA ligase 1 cytoplasmic	P26639	TARS1	11.2317	11.0422	7.81314	9.56672	11.2125	11.0988	10.5361	10.0527	10.5992	8.55194	9.47466	8.59141	0.512974	1.7844	-1.27143	10.3045	10.8174	9.03303	1.58571	0.536991	0.96263	0.525784	0.276544	1.38405	27	12
Cell cycle control protein 50A	Q9NV96	TMEM30A	8.79876	7.51861	8.09966	8.53458	8.30989	7.92309	9.34476	8.74184	8.47658	7.87061	8.7791	5.2632	0.208742	0.352264	-0.143522	8.31712	8.52586	8.1736	0.559484	0.609794	1.6013	0.388277	0.276544	0.481486	18	5
Developmentally-regulated GTP-binding protein 1	Q9Y295	DRG1	10.861	10.6025	10.7214	10.6533	11.0002	10.5195	10.6426	10.4999	11.2634	8.74413	10.6258	10.7586	-0.106258	-0.111113	0.0048542	10.6873	10.5811	10.6922	0.112103	0.231855	1.10396	0.269218	0.276544	0.249492	24	6
Peptidyl-prolyl cis-trans isomerase FKBP8	Q14318	FKBP8	6.53975	7.15259	4.79753	4.93579	7.90815	7.39146	6.81068	9.49199	7.88667	6.88899	5.69619	4.28858	1.91203	1.35722	0.554816	5.73777	7.64981	6.29259	1.17129	1.15177	1.55204	0.954677	0.275724	0.610834	15	4
Vimentin	P08670	VIM	13.3947	11.9401	12.236	12.643	14.0396	12.0093	13.1403	12.3103	12.6971	12.0181	13.3075	13.27	0.285813	-0.258197	0.544011	12.4395	12.7253	12.9835	0.630542	0.911967	0.605025	0.477556	0.275724	0.0357404	56	23
Cullin-1	A0A590UJ21	CUL1	5.34311	4.95683	6.42027	4.75804	7.07703	4.88431	5.93675	4.7651	3.64845	4.1652	5.20142	6.37523	0.260556	0.727221	-0.466665	5.14997	5.41053	4.68331	0.741392	1.07811	1.20589	0.229885	0.275724	0.314258	15	7
Dipeptidyl peptidase 3	Q9NY33	DPP3	4.70273	5.36874	5.93611	4.67888	6.00241	6.69377	4.30897	4.73044	4.95906	7.20526	4.38499	6.36827	0.330689	-0.297242	0.62793	5.03574	5.36642	5.66367	0.601653	1.10616	1.28934	0.135489	0.275724	0.199971	4	2
NAD(P)H dehydrogenase [quinone] 1	B4DLR8	NQO1	6.78607	7.55658	5.90439	6.19243	6.64458	7.13278	5.64871	5.30803	7.96642	7.36772	7.01514	5.44529	-0.342607	-1.04478	0.702176	6.48925	6.14665	7.19143	0.730129	0.849741	1.07641	1.09854	0.274905	0.970616	35	5
ATP-dependent DNA/RNA helicase DHX36	Q9H2U1	DHX36	5.41645	6.57262	9.54494	8.39051	8.07526	6.81506	8.32436	8.70874	5.945	4.79255	9.64415	8.12485	0.718248	1.16489	-0.446643	7.48156	8.19981	7.03492	1.84161	0.819715	2.17397	0.238824	0.274905	0.435334	5	3
Desmocollin-1	Q08554	DSC1	13.1124	13.3778	12.6572	12.7335	14.2669	13.445	13.4093	13.8071	13.8096	13.2651	13.4537	12.2379	0.703074	0.266669	0.436404	12.923	13.626	13.3594	0.336821	0.399262	0.674648	1.2668	0.274088	0.642065	11	8
Copper transport protein ATOX1	E5RIM7	ATOX1	6.79779	3.51172	5.39264	5.8396	7.59649	7.10967	6.09094	7.41549	6.14321	3.47246	8.68127	5.7716	1.64646	1.30518	0.341283	5.61612	7.26258	5.9574	1.37984	0.672196	2.13301	1.04915	0.274088	0.314258	12	2
Peptidyl-prolyl cis-trans isomerase	E9PEQ6	PPIE	8.57833	9.49362	8.80652	9.37167	9.1518	9.37754	9.56777	10.1264	9.0863	9.05726	9.61864	5.362	0.383558	0.400873	-0.0173149	9.08909	9.47265	9.07178	0.440223	0.416642	1.96307	1.00833	0.274088	0.450997	14	3
Striatin	O43815	STRN	6.30954	5.98354	5.72805	5.59322	6.79012	5.61049	6.01959	6.04041	6.66633	4.8389	6.44026	7.37252	0.174204	-0.523296	0.6975	5.8558	6.03	6.5533	0.315347	0.49159	1.07012	0.436519	0.274088	0.178486	2	1
Polyadenylate-binding protein	B1ANR0	PABPC4	11.6772	10.0865	11.7594	7.24327	11.2312	11.0166	11.3035	10.1819	10.6869	9.15904	8.35076	9.37584	0.242018	1.85644	-1.61442	10.8819	11.1239	9.26744	2.11097	0.515529	0.968774	0.37366	0.274088	1.16877	26	7
NADH dehydrogenase [ubiquinone] 1 alpha subcomplex assembly factor 3	Q9BU61	NDUFAF3	3.84117	7.55727	4.66791	5.63089	7.52034	6.41493	7.49697	7.99955	7.39583	5.8281	6.39672	5.32669	2.35926	1.39625	0.963009	5.1494	7.50866	6.11241	1.59903	0.669984	0.887744	0.779892	0.273273	0.866461	25	3
CD2 antigen cytoplasmic tail-binding protein 2	O95400	CD2BP2	9.51918	9.75201	9.5095	6.71864	9.90796	9.65923	8.41189	9.40533	10.0081	9.3052	9.06765	8.77492	0.01794	0.345858	-0.327918	9.51434	9.53228	9.18642	1.44183	0.65574	0.526217	0.223299	0.273273	0.0695604	19	4
Nuclear pore complex protein Nup155	E9PF10	NUP155	11.1487	8.78856	12.1358	11.9078	8.74419	9.81417	12.6874	12.6521	9.93584	10.7135	12.5322	6.0978	-0.295075	0.908478	-1.20355	11.5282	11.2331	10.3247	1.53042	2.00575	2.70939	0.00833099	0.273273	0.243364	5	5
Protein-glutamine gamma-glutamyltransferase E	Q08188	TGM3	10.5705	10.6685	6.84511	4.28862	10.296	10.5627	9.65934	9.02511	9.0926	9.544	8.83876	8.93573	1.26985	0.963505	0.306345	8.70782	9.97767	9.01416	3.09849	0.687641	0.312191	0.628932	0.272459	1.3098	13	8
Serine/arginine-rich splicing factor 9	Q13242	SRSF9	5.88715	4.94883	3.92536	4.30228	6.67737	6.72356	6.02458	5.44148	5.33045	4.16862	5.61924	5.7679	1.72542	0.876129	0.849295	4.62555	6.35097	5.47484	0.858705	0.607451	0.725071	1.78516	0.271646	0.681937	19	5
Splicing factor 3B subunit 4	Q15427	SF3B4	4.83085	7.32265	4.55523	5.31935	6.76713	7.00461	5.89825	7.87615	6.91827	5.44192	6.49014	5.75014	1.81077	0.765732	1.04504	5.0751	6.88587	6.12014	1.25098	0.813275	0.67508	0.950782	0.271646	0.464706	14	3
Staphylococcal nuclease domain-containing protein 1	Q7KZF4	SND1	11.3329	12.2572	12.4488	12.611	10.9372	10.6338	12.5115	11.252	11.7389	11.6953	11.6521	12.7657	-1.25847	-0.622508	-0.635963	12.353	11.0946	11.7171	0.571649	0.824812	0.536331	0.89279	0.271646	0.50724	39	23
Carboxypeptidase	X6R5C5	CTSA	9.33027	9.71663	4.19897	8.2253	10.3385	10.2582	10.3856	8.49749	8.9753	8.18339	8.40977	9.37267	1.52058	1.60582	-0.085247	8.77779	10.2984	8.69254	2.52621	0.916494	0.539882	0.603801	0.271646	0.703335	11	4
Nucleolar protein 8	Q76FK4	NOL8	4.82897	5.99261	3.3207	5.53349	7.36291	5.24561	6.11439	5.91578	4.45937	3.719	4.94706	4.23387	0.833855	1.66846	-0.834609	5.18123	6.01509	4.34662	1.16804	0.884085	0.509796	0.614394	0.270835	1.77211	3	2
Homeobox protein cut-like 1	P39880	CUX1	6.90785	5.57812	2.95818	4.8986	4.51509	6.18384	6.31383	5.60105	6.51719	4.42144	7.58203	5.41084	0.654088	-0.0715649	0.725653	5.23836	5.89245	5.96401	1.64561	0.819759	1.36725	0.179142	0.270835	0.143271	3	3
X-ray repair cross-complementing protein 6	P12956	XRCC6	14.7297	12.1399	9.11598	11.5151	10.8815	15.5779	11.426	11.151	9.17552	9.32937	12.1839	11.6248	-0.539022	0.811378	-1.3504	11.8275	11.2885	10.4771	2.30659	2.22366	1.5493	0.0819697	0.270835	0.424812	43	21
RNA-binding protein 26	Q5T8P6	RBM26	9.40346	9.36704	9.9911	9.98812	9.55844	9.48848	11.31	11.0555	9.18594	9.64353	11.2875	4.21513	0.611175	0.892227	-0.281052	9.69579	10.307	9.41474	0.349243	0.964043	3.04856	0.920819	0.270026	0.428291	7	5
F-actin-capping protein subunit alpha-2	P47755	CAPZA2	6.0025	7.92131	4.45836	5.49057	8.43896	9.4051	8.05349	9.35008	7.81852	4.53092	8.59768	7.34758	3.14798	1.31147	1.83651	5.74653	8.89452	7.58305	1.45184	0.672257	1.77182	1.85699	0.269218	0.632644	34	4
Serine/threonine-protein phosphatase 2A catalytic subunit beta isoform	P62714	PPP2CB	9.41504	11.7613	11.4755	11.2073	9.09273	9.71848	11.6093	11.1945	9.981	10.4611	10.8044	11.435	-0.884929	-0.176226	-0.708704	11.3414	10.4565	10.6327	1.05763	1.19262	0.611459	0.460924	0.269218	0.270026	33	1
ATP synthase membrane subunit DAPIT mitochondrial	Q96IX5	ATP5MD	7.75235	8.0242	5.13025	5.62947	9.19205	7.89203	7.55244	8.04636	8.39451	6.76832	6.35147	6.57334	1.27828	1.29837	-0.0200825	6.69091	7.96919	6.67083	1.46671	0.711457	0.930776	1.07624	0.268411	2.43063	26	1
DNA replication licensing factor MCM2	P49736	MCM2	7.96711	10.9095	11.287	9.01296	10.3116	11.8731	10.3879	10.3565	10.3629	2.74714	11.2286	8.51385	0.410942	0.933793	-0.522851	9.96124	10.3722	9.43839	1.57279	0.761212	3.81585	0.583359	0.268411	0.457175	23	15
Lupus La protein	P05455	SSB	6.40018	5.99709	5.73343	3.84721	8.22057	7.69272	9.44979	7.40599	7.91157	5.66095	4.94332	5.00467	2.09138	2.62384	-0.532451	5.86526	7.95665	5.33281	1.13189	0.903684	1.3927	1.80134	0.266803	1.12552	34	12
Outer mitochondrial membrane protein porin 2 (Fragment)	A0A0A0MR02	VDAC2	13.945	12.9155	10.4077	12.848	14.7583	11.1236	14.9026	13.5324	12.0904	10.5937	14.2599	8.22337	1.26357	2.80328	-1.53971	12.8818	14.1453	11.3421	1.50068	1.7487	2.53969	0.321482	0.266001	0.872895	34	5
Phosducin-like protein 3	Q9H2J4	PDCL3	4.57471	8.4022	5.46935	7.78064	9.0574	7.81089	9.4509	5.1505	7.84787	5.35288	8.3546	8.63956	1.80915	0.332908	1.47624	6.62499	8.43414	8.10124	1.82707	1.9415	1.50007	0.295849	0.266001	0.0846002	14	3
Ubiquitin thioesterase OTUB1	Q96FW1	OTUB1	4.03173	7.83895	5.80408	4.85578	6.15013	7.40574	5.2008	4.82116	9.02203	6.31982	5.3027	5.80976	0.345536	-0.389324	0.734861	5.32993	5.67547	6.06479	1.63948	1.15217	1.65846	0.151195	0.266001	0.344862	24	5
Ras-related protein Rab-31	Q13636	RAB31	5.10606	6.76964	5.09863	5.98709	5.20344	6.46362	7.02536	5.21125	5.04052	4.61932	6.82413	3.95832	0.290861	1.00752	-0.716657	5.54657	5.83743	4.82992	0.803006	0.916629	1.22613	0.144481	0.266001	0.896196	6	1
Tetratricopeptide repeat protein 1	Q99614	TTC1	9.75129	10.0598	10.741	11.6344	10.7124	9.49418	11.0528	8.46307	9.92564	10.3117	11.8616	5.48554	-0.297091	-0.0154305	-0.28166	10.4004	10.1033	10.1187	0.834771	1.18528	2.738	0.262807	0.2652	0.226945	31	6
DNA-(apurinic or apyrimidinic site) endonuclease	P27695	APEX1	8.23501	8.76716	5.46744	13.5573	9.24415	8.01831	9.94489	5.99059	8.62834	8.88222	6.85835	6.0104	0.130147	0.887885	-0.757739	8.50108	8.63123	7.74335	3.36093	1.73299	1.38784	0.0979971	0.2652	0.329754	39	8
Alpha-soluble NSF attachment protein	P54920	NAPA	13.8922	10.1658	11.7409	12.581	8.86854	8.96918	10.5753	7.35067	10.2062	12.3038	6.87443	14.1191	-3.24207	-2.33611	-0.905963	12.1609	8.91886	11.255	1.56133	1.31736	3.11007	1.15677	0.264401	0.354578	77	18
E3 ubiquitin-protein ligase UHRF1	Q96T88	UHRF1	11.3387	9.94609	4.30706	10.769	11.0222	12.0319	12.4622	10.7412	8.89269	8.75535	12.5625	12.6682	1.16954	0.799498	0.370038	10.3575	11.5271	10.7276	3.2396	0.815733	2.19007	0.525784	0.264401	0.284833	15	7
DnaJ homolog subfamily A member 2	O60884	DNAJA2	8.21369	5.05087	6.94708	7.57061	7.80639	8.37226	6.71218	8.60081	5.32957	4.93404	5.2041	9.47365	0.830474	2.82249	-1.99202	7.25885	8.08932	5.26683	1.36488	0.842791	2.16517	0.443697	0.264401	0.756962	33	9
Pre-mRNA-splicing factor SYF2	O95926	SYF2	6.061	7.31442	5.50922	5.40254	7.69732	4.64068	6.98105	4.85212	5.174	5.37182	7.12412	4.55979	0.131478	0.643682	-0.512204	5.78511	5.91659	5.27291	0.877238	1.52768	1.10019	0.00921731	0.264401	0.264401	21	3
Transportin-1	Q92973	TNPO1	5.76228	4.99594	5.5821	8.1877	5.45406	4.26446	5.89612	5.54936	6.61459	5.64172	4.87868	4.64406	-0.17048	0.241513	-0.411993	5.67219	5.50171	5.2602	1.40897	0.710234	0.888606	0.555955	0.262807	0.0824945	11	6
Serine/arginine-rich splicing factor 2 (Fragment)	J3QL05	SRSF2	6.77834	7.70335	6.56066	4.61701	7.91809	6.71425	6.17043	8.28156	8.25706	6.51685	6.14088	6.97257	0.646666	0.571456	0.0752099	6.6695	7.31617	6.74471	1.2969	0.993511	0.921827	0.327902	0.262807	0.336299	19	2
Nuclear pore glycoprotein p62	P37198	NUP62	5.85588	6.60109	7.23592	6.11967	7.00708	6.43665	5.84182	6.16876	6.94075	6.39574	4.62912	5.76321	-0.057678	0.223227	-0.280905	6.36038	6.3027	6.07947	0.606232	0.493161	0.993079	0.0579919	0.262807	0.67162	10	4
Interferon-induced protein with tetratricopeptide repeats 1	P09914	IFIT1	5.31594	7.05778	4.50573	5.34692	7.01881	7.29048	5.73593	6.59288	5.51646	4.38915	10.5853	6.6646	1.47441	0.715316	0.759095	5.33143	6.80584	6.09053	1.07389	0.679377	2.69606	1.42136	0.262013	0.025028	7	2
Mesencephalic astrocyte-derived neurotrophic factor	P55145	MANF	10.5114	9.40561	7.33011	7.60459	10.5059	9.68227	9.44491	9.0153	9.80806	9.22781	8.27184	6.20982	1.05849	0.81377	0.244723	8.5051	9.56359	8.74982	1.51159	0.626615	1.57898	0.821023	0.262013	1.0278	32	5
Transmembrane emp24 domain-containing protein 9	Q9BVK6	TMED9	4.6786	5.8533	5.06764	5.47362	5.19615	6.32413	4.69047	5.53169	5.16734	5.52198	4.81368	4.97949	0.0932906	0.290513	-0.197222	5.27063	5.36392	5.07341	0.507406	0.685873	0.304084	0.316953	0.262013	0.614394	27	3
Serpin B4 (Fragment)	H0Y5H9	SERPINB4	5.13643	7.67857	4.86327	5.15201	5.49299	5.62276	5.84489	5.48563	11.0731	6.72901	3.92668	5.54326	0.413654	-0.57826	0.991914	5.14422	5.55787	6.13613	1.32067	0.167819	3.06044	0.048177	0.262013	0.299296	11	1
Gamma-glutamylcyclotransferase	O75223	GGCT	10.518	11.3923	10.4184	10.0268	11.4366	10.7929	11.4167	15.8001	12.3194	10.6081	10.9679	9.94376	0.958477	0.638677	0.3198	10.4682	11.4266	10.788	0.576063	2.31175	1.00078	0.537602	0.261219	0.374688	40	6
Peroxisomal membrane protein 11B	O96011	PEX11B	9.53549	10.463	8.41054	6.89093	9.91718	10.5268	6.81301	9.59184	9.47003	9.70584	9.05604	6.17687	0.781497	0.491474	0.290022	8.97301	9.75451	9.26303	1.53843	1.64574	1.63904	0.160522	0.261219	0.197226	14	3
ADP-ribosylation factor-like protein 6-interacting protein 4	Q66PJ3	ARL6IP4	5.72645	9.32551	7.20867	4.92158	4.7277	9.10129	6.26955	7.08438	9.99831	7.03353	6.4803	7.80587	0.209406	-0.742737	0.952143	6.46756	6.67697	7.4197	1.93443	1.8214	1.54469	0	0.261219	0.260428	7	2
Tubulin beta-6 chain	Q9BUF5	TUBB6	9.11585	7.25974	4.32393	4.18544	8.40092	8.07852	7.98863	7.08417	5.82094	4.40041	6.6907	4.37485	2.24174	2.9229	-0.681162	5.79184	8.03358	5.11068	2.39454	0.564404	1.13559	0.714443	0.260428	1.8729	39	6
La-related protein 4	Q71RC2	LARP4	9.51112	10.4836	4.19221	4.58506	9.51274	10.0803	9.43815	10.7319	9.10465	8.8909	10.5382	4.992	2.74842	0.798735	1.94969	7.04809	9.79651	8.99778	3.26639	0.600336	2.37504	0.68403	0.260428	0.435334	24	11
Growth factor receptor-bound protein 2	P62993	GRB2	9.81679	10.6381	8.35883	9.6429	10.0769	9.45984	9.86152	11.3489	9.93808	8.70477	11.4288	11.2624	0.239389	-0.630999	0.870388	9.72985	9.96924	10.6002	0.942717	0.81587	1.27431	0.343902	0.260428	0.104025	37	7
Delta-1-pyrroline-5-carboxylate synthase	P54886	ALDH18A1	8.35702	7.2363	7.67377	7.26144	7.74356	6.90857	6.84925	7.75962	8.77205	6.43127	8.32715	5.47069	-0.141539	-0.0531461	-0.0883925	7.4676	7.32606	7.37921	0.523227	0.504465	1.56132	0.449772	0.259637	0.025028	7	4
Core-binding factor subunit beta	A0A494C0A9	CBFB	7.44195	8.33793	9.05208	4.92003	7.81057	8.30405	7.79012	7.87154	8.93322	6.45113	8.59006	9.58062	-0.0488877	-0.920587	0.8717	7.88994	7.84105	8.76164	1.80327	0.242468	1.35547	0.216096	0.259637	0.213249	15	3
CAP-Gly domain-containing linker protein 1	P30622	CLIP1	9.06269	8.38483	6.34353	6.54032	9.49785	8.83428	8.8577	8.04243	9.89222	7.5944	5.17093	6.49186	1.38342	1.80286	-0.419443	7.46257	8.84599	7.04313	1.34856	0.595864	1.99931	1.04383	0.258848	0.777284	6	7
Ubiquitin-conjugating enzyme E2 D2 (Fragment)	D6RFM0	UBE2D2	7.90268	7.30433	5.10505	4.84012	8.85112	7.40267	9.53895	7.33351	8.20604	4.5417	4.82723	5.50877	1.92221	2.9589	-1.03669	6.20469	8.1269	5.168	1.54227	1.09189	1.67332	0.896196	0.258061	1.20831	36	2
Platelet endothelial cell adhesion molecule	P16284	PECAM1	6.50814	9.92844	5.39895	4.5671	8.85863	8.6961	8.05853	6.26489	9.54591	8.21432	5.19847	6.22524	2.42377	1.15754	1.26623	5.95355	8.37732	7.21978	2.35671	1.18773	1.95376	0.653647	0.258061	0.35164	11	5
Ribonuclease H2 subunit A	O75792	RNASEH2A	10.5454	7.39069	5.61323	5.1759	6.62511	10.4966	5.83033	6.59697	9.82788	7.44783	7.05457	5.59188	0.109081	-0.640157	0.749238	6.50196	6.61104	7.2512	2.43866	2.10533	1.75685	0.0462403	0.258061	0.0227338	6	1
Unconventional myosin-6	A0A1Y0BRN3	MYO6	9.7431	10.1532	11.6877	10.7129	9.89937	11.8068	11.8994	12.7623	10.5339	8.94158	12.6427	11.5663	1.42007	0.80299	0.617082	10.433	11.8531	11.0501	0.842053	1.20764	1.57571	0.89279	0.257275	0.309804	26	22
Synaptic functional regulator FMR1	A8MQB8	FMR1	6.33428	6.87012	5.0097	6.57124	5.69538	5.4611	5.73992	4.94008	7.18577	5.68443	5.0855	5.54929	-0.874521	-0.0386167	-0.835905	6.45276	5.57824	5.61686	0.82091	0.367002	0.909911	0.583359	0.257275	0.378824	9	3
ATP-dependent RNA helicase DDX19A	I3L0H8	DDX19A	5.46128	7.97045	6.5246	3.94886	6.48853	7.83529	6.25023	6.44731	6.7028	6.55428	6.77584	5.75062	0.474984	-0.160616	0.6356	5.99294	6.46792	6.62854	1.69834	0.727439	0.472587	0.505845	0.257275	0.29243	23	7
Coiled-coil domain-containing protein 171	Q6TFL3	CCDC171	8.43475	9.067	10.182	9.15525	10.055	9.01223	10.3064	11.2243	9.39182	9.5799	9.58635	5.55261	1.06958	0.694845	0.374736	9.11113	10.1807	9.48586	0.723252	0.909601	1.98542	0.756962	0.25649	0.488117	1	1
Calmodulin-2	P0DP24	CALM2	10.0135	10.4982	11.0778	8.85056	10.7916	10.0451	8.92089	9.90247	11.5776	6.54979	11.3251	18.5632	-0.282035	-1.47755	1.19552	10.2558	9.97377	11.4513	0.945663	0.768919	4.94688	0.0931265	0.255707	0.329754	49	6
FACT complex subunit SSRP1	Q08945	SSRP1	8.54994	9.56691	9.77203	8.20384	8.7199	8.69655	9.23585	8.83393	8.63648	5.79374	9.14463	9.60936	-0.281507	-0.113638	-0.167869	9.05842	8.77692	8.89056	0.764134	0.250166	1.71487	0.164309	0.254925	0.279841	12	6
Actin-related protein 2/3 complex subunit 5-like protein	Q9BPX5	ARPC5L	8.10926	9.23259	3.46905	7.23649	7.24394	6.54365	7.04535	9.66347	8.63525	8.98951	7.81641	5.88201	-0.528231	-1.08118	0.552953	7.67287	7.14464	8.22583	2.49919	1.39115	1.38897	0.154282	0.254925	0.05061	21	2
Nicalin	Q969V3	NCLN	6.61138	8.65632	4.77222	5.82259	7.83086	8.33329	9.02242	6.67384	7.97648	4.30519	4.65871	5.68686	1.86509	2.9093	-1.04421	6.21699	8.08208	5.17278	1.64332	0.989759	1.65377	0.655608	0.253366	0.886057	9	4
NADP-dependent malic enzyme	P48163	ME1	4.45614	4.95931	7.12029	5.00674	6.97888	4.84613	4.88597	4.67653	5.08931	7.38267	5.4923	5.75724	-0.116972	-0.758714	0.641742	4.98302	4.86605	5.62477	1.18298	1.09179	1.00639	0.0127808	0.252588	0.243364	18	6
DNA-binding protein Ikaros	Q13422	IKZF1	7.39712	7.08661	8.71658	8.11967	8.63684	7.23391	9.25734	9.43605	6.68678	8.60259	8.5901	4.83332	1.1887	1.30865	-0.119952	7.75839	8.94709	7.63844	0.732561	0.998649	1.80391	1.19654	0.251812	0.486782	3	1
A-kinase anchor protein 8-like	Q9ULX6	AKAP8L	4.56027	4.19449	6.08026	5.26547	4.7099	4.43179	7.77413	8.78329	5.33633	4.39625	5.75648	5.22148	1.32914	0.963107	0.366035	4.91287	6.24201	5.27891	0.832089	2.18298	0.569426	0.756962	0.251037	0.549751	10	5
Mitotic checkpoint protein BUB3 (Fragment)	J3QT28	BUB3	9.00868	9.00203	5.55416	5.73479	8.84869	10.3053	7.99169	9.00804	9.8104	6.09436	6.27113	4.86464	1.55995	2.74562	-1.18566	7.36841	8.92836	6.18274	1.94181	0.955241	2.12755	0.978811	0.249492	0.79588	42	7
SWI/SNF-related matrix-associated actin-dependent regulator of chromatin subfamily E member 1	A0A2R8YES3	SMARCE1	8.98749	7.67828	4.86934	6.71205	9.0527	9.08425	5.2886	6.56907	9.36203	6.76713	4.52805	6.85195	0.615721	1.00135	-0.385627	7.19516	7.81088	6.80954	1.73374	1.88659	1.97532	0.533132	0.249492	0.41005	18	5
Cystatin-B	P04080	CSTB	7.93345	9.81396	7.14975	4.54611	8.81359	9.49177	5.55152	9.22648	9.52804	8.852	7.96463	4.52507	1.47844	0.611723	0.866713	7.5416	9.02004	8.40831	2.18426	1.83423	2.22245	0.259637	0.249492	0.131356	43	3
Phosphatidylinositol transfer protein beta isoform	A0A0A0MSW4	PITPNB	4.72834	6.53602	9.15704	5.11419	7.88026	6.92766	4.2529	8.19328	6.84461	4.7845	8.11395	9.49043	1.57886	-0.0753229	1.65418	5.8251	7.40396	7.47928	2.00553	1.78992	1.99961	0.0783135	0.249492	0.133713	28	5
WD repeat-containing protein 46 (Fragment)	H0Y6G3	WDR46	11.4798	7.1336	8.10418	13.3449	7.12949	6.55351	14.2825	6.94638	7.79961	7.66988	9.34975	12.4229	-2.75407	-1.53674	-1.21733	9.79201	7.03793	8.57468	2.89755	3.71081	2.21081	0.171985	0.248721	0.0952845	16	3
Microtubule-associated protein 1S	Q66K74	MAP1S	9.08656	10.4676	9.36001	9.03985	10.6945	10.7215	10.5142	11.0333	10.4969	9.43534	9.56014	9.7974	1.48474	1.02926	0.455485	9.22329	10.708	9.67877	0.667832	0.215559	0.474029	1.35458	0.247952	1.45223	8	5
40S ribosomal protein S15a (Fragment)	H3BN98	40S ribosomal protein S15a (Fragment) OS=Homo sapiens OX=9606 PE=3 SV=2	6.40235	6.53781	6.87049	4.34244	6.25335	6.06309	4.17895	6.09529	5.57532	4.61423	12.8328	5.62743	-0.390886	0.477818	-0.868704	6.47008	6.07919	5.60137	1.14754	0.982669	3.80884	0.156767	0.247952	0.243364	6	1
Transcription elongation regulator 1	O14776	TCERG1	8.00191	9.23448	6.78803	3.83106	10.3188	8.44803	5.73577	8.09866	8.65564	8.73424	6.23682	5.70237	0.878374	0.82712	0.0512543	7.39497	8.27335	7.44623	2.31507	1.8818	1.58886	0.374688	0.247184	0.47237	9	7
60 kDa SS-A/Ro ribonucleoprotein	P10155	RO60	9.32463	8.68923	4.83658	5.33298	9.39406	8.4552	8.70619	4.99576	8.69735	8.92716	7.83017	4.88816	1.56959	0.316936	1.25265	7.01111	8.58069	8.26376	2.28825	1.96845	1.85937	0.330683	0.247184	0.402305	8	5
Liver carboxylesterase 1	P23141	CES1	13.3511	12.6212	12.401	11.8619	13.7653	13.4336	13.5046	12.7673	12.6605	13.7831	6.37382	13.0507	0.957956	0.61346	0.344496	12.5111	13.4691	12.8556	0.617009	0.424887	3.42722	1.94692	0.246417	0.440093	54	27
U1 small nuclear ribonucleoprotein 70 kDa	P08621	SNRNP70	10.753	9.77655	11.2336	9.68052	11.2017	11.3153	10.2774	11.3839	12.1422	7.44186	11.6389	13.4769	0.993708	-0.632022	1.62573	10.2648	11.2585	11.8905	0.757145	0.516933	2.60676	0.460924	0.246417	0.0319843	18	7
Ribonucleoprotein PTB-binding 1	E9PAU2	RAVER1	4.84274	5.46369	5.85397	4.85144	4.50201	5.18368	4.86087	5.3119	10.3527	3.43557	4.80252	6.77479	-0.13529	-0.766379	0.631088	5.15757	5.02228	5.78866	0.495017	0.362105	3.00502	0.393619	0.246417	0.337242	21	9
Peptidyl-prolyl cis-trans isomerase D	Q08752	PPID	6.55041	7.51104	5.20625	7.5611	8.42198	8.4312	6.31134	8.31999	8.55125	5.90513	7.80774	7.11572	1.34026	0.909254	0.431006	7.03072	8.37098	7.46173	1.10344	1.04108	1.12471	1.74715	0.245652	0.232102	6	2
Kinesin-1 heavy chain	P33176	KIF5B	10.7691	9.29526	7.56461	7.57766	10.5151	11.5661	8.75736	8.84376	9.58333	9.86685	8.84364	4.32383	1.24298	0.465953	0.777023	8.43646	9.67944	9.21348	1.54304	1.36304	2.58989	0.920819	0.245652	0.764472	18	12
Calcyclin-binding protein	Q9HB71	CACYBP	7.36484	9.64276	9.60837	10.2398	10.0759	8.55355	10.2915	9.8141	10.3077	7.76646	7.8885	7.66164	0.31943	2.11751	-1.79808	9.62556	9.94499	7.82748	1.26637	0.778349	1.27111	0.213249	0.245652	0.886057	60	11
Transmembrane emp24 domain-containing protein 10	P49755	TMED10	8.31501	7.21907	4.27422	5.27903	7.95635	7.66519	4.47076	4.79022	7.84292	4.88679	4.63334	5.98623	-0.0213423	0.791198	-0.81254	6.24905	6.22771	5.43651	1.83011	1.8446	1.46033	0.079355	0.245652	0.166853	32	5
Lactoylglutathione lyase	Q04760	GLO1	11.6821	11.5066	10.4766	11.7708	11.9102	11.3338	12.2257	11.8501	11.2634	9.35764	11.1371	12.0839	0.285856	0.67992	-0.394064	11.5943	11.8802	11.2003	0.598406	0.369538	1.14808	0.447332	0.244888	0.809668	47	9
Selenide water dikinase 1	P49903	SEPHS1	11.8199	10.5664	12.2713	12.5742	11.265	10.2197	12.6407	11.8771	11.3786	10.843	11.966	14.317	-0.474529	-0.101249	-0.37328	12.0456	11.5711	11.6723	0.883799	1.02274	1.53088	0.545155	0.244125	0.383	12	3
RNA helicase	H7BXY3	DHX30	12.5419	11.955	10.0958	9.51339	11.7388	12.8386	11.0479	9.7285	11.668	9.47954	11.196	9.79157	0.367908	0.899511	-0.531603	11.0254	11.3933	10.4938	1.45079	1.30218	1.06262	0.301899	0.244125	0.381952	17	13
Protein Hook homolog 3	Q86VS8	HOOK3	6.08287	9.12872	4.80126	5.43576	9.73855	8.78369	7.68839	5.48396	7.03012	7.48059	6.93255	6.0106	2.47672	1.25471	1.22201	5.75932	8.23604	6.98133	1.91715	1.82947	0.616649	0.66354	0.243364	0.673664	4	2
Heat shock protein HSP 90-alpha	P07900	HSP90AA1	8.98105	10.1331	10.1352	10.1346	10.8001	10.4969	11.8288	11.9723	11.0035	8.25356	10.5944	6.248	1.18058	1.89044	-0.709858	10.1338	11.3144	9.42399	0.576623	0.735751	2.21242	1.5544	0.242604	0.761954	61	27
Elongation factor 1-delta	E9PRY8	EEF1D	9.14236	10.0066	11.1363	9.97885	11.3342	10.4796	8.45947	9.46932	11.0672	8.95791	11.0761	6.16047	-0.0182824	-0.0380926	0.0198102	9.99273	9.97445	10.0125	0.818482	1.24476	2.3274	0.0428718	0.241088	0.185087	18	8
Serine/threonine-protein kinase PRP4 homolog	Q13523	PRPF4B	6.79468	8.67214	4.56252	4.76097	7.00697	8.31161	8.16093	7.32166	7.79902	6.4834	7.0009	5.98466	1.96347	0.999145	0.964328	5.77782	7.74129	6.74215	1.93367	0.635074	0.775085	0.679854	0.240332	0.651695	6	5
Keratin type I cytoskeletal 10 (Fragment)	A0A1B0GVI3	KRT10	10.8763	10.0188	13.653	13.4268	10.3205	9.6699	14.0581	9.79591	11.12	13.7306	10.7056	6.94661	-2.09335	-0.854652	-1.2387	12.1515	10.0582	10.9128	1.82171	2.08379	2.79444	0.481486	0.240332	0.0660068	44	4
Sister chromatid cohesion protein PDS5 homolog B	Q9NTI5	PDS5B	12.2407	13.076	12.9688	11.7193	10.736	11.535	11.8256	11.9311	11.2876	11.3325	11.7941	13.5781	-0.924487	0.117026	-1.04151	12.6048	11.6803	11.5633	0.639858	0.540556	1.07796	1.02365	0.239578	0.488117	6	5
Putative E3 ubiquitin-protein ligase UBR7	Q8N806	UBR7	8.44746	6.21517	5.17798	4.73873	7.50772	7.69188	6.78306	6.57844	6.26164	7.19938	7.37077	6.15776	1.44881	0.414879	1.03393	5.69658	7.14539	6.73051	1.65519	0.542384	0.626237	0.651695	0.239578	0.428291	11	3
Protein transport protein Sec24C	P53992	SEC24C	8.06447	10.4425	9.16902	5.19025	9.44626	9.83761	7.27053	8.89588	10.4592	8.58631	10.8516	5.32613	0.554319	-0.351703	0.906022	8.61675	9.17107	9.52277	2.23933	1.12947	2.5216	0.197911	0.239578	0.0118872	16	11
3'(2') 5'-bisphosphate nucleotidase 1	O95861	BPNT1	8.12655	6.77505	6.2944	4.53349	9.05748	7.76805	8.1058	7.75101	6.43598	4.46284	5.74914	6.6476	1.4022	1.84437	-0.442163	6.53472	7.93693	6.09256	1.48464	0.61342	0.985086	1.32883	0.238072	1.83565	9	2
Deoxynucleotidyltransferase terminal-interacting protein 2	Q5QJE6	DNTTIP2	10.758	4.49672	4.67736	5.41336	8.15	9.32603	4.49486	4.13097	4.67935	4.89703	5.36348	6.22955	1.27707	1.19217	0.0848973	5.04536	6.32243	5.13026	2.97429	2.60379	0.686889	0.0385789	0.238072	0.303644	14	6
Cyclin-dependent kinase inhibitor 1B	E7ES52	CDKN1B	7.38931	6.63684	5.11686	5.38052	7.61897	7.97831	5.05634	5.57346	8.45865	6.27471	4.45415	4.10225	0.587537	1.23179	-0.644253	6.00868	6.59622	5.36443	1.06941	1.45685	1.99879	0.575118	0.237321	0.534617	9	1
Muscleblind-like 2 (Drosophila) isoform CRA_b	O95205	MBNL2	8.48728	7.90406	3.97068	5.75551	8.01385	7.30533	5.66926	7.04111	7.99791	4.9491	5.48217	5.41295	0.343436	1.72566	-1.38223	6.82979	7.17322	5.44756	2.07115	0.982084	1.37872	0.319664	0.237321	0.790485	4	1
SUMO-conjugating enzyme UBC9	P63279	UBE2I	10.4607	10.2959	8.87535	10.168	10.573	10.5164	10.0157	10.6374	11.2463	10.5341	9.76792	9.26786	0.312723	0.393673	-0.0809507	10.232	10.5447	10.151	0.726367	0.28429	0.868318	0.899629	0.236572	0.204815	34	4
Prosaposin	P07602	PSAP	7.84937	7.57728	5.11069	5.21656	7.22805	6.51512	5.53811	7.0781	6.65893	4.1833	6.16756	6.1513	0.399689	0.637177	-0.237488	6.39692	6.79661	6.15943	1.47689	0.765382	1.0969	0.080399	0.235824	0.551294	17	6
Pre-mRNA-splicing factor SPF27	O75934	BCAS2	8.96165	10.2654	10.5596	9.61657	10.1836	9.63254	10.3852	9.34749	10.4572	8.53485	9.74105	8.98411	-0.032886	0.545513	-0.578399	9.94097	9.90809	9.36258	0.71173	0.480289	0.846947	0.0296531	0.235824	0.679854	11	2
Proteasome subunit alpha type (Fragment)	H0YMZ1	PSMA4	9.61416	9.08462	4.50447	5.33935	9.15411	8.89017	8.91037	8.77837	9.75756	8.69188	6.0408	5.12693	1.68829	1.53393	0.154357	7.21199	8.90027	7.36634	2.58788	0.158266	2.17878	0.61261	0.235077	0.632644	38	5
High mobility group protein B1	Q5T7C4	HMGB1	9.04284	6.23045	4.2418	5.42573	7.06361	6.34876	3.67576	5.68045	5.6939	5.56288	5.7524	5.45337	0.186513	0.386217	-0.199704	5.82809	6.01461	5.62839	2.0422	1.45808	0.134092	0.436519	0.232844	0.033389	46	8
Protein pelota homolog	Q9BRX2	PELO	7.22265	7.04122	4.67322	4.84924	6.90881	6.64104	5.62354	7.01881	6.65678	5.24426	5.13779	5.40596	0.829698	1.44982	-0.620117	5.94523	6.77493	5.32511	1.37261	0.636432	0.705721	0.403403	0.232844	1.16941	10	3
Regulator of nonsense transcripts 3B	Q9BZI7	UPF3B	8.50008	5.83671	7.23209	4.2942	7.42047	4.63337	7.5089	7.47176	6.03573	5.12364	4.99318	6.87897	0.911714	1.86643	-0.954712	6.5344	7.44611	5.57969	1.81081	1.4173	0.879599	0.101275	0.232102	0.67162	5	2
Spectrin alpha chain non-erythrocytic 1	Q13813	SPTAN1	9.20252	9.25267	12.189	8.36505	9.89454	9.60674	10.0304	10.4376	9.17764	9.79761	10.9132	11.2334	0.734878	-0.392933	1.12781	9.22759	9.96247	10.3554	1.67468	0.345446	0.958775	0.0952845	0.232102	0.308919	4	7
Nuclear inhibitor of protein phosphatase 1	Q12972	PPP1R8	4.93029	7.18834	4.83663	4.98058	7.59939	8.78156	6.68636	7.38059	8.56891	6.57648	4.36222	4.88922	2.53456	1.75714	0.777416	4.95543	7.48999	5.73285	1.13782	0.87147	1.8981	2.48413	0.231362	0.779892	26	5
Carbonic anhydrase 2	P00918	CA2	7.28725	8.14149	6.06574	8.23391	7.99418	10.2279	5.86434	9.22139	8.9544	4.51942	9.52454	10.5372	0.893416	-0.631682	1.5251	7.71437	8.60779	9.23947	1.00566	1.87871	2.65817	0.812479	0.231362	0.00921731	28	5
Prefoldin subunit 3	P61758	VBP1	4.52427	6.21789	8.51645	8.56906	7.00304	7.83359	8.21422	9.07948	7.19663	5.07574	10.1541	7.68138	0.656734	0.584901	0.0718334	7.36717	8.0239	7.439	1.95747	0.861889	2.08511	0.754487	0.231362	0.185752	27	4
Trifunctional purine biosynthetic protein adenosine-3	P22102	GART	4.96897	6.71918	5.18021	4.91096	7.90014	7.04177	5.84929	9.18992	9.80526	3.88941	5.4599	6.46341	2.39637	1.5093	0.887073	5.07459	7.47096	5.96166	0.857412	1.40839	2.50244	0.928118	0.230623	0.376751	12	7
Calmodulin-like protein 3	P27482	CALML3	8.79854	6.78228	5.90249	5.56907	7.21985	7.05061	8.20609	7.56856	9.67386	7.02037	7.69105	4.25033	1.05182	0.0384982	1.01332	6.34238	7.39421	7.35571	1.45026	0.510943	2.24256	0.332547	0.230623	0.10513	24	2
Adenylyl cyclase-associated protein 1	Q01518	CAP1	10.746	9.65252	8.90983	9.97197	10.4511	10.1035	10.8369	10.4029	10.772	9.8668	8.79633	9.48911	0.614758	0.749054	-0.134296	9.81225	10.427	9.67795	0.76093	0.301078	0.82345	0.568636	0.229885	0.596879	47	13
Ribonucloprotein	A0A3B3IUA2	SNU13	4.90123	6.65406	5.54385	7.50926	5.07506	7.02547	5.39801	5.46888	6.99118	5.31952	4.37741	5.79216	-0.66551	-0.122395	-0.543115	6.09896	5.43344	5.55584	1.15881	0.872742	1.0869	0.29073	0.229885	0.0510982	4	1
Vesicular integral-membrane protein VIP36	Q12907	LMAN2	10.615	10.5844	10.036	9.83515	11.2052	10.8342	10.475	11.5353	10.8336	9.39028	11.6166	10.6405	0.709451	0.282609	0.426841	10.3102	11.0197	10.7371	0.392289	0.45866	0.922237	0.974694	0.229148	0.274088	45	14
Rac GTPase-activating protein 1	Q9H0H5	RACGAP1	7.25682	8.55213	6.19106	5.46433	7.96035	8.6532	4.04871	5.78635	7.94907	7.73084	6.412	4.34212	0.149409	-0.198074	0.347483	6.72394	6.87335	7.07142	1.34363	2.10053	1.65649	0.143271	0.229148	0.00130484	8	4
Vacuolar protein sorting-associated protein 29	Q9UBQ0	VPS29	5.91051	6.50182	4.70998	4.77065	7.53465	6.76567	6.40374	5.87056	5.9819	6.00865	4.6997	6.1853	1.24413	0.589431	0.654695	5.34058	6.58471	5.99528	0.880412	0.698569	0.685424	1.41794	0.228413	0.856985	7	1
Kinesin-like protein KIF11	P52732	KIF11	6.95128	9.19158	4.46178	6.53071	9.40886	8.63883	6.03228	6.98025	7.17163	9.38442	5.16228	6.01717	1.06855	1.21515	-0.146598	6.741	7.80954	6.5944	1.93918	1.53666	1.82944	0.634512	0.228413	0.573489	15	10
Heterogeneous nuclear ribonucleoproteins C1/C2	G3V4C1	HNRNPC	10.9344	10.5575	11.9419	10.3213	11.46	11.2926	11.6625	11.3232	13.5837	9.43885	11.8643	10.7702	0.645698	0.0743909	0.571307	10.7459	11.3916	11.3172	0.714859	0.168503	1.75366	0.769551	0.227678	0.00788851	35	12
Prefoldin subunit 6	O15212	PFDN6	6.33256	5.67126	6.44554	5.12165	5.4964	5.51967	5.30182	5.92785	7.05702	4.55279	5.45777	5.40521	-0.493877	0.0765424	-0.57042	6.00191	5.50803	5.43149	0.617162	0.263079	1.04505	0.301899	0.227678	0.0338583	17	2
Protein RCC2	Q9P258	RCC2	10.1015	10.6911	9.58945	10.1816	10.1408	10.5917	10.2849	10.0959	11.4657	10.6407	9.75857	5.55059	0.0713348	0.0132504	0.0580845	10.1416	10.2129	10.1996	0.450953	0.223926	2.62961	0.284833	0.226945	0.284833	34	10
Pre-mRNA-processing factor 6	O94906	PRPF6	11.7538	10.8143	10.4146	9.80271	12.2268	10.7415	11.5234	12.3501	11.1593	11.4573	11.8476	5.04024	1.26069	0.566792	0.693896	10.6144	11.8751	11.3083	0.818554	0.741544	3.23621	0.767004	0.226214	0.400117	23	17
Transcription elongation factor SPT5	O00267	SUPT5H	7.66285	4.49691	4.96369	5.59492	7.07017	7.5944	3.47881	7.42727	7.13381	6.99232	4.60804	5.6563	1.96942	0.924416	1.045	5.2793	7.24872	6.32431	1.39663	1.95484	1.19552	0.260428	0.226214	0.180456	21	14
60S ribosomal protein L13 (Fragment)	J3QSB4	RPL13	11.0455	8.56052	10.0562	12.3571	9.45828	12.2015	11.3333	10.6335	10.5362	10.6959	10.4854	11.8	0.432545	0.367318	0.0652266	10.5509	10.9834	10.6161	1.60256	1.15918	0.620257	0.110698	0.226214	0.0132283	15	2
Small monomeric GTPase (Fragment)	H7C3P7	RALA	4.67446	5.50767	5.39045	5.53106	7.7449	6.85112	5.70551	5.16321	7.44799	4.11868	7.02065	4.83254	0.829257	0.351721	0.477536	5.44906	6.27832	5.9266	0.40566	1.15753	1.62855	0.617983	0.225483	0.234331	18	2
Ubiquitin carboxyl-terminal hydrolase	A0A087WTB8	UCHL3	8.23601	7.70853	7.95064	8.99952	8.96102	8.55543	7.59641	9.10276	8.25951	9.11902	7.58323	5.43652	0.664895	0.836853	-0.171958	8.09333	8.75822	7.92137	0.560359	0.67916	1.57303	0.489455	0.225483	0.414539	17	2
HLA class I histocompatibility antigen	Q53YP1	HLA-C	9.41564	9.09281	8.59682	8.10607	8.79763	10.882	5.61865	9.15302	9.38364	8.02862	9.43354	9.74244	0.130508	-0.433267	0.563775	8.84482	8.97532	9.40859	0.573742	2.19396	0.762326	0.0609802	0.225483	0.142065	46	3
Cullin-3	A0A087WTG3	CUL3	11.1571	8.43242	5.80039	5.35312	10.3503	11.6334	11.3517	8.65807	8.27249	8.90671	7.86567	8.99138	3.73456	2.26137	1.4732	7.1164	10.851	8.5896	2.6835	1.34476	0.535622	0.910095	0.224754	1.02182	11	1
Protein FAM107B	Q9H098	FAM107B	6.74362	7.10685	5.91751	6.08074	7.78522	7.75989	7.4192	6.87283	8.01486	6.56021	5.33778	4.56323	1.17736	1.64055	-0.463186	6.41218	7.58955	5.949	0.55886	0.425102	1.50772	1.89279	0.223299	0.9914	10	1
Ras-related protein Rab-14	P61106	RAB14	7.59029	7.77676	4.78761	5.07104	8.33637	8.20232	7.26903	8.28133	8.04182	5.24972	4.52996	5.69818	1.91116	2.76787	-0.856711	6.33066	8.24182	5.47395	1.59616	0.505158	1.51947	1.07676	0.223299	1.38828	47	5
DnaJ homolog subfamily B member 1	P25685	DNAJB1	6.33967	7.44319	4.55945	4.58994	7.76408	7.85262	4.44123	6.38031	7.94433	5.77763	4.29477	7.12914	1.60739	0.618809	0.988579	5.46481	7.07219	6.45339	1.41146	1.59503	1.60046	0.847712	0.223299	0.197911	31	8
Glutathione reductase mitochondrial	P00390	GSR	7.72322	8.97048	4.55391	6.31443	7.28744	7.17023	5.66196	4.57348	5.77302	3.62409	8.03127	5.83904	-0.60273	0.610064	-1.21279	7.01882	6.41609	5.80603	1.89835	1.29821	1.79947	0.429457	0.223299	0.0925886	28	7
mRNA cap guanine-N7 methyltransferase	O43148	RNMT	5.32009	5.61776	5.71033	4.86282	6.52529	6.43468	4.10979	4.98803	4.37979	5.17525	5.01702	5.89676	0.242429	0.615223	-0.372794	5.46893	5.71135	5.09613	0.38153	1.17172	0.623135	0.0757207	0.223299	0.191114	6	2
Nuclear RNA export factor 1 (Fragment)	E9PIN3	NXF1	8.46009	9.29565	4.44287	7.79766	9.79534	7.8275	9.11627	9.74248	9.31175	8.6537	9.4815	6.03513	1.3005	0.446645	0.853853	8.12887	9.42937	8.98273	2.12766	0.915447	1.59733	0.540608	0.222573	0.28735	17	6
Phosphatidylserine lipase ABHD16A	O95870	ABHD16A	11.2351	13.795	12.71	13.8024	14.2567	13.0883	14.4858	13.5753	13.0388	11.201	14.4167	15.3863	0.663486	0.18829	0.475196	13.2525	13.916	13.7277	1.21416	0.639115	1.81625	0.458421	0.221126	0.153663	6	2
Desmoplakin	P15924	DSP	14.1185	15.5938	13.512	13.4936	14.3805	14.0184	14.3591	14.0515	14.1743	14.1435	14.3436	15.9156	0.39003	-0.0536537	0.443684	13.8153	14.2053	14.259	0.986557	0.194029	0.852138	0.0136762	0.218245	0.372634	30	95
Peptidyl-prolyl cis-trans isomerase FKBP4	Q02790	FKBP4	11.2292	11.3695	9.19552	10.3185	12.0487	10.2889	11.3673	11.2822	10.9172	10.8423	10.1396	9.22475	0.550844	0.833824	-0.282979	10.7739	11.3247	10.4909	1.00321	0.724885	0.786443	0.440093	0.217527	0.754487	53	17
Proteasome subunit beta type-6	P28072	PSMB6	9.08675	8.70805	9.78259	9.50317	9.50871	10.373	10.2907	10.3652	9.95142	9.36936	9.98542	4.6673	1.03301	0.667583	0.365428	9.29496	10.328	9.66039	0.471341	0.418778	2.56634	1.25649	0.216096	0.493495	5	1
Galectin-1	P09382	LGALS1	9.30303	9.04789	6.01016	6.09257	10.0242	10.3313	10.2437	9.84546	8.83355	7.70522	9.91894	6.6183	2.56368	1.86452	0.699159	7.57023	10.1339	8.26939	1.80702	0.21921	1.42404	1.18642	0.216096	1.16178	39	5
Chloride intracellular channel protein 4	Q9Y696	CLIC4	7.33298	9.74502	7.61014	7.06555	9.48878	8.95646	7.62044	9.17869	10.5261	7.76062	9.78898	6.41549	1.59602	0.292777	1.30324	7.47156	9.06758	8.7748	1.22475	0.823241	1.87955	0.485452	0.21467	0.0574959	36	8
Protein phosphatase 1 regulatory subunit 27	Q86WC6	PPP1R27	7.81365	8.19165	8.77939	8.5272	8.50807	8.49221	8.85465	8.33887	8.49557	8.82085	8.38603	5.80818	0.140715	0.0593376	0.0813775	8.35943	8.50014	8.4408	0.418959	0.217926	1.39196	0.490797	0.213959	0.429457	12	1
Glucose-6-phosphate isomerase	A0A2U3TZU2	GPI	5.66235	8.32674	5.57764	4.97641	8.74638	7.21053	5.51009	11.2616	8.29232	7.24194	4.64547	6.4107	2.35846	1.15214	1.20632	5.61999	7.97845	6.82632	1.49222	2.44169	1.54089	0.511449	0.211832	0.578396	10	4
Alpha-1 3-mannosyl-glycoprotein 2-beta-N-acetylglucosaminyltransferase (Fragment)	D6RAK2	MGAT1	9.11465	8.50871	6.00672	6.36812	8.48067	8.72663	7.19111	7.40446	8.86814	8.44195	7.72	6.05355	0.504151	-0.138412	0.642562	7.43841	7.94256	8.08098	1.54225	0.765569	1.2391	0.442493	0.211832	0.153045	11	1
Protein FAM50A	Q14320	FAM50A	5.35917	7.00865	5.36309	4.76586	6.18654	5.34515	6.65277	5.3986	5.78081	4.99719	5.90822	8.38892	0.431436	-0.0519466	0.483382	5.36113	5.79257	5.84451	0.964689	0.634552	1.4697	0.149967	0.211125	0.155523	12	3
Vacuolar protein sorting-associated protein 13C	Q709C8	VPS13C	6.2778	7.39977	5.79744	5.44183	6.98891	6.07624	5.36082	4.48789	7.56331	3.80765	5.61111	5.59287	-0.319092	0.116539	-0.435632	6.03762	5.71853	5.60199	0.852244	1.06205	1.53402	0.467246	0.210419	0.0376307	0	1
Perilipin-3	O60664	PLIN3	6.41376	4.82359	5.54228	5.47638	6.40504	7.70002	4.17482	4.00529	7.36317	5.83319	5.23858	4.78785	-0.219402	-0.245955	0.0265532	5.50933	5.28993	5.53588	0.652803	1.79157	1.12311	0.00217692	0.210419	0.118615	29	9
Zinc finger CCCH-type antiviral protein 1	C9J6P4	ZC3HAV1	4.85357	7.49985	5.85675	5.30036	6.83567	7.8535	7.02148	6.37833	7.61758	7.60947	6.1506	4.00448	1.35002	0.0485382	1.30148	5.57855	6.92858	6.88004	1.15671	0.616554	1.70628	1.383	0.209012	0.419075	36	1
Synaptic vesicle membrane protein VAT-1 homolog	Q99536	VAT1	7.83485	8.1501	4.88541	4.69235	8.33387	7.61736	7.86084	8.57475	7.78175	4.13387	5.77692	5.33017	1.73722	2.54381	-0.806586	6.36013	8.09735	5.55355	1.85574	0.435958	1.51842	0.705534	0.209012	1.40121	22	5
Signal transducer and activator of transcription 3	P40763	STAT3	6.92315	7.16712	5.35998	4.30804	8.83709	9.0018	8.40442	5.74975	9.31714	4.01792	5.81088	7.85953	2.47919	1.78555	0.693643	6.14156	8.62075	6.83521	1.35057	1.52003	2.32146	2.02826	0.208309	0.31158	24	12
Matrin-3	A8MXP9	MATR3	12.4578	11.2101	12.869	13.1678	12.7729	12.1883	13.6209	13.9929	11.5522	12.5041	13.9395	12.8805	0.533558	0.504632	0.0289264	12.6634	13.1969	12.6923	0.861405	0.816308	0.987136	1.82391	0.208309	0.403403	30	23
Protease serine 2 preproprotein	A6XMV8	PRSS2	11.21	10.7286	5.27135	9.22296	11.5815	10.9464	9.30088	9.33593	9.08236	4.33676	7.40574	11.159	0.165378	1.89711	-1.73173	9.97578	10.1412	8.24405	2.69431	1.15288	2.88231	0.519993	0.208309	0.559091	8	1
PEST proteolytic signal-containing nuclear protein	Q8WW12	PCNP	7.21451	8.00647	3.75014	6.38901	5.98238	6.24944	5.19104	5.79981	6.79312	4.92023	5.12558	6.45139	-0.910668	0.102608	-1.01328	6.80176	5.8911	5.78849	1.84857	0.449434	0.937618	0.300162	0.208309	0.0109954	25	3
Cathepsin D	A0A1B0GVD5	CTSD	11.8777	11.6054	9.69728	11.0843	11.7649	11.5861	11.417	11.6235	11.6798	11.0819	11.0472	8.82222	0.259948	0.540242	-0.280294	11.3448	11.6048	11.0645	0.970154	0.143094	1.25768	0.528708	0.207608	0.638272	46	14
40S ribosomal protein S10	P46783	RPS10	4.99755	5.55308	5.2967	5.09476	7.41024	4.54427	6.83327	6.4422	8.64861	4.63332	6.78041	3.5081	1.442	0.930865	0.511139	5.19573	6.63773	5.70687	0.245652	1.24091	2.2844	0.621602	0.206908	0.172631	23	1
CTP synthase	B4E1E0	CTPS1	8.86282	8.39348	6.98618	6.50008	10.2699	9.23592	8.34952	9.62675	9.47184	10.0565	7.09782	5.38028	1.7415	1.1465	0.595	7.68983	9.43133	8.28483	1.12273	0.803154	2.16582	1.36754	0.20621	0.543634	29	10
ATP-dependent Clp protease ATP-binding subunit clpX-like mitochondrial	O76031	CLPX	8.10926	9.45734	6.47795	7.23649	8.38875	6.43595	4.66361	5.99401	7.39583	7.78156	8.54288	5.64445	-1.45789	-1.37372	-0.0841789	7.67287	6.21498	7.5887	1.27882	1.54195	1.22745	0.90309	0.20621	0.358526	4	2
Tyrosine-protein phosphatase non-receptor type 6	P29350	PTPN6	10.4021	10.8003	9.11749	8.27571	10.4457	9.53415	8.69404	9.13029	10.4544	9.05143	8.04045	9.58207	-0.427553	0.0154705	-0.443023	9.75977	9.33222	9.31675	1.16349	0.746605	1.00981	0.163676	0.20621	0.261219	45	20
BRCA2 and CDKN1A-interacting protein	Q9P287	BCCIP	7.40871	9.28847	9.09003	9.41414	9.41566	9.0079	5.49949	10.6453	8.69014	8.12959	9.84894	6.37945	0.0225234	0.801912	-0.779388	9.18925	9.21178	8.40986	0.937296	2.20764	1.4449	0.0428718	0.20621	0.0736576	20	4
60S ribosomal protein L36	J3QSB5	RPL36	7.94392	8.83864	8.43617	5.82189	9.25214	8.85284	8.79328	7.94726	7.9407	7.57607	8.40412	6.30673	0.633013	1.06468	-0.431664	8.19005	8.82306	7.75838	1.34298	0.548643	0.899698	0.853872	0.205512	1.63827	11	1
Tubulin-folding cofactor B (Fragment)	K7EP07	TBCB	11.9692	12.0963	9.70472	10.5431	13.7945	10.4913	11.615	11.4757	10.6175	11.1787	10.1808	11.2351	0.289192	0.647262	-0.35807	11.2562	11.5454	10.8981	1.15517	1.39314	0.499825	0.376751	0.204815	0.522879	22	3
Very-long-chain 3-oxoacyl-CoA reductase	Q53GQ0	HSD17B12	8.73789	6.5364	7.27612	4.67124	7.12505	7.27044	4.87506	5.49934	7.89197	6.59682	4.40726	6.28776	-0.594065	-0.130092	-0.463973	6.90626	6.31219	6.44229	1.69146	1.18992	1.43817	0.293282	0.204815	0.0920515	16	4
Lon protease homolog 2 peroxisomal	Q86WA8	LONP2	9.20193	8.9976	7.73606	8.22968	10.1421	10.0367	9.0728	10.2458	8.75622	8.39008	9.79803	4.77198	1.47577	1.51626	-0.0404902	8.61364	10.0894	8.57315	0.680723	0.541142	2.18761	1.92445	0.20412	0.640165	11	6
RNA-binding protein 4	Q9BWF3	RBM4	8.90605	9.88743	8.62253	8.86025	7.00585	7.86301	9.76424	9.18369	11.4747	8.60307	8.28452	5.06562	-0.359802	0.0795505	-0.439352	8.88315	8.52335	8.4438	0.559554	1.25108	2.62163	0.304518	0.203426	0.0172766	31	2
Protein transport protein Sec61 subunit alpha isoform 1	P61619	SEC61A1	10.3849	8.54114	10.722	9.78428	10.5782	7.56993	10.7815	9.93038	8.93009	10.4944	11.3142	5.98005	0.1697	0.542062	-0.372362	10.0846	10.2543	9.71222	0.959791	1.47538	2.35122	0.192465	0.203426	0.130768	11	4
Eukaryotic translation initiation factor 4H	Q15056	EIF4H	8.02026	7.63285	5.42837	6.23864	8.38849	7.16199	9.36995	7.62585	8.02614	7.58744	7.00798	5.69402	1.07143	0.709463	0.361966	6.93574	8.00717	7.29771	1.20769	0.965284	1.01305	0.575118	0.202732	0.688246	11	2
Endophilin-A2	Q99961	SH3GL1	8.51755	9.41001	9.03832	8.59816	9.2174	7.43171	9.72831	8.90722	9.19027	6.58912	9.90826	8.0439	0.244071	0.445225	-0.201154	8.81824	9.06231	8.61709	0.414843	0.986225	1.44927	0.0362122	0.202732	0.605548	17	4
Importin subunit alpha-4	O00505	KPNA3	11.129	10.1016	4.4977	8.50036	11.0726	11.1535	10.4811	9.62048	10.47	5.01543	9.26658	4.77197	1.47587	3.63585	-2.15997	9.30097	10.7768	7.141	2.91444	0.707578	2.91551	0.638272	0.20204	1.00349	20	5
Talin-1	Q9Y490	TLN1	10.4884	11.0092	11.4981	11.4014	11.8064	10.7003	12.4869	12.5977	12.2577	10.6847	11.9115	6.38141	0.941356	0.848598	0.0927577	11.2053	12.1467	11.2981	0.458817	0.871675	2.70385	0.910095	0.201349	0.417937	33	51
14-3-3 protein theta	P27348	YWHAQ	10.2739	10.0887	9.61434	7.8933	10.3223	9.89987	10.6107	9.52538	10.4266	8.68201	8.93481	8.76802	0.25957	1.25965	-1.00008	9.8515	10.1111	8.85142	1.08563	0.476085	0.822539	0.623423	0.200659	0.9914	59	7
Protein flightless-1 homolog	Q13045	FLII	9.83957	10.7286	6.10579	9.22296	9.47241	10.1271	9.30088	9.33593	9.08236	4.08735	7.40574	11.159	-0.127099	1.16012	-1.28722	9.53127	9.40417	8.24405	2.00968	0.385839	2.98859	0.255707	0.199971	0.399027	3	2
NEDD8-conjugating enzyme Ubc12	P61081	UBE2M	6.98356	9.27564	3.17507	5.60401	8.43225	9.44847	4.85639	5.17594	8.50164	6.57272	7.20701	5.74477	0.510308	-0.0857732	0.596081	6.29379	6.8041	6.88987	2.55374	2.307	1.16272	0.600326	0.199283	0.00833099	21	3
Protein transport protein Sec31A	O94979	SEC31A	8.99656	8.83333	8.72024	8.38297	7.74537	8.12034	8.86075	9.50774	7.75889	7.9716	7.78267	10.0165	-0.286245	0.613408	-0.899653	8.77679	8.49054	7.87714	0.259624	0.784338	1.09355	0.119758	0.197226	0.199283	17	12
Cytochrome c oxidase subunit 4 isoform 1 mitochondrial	P13073	COX4I1	7.00079	7.72758	6.46441	5.98284	6.39059	6.26099	7.2878	6.54699	7.10549	5.57364	7.73403	5.24239	-0.263809	0.129222	-0.393031	6.7326	6.46879	6.33957	0.748542	0.459276	1.19715	0.115205	0.197226	0.159894	28	4
Serine/threonine-protein kinase 4	Q13043	STK4	8.52258	7.89008	7.02092	8.47925	8.52482	7.96884	9.52158	7.76779	8.70536	8.02448	7.86962	5.52248	0.0621593	0.299778	-0.237618	8.18467	8.24683	7.94705	0.700368	0.785438	1.38702	0.258061	0.196543	0.638272	8	3
Pre-mRNA-splicing factor 38A	Q8NAV1	PRPF38A	9.51665	10.3088	8.77656	9.65145	10.5719	11.1675	10.656	10.7366	10.1286	8.23443	10.6991	11.0524	1.11223	0.282386	0.829843	9.58405	10.6963	10.4139	0.6284	0.264991	1.25522	1.90658	0.195861	0.414539	9	2
Heterogeneous nuclear ribonucleoprotein H2	P55795	HNRNPH2	4.94612	4.26571	4.65699	6.43726	7.20604	7.57713	5.19047	7.56156	5.14558	6.96128	5.03175	4.96341	2.58224	2.29513	0.287106	4.80156	7.3838	5.08866	0.949043	1.14182	0.960128	1.21538	0.195861	0.995679	39	6
F-box only protein 50	Q6ZVX7	NCCRP1	10.0119	9.00607	5.47131	4.20337	7.70743	8.78963	7.18864	6.22139	9.80665	7.1205	8.81938	5.25055	0.20934	-0.521906	0.731246	7.23869	7.44803	7.96994	2.77693	1.07017	2.00141	0.107349	0.195861	0.102373	4	2
Propionyl-CoA carboxylase alpha chain mitochondrial (Fragment)	A0A1B0GWA1	PCCA	5.82191	7.99475	7.04122	5.44299	8.98493	7.88069	7.96913	7.66888	9.26007	8.16511	5.4429	5.62604	1.49334	1.02933	0.464007	6.43157	7.92491	6.89558	1.16642	0.586374	1.89004	0.920819	0.195179	0.565431	4	1
WD repeat-containing protein 1	O75083	WDR1	10.1631	10.0955	10.4842	9.44031	10.1003	7.79656	9.86918	10.535	10.3971	9.2288	10.5247	11.1445	-0.144614	-0.476215	0.331601	10.1293	9.98472	10.4609	0.437826	1.21749	0.799643	0.257275	0.195179	1.27327	44	13
Immunoglobulin J chain (Fragment)	D6RHJ6	JCHAIN	9.67414	9.44795	10.0748	9.78687	9.40178	9.77261	8.99458	10.4164	8.96209	6.34163	11.0979	10.5997	-0.143313	-0.193713	0.0504003	9.73051	9.58719	9.78091	0.26063	0.603739	2.14305	0.0920515	0.194499	0.123205	8	1
Serine/threonine-protein phosphatase 2A 55 kDa regulatory subunit B alpha isoform	P63151	PPP2R2A	12.0238	4.99667	4.81631	12.403	12.7106	11.5826	13.1686	6.0772	5.2307	3.59606	12.4502	5.99671	3.6364	6.5329	-2.8965	8.51021	12.1466	5.61371	4.22212	3.2736	3.88574	0.272459	0.19382	0.821023	13	4
Synaptobrevin homolog YKT6	O15498	YKT6	7.89706	7.90141	4.68705	5.46446	6.37006	6.41557	4.48012	6.91504	8.37955	6.08489	7.73105	5.80748	-0.287945	-0.515154	0.22721	6.68076	6.39282	6.90797	1.66074	1.07219	1.25128	0.241845	0.193142	0.381952	14	2
Leucine-rich PPR motif-containing protein mitochondrial	P42704	LRPPRC	6.55759	8.63507	5.46901	6.05237	7.64241	9.4955	8.10014	6.65464	8.5322	7.74281	7.05257	5.02559	1.56629	0.473583	1.09271	6.30498	7.87127	7.39769	1.37812	1.18061	1.50214	1.18177	0.192465	0.61261	42	43
Mitofusin-2	A0A6Q8PGV8	MFN2	7.98601	7.82426	7.56392	4.67895	7.48349	7.62088	5.76073	5.6514	7.5047	6.86158	4.89404	6.76724	-1.07198	-0.1923	-0.87968	7.69409	6.62211	6.81441	1.56591	1.06827	1.12405	0.260428	0.192465	0.0931265	6	3
BH3-interacting domain death agonist	P55957	BID	5.24902	5.7447	3.71446	4.72419	6.37081	5.76453	4.91712	6.69028	6.67835	3.82664	4.76543	5.75978	1.08106	0.805061	0.276002	4.98661	6.06767	5.26261	0.868855	0.780068	1.23296	1.12843	0.191789	0.581699	21	2
Peroxisomal biogenesis factor 19	P40855	PEX19	7.45804	8.2932	7.70867	6.27804	8.18973	8.31284	8.12314	8.53594	8.04516	8.3524	6.51905	6.05518	0.667928	0.969175	-0.301247	7.58335	8.25128	7.28211	0.846656	0.18157	1.12683	0.747147	0.191789	0.742321	38	7
Protein S100-A8	P05109	S100A8	7.78477	7.38033	10.8878	8.11254	8.6737	9.24489	9.07732	8.98331	9.72252	9.72298	6.98322	4.1282	1.08166	0.677446	0.404214	7.94865	9.03031	8.35287	1.59272	0.239856	2.67331	0.217527	0.191789	0.408935	12	1
Coronin-1C	Q9ULV4	CORO1C	8.55167	8.06361	6.05314	6.25537	5.75249	8.57592	4.94858	5.30917	9.24405	8.4385	4.99556	5.33251	-1.62866	-1.35468	-0.273986	7.15949	5.53083	6.88551	1.26183	1.65262	2.15278	0.681937	0.191114	0.395774	20	6
AAR2 splicing factor homolog	A2A2Q9	AAR2	5.07733	8.11014	6.95233	8.62753	7.47978	7.82922	7.62556	7.3706	6.1382	7.64126	7.51846	5.60987	0.0214329	0.724343	-0.70291	7.53124	7.55267	6.82833	1.57406	0.198344	1.00944	0.183096	0.191114	0.876148	12	3
Nucleophosmin	P06748	NPM1	9.67839	8.90044	5.31381	5.14911	10.1119	10.2294	9.08555	10.2438	9.82645	8.50422	5.18473	6.1401	3.06354	2.84851	0.215034	7.10713	10.1707	7.32216	2.36525	0.557877	2.12924	1.04528	0.19044	1.14569	37	6
Pleckstrin	P08567	PLEK	7.0917	6.14572	5.01154	3.95949	6.33305	8.89087	7.94708	6.43654	5.89639	7.03408	4.81646	5.81001	1.61318	1.33861	0.274571	5.57863	7.19181	5.8532	1.36031	1.23675	0.906984	0.90309	0.19044	1.02687	37	7
Nascent polypeptide-associated complex subunit alpha muscle-specific form	E9PAV3	NACA	9.65628	9.96136	5.12003	7.23649	9.11223	9.3804	8.99016	10.8182	10.6309	9.27543	8.20403	5.88201	0.799927	0.506584	0.293342	8.44639	9.24631	8.73973	2.27063	0.844505	2.00695	0.534617	0.19044	0.309804	3	3
Eukaryotic translation initiation factor 3 subunit C	Q99613	EIF3C	9.0979	10.4986	9.30802	7.69648	10.0957	10.3254	9.06259	10.1476	9.5427	8.59768	10.1029	10.2174	0.918663	0.298825	0.619838	9.20296	10.1216	9.8228	1.14877	0.572008	0.739602	0.498941	0.19044	0.187755	12	10
Nucleolar and spindle-associated protein 1	Q9BXS6	NUSAP1	7.76002	7.67292	7.66427	4.52826	7.45869	7.52019	6.17403	6.00594	8.0628	6.52	5.606	5.88745	-0.852231	0.61264	-1.46487	7.66859	6.81636	6.20372	1.58599	0.811272	1.09784	0.0649968	0.19044	0.312471	13	4
26S proteasome non-ATPase regulatory subunit 13	Q9UNM6	PSMD13	9.19962	6.69794	3.84417	4.37713	9.2105	8.41185	9.4709	9.8255	7.58549	6.16082	4.98395	7.48631	3.80317	2.51714	1.28603	5.53753	9.3407	6.82357	2.44966	0.600667	1.23191	0.978811	0.189767	1.63078	34	9
HLA class I histocompatibility antigen alpha chain E	P13747	HLA-E	8.61956	8.71483	5.02058	4.85157	8.43534	9.4154	6.80491	4.78048	7.02481	6.413	5.88817	6.08582	0.800051	1.37071	-0.570659	6.82007	7.62012	6.24941	2.15562	2.02839	0.497451	0.512862	0.189767	0.468521	24	3
Cytochrome c (Fragment)	C9JFR7	CYCS	9.58062	9.18807	5.3348	5.93046	7.0072	9.98413	7.24527	7.62556	6.84987	5.12005	8.07767	6.78306	-0.123849	0.618946	-0.742795	7.55926	7.43542	6.81647	2.18554	1.36961	1.21427	0.161151	0.189767	0.411168	31	2
Ankyrin repeat domain-containing protein 17 (Fragment)	H0YM23	ANKRD17	5.83689	5.66098	5.6412	8.09619	7.7896	9.13263	8.27529	7.85667	7.35896	4.24557	6.99605	8.02802	2.31704	0.888476	1.42857	5.74894	8.06598	7.1775	1.19482	0.617957	1.66357	1.04144	0.189096	0.600326	6	4
Methyl-CpG-binding protein 2	P51608	MECP2	8.61761	7.41962	7.50128	8.25541	8.5509	9.64722	7.22275	4.8079	8.61886	8.51558	7.05918	6.33371	0.00848031	0.0994418	-0.0909615	7.87834	7.88682	7.78738	0.583559	2.08376	1.12076	0.119758	0.189096	0.0457575	13	4
Golgi phosphoprotein 3	Q9H4A6	GOLPH3	7.28799	7.22949	4.85231	5.05067	7.81871	7.12319	5.34637	5.94837	5.97402	5.40127	5.30661	6.28046	0.3957	0.848137	-0.452437	6.14008	6.53578	5.68764	1.33476	1.11781	0.465272	0.931814	0.188425	0.616185	20	3
GPALPP motifs-containing protein 1	A0A0A0MRI1	GPALPP1	5.98461	8.18398	5.5695	5.61585	6.99752	7.93109	4.38386	4.7173	8.37578	3.72986	5.13164	5.26937	0.0571826	0.656905	-0.599723	5.80023	5.85741	5.20051	1.24427	1.73024	1.96029	0.262013	0.188425	0.104577	7	2
Annexin A6	P08133	ANXA6	8.51329	8.88062	9.90701	6.01991	9.94637	9.72726	9.00874	9.82431	9.97699	9.62392	6.89506	9.58971	1.07882	0.168969	0.909854	8.69696	9.77578	9.60681	1.64927	0.421594	1.42834	0.562249	0.187755	0.498941	34	6
Signal recognition particle 14 kDa protein	P37108	SRP14	12.0495	12.6558	12.7668	12.322	12.7047	13.3295	13.4775	13.1436	12.2342	11.8953	13.3132	13.0052	0.74769	0.61681	0.13088	12.4889	13.2365	12.6197	0.326318	0.335177	0.658924	3.51004	0.187087	0.777284	41	4
Heterogeneous nuclear ribonucleoprotein H	G8JLB6	HNRNPH1	11.3379	10.8548	7.89191	9.41555	12.0829	12.8591	11.145	10.8308	10.7964	9.82139	10.7411	5.26667	1.47879	1.3327	0.14609	10.1352	11.614	10.2813	1.5539	0.922004	2.63142	1.39794	0.187087	0.962574	45	8
Thioredoxin domain-containing protein 9	O14530	TXNDC9	9.75129	11.1131	9.46887	11.1089	7.21868	11.8289	9.6275	10.2325	10.0564	10.2998	8.87998	11.569	-0.500085	-0.248055	-0.252031	10.4301	9.93002	10.1781	0.874197	1.9127	1.10262	0.356547	0.186419	0.176526	10	2
Serine/threonine-protein phosphatase 6 regulatory subunit 3	Q5H9R7	PPP6R3	4.47331	7.92374	6.02757	5.16831	7.37086	7.53613	6.80374	4.19719	6.98596	5.99143	6.38398	6.07204	1.48937	0.859293	0.630072	5.59794	7.0873	6.22801	1.49249	1.55189	0.45135	0.262013	0.186419	0.0560111	2	1
4F2 cell-surface antigen heavy chain	F5GZS6	SLC3A2	10.6967	11.2089	11.5458	14.2123	10.5555	11.6613	11.8658	12.018	10.6947	11.7684	11.9254	11.9821	0.38618	-0.0833306	0.469511	11.3774	11.7635	11.8469	1.57019	0.662723	0.60541	0.244125	0.186419	0.756962	26	12
Vesicle-trafficking protein SEC22b	O75396	SEC22B	6.99899	7.03023	8.16506	9.2219	8.70439	7.78051	8.9737	9.56691	8.92059	7.1914	9.68606	7.33462	1.2414	0.711438	0.529963	7.59764	8.83904	8.1276	1.06106	0.743689	1.22013	1.28904	0.185752	0.28735	30	5
Coatomer subunit beta	P53618	COPB1	10.501	10.5047	8.75278	9.41534	11.166	10.1913	11.3281	10.2786	9.85195	9.2747	10.016	8.96431	0.764111	1.15897	-0.394863	9.95819	10.7223	9.56333	0.86266	0.589153	0.491582	0.67162	0.185087	2.93181	29	17
Glutathione S-transferase P	P09211	GSTP1	7.99424	3.77671	4.99681	6.02918	5.87044	5.27646	5.9252	5.79906	6.65521	6.99413	5.43609	5.66005	0.321753	-0.32288	0.644632	5.513	5.83475	6.15763	1.78563	0.298719	0.755472	0.00744648	0.185087	0.383	47	7
Cell cycle progression protein 1	Q9ULG6	CCPG1	10.9889	10.2123	10.481	10.3875	10.5928	10.691	10.6258	11.3311	10.5273	10.8152	10.8862	10.317	0.224144	-0.0128732	0.237017	10.4342	10.6584	10.6713	0.333481	0.349663	0.263504	0.424812	0.184422	0.229885	16	10
60S ribosomal protein L10a	P62906	RPL10A	4.34926	9.38011	4.36876	6.37796	7.91133	9.8472	8.38037	9.33912	9.28695	4.69833	9.39427	5.75367	3.48639	1.33943	2.14695	5.37336	8.85975	7.52031	2.37327	0.881998	2.41472	1.39686	0.183759	0.393619	29	5
Protein FAM177A1	Q8N128	FAM177A1	5.74588	7.52888	3.49282	4.86334	6.01558	7.90851	5.49094	5.8938	6.84499	4.87505	5.67514	6.38446	0.650079	-0.0751066	0.725186	5.30461	5.95469	6.0298	1.69085	1.07778	0.86037	0.987163	0.183759	0.156145	7	1
UDP-glucose 6-dehydrogenase	O60701	UGDH	8.41886	6.78842	10.5278	12.3633	7.732	7.39249	6.34834	12.7016	6.60208	4.14163	12.3281	12.9825	-1.91107	-1.90284	-0.00823283	9.47332	7.56224	9.46508	2.43407	2.83382	4.33165	0.357535	0.183096	0.0824945	23	7
Sorting nexin-2	O60749	SNX2	7.81057	7.72438	9.31823	8.28554	9.72021	8.34243	7.88154	7.55175	10.1457	10.3501	9.20102	5.79139	0.06393	-1.56136	1.62529	8.04806	8.11199	9.67335	0.731878	0.95427	2.11387	0.0400052	0.182435	0.232102	10	3
Y-box-binding protein 3	P16989	YBX3	5.56818	6.06546	4.36857	5.98774	5.21206	6.10524	4.92611	5.78511	6.26164	4.47121	4.57898	5.71209	-0.279372	0.353049	-0.632422	5.77796	5.49858	5.14554	0.783667	0.535305	0.874374	0.0154727	0.182435	0.167491	19	2
Protein LSM14 homolog A (Fragment)	A0A140TA76	LSM14A	6.125	4.99363	5.41351	4.7194	6.40482	4.99624	5.82265	5.66687	5.45049	4.95546	5.59903	6.07752	0.541192	0.219998	0.321194	5.20357	5.74476	5.52476	0.612046	0.579118	0.462098	0.882729	0.181774	0.277366	9	2
Heat shock protein beta-1	P04792	HSPB1	10.313	11.4996	8.588	8.04963	10.5121	11.1772	10.2825	8.8712	11.4557	9.42385	8.75666	10.7824	0.946829	0.29419	0.652639	9.4505	10.3973	10.1031	1.58577	0.970286	1.23359	0.581699	0.181774	0.0390538	85	14
Tyrosine--tRNA ligase cytoplasmic	P54577	YARS1	11.1462	11.5952	11.0372	11.8637	10.8786	12.002	11.4864	12.1117	11.8435	10.4685	12.0837	9.79641	0.373562	0.588212	-0.21465	11.3707	11.7442	11.156	0.386733	0.564293	1.09664	0.531653	0.181774	0.278189	21	10
NudC domain-containing protein 2	Q8WVJ2	NUDCD2	4.43908	5.95631	3.85034	5.88184	5.27456	6.03413	5.37031	6.2457	4.85704	4.63116	5.20519	3.94619	0.541757	0.958118	-0.416361	5.16046	5.70222	4.7441	1.05269	0.481402	0.531166	0.946922	0.181115	0.935542	29	3
Splicing factor 3B subunit 2	Q13435	SF3B2	9.1692	10.04	4.50622	6.12106	9.76421	10.3148	8.64649	7.7362	9.99605	9.26477	5.20619	6.08943	1.56022	1.52825	0.0319724	7.64513	9.20535	7.6771	2.58814	1.15204	2.34653	0.809668	0.180456	0.829738	11	8
Cytochrome b5 type B	H3BUX2	CYB5B	9.11585	7.25974	3.90723	5.59294	8.70134	8.07852	8.96275	7.08417	7.07296	4.20077	7.43546	4.32847	1.96359	2.68922	-0.725629	6.42634	8.38993	5.70071	2.23318	0.835221	1.73316	0.628932	0.180456	1.67162	45	3
Hsp90 co-chaperone Cdc37	Q16543	CDC37	11.5094	10.3811	11.776	9.88557	9.97613	10.7126	7.82585	11.8057	11.048	9.27538	10.9702	11.2029	-0.600896	-0.66472	0.0638242	10.9453	10.3444	11.0091	0.901212	1.68032	0.904351	0.245652	0.180456	0.20204	25	8
Phosphoglucomutase-2	Q96G03	PGM2	5.24226	7.73748	4.23224	6.94938	8.0691	4.6193	6.19362	5.35042	8.27258	6.99469	4.7318	5.9517	-0.323798	-0.701175	0.377377	6.09582	5.77202	6.4732	1.59299	1.48699	1.50702	0.00392635	0.180456	0.205512	18	8
Telomeric repeat-binding factor 2-interacting protein 1	Q9NYB0	TERF2IP	7.46099	4.91332	5.67853	4.29924	7.29774	6.82604	3.81461	6.52701	6.39611	4.23794	6.44657	6.8557	1.3806	0.255184	1.12542	5.29592	6.67652	6.42134	1.3702	1.56695	1.18215	0.207608	0.178486	0.0400052	19	4
Pre-mRNA-splicing factor ATP-dependent RNA helicase DHX15	O43143	DHX15	9.42733	10.6784	7.91187	7.95006	10.1779	10.8275	8.75776	10.4273	10.2178	9.63757	8.8357	5.87816	1.61392	1.06598	0.547938	8.6887	10.3026	9.23663	1.32739	0.900575	1.92793	0.906578	0.177832	0.542118	22	13
Utp12 domain-containing protein (Fragment)	A0A096LPI6	Utp12 domain-containing protein (Fragment) OS=Homo sapiens OX=9606 PE=4 SV=2	6.19489	5.00027	4.65516	5.53631	5.52834	6.9384	5.04025	6.66171	6.27624	4.08611	4.82556	7.23467	0.826734	0.544128	0.282606	5.26829	6.09503	5.5509	0.671722	0.904605	1.41668	0.525784	0.177832	0.196543	9	2
Apoptosis regulator BAX	Q07812	BAX	5.42654	8.0649	7.72595	8.31125	8.3142	8.52223	8.98729	4.55886	7.83977	7.01089	7.16548	5.39962	0.522789	1.33003	-0.807239	7.89542	8.41821	7.08819	1.32564	2.04399	1.03418	0.05061	0.177178	0.5157	24	3
Presequence protease mitochondrial	Q5JRX3	PITRM1	6.41258	6.7416	3.3065	5.05492	6.12585	4.74627	6.26534	5.34493	6.1364	5.48278	4.77704	3.92027	0.00163627	0.605475	-0.603839	5.73375	5.73539	5.12991	1.56261	0.709791	0.951309	0.0814455	0.176526	0.401209	3	2
Ras-related protein Rab-6A	P20340	RAB6A	8.23127	6.59616	5.28619	6.27908	8.65835	8.58965	8.74578	8.88503	8.75642	5.29212	6.77017	3.92147	2.26444	2.67092	-0.406477	6.43762	8.70206	6.03114	1.2234	0.127395	2.07167	1.34486	0.175874	1.00656	11	1
Cytoskeleton-associated protein 5	Q14008	CKAP5	11.0987	10.9473	11.3729	10.9183	11.1297	11.2888	11.3247	11.3809	11.4379	10.0717	10.8019	11.3923	0.283731	0.209681	0.0740495	11.023	11.3067	11.0971	0.207987	0.107796	0.638901	0.686133	0.175874	0.435334	9	13
Golgin subfamily B member 1	Q14789	GOLGB1	11.6792	13.0528	12.1133	12.355	13.3987	13.633	12.4129	14.0295	13.9831	10.4951	13.8067	12.9673	1.28172	0.128913	1.1528	12.2342	13.5159	13.387	0.574473	0.688222	1.6076	1.20691	0.175224	0.209012	10	21
E3 ubiquitin-protein ligase UBR2	Q8IWV8	UBR2	10.3404	12.0232	8.59567	5.75609	11.6508	9.56087	11.6752	8.41164	10.9138	10.6383	5.69988	7.5097	1.13781	1.53187	-0.394062	9.46804	10.6058	9.07398	2.67675	1.6151	2.52156	0.366532	0.175224	0.443697	5	5
E3 ubiquitin-protein ligase TRIM11	Q96F44	TRIM11	9.58753	8.83178	9.61921	9.0662	10.0851	9.82647	8.76494	9.76396	9.78771	7.54859	10.3461	10.5172	0.468349	-0.271674	0.740023	9.32687	9.79521	10.0669	0.389955	0.580341	1.37007	0.324222	0.174574	0.02365	5	2
La-related protein 1	Q6PKG0	LARP1	9.37086	9.04524	6.58768	9.61139	8.12366	9.70198	9.80079	12.0772	9.95053	7.44857	10.4371	9.00686	0.543333	0.272692	0.270641	9.20805	9.75138	9.47869	1.39681	1.62708	1.31632	0.534617	0.173925	0.235077	9	7
Isoleucine--tRNA ligase cytoplasmic	P41252	IARS1	12.43	11.3131	12.7429	12.6095	12.426	12.145	12.4662	12.7717	12.5844	12.1803	13.066	11.8863	-0.0736756	0.0637736	-0.137449	12.5198	12.4461	12.3823	0.653238	0.256446	0.511966	0.296709	0.173925	0.0241089	17	14
Peroxiredoxin-1	Q06830	PRDX1	9.51625	8.79351	6.58604	9.90506	10.5356	9.2494	11.9912	11.3627	9.15768	6.85087	10.2421	5.3123	1.79423	2.94484	-1.1506	9.15488	10.9491	8.00428	1.48279	1.18447	2.22589	0.793174	0.173277	1.13077	69	11
F-box-like/WD repeat-containing protein TBL1XR1	Q9BZK7	TBL1XR1	5.00602	6.32576	6.28847	3.38235	8.63988	5.83787	5.34954	5.12091	5.444	2.32788	4.49727	6.04324	-0.0535438	0.623065	-0.676609	5.64725	5.5937	4.97064	1.38845	1.62956	1.62956	0.376751	0.173277	0.675718	25	8
Dynamin-2	P50570	DNM2	10.5269	10.4155	11.1357	10.8836	10.9518	11.3504	11.8942	9.92159	9.5281	9.46587	14.8817	11.1691	0.445855	0.802512	-0.356657	10.7053	11.1511	10.3486	0.330612	0.833527	2.53926	0.259637	0.172631	0.069051	20	12
Nuclear pore complex protein Nup98-Nup96	P52948	NUP98	5.38457	10.3638	5.32482	5.08576	8.47074	6.57568	6.581	9.28801	11.561	6.88947	5.74253	5.66385	2.17118	1.20987	0.961308	5.35469	7.52587	6.316	2.55264	1.36976	2.78804	0.260428	0.171985	0.0649968	8	9
Tricarboxylate transport protein mitochondrial	P53007	SLC25A1	8.22685	5.67044	7.35473	4.67977	7.71884	7.44352	7.83055	8.2596	8.20814	4.57	6.56674	5.70762	1.2621	1.63752	-0.375411	6.51259	7.77469	6.13718	1.60341	0.339185	1.53303	0.640165	0.17134	0.869666	3	1
60S ribosomal protein L3	P39023	RPL3	10.4933	10.1209	8.25248	9.55877	10.693	9.75153	10.6397	10.166	8.9208	10.0909	9.92331	10.8563	0.563045	0.395761	0.167284	9.83983	10.4029	10.0071	0.980916	0.442703	0.796088	0.493495	0.17134	0.252588	16	5
Nuclear receptor coactivator 3	Q9Y6Q9	NCOA3	8.89397	6.30409	3.96537	8.07575	8.05349	6.36907	6.2485	5.46394	6.87885	6.87848	5.78265	5.88888	-0.881136	-0.0748959	-0.80624	7.18992	6.30878	6.38368	2.18273	1.08974	0.603679	0.094744	0.169411	0.162412	4	4
Phosphoglycerate mutase 1	P18669	PGAM1	9.21055	6.69209	4.09521	6.74147	9.34983	7.58316	5.9368	5.57168	4.2604	6.66035	6.73877	6.19686	0.0432007	0.331375	-0.288175	6.71678	6.75998	6.42861	2.08875	1.73047	1.1607	0.258848	0.16877	0.333482	50	9
Septin-2	Q15019	SEPTIN2	12.3911	12.3223	10.202	12.0088	12.8251	12.7748	12.8303	12.1341	11.3485	10.8882	13.5575	13.149	0.634381	0.551175	0.0832062	12.1656	12.8	12.2488	1.03286	0.338914	1.31455	0.67162	0.16813	0.204815	39	10
Albumin	A0A0C4DGB6	ALB	9.55154	11.0827	7.9892	9.67417	10.252	10.722	11.2236	9.70767	10.5159	10.7043	9.31145	5.44312	0.8741	0.57328	0.30082	9.61285	10.487	9.91367	1.26468	0.648047	2.44615	0.460924	0.16813	0.600326	13	5
Creatine kinase B-type	P12277	CKB	8.41553	8.51991	5.90968	5.56863	9.66365	7.02768	7.57841	7.29609	6.83908	6.56064	7.23141	6.29164	0.274643	0.737392	-0.462749	7.16261	7.43725	6.69986	1.58205	1.20267	0.401727	0.420216	0.167491	0.866461	18	4
ATP-binding cassette sub-family D member 3	A0A3B3ITW3	ABCD3	7.91767	7.77057	5.31143	4.08144	9.06218	6.67878	4.40471	5.87766	7.68958	6.43293	5.9975	6.34461	-0.262779	-0.110546	-0.152233	6.541	6.27822	6.38877	1.88637	1.94715	0.739884	0.115205	0.167491	0.0599818	4	2
Cofilin-1	P23528	CFL1	12.3576	13.0066	13.0918	13.3271	13.4053	12.8622	14.2614	13.1622	12.1356	10.6555	13.3257	14.3565	0.234535	0.553076	-0.318541	13.0492	13.2837	12.7307	0.414917	0.601608	1.59239	0.548214	0.166853	0.463442	62	11
Serine/arginine-rich splicing factor 3	P84103	SRSF3	6.47661	4.76861	4.73445	5.28267	5.72175	4.49123	4.89985	5.49128	7.6303	4.9707	4.79655	4.56256	0.169924	0.31194	-0.142016	5.02564	5.19556	4.88362	0.813626	0.559736	1.43662	0.28567	0.166853	0.21467	16	1
GTP-binding protein SAR1a	Q9NR31	SAR1A	6.5183	6.38218	5.12057	4.89788	6.59552	6.04802	7.85112	7.74167	6.23988	6.0534	5.89393	4.14773	1.41722	1.19493	0.222287	5.75138	7.16859	5.97366	0.838766	0.88136	0.96772	0.669586	0.165579	0.764472	28	3
60S ribosomal protein L12	P30050	RPL12	5.58559	7.60962	5.23866	6.65653	7.18864	8.0575	6.84812	5.2207	8.17343	7.22747	4.98062	6.06274	0.89732	0.373272	0.524047	6.12106	7.01838	6.64511	1.07642	1.18681	1.38804	0.305395	0.164944	0.112383	21	2
Keratin type II cytoskeletal 3	P12035	KRT3	9.67941	8.68972	10.7996	4.93285	8.06614	9.29317	10.8315	10.9833	10.8038	10.4871	8.95405	5.27729	0.877795	0.341765	0.53603	9.18456	10.0624	9.72059	2.5454	1.38169	2.53436	0.300162	0.164944	0.181774	20	3
DET1- and DDB1-associated protein 1	Q9BW61	DDA1	8.9359	9.58276	6.13305	6.73606	8.92151	9.66779	8.75672	8.80832	8.95864	6.02192	7.98647	6.41666	1.02893	1.66335	-0.634417	7.83598	8.86492	7.20157	1.67037	0.425075	1.36963	0.752027	0.163676	0.879426	12	1
Prolactin-inducible protein	P12273	PIP	9.25772	9.47818	4.88392	7.74725	10.0666	8.87012	9.21349	7.68342	8.16932	8.15532	8.92235	8.32728	0.53932	0.793502	-0.254182	8.50249	9.04181	8.2483	2.11664	0.987694	0.361038	0.41005	0.163676	0.441291	7	1
Probable fibrosin-1	J3KNZ9	FBRS	6.92742	6.36896	5.47649	4.1347	6.52381	6.5363	5.50163	5.79662	7.031	4.41707	5.86106	4.58138	0.237492	0.938997	-0.701504	5.92272	6.16022	5.22122	1.2181	0.522694	1.2231	0.319664	0.163676	0.394695	2	1
14-3-3 protein gamma	P61981	YWHAG	11.4844	10.946	11.1868	10.9492	11.1221	11.6861	12.0503	11.8036	11.3561	10.7914	10.9911	11.9402	0.676894	0.571295	0.105599	11.068	11.7449	11.1736	0.254868	0.392803	0.504469	0.754487	0.163043	0.486782	54	6
Cleavage and polyadenylation specificity factor subunit 2	Q9P2I0	CPSF2	8.63561	8.64053	11.9425	12.2003	7.82063	7.70929	8.23141	13.7948	7.83719	8.21529	13.4173	12.8683	-2.26551	-2.5158	0.250291	10.2915	8.02602	10.5418	1.98504	2.94576	2.96658	0.357535	0.162412	0.35164	5	3
Eukaryotic translation initiation factor 5A-1	P63241	EIF5A	5.39858	12.4452	5.83428	4.5418	8.35751	5.83342	7.26294	5.31878	5.54046	4.62778	5.09438	8.58751	0.93175	1.23076	-0.299009	5.61643	6.54818	5.31742	3.63336	1.38115	1.78922	0.0574959	0.162412	0.199283	48	6
Coatomer subunit delta	P48444	ARCN1	8.79442	8.11873	4.54955	7.47598	8.50347	8.69157	9.67957	8.69394	8.47521	8.53317	10.1663	4.83409	0.8954	0.188565	0.706835	7.79735	8.69275	8.50419	1.86927	0.532485	2.25284	0.583359	0.161781	0.357535	24	10
High mobility group protein B2	P26583	HMGB2	12.0426	12.5452	10.765	11.1178	12.2685	13.1768	12.6912	11.8021	12.9355	12.3174	12.272	6.52697	0.899653	0.185191	0.714463	11.5802	12.4798	12.2947	0.8201	0.587216	3.00593	1.00218	0.161151	0.465974	31	6
Nucleoside diphosphate kinase A	P15531	NME1	12.1056	11.4518	10.81	7.36133	11.9232	12.6153	12.0021	11.2286	11.0231	10.1951	12.227	9.95181	0.831726	1.35352	-0.521791	11.1309	11.9626	10.6091	2.11447	0.567499	1.0266	0.761954	0.161151	0.856985	46	1
Ubiquitin carboxyl-terminal hydrolase 47	Q96K76	USP47	6.18279	6.11975	5.74722	4.07344	6.15287	6.72588	5.16997	7.67962	6.23775	4.29816	6.06538	4.57744	0.505888	1.11796	-0.612076	5.93349	6.43938	5.32141	0.990403	1.05096	0.998476	0.391474	0.161151	0.490797	5	4
Protein SCAF11	F8VXG7	SCAF11	7.9786	8.00135	3.57499	3.5463	6.12673	10.257	6.34462	6.01386	5.66109	6.40713	6.5232	7.18925	0.45888	-0.229496	0.688376	5.77679	6.23567	6.46517	2.55732	2.05225	0.626091	0.542118	0.160522	0.262807	7	5
60S ribosomal protein L18a (Fragment)	M0R3D6	RPL18A	11.9999	10.4253	11.4724	9.43141	11.6868	11.5741	10.8492	12.14	11.0587	9.81208	12.4568	11.1009	0.681564	0.550621	0.130943	10.9489	11.6304	11.0798	1.14034	0.534776	1.0803	0.387216	0.160522	0.240332	19	2
Ribosomal protein S6 kinase	E9PGT3	RPS6KA1	5.24484	6.44918	5.89565	5.97212	6.86357	7.53138	5.40344	4.73402	7.22526	5.14384	4.85231	4.98101	0.19962	1.07108	-0.871457	5.93388	6.1335	5.06243	0.495207	1.28823	1.12279	0.130768	0.160522	0.369572	4	1
General vesicular transport factor p115	O60763	USO1	6.69377	4.56221	4.70787	4.06685	6.59583	5.85619	7.55175	6.49459	5.22966	4.73531	5.53896	5.66565	1.91017	1.1609	0.749272	4.63504	6.54521	5.38431	1.15706	0.699473	0.414081	1.03953	0.159894	1.87943	14	9
Alpha-taxilin	P40222	TXLNA	9.04969	7.89008	8.09313	8.47925	9.23597	8.92994	10.0285	9.79394	9.16634	8.90228	8.85396	4.60703	1.22876	0.636831	0.591934	8.28619	9.51496	8.87812	0.510108	0.503428	2.18789	1.26761	0.159267	0.55752	14	5
60S ribosomal protein L6	Q02878	RPL6	12.243	10.6261	10.7283	12.7624	12.939	11.9882	13.3587	10.3487	10.0027	11.0046	13.0741	10.2797	0.978022	1.82145	-0.843429	11.4856	12.4636	10.6422	1.07589	1.3359	1.38839	0.198596	0.159267	0.69897	17	4
Rab11 family-interacting protein 1	Q6WKZ4	RAB11FIP1	9.83555	8.85823	9.60233	9.54634	9.98797	9.71992	10.3375	10.6154	9.16199	7.04996	10.593	9.96528	0.588411	0.599108	-0.0106974	9.57433	10.1627	9.56363	0.420663	0.392469	1.54381	1.43063	0.158641	0.675718	5	3
Heterogeneous nuclear ribonucleoprotein R	O43390	HNRNPR	12.11	13.0355	9.13273	11.1408	13.7335	13.7366	11.6354	11.9298	11.0648	10.9737	11.5545	13.9513	1.20626	1.52199	-0.315721	11.6254	12.8317	11.3097	1.67117	1.13366	1.40023	1.35067	0.158641	0.299296	31	14
Kinetochore protein Nuf2	Q9BZD4	NUF2	5.47787	8.607	4.20813	10.9229	6.16222	6.78921	10.2256	8.52172	7.74443	4.74041	9.28665	10.7349	0.613029	-0.860077	1.47311	7.04243	7.65546	8.51554	3.03937	1.82995	2.56653	0.114639	0.158641	0.0680339	6	2
Vinculin	P18206	VCL	10.1823	10.5449	9.60285	6.34945	10.8608	10.8893	10.6011	10.8707	11.5618	10.1362	10.1186	5.67081	0.973166	0.738338	0.234828	9.89256	10.8657	10.1274	1.91988	0.136738	2.55835	0.718967	0.158015	0.457175	12	9
Nuclear pore complex protein Nup107	P57740	NUP107	18.1307	6.45789	10.5326	10.9774	7.52583	7.16159	4.54473	7.19436	7.67864	5.77647	10.2234	16.6707	-3.57703	-1.77304	-1.80398	10.755	7.17797	8.95102	4.85096	1.38441	4.75198	0.89279	0.157391	0.5867	1	1
Sorting nexin-4	O95219	SNX4	5.1182	5.05422	4.92605	7.21539	6.85524	8.11218	5.49438	5.40273	6.35466	6.50933	5.26739	5.44772	1.0886	0.273623	0.814976	5.08621	6.17481	5.90119	1.0942	1.2827	0.627869	0.342944	0.157391	0.673664	3	1
cAMP-dependent protein kinase type I-alpha regulatory subunit	P10644	PRKAR1A	10.5335	9.90439	5.15462	7.76129	10.2782	9.87613	9.72346	10.5143	9.59703	7.91678	8.66342	4.70738	1.24434	1.78708	-0.542744	8.83284	10.0772	8.2901	2.43177	0.363	2.12351	0.645892	0.156767	0.866461	24	8
Chromobox protein homolog 3	Q13185	CBX3	10.4115	9.59059	8.10967	7.10171	10.109	9.67601	9.44888	8.94971	9.52875	8.79873	9.72509	6.0815	0.712315	0.398706	0.313609	8.85013	9.56245	9.16374	1.48129	0.482673	1.68256	0.619789	0.156767	0.647817	37	5
Stathmin	P16949	STMN1	6.28987	7.23103	6.72055	5.43248	6.23521	8.85742	5.95773	7.85618	7.80032	4.70509	6.66168	5.08093	0.540482	1.17439	-0.633907	6.50521	7.04569	5.8713	0.761626	1.3722	1.43586	0.453457	0.156767	0.340084	31	5
ATP-dependent RNA helicase DDX42	Q86XP3	DDX42	3.70859	8.35522	5.09914	6.52787	6.84046	6.46462	5.42288	8.25148	4.15162	7.18448	4.86251	8.70739	0.839036	0.629049	0.209987	5.81351	6.65254	6.02349	1.98863	1.16979	2.10065	0.302771	0.156767	0.258848	9	6
U3 small nucleolar RNA-associated protein 14 homolog A	Q9BVJ6	UTP14A	10.6566	8.78477	5.28977	6.53379	5.43697	10.5725	7.85773	9.41168	5.2656	7.6287	5.57717	9.72387	0.975428	2.03177	-1.05634	7.65928	8.63471	6.60294	2.38282	2.22045	2.06863	0.091515	0.156767	0.68403	9	5
NADH-ubiquinone oxidoreductase 75 kDa subunit mitochondrial	P28331	NDUFS1	10.4064	9.4261	9.10058	10.0991	10.5718	10.3804	9.98171	10.2413	10.5037	9.63999	10.0723	7.46434	0.54822	0.454681	0.0935383	9.76259	10.3108	9.85613	0.599761	0.248302	1.35067	1.02733	0.156145	0.55752	12	5
Up-regulator of cell proliferation	Q8TCY9	URGCP	5.6288	5.57867	3.88582	6.00811	4.77293	5.08736	5.42302	4.76962	6.51332	4.67045	4.96459	5.76	-0.673591	-0.432153	-0.241438	5.60373	4.93014	5.3623	0.945983	0.311188	0.830086	0.154902	0.156145	0.341989	2	1
ELKS/Rab6-interacting/CAST family member 1	Q8IUD2	ERC1	6.02124	5.01516	6.15659	5.23444	6.2156	5.915	6.65105	8.87037	9.13096	4.40718	5.16759	5.30511	0.805489	1.19698	-0.391487	5.62784	6.43333	5.23635	0.566485	1.33944	2.12255	0.705534	0.155523	0.257275	7	5
YTH domain family member 3 isoform CRA_a	A0A024R7W5	YTHDF3	9.30845	9.57037	8.24997	8.9431	9.63365	10.3663	9.24386	9.83815	10.3224	8.84018	8.4818	7.51976	0.610122	1.07491	-0.464787	9.12578	9.7359	8.66099	0.572992	0.467495	1.16321	1.83268	0.154902	0.649752	16	2
Tripeptidyl aminopeptidase (Fragment)	A0A2R8Y7U1	TPP1	4.868	7.6453	4.61509	4.97203	7.80851	9.12345	7.30095	5.2507	7.80232	4.26624	5.70763	6.65492	2.63472	1.37345	1.26126	4.92001	7.55473	6.18128	1.42139	1.60863	1.49691	1.24489	0.154902	0.379864	8	2
Heterogeneous nuclear ribonucleoprotein Q	O60506	SYNCRIP	4.27595	5.9539	5.26087	3.90943	7.22603	7.74974	4.77375	5.05692	5.85328	3.67995	5.16381	6.5134	1.37306	0.632927	0.740134	4.76841	6.14147	5.50855	0.931242	1.50502	1.21402	0.806875	0.154902	0.29243	46	20
Endoplasmic reticulum resident protein 44	Q9BS26	ERP44	7.03342	7.85	4.26175	3.99622	8.90599	6.88203	8.03859	7.86078	9.44439	4.90936	4.4726	6.46434	2.3021	2.26283	0.0392659	5.64759	7.94968	5.68685	1.94446	0.830082	2.24985	0.806875	0.154282	0.806875	31	11
Ubiquitin-conjugating enzyme E2 K	P61086	UBE2K	6.43368	6.96475	5.94229	4.93075	5.79883	6.60841	4.69844	5.04762	7.48663	5.85852	5.26125	4.8712	-0.76476	-0.13666	-0.6281	6.18798	5.42322	5.55988	0.86545	0.84836	1.15207	0.798603	0.154282	0.241088	26	4
Elongation factor G mitochondrial	Q96RP9	GFM1	8.84292	7.55397	6.11378	8.30456	10.5423	8.71084	9.94831	8.20154	8.98996	4.58337	9.4471	10.0623	1.40031	0.111042	1.28927	7.92927	9.32958	9.21853	1.1845	1.08119	2.49717	0.856985	0.153663	0.348722	6	3
Disintegrin and metalloproteinase domain-containing protein 10	O14672	ADAM10	10.0816	11.2332	13.562	13.6708	12.8082	12.13	12.4897	11.826	13.374	10.1299	14.7348	12.1791	-0.0877166	-0.466641	0.378924	12.3976	12.3099	12.7765	1.77243	0.427051	1.95231	0.0584886	0.153663	0.118615	35	16
Protein S100-P	P25815	S100P	5.69095	5.19109	7.16692	4.56695	5.11528	8.15147	5.48626	7.14558	6.11712	4.20482	7.44045	5.55018	0.874899	0.48227	0.392629	5.44102	6.31592	5.83365	1.10849	1.42439	1.34108	0.278189	0.153045	0.179799	24	2
Nucleolar protein 14	P78316	NOP14	5.03564	6.50118	4.75889	4.90493	5.34451	6.04492	5.03896	5.25411	5.05181	3.377	5.96474	5.2245	0.329024	0.161154	0.16787	4.97029	5.29931	5.13816	0.808621	0.435481	1.09262	0.239578	0.153045	0.261219	4	2
Proteasome subunit alpha type-6	P60900	PSMA6	8.82219	16.6317	17.3383	17.2478	9.60338	11.3014	10.4206	11.0274	17.0718	16.7407	10.9087	9.08911	-6.21575	-3.10073	-3.11503	16.9397	10.724	13.8247	4.13713	0.752648	4.05881	1.05948	0.152427	0.554396	35	8
Transferrin receptor protein 1	P02786	TFRC	9.14715	10.5141	6.6107	4.09001	9.79466	10.8076	5.76211	6.08666	9.79677	10.2902	5.27679	6.22091	0.0617321	-0.0681839	0.129916	7.87893	7.94066	8.00884	2.83926	2.56395	2.51738	0.358526	0.152427	0.545155	16	10
Protein regulator of cytokinesis 1	O43663	PRC1	10.058	12.0757	12.484	9.97628	12.8066	9.69199	13.0561	13.1856	13.0267	10.2922	13.9015	9.1706	1.8645	1.27187	0.592624	11.0668	12.9313	11.6595	1.31738	1.66949	2.23195	0.322393	0.152427	0.19044	19	9
Isocitrate dehydrogenase [NAD] subunit alpha mitochondrial	P50213	IDH3A	8.2226	8.31225	4.37233	6.48159	8.12696	6.79455	7.15886	5.17116	7.52849	5.28895	7.06395	5.52971	-0.375394	0.679872	-1.05527	7.3521	6.9767	6.29683	1.85263	1.23046	1.11014	0.0109954	0.152427	0.477556	16	4
Remodeling and spacing factor 1	Q96T23	RSF1	5.00755	8.38258	5.07645	4.09372	6.74376	9.37972	4.44899	5.07466	8.17283	5.91889	4.31013	6.34187	0.867208	-0.221167	1.08838	5.042	5.90921	6.13038	1.8824	2.20298	1.58766	0.659556	0.151811	0.0680339	2	2
Small ubiquitin-related modifier 1	P63165	SUMO1	8.82187	7.37356	8.03919	5.55818	10.1995	8.77696	10.4933	10.6661	8.95913	6.02379	8.80784	5.26316	2.64002	2.93059	-0.290565	7.70638	10.3464	7.41581	1.39212	0.859858	1.89723	1.2204	0.151195	1.22841	19	2
Heat shock protein 105 kDa	Q92598	HSPH1	7.65299	9.13832	5.03445	4.74904	8.42341	6.7003	8.43625	8.54882	8.37034	4.51731	5.11856	12.9825	2.08611	1.68538	0.400729	6.34372	8.42983	6.74445	2.11512	0.886389	3.87896	0.38934	0.151195	0.0555173	54	37
YLP motif-containing protein 1	P49750	YLPM1	6.39549	7.97768	7.04592	8.85244	8.9372	6.97131	10.1501	8.19318	9.20972	8.92834	7.90304	6.14604	1.05339	0.149499	0.903888	7.5118	8.56519	8.41569	1.0747	1.33282	1.38601	0.377786	0.151195	0.192465	1	2
RNA-binding protein 39	Q14498	RBM39	7.32184	5.80699	4.7148	3.95274	6.78777	6.31862	5.91986	5.87241	5.59851	5.82566	4.10509	5.23121	0.858345	0.704383	0.153962	5.2609	6.11924	5.41486	1.46213	0.425404	0.763689	0.630784	0.150581	1.38722	19	8
Hsc70-interacting protein	P50502	ST13	9.65413	7.33316	6.55208	8.3289	9.99845	9.62093	9.74965	10.1826	10.0314	6.19369	7.31823	7.58141	2.04302	2.42423	-0.381209	7.83103	9.87405	7.44982	1.3393	0.251315	1.61634	1.31515	0.149967	1.17783	24	7
Nuclear factor NF-kappa-B p105 subunit	P19838	NFKB1	6.27776	7.85	3.21038	4.94513	7.39146	7.77518	7.34882	7.86078	9.23537	4.28933	5.58413	5.6012	1.97187	1.99065	-0.0187788	5.61145	7.58332	5.59267	1.97126	0.261492	2.12916	0.924453	0.149967	0.517126	6	3
Tubulin beta-4B chain	P68371	TUBB4B	9.54375	8.62286	7.53496	8.19908	9.675	9.31687	10.0093	10.4924	9.67202	8.45849	8.50303	6.26585	1.43117	1.36138	0.0697894	8.41097	9.84214	8.48076	0.841403	0.500217	1.42173	1.01954	0.149354	0.772113	62	1
Phosphoglycerate kinase 1	P00558	PGK1	9.83758	9.40423	8.55182	8.7363	9.99181	10.2576	9.51804	9.90008	10.3607	7.9034	9.42402	9.81038	0.87568	0.328744	0.546936	9.07026	9.94594	9.6172	0.595856	0.30609	1.05345	1.42597	0.148742	0.354578	67	19
Calponin	B4DDF4	CNN2	12.2832	11.7625	10.3189	10.8305	9.31286	12.3209	13.2741	13.0365	11.9933	11.9426	12.7015	9.76739	1.3822	0.710772	0.671426	11.2965	12.6787	11.968	0.887637	1.82763	1.27067	0.195179	0.148742	0.112383	36	6
Serine/threonine-protein kinase PAK 2	Q13177	PAK2	6.83213	4.53259	3.61617	5.23573	6.04151	6.44024	4.17474	5.66278	5.1473	2.81116	5.75592	5.02192	0.967982	0.767535	0.200447	4.88416	5.85214	5.08461	1.35818	0.989042	1.2891	0.386158	0.14813	0.334419	29	8
Programmed cell death 6-interacting protein	Q8WUM4	PDCD6IP	10.8527	10.9596	9.07307	9.48311	11.2248	10.9114	11.4968	11.2258	11.0829	8.80516	10.9183	8.11956	1.0574	1.36358	-0.306183	10.1679	11.2253	9.86172	0.955733	0.239307	1.49344	0.832683	0.14752	0.924453	37	22
Mitochondrial import receptor subunit TOM40 homolog	O96008	TOMM40	6.63451	9.42553	9.27608	9.6871	8.51313	9.79567	8.81186	10.4501	9.75764	8.47233	11.0393	7.68138	-0.0470428	0.188779	-0.235822	9.3508	9.30376	9.11498	1.42436	0.892831	1.47466	0.549751	0.14752	0.0452752	19	5
Cystatin-M	Q15828	CST6	8.08667	7.76441	5.21831	4.6334	9.18975	6.53069	4.96056	7.58954	9.46451	5.30502	6.73118	5.74722	0.568758	0.820913	-0.252155	6.49136	7.06012	6.2392	1.75319	1.77987	1.8661	0.274905	0.14752	0.111821	7	1
(E3-independent) E2 ubiquitin-conjugating enzyme	Q9C0C9	UBE2O	7.53458	7.55067	7.59835	7.72676	9.54112	7.92125	8.79448	9.16609	8.33047	8.78545	6.6422	5.28209	1.40577	1.49395	-0.0881772	7.57451	8.98028	7.48633	0.0870989	0.693563	1.60901	1.46218	0.14691	0.688246	12	8
14-3-3 protein zeta/delta	P63104	YWHAZ	11.6816	12.7301	12.261	12.6187	12.6729	12.6147	13.6093	14.0558	12.9811	12.8116	11.8742	10.4707	0.701209	0.798186	-0.0969777	12.4399	13.1411	12.3429	0.472012	0.710518	1.15053	1.08197	0.14691	0.548214	69	12
Vacuolar protein sorting-associated protein 28 homolog	Q9UK41	VPS28	5.17344	8.16556	7.49514	8.21315	9.33747	7.72635	8.63615	9.12526	8.06668	4.58246	8.89724	9.81038	1.05036	0.398745	0.651613	7.83035	8.88071	8.48196	1.43033	0.716266	2.28496	0.630784	0.14691	0.407823	13	2
RUN and FYVE domain-containing protein 1	Q96T51	RUFY1	9.53409	9.60916	9.21133	9.19007	10.0748	8.19012	9.6365	10.236	10.0629	9.16252	6.89869	10.2291	0.482945	0.242967	0.239978	9.37271	9.85565	9.61269	0.21651	0.931274	1.53308	0.0963675	0.146302	0.211125	6	3
RNA-binding protein 10	P98175	RBM10	5.62803	7.48519	4.16591	5.31786	4.99132	5.56549	4.73816	6.75221	7.17123	6.32153	5.2567	4.87239	-0.194538	-0.51071	0.316173	5.47294	5.2784	5.78912	1.37613	0.896461	1.04298	0.0639892	0.146302	0.172631	2	1
Citrate synthase	A0A0C4DGI3	CS	10.6514	10.3413	10.1615	12.0987	10.7084	11.102	11.8088	11.4345	11.0003	10.4142	11.6399	11.0349	0.771896	0.250675	0.521222	10.4964	11.2682	11.0176	0.880525	0.469355	0.500648	0.367543	0.145087	0.484126	6	2
Centrosomal protein of 170 kDa (Fragment)	H0Y2V6	CEP170	7.89918	11.1703	4.53511	7.75569	8.60763	7.59813	9.18572	9.28626	8.18819	6.82617	8.42484	5.01964	1.06924	1.38949	-0.320252	7.82743	8.89667	7.50718	2.70948	0.774282	1.56433	0.181774	0.145087	0.732828	5	4
Histone H2B type 1-O	P23527	H2BC17	8.43892	8.54114	5.43813	6.38355	8.25191	9.84909	7.66683	7.53504	9.3495	5.70097	5.94118	6.4523	0.548133	1.76263	-1.2145	7.41124	7.95937	6.19674	1.53887	1.0623	1.68834	0.962574	0.144481	0.571865	36	2
CD44 antigen	P16070	CD44	8.74712	8.87286	7.30907	8.45824	8.93905	8.88816	9.77213	9.75579	8.36846	8.93044	9.20892	5.1677	0.744739	0.697968	0.0467715	8.60268	9.34742	8.64945	0.71328	0.491436	1.86713	0.74958	0.144481	0.560667	4	2
Protein transport protein Sec61 subunit beta	P60468	SEC61B	9.21638	8.65213	8.89367	7.9697	9.6883	9.49347	9.51191	9.46536	9.91166	9.41779	8.13802	6.33832	0.729796	0.72479	0.00500584	8.7729	9.50269	8.7779	0.528716	0.100859	1.59474	1.49214	0.143876	0.603801	26	2
Anaphase-promoting complex subunit 7	Q9UJX3	ANAPC7	7.08023	8.31011	7.27575	8.37591	6.12097	7.98903	10.7796	7.57954	7.17063	7.57478	8.39249	7.06941	-0.00864863	0.411579	-0.420228	7.79293	7.78428	7.3727	0.677876	1.94752	0.601464	0.120331	0.143876	0.317855	2	1
60S ribosomal protein L7a	P62424	RPL7A	12.0515	11.695	11.0466	11.6575	12.1721	11.9654	11.918	11.7973	12.2589	11.4763	11.5337	10.6747	0.265464	0.43669	-0.171227	11.6762	11.9417	11.505	0.417033	0.15624	0.647521	0.847712	0.143271	0.821023	17	3
E3 SUMO-protein ligase PIAS1	O75925	PIAS1	6.11734	7.95878	4.65907	5.3476	6.98082	6.30747	6.0537	7.84166	7.63118	6.85848	4.99293	5.44869	0.911676	0.490559	0.421117	5.73247	6.64415	6.15359	1.42275	0.799424	1.22461	0.354578	0.143271	0.306273	2	1
Microtubule-associated protein RP/EB family member 1	Q15691	MAPRE1	7.84593	8.62582	5.3585	4.60514	8.55888	6.89409	5.68397	5.05063	8.61147	7.1642	4.4341	7.92801	-0.313185	-1.25708	0.943894	6.60222	6.28903	7.54611	1.93018	1.54403	1.83158	0.0366845	0.143271	0.213249	47	9
Regulator of nonsense transcripts 1	Q92900	UPF1	7.71349	8.20055	6.24599	5.77772	9.3978	9.71227	9.37165	7.06361	6.36221	4.00018	10.0657	10.9781	2.40498	1.17078	1.23421	6.97974	9.38472	8.21395	1.15642	1.22496	3.25213	1.70774	0.142668	0.182435	38	29
Procollagen-lysine 2-oxoglutarate 5-dioxygenase 1	Q02809	PLOD1	8.40518	4.73007	6.62834	10.1599	8.4778	4.52537	9.96679	8.11889	4.69469	5.12895	10.2133	7.26012	0.781584	2.10381	-1.32223	7.51676	8.29834	6.19453	2.33275	2.30769	2.52224	0.0909791	0.142668	0.386158	11	5
Exosome RNA helicase MTR4	P42285	MTREX	8.0517	8.24494	4.37348	4.78023	8.4557	8.36019	7.26903	9.50208	8.04182	4.19151	5.41821	5.88862	1.99198	2.75453	-0.762547	6.41596	8.40794	5.65342	2.07017	0.912561	1.606	0.798603	0.142065	1.2161	9	5
40S ribosomal protein S2	E9PQD7	RPS2	7.2114	8.61154	7.85275	8.45105	9.04344	8.71088	8.74732	9.34445	8.72083	8.57171	10.9795	5.78481	0.743482	0.249109	0.494373	8.1519	8.89538	8.64627	0.636915	0.295551	2.12707	1.10403	0.141463	0.135489	10	2
Mothers against decapentaplegic homolog	B7Z5N5	SMAD2	7.13473	6.85997	4.49066	6.2731	6.09115	6.77624	3.98425	5.73998	6.37849	4.22692	6.6792	5.92756	-0.65097	-0.237459	-0.413511	6.56654	5.91557	6.15303	1.18828	1.18965	1.09521	1.15304	0.140862	0.0486625	6	2
Pinin	Q9H307	PNN	5.03139	7.95391	4.43472	4.39609	6.02068	6.91385	4.81945	5.83153	7.26716	4.71449	5.64843	6.14825	1.19305	0.0277679	1.16528	4.73306	5.92611	5.89834	1.69177	0.859202	1.06325	0.326058	0.140862	0.0204516	9	5
Keratin type II cytoskeletal 78	Q8N1N4	KRT78	10.9122	11.9751	13.4643	13.5925	11.7674	12.1544	12.4753	13.939	11.2452	13.357	12.1594	12.1186	-0.404808	0.175876	-0.580684	12.7197	12.3149	12.139	1.28052	0.948548	0.867367	0.0872467	0.140862	0.223299	30	15
POLDIP3 protein	Q8WUT1	POLDIP3	4.78063	6.43253	7.86882	9.26132	5.95244	4.0435	9.42559	9.62693	5.70176	4.62712	9.32567	9.80653	0.53834	0.175305	0.363035	7.15068	7.68902	7.51371	1.92237	2.72933	2.58635	0.0675262	0.140261	0.21254	17	1
General transcription factor IIF subunit 1	P35269	GTF2F1	6.13124	7.46205	5.42131	4.40871	6.48459	8.78297	7.58511	5.40733	7.62629	5.61671	4.31089	7.6984	1.25858	0.413349	0.845229	5.77627	7.03485	6.6215	1.28306	1.4499	1.64695	1.31069	0.139662	0.194499	14	5
Eukaryotic translation initiation factor 3 subunit H	A0A087WZK9	EIF3H	10.7136	8.94916	9.12461	7.46769	10.9861	11.392	9.71038	10.5827	10.2997	8.92899	8.64187	9.18016	1.7475	1.72981	0.0176907	9.03688	10.7844	9.05457	1.32742	0.718731	0.725466	0.982967	0.139662	1.45967	22	6
Golgi-specific brefeldin A-resistance guanine nucleotide exchange factor 1	Q92538	GBF1	5.98461	7.36623	4.63371	5.5936	7.94339	5.93437	8.63285	8.33481	6.23141	6.15322	6.84624	5.45364	2.34999	1.94679	0.403207	5.78911	8.1391	6.19232	1.13347	1.21783	0.569949	0.665546	0.139662	1.01457	6	7
Kelch-like protein 15	Q96M94	KLHL15	4.91418	7.33914	7.57569	4.27116	7.5142	7.61993	7.3213	9.66757	6.74389	4.89787	6.82069	7.64256	1.4404	0.784773	0.65563	6.12666	7.56706	6.78229	1.67745	1.0982	1.15929	0.661544	0.139662	1.19314	1	1
Transaldolase	P37837	TALDO1	13.6524	13.037	13.1919	13.1932	13.069	13.691	13.7382	12.9408	13.5137	13.1116	13.7334	12.2309	0.187458	0.0673289	0.120129	13.1925	13.38	13.3127	0.266151	0.41352	0.66305	0.106238	0.139662	0.314258	27	9
Coatomer subunit zeta-1	P61923	COPZ1	4.20891	7.96116	4.79861	7.31034	7.83832	8.98948	8.9331	5.82665	6.62053	8.44936	5.56639	5.1106	2.33123	2.29225	0.0389819	6.05448	8.38571	6.09346	1.84346	1.47838	1.4833	0.595166	0.139063	0.954677	23	3
Annexin A1	P04083	ANXA1	12.0242	11.0887	11.3203	10.9575	11.5371	11.433	12.1335	11.4593	12.5928	13.6997	11.0172	5.41101	0.293668	-0.306829	0.600498	11.2045	11.4982	11.805	0.475291	0.331473	3.68118	0.432974	0.139063	0.195861	51	14
Protein phosphatase 1A	P35813	PPM1A	10.994	6.89227	6.2627	4.28772	9.96636	8.14318	3.72541	5.01565	9.0604	7.35014	4.70571	5.99892	0.00192785	-0.0951185	0.0970464	6.57749	6.57941	6.67453	2.81757	2.85403	1.8653	0.16877	0.139063	0.0419142	7	2
60S ribosomal protein L34	P49207	RPL34	7.80793	8.87857	8.66342	7.18745	9.01606	9.38754	9.44325	10.1523	9.34665	9.15305	9.42408	5.62305	1.17972	0.165553	1.01417	8.23568	9.4154	9.24985	0.782505	0.474532	1.84596	1.04624	0.138466	0.394695	7	1
RNA polymerase-associated protein CTR9 homolog	Q6PD62	CTR9	8.33011	7.66541	10.0748	9.7095	10.3046	10.2126	8.48575	8.77113	8.38776	8.22646	10.2303	9.25581	0.472068	0.670089	-0.19802	9.0198	9.49187	8.82178	1.13672	0.9491	0.921894	0.179142	0.138466	0.166853	1	1
D-dopachrome decarboxylase	P30046	DDT	7.26866	7.10685	4.73728	5.19552	7.07457	7.43204	4.98763	5.05687	5.20996	5.07148	5.42312	7.08066	-0.0854664	0.74918	-0.834646	6.15119	6.06572	5.31654	1.29775	1.29665	0.934166	0.16877	0.138466	0.158015	31	3
ABPP	E9PG40	APP	10.8208	10.2518	9.97499	9.05864	10.6606	10.2068	10.8306	10.585	10.7961	9.94426	9.61758	10.3356	0.509378	0.482856	0.0265226	10.1134	10.6228	10.1399	0.735101	0.263489	0.508442	0.576754	0.137869	0.585027	27	13
Protein disulfide-isomerase A5	Q14554	PDIA5	6.56235	6.32681	6.3521	6.6266	5.80573	6.84134	9.16227	5.14197	5.27534	9.17911	7.30122	5.59114	-0.133688	-0.122642	-0.0110457	6.45723	6.32354	6.44618	0.14991	1.76108	1.7974	0.101275	0.137869	0.0371573	3	1
Ubiquitin carboxyl-terminal hydrolase 10	Q14694	USP10	5.81911	7.53286	7.92932	5.82802	5.89353	8.59612	6.36412	5.94411	7.58165	3.84882	4.63538	8.50347	-0.526327	0.0455973	-0.571925	6.68044	6.15411	6.10851	1.11315	1.2819	2.24928	0.047692	0.137869	0.118615	21	10
Eukaryotic translation initiation factor 4E	P06730	EIF4E	7.98003	7.86059	6.78803	6.96809	8.18795	8.25338	9.33311	8.44799	9.36251	7.18706	7.28244	6.48681	0.936343	1.11594	-0.179593	7.41434	8.35068	7.23475	0.608172	0.529972	1.24034	0.91364	0.137272	0.546682	12	2
Heterogeneous nuclear ribonucleoprotein U-like protein 2	Q1KMD3	HNRNPUL2	6.76035	9.97384	11.3695	11.7979	8.89963	9.97355	12.0278	8.69303	9.82606	11.0709	10.3367	5.64515	-1.23507	-0.644802	-0.590272	10.6717	9.43659	10.0814	2.28046	1.52647	2.43718	0.0227338	0.137272	0.258061	14	8
UPF0428 protein CXorf56	Q9H5V9	CXorf56	11.3304	12.9084	13.1396	13.0686	8.5196	9.47385	8.21762	13.8998	13.7043	12.4963	14.1003	11.4536	-3.99182	-4.10357	0.111757	12.9885	8.99672	13.1003	0.859728	2.63634	1.2023	0.90309	0.136677	0.655608	24	4
Histone H2A	C9J0D1	H2AZ2	8.96226	6.80581	6.36129	8.34345	8.69523	8.50756	9.81857	9.75427	9.22202	3.74913	8.76964	6.96013	1.65012	1.35986	0.290254	7.57463	9.22475	7.86488	1.23454	0.688951	2.48435	0.882729	0.136677	0.759451	21	1
Angio-associated migratory cell protein	C9JG97	AAMP	6.3939	5.79357	5.19639	5.16581	6.8846	5.65653	4.30909	9.01179	3.50818	4.76848	5.48943	7.20827	0.775585	1.14161	-0.366026	5.49498	6.27056	5.12895	0.581254	1.99698	1.54465	0.313364	0.136677	0.539102	20	5
Proliferation-associated protein 2G4	Q9UQ80	PA2G4	13.4094	15.5539	10.8906	12.914	14.1011	13.2368	14.4994	13.0748	13.5241	12.4816	14.4499	14.4237	0.507229	-0.304939	0.812169	13.1617	13.6689	13.9739	1.91478	0.683673	0.930937	0.161781	0.136677	0.00568285	39	11
Nuclear pore membrane glycoprotein 210	Q8TEM1	NUP210	8.75312	7.67179	5.7052	4.04221	9.04185	7.8967	9.3484	10.0182	8.40667	6.05957	4.70004	5.87274	2.50663	3.22897	-0.722339	6.6885	9.19512	5.96616	2.09082	0.885789	1.55261	0.774691	0.136083	1.22621	13	15
DNA replication licensing factor MCM5	P33992	MCM5	10.7754	10.4129	5.89701	7.56026	10.7533	10.5531	10.39	9.37097	10.1716	7.3844	12.4176	7.7488	1.48498	1.51138	-0.0263975	8.98657	10.4716	8.96017	2.33744	0.615455	2.34424	0.651695	0.136083	0.30103	11	7
26S proteasome non-ATPase regulatory subunit 8	R4GMR5	PSMD8	7.71507	7.59066	5.94507	6.15424	7.80387	7.52034	7.08172	6.91648	8.1983	6.32959	6.43041	5.82233	0.42858	0.921032	-0.492452	6.87245	7.30103	6.38	0.93093	0.405556	1.03682	0.721246	0.135489	0.74958	20	3
Scaffold attachment factor B2	Q14151	SAFB2	6.17731	7.75689	3.95573	5.13928	7.76911	5.4777	6.7057	5.34995	6.03699	6.3329	4.95903	4.95603	0.433402	0.593691	-0.160289	5.6583	6.0917	5.49801	1.6127	1.14003	0.718872	0.196543	0.135489	0.504456	19	5
Glutathione S-transferase kappa	E9PFN5	GSTK1	6.86851	5.50484	4.74072	4.5658	3.91689	6.60385	5.10399	6.53634	6.68187	4.64261	5.07699	6.01209	0.697386	0.275624	0.421762	5.12278	5.82017	5.54454	1.04825	1.2844	0.918396	0.0371573	0.135489	0.0209071	8	1
Poly(rC)-binding protein 2	Q15366	PCBP2	8.98635	8.01865	7.38621	5.12265	9.27468	8.03458	9.57257	7.57061	8.36251	6.32108	8.00383	8.44228	0.952204	0.47146	0.480744	7.70243	8.65463	8.18317	1.64153	0.962588	0.992717	0.838632	0.134896	0.59176	36	6
AT-rich interactive domain-containing protein 2	Q68CP9	ARID2	4.45198	6.99582	5.79491	7.98413	4.84082	5.47181	8.96901	6.61548	4.5929	6.22325	7.68643	7.60363	-0.351727	-0.869797	0.518071	6.39537	6.04364	6.91344	1.5265	1.81813	1.45332	0.051587	0.134896	0.033389	4	4
GMP synthase [glutamine-hydrolyzing]	P49915	GMPS	10.4138	9.91779	9.92044	8.47687	10.3399	10.3102	9.81633	9.59322	9.95983	8.68184	10.1846	11.1646	0.144127	-0.00898457	0.153112	9.91912	10.0632	10.0722	0.836737	0.36969	1.02136	0.485452	0.133713	0.00833099	24	11
KN motif and ankyrin repeat domain-containing protein 2	Q63ZY3	KANK2	9.21604	8.26927	9.38543	10.2529	9.6647	9.11764	10.465	9.98826	9.72896	9.6319	10.0282	5.72641	0.52574	0.146046	0.379694	9.30074	9.82648	9.68043	0.813085	0.566041	2.04195	0.767004	0.133122	0.380907	3	2
Glycine--tRNA ligase	A0A6Q8PGI6	GARS1	7.98897	8.23941	7.32688	4.58972	8.42139	7.70023	8.96918	6.23787	9.46634	7.41075	6.56976	3.86491	0.402888	1.07056	-0.667668	7.65792	8.06081	6.99026	1.67583	1.1831	2.31999	0.640165	0.133122	0.496209	22	11
ATP-dependent RNA helicase DHX29	Q7Z478	DHX29	4.57278	5.35669	5.25183	3.65301	4.51665	6.13857	4.24411	5.32654	6.31526	4.23715	4.31961	5.08511	0.00928998	0.219234	-0.209944	4.91231	4.9216	4.70236	0.784823	0.855419	0.962904	0.231362	0.133122	0.0291884	3	2
Zinc finger X-chromosomal protein	E9PEP7	ZFX	5.37143	6.92279	5.20713	5.59783	7.633	5.81951	8.05213	7.01145	8.68219	5.76102	5.57412	4.60814	1.8376	1.65465	0.182941	5.48463	7.32222	5.66757	0.781912	0.972069	1.75804	0.661544	0.132533	0.458421	2	1
Kinesin-like protein	H7BYN4	KIF23	6.61138	4.95523	3.69502	7.99808	7.83086	4.43052	9.02242	4.76557	4.7977	5.77337	6.2202	4.48872	0.514915	1.01269	-0.497772	5.7833	6.29822	5.28553	1.88269	2.26747	0.812347	0.140862	0.132533	0.4698	5	3
Nuclear autoantigen Sp-100	P23497	SP100	6.37481	6.59825	5.18461	6.53738	5.03598	5.39012	4.43347	3.75148	6.09965	5.76511	6.41549	5.69979	-1.72137	-1.19766	-0.523714	6.4561	4.73472	5.93238	0.666146	0.719012	0.330535	1.39041	0.131944	1.39577	4	2
Cyclin-dependent kinase 1	P06493	CDK1	11.3218	8.92119	11.5693	12.0674	10.5056	10.0108	9.69263	9.10048	9.87805	10.6179	11.6738	10.6027	-1.5938	-0.758593	-0.83521	11.4455	9.85172	10.6103	1.40058	0.588838	0.739325	0.555955	0.131944	0.642065	21	4
Alkyldihydroxyacetonephosphate synthase peroxisomal	O00116	AGPS	6.04089	8.90105	4.23703	5.77126	9.75767	5.3293	9.05591	4.98579	6.46496	4.62776	6.48919	10.0417	1.28653	0.715528	0.571001	5.90608	7.1926	6.47708	1.94528	2.47395	2.26502	0.199971	0.131944	0.0680339	26	10
CGG triplet repeat-binding protein 1	Q9UFW8	CGGBP1	6.3105	7.33485	4.10574	5.03897	6.68594	4.86743	5.15219	3.63755	7.27826	5.72536	4.91374	5.77099	-0.664929	-0.738365	0.073436	5.67474	5.00981	5.74818	1.41705	1.25299	0.986155	0.298432	0.131356	0.728158	25	3
Laminin subunit gamma-1	P11047	LAMC1	6.53334	5.72082	5.71513	4.73877	8.114	5.92114	5.34979	6.78215	5.06311	4.86241	4.81961	6.8023	0.63367	1.38888	-0.755208	5.71797	6.35164	4.96276	0.73416	1.20218	0.94958	0.647817	0.130768	0.737549	2	2
Elongation factor Ts mitochondrial	P43897	TSFM	11.9508	11.7141	11.1697	12.0949	11.4685	12.2825	12.3009	12.5429	12.3456	9.9425	12.507	13.1604	0.45922	-0.134624	0.593844	11.8325	12.2917	12.4263	0.406652	0.46872	1.40901	0.519993	0.130768	0.0741724	13	3
TCF7L2 isoform pFC8A_TCF7L2_A3 ex1-12 13 13a	C6ZRJ7	TCF7L2	6.43566	6.35637	5.59693	3.6743	6.04926	6.0123	5.62975	6.13309	5.04501	4.38907	5.46785	5.83079	0.0541279	0.774351	-0.720223	5.97665	6.03078	5.25643	1.28458	0.223358	0.619174	0.249492	0.130768	0.974694	2	1
Activator of 90 kDa heat shock protein ATPase homolog 1	O95433	AHSA1	11.0265	9.92174	6.76142	7.18021	10.6864	9.52959	9.15682	10.0479	9.81694	10.1394	7.89978	7.75922	1.23779	0.930407	0.307385	8.55097	9.78876	8.85836	2.07933	0.663784	1.24883	0.546682	0.130182	0.675718	48	11
Dihydropyrimidinase-related protein 2	A0A1C7CYX9	DPYSL2	4.76342	5.64201	5.312	5.08287	7.56567	7.03683	5.25223	5.62517	6.2069	4.81992	4.93345	5.56142	1.13356	1.08357	0.0499957	5.19744	6.331	5.24743	0.370691	1.10732	0.640252	0.806875	0.129596	0.853872	9	3
Actin-related protein 2	P61160	ACTR2	10.8238	10.9862	9.39581	9.4212	11.1726	10.8183	9.77088	11.207	11.3205	9.02885	11.0522	10.3589	0.872955	0.28989	0.583065	10.1225	10.9954	10.7055	0.866593	0.670959	1.02438	0.590067	0.129596	0.16877	26	8
40S ribosomal protein S3a	P61247	RPS3A	7.24498	8.05582	7.44725	5.31271	8.74551	6.80181	8.15335	9.36317	9.11803	6.99515	5.58901	7.93469	1.10331	0.984508	0.118804	7.34612	8.44943	7.46492	1.18615	1.09396	1.49229	0.47237	0.129596	0.511449	23	5
DnaJ homolog subfamily B member 11	Q9UBS4	DNAJB11	9.41977	6.47939	5.92903	4.6522	9.72847	9.42009	8.32008	9.264	7.85823	4.39572	7.01436	9.48448	3.13783	1.90575	1.23208	6.20421	9.34204	7.43629	2.01727	0.606887	2.12524	1.19997	0.129011	0.774691	31	8
Zinc-alpha-2-glycoprotein	P25311	AZGP1	10.9996	11.2441	8.50783	9.05338	10.7884	10.6441	11.3907	10.5746	10.6171	11.0846	9.3758	8.20521	0.689779	0.71981	-0.0300307	10.0265	10.7163	9.99645	1.37356	0.371632	1.29608	0.459671	0.129011	0.636388	7	2
Importin-5	O00410	IPO5	8.03293	9.104	5.21886	6.63997	6.04055	7.56735	4.45339	7.9289	9.22497	7.55305	6.07588	7.02277	-0.532498	-0.483961	-0.0485373	7.33645	6.80395	7.28791	1.68799	1.58962	1.3204	0.423659	0.129011	0.442493	34	23
GTP:AMP phosphotransferase AK3 mitochondrial	Q9UIJ7	AK3	10.5057	10.1874	6.07361	8.81564	9.47511	9.2287	9.50655	9.28406	9.0684	9.2817	9.89662	5.05158	-0.121913	0.204533	-0.326446	9.5015	9.37958	9.17505	2.01917	0.13783	2.21007	0.16877	0.129011	0.396856	7	1
Delta(3 5)-Delta(2 4)-dienoyl-CoA isomerase mitochondrial	Q13011	ECH1	13.6593	12.1323	13.4719	10.7513	12.7474	9.57175	12.9639	13.2064	12.9784	9.67336	14.3357	15.1113	0.0535116	-0.801441	0.854953	12.8021	12.8556	13.6571	1.35177	1.71071	2.40182	0.131356	0.129011	0.879426	18	4
Very-long-chain enoyl-CoA reductase	Q9NZ01	TECR	13.4298	10.5494	10.0214	10.3119	10.611	11.0027	11.7882	10.3794	9.20026	11.1701	11.2834	10.8373	0.376254	-0.196797	0.573051	10.4306	10.8069	11.0037	1.58259	0.617999	0.967036	0.0462403	0.129011	0.306273	6	2
Ras-related GTP-binding protein A	Q7L523	RRAGA	6.07361	7.01681	4.7343	4.73472	6.44167	7.147	6.13507	4.77357	6.29679	5.41853	4.89041	5.26296	0.884207	0.947627	-0.0634201	5.40416	6.28837	5.34074	1.11407	0.995191	0.595814	0.657577	0.128427	0.545155	11	3
Iron-responsive element-binding protein 2	P48200	IREB2	8.56487	6.02591	4.47886	5.71288	7.7284	7.77248	5.65477	5.33023	6.53719	7.99435	5.81357	5.70246	0.822185	0.516203	0.305982	5.8694	6.69158	6.17538	1.71488	1.31046	1.05533	0.268411	0.128427	0.106238	8	4
T-complex protein 1 subunit delta	P50991	CCT4	7.19081	8.67754	7.42752	6.8885	9.19446	9.77726	8.08561	9.47257	9.60006	7.24783	9.03716	5.67961	2.02435	1.19102	0.83333	7.30917	9.33352	8.1425	0.785895	0.737379	1.78311	1.44977	0.126679	0.447332	41	16
Zinc finger CCCH-type antiviral protein 1	Q7Z2W4	ZC3HAV1	7.32535	6.51088	4.07421	4.18985	8.16546	6.81941	4.95984	5.46988	4.60786	5.74907	5.98601	4.39462	0.794278	0.966185	-0.171906	5.35037	6.14465	5.17846	1.64323	1.4403	0.799497	1.59517	0.126098	0.521434	41	1
Bromodomain-containing protein 4	O60885	BRD4	8.42492	7.81256	4.60198	4.76506	7.24527	9.55802	6.30837	5.64927	7.78992	4.25927	6.21407	5.72974	0.488007	0.804912	-0.316905	6.28881	6.77682	5.97191	2.00013	1.70897	1.4552	0.477556	0.124939	0.346787	1	1
DNA replication licensing factor MCM7	P33993	MCM7	10.6891	11.7684	11.9499	12.1553	11.9279	12.0269	13.0385	12.413	11.8239	11.5086	12.6046	11.2554	0.360804	0.553695	-0.192891	11.8591	12.2199	11.6662	0.653756	0.503516	0.585755	1.13253	0.123205	1.06148	18	11
Regulator of chromosome condensation (Fragment)	C9JW69	RCC1	5.49771	6.99966	5.98839	5.71633	5.4769	6.11582	4.24835	7.33945	6.82985	5.82767	4.98596	5.76279	-0.0559976	0.00113416	-0.0571318	5.85236	5.79636	5.79523	0.66383	1.28861	0.756037	0.127261	0.123205	0.0291884	8	2
Retinoblastoma-associated protein	P06400	RB1	10.4847	11.1723	5.50635	8.34784	11.0472	10.7417	8.5514	8.22877	11.2809	9.88736	8.47167	7.23525	0.230278	0.467044	-0.236766	9.41628	9.64656	9.17952	2.54915	1.45723	1.75044	0.393619	0.122629	0.60206	6	3
Apolipoprotein E	P02649	APOE	7.82375	6.84962	5.54587	4.84299	7.62914	9.11946	7.28031	5.46641	7.87529	5.94528	5.66522	6.21622	1.25698	1.37397	-0.116996	6.19775	7.45472	6.08075	1.33051	1.50105	0.992357	0.856985	0.122053	0.432974	13	3
Cytochrome c oxidase subunit 5B mitochondrial	P10606	COX5B	7.52231	9.48382	9.30346	8.19091	9.12866	9.06226	9.14736	8.96009	10.5972	8.36514	8.88734	7.93086	0.348278	0.469222	-0.120944	8.74719	9.09546	8.62624	0.93135	0.0846203	1.16874	0.394695	0.122053	0.080399	9	1
B-cell CLL/lymphoma 9-like protein	A0A087WZX0	BCL9L	6.36588	5.02552	4.88984	6.32081	5.72977	6.92172	5.56028	5.47881	6.57846	3.51715	6.04348	5.68415	-0.0281394	-0.218789	0.190649	5.67316	5.64503	5.86381	0.802144	0.674204	1.34366	0.156145	0.122053	0.174574	1	1
GRB10-interacting GYF protein 2	Q6Y7W6	GIGYF2	6.05422	8.75699	4.44593	4.98547	6.47989	7.09677	3.5461	5.93704	8.48156	5.58418	5.31977	6.54083	0.688622	0.145965	0.542658	5.51985	6.20847	6.0625	1.91778	1.55325	1.43278	0.183759	0.120904	0.358526	7	7
Malate dehydrogenase mitochondrial	P40926	MDH2	13.585	10.4012	16.2878	12.7547	14.0128	11.4152	13.349	13.0284	12.5355	12.7246	12.8819	13.241	0.0188727	0.385464	-0.366591	13.1698	13.1887	12.8033	2.42907	1.10312	0.299159	0.122629	0.120904	0.0614803	35	9
60S ribosomal protein L23a (Fragment)	K7EJV9	RPL23A	10.0432	9.8292	9.50395	9.19611	10.1804	10.3153	10.2608	9.56552	10.9905	8.96154	9.96386	9.17867	0.554032	0.64934	-0.0953078	9.66657	10.2206	9.57126	0.371415	0.347758	0.918425	1.37059	0.120331	0.269218	14	2
Prefoldin subunit 4	E9PQY2	PFDN4	7.47921	8.23941	6.47053	5.5545	7.49609	8.99786	7.0662	7.32292	9.39281	8.51629	4.22225	6.84987	0.434636	-0.273575	0.708211	6.97487	7.40951	7.68308	1.17177	0.869517	2.27467	0.920819	0.120331	0.182435	28	3
Glutaredoxin-3	O76003	GLRX3	10.2906	9.46748	4.73714	8.36194	9.98057	7.32202	6.17532	6.33814	8.11936	9.10045	8.12939	5.64763	-2.08463	-1.29429	-0.790343	8.91471	6.83008	8.12437	2.44907	1.75889	1.47468	0.36251	0.120331	0.111259	28	7
Rho-related GTP-binding protein RhoG	P84095	RHOG	6.77926	7.74544	4.98614	3.52272	8.19913	7.93793	6.20863	6.36059	6.48367	6.32103	5.84074	5.32721	1.26656	1.06838	0.198184	5.8827	7.14926	6.08089	1.8784	1.03731	0.521158	1.09691	0.119758	1.49757	36	4
Biliverdin reductase A	P53004	BLVRA	6.29909	5.88851	4.79524	5.48754	4.40966	6.12377	6.87793	5.21731	5.57914	5.5554	5.11396	5.86608	-0.0174825	0.10327	-0.120753	5.68802	5.67054	5.56727	0.640576	1.07358	0.310425	0.015923	0.119758	0.0670192	15	3
Arginine/serine-rich coiled-coil protein 2	Q7L4I2	RSRC2	10.1876	7.99797	10.4066	8.42164	8.81596	9.36683	9.01036	9.85089	9.56759	10.2837	8.59571	9.82306	-0.116029	-0.506737	0.390708	9.30462	9.18859	9.69533	1.22074	0.454624	0.712413	0.00305075	0.119758	0.393619	6	2
Mitochondrial import inner membrane translocase subunit TIM44	O43615	TIMM44	11.4652	11.1051	9.03235	9.41185	12.052	11.3281	10.9049	10.6093	11.4762	10.7875	10.6804	6.93887	0.858033	0.382516	0.475517	10.2585	11.1165	10.734	1.21008	0.626139	2.05179	1.12494	0.119186	0.657577	9	3
Protein NDRG1	Q92597	NDRG1	7.09635	14.4193	14.1075	14.1991	7.672	7.7656	6.96671	14.4934	8.00871	14.6618	15.3503	10.1556	-6.43446	-4.6899	-1.74455	14.1533	7.7188	12.4087	3.57519	3.53068	3.54186	0.647817	0.119186	0.386158	4	1
Aspartate--tRNA ligase cytoplasmic	P14868	DARS1	5.5145	8.39656	8.53834	9.35874	10.7443	11.2958	8.41151	7.17742	10.6873	5.00586	10.2774	8.30843	1.11047	0.285004	0.825464	8.46745	9.57792	9.29292	1.67946	1.94235	2.59292	0.357535	0.119186	0.165579	28	10
Glutathione S-transferase omega-1	P78417	GSTO1	9.03694	4.63709	7.92695	5.01926	7.7985	8.34083	3.89006	4.5758	6.65292	6.92896	8.75104	5.58725	-0.285955	-0.603789	0.317834	6.47311	6.18715	6.79094	2.16326	2.24371	1.31478	0.111259	0.118045	0.216096	15	3
Lysine--tRNA ligase	Q15046	KARS1	7.03342	7.85	5.00256	6.13166	8.08098	6.88203	7.34882	7.86078	9.44439	4.15016	5.00166	5.77683	1.02226	2.21555	-1.19329	6.58254	7.6048	5.38925	1.2227	0.536963	2.33077	0.610834	0.116339	0.651695	13	6
Glia maturation factor gamma	O60234	GMFG	9.27889	6.80684	6.29992	4.14933	7.77584	8.19613	6.41547	5.59251	8.44435	4.42649	6.37098	6.11402	0.542275	0.853153	-0.310878	6.55338	7.09566	6.2425	2.10638	1.20489	1.64741	0.195179	0.115205	0.239578	16	2
Dachshund homolog 1	Q9UI36	DACH1	6.4152	7.9148	5.69774	4.16184	7.02603	8.81493	5.39938	6.57366	7.86357	7.83889	4.65844	4.49375	0.743371	0.551179	0.192191	6.05647	6.79984	6.24866	1.55992	1.41772	1.89212	0.686133	0.114639	0.514279	4	2
Non-secretory ribonuclease	P10153	RNASE2	7.81211	6.36412	5.01749	5.41115	7.23888	6.92327	4.86517	4.67487	8.6458	4.93865	5.75762	4.52627	0.00658298	0.546087	-0.539504	5.88763	5.89422	5.34813	1.24324	1.34275	1.85769	0.308035	0.114074	0.0181814	20	3
Cathepsin B	P07858	CTSB	5.04813	7.04538	5.01061	7.09814	5.62656	5.12885	3.95447	4.81548	8.65435	6.5677	4.62708	5.76841	-1.07459	-1.19589	0.121301	6.04675	4.97216	6.16805	1.17947	0.702383	1.69826	0.785156	0.113509	1.20273	18	4
Phosphopantothenate--cysteine ligase	Q9HAB8	PPCS	5.4336	5.73517	3.34168	6.81698	6.12048	4.67046	6.45923	7.34367	7.98635	4.02735	4.04142	6.42448	0.705471	1.05691	-0.351434	5.58438	6.28986	5.23295	1.45367	1.11211	1.93866	0.383	0.113509	0.226214	15	4
Elongation factor 2	P13639	EEF2	13.4549	11.1221	12.1532	12.539	12.745	10.5427	13.0922	12.4134	11.9523	11.9722	12.9943	11.569	0.233068	0.616959	-0.383892	12.3461	12.5792	11.9622	0.965909	1.13799	0.610449	0.112946	0.113509	0.048177	37	24
Beta-2-microglobulin	P61769	B2M	9.91788	9.97885	10.7951	9.90263	9.81898	11	11.213	10.1098	10.1968	10.4876	10.8569	9.34501	0.606549	0.212672	0.393878	9.94837	10.5549	10.3422	0.432229	0.675628	0.643792	0.69897	0.112946	0.536107	27	2
1 4-beta-N-acetylmuramidase C	A0A0B4J259	LYZ	11.5518	11.949	10.0006	9.91628	12.3321	11.2327	12.3916	10.795	11.4384	10.9213	10.6882	10.9543	1.00624	0.844626	0.161611	10.7762	11.7824	10.9378	1.04778	0.798909	0.315036	0.552842	0.112946	0.732828	21	3
Transport and Golgi organization protein 1 homolog	Q5JRA6	MIA3	12.8421	13.4375	14.2755	14.4681	13.9607	13.6439	14.3872	14.1012	14.294	13.762	13.3918	14.2091	0.174423	0.045383	0.12904	13.8565	14.0309	13.9856	0.755808	0.308969	0.419253	0.344862	0.112946	0.130768	12	16
Protein S100-A10	P60903	S100A10	7.99095	7.02215	8.20242	8.15921	8.13371	7.76182	9.89665	8.54967	7.51704	7.59268	8.80012	6.89637	0.266603	0.786828	-0.520225	8.07508	8.34169	7.55486	0.555237	0.931481	0.796048	0.931814	0.112383	1.15864	18	2
Diphosphoinositol polyphosphate phosphohydrolase 1	O95989	NUDT3	8.00079	9.2363	8.27048	6.75942	10.0225	9.03485	9.00506	8.88108	10.3222	7.79526	9.25039	5.98229	0.884323	0.497132	0.387191	8.13564	9.01996	8.52283	1.02026	0.52863	1.88089	0.899629	0.112383	0.49485	14	1
Insulin-like growth factor 2 mRNA-binding protein 2	Q9Y6M1	IGF2BP2	7.1984	10.4476	7.39874	5.38537	10.0257	10.016	8.46307	7.44137	8.53064	9.33094	6.3055	5.52095	1.94095	1.82146	0.119498	7.29857	9.23952	7.41807	2.09881	1.26506	1.80127	0.838632	0.112383	1.77211	14	6
Lamina-associated polypeptide 2 isoform alpha	P42166	TMPO	12.1338	10.9226	8.66665	9.19039	11.9155	11.651	10.8437	10.5634	11.6118	9.68422	8.9128	10.113	1.19086	1.34875	-0.157897	10.0565	11.2473	9.89859	1.59469	0.642912	1.13525	0.856985	0.111821	1.07883	30	7
Endoplasmic reticulum-Golgi intermediate compartment protein 3 (Fragment)	H0Y621	ERGIC3	8.98604	7.89008	7.02092	4.94462	8.79351	8.26693	7.36973	8.22713	9.12807	6.5845	6.2444	8.16471	0.791528	0.872429	-0.0809019	7.4555	8.24703	7.3746	1.71119	0.589272	1.35443	0.505845	0.111821	0.573489	19	5
Eukaryotic translation initiation factor 3 subunit D	O15371	EIF3D	8.53232	8.61383	9.47849	8.79403	7.61257	8.0517	8.77498	8.00753	8.11192	11.8053	7.48075	6.4228	-0.674311	0.233281	-0.907593	8.70393	8.02962	7.79633	0.430016	0.48426	2.3396	2.66154	0.111259	0.0979971	23	7
Rap1 GTPase-GDP dissociation stimulator 1	P52306	RAP1GDS1	8.96382	9.03837	8.94822	8.79529	7.06188	8.36194	7.46818	8.41363	8.35368	8.50954	8.00253	10.2112	-1.04096	-0.516547	-0.524414	8.95602	7.91506	8.43161	0.101982	0.669441	0.984396	1.29328	0.110698	1.07263	8	4
Structural maintenance of chromosomes protein 1A	Q14683	SMC1A	10.1261	9.60728	5.40149	7.16942	10.11	9.75241	9.38241	10.0261	9.92985	9.02658	9.09935	5.68321	1.50091	0.826298	0.674614	8.38835	9.88926	9.06296	2.20018	0.327919	1.87956	0.747147	0.110698	0.58838	14	12
Alpha-galactosidase A	P06280	GLA	5.03286	6.82617	4.37201	5.71331	7.14027	9.21211	4.94493	6.20498	8.52599	3.61767	5.09719	6.41662	1.29954	0.91572	0.383819	5.37308	6.67262	5.7569	1.04786	1.79875	2.0829	1.16431	0.110138	0.233587	19	6
RNA-binding protein 8A	Q9Y5S9	RBM8A	7.34083	9.0523	9.08913	9.01218	10.3102	8.61923	10.6655	10.7298	10.2854	8.38111	9.61864	7.42425	1.4556	1.48796	-0.0323606	9.03224	10.4878	8.99988	0.855764	0.991946	1.27539	0.886057	0.109579	0.653647	40	6
dTMP kinase (Fragment)	H7BZ20	DTYMK	9.02763	9.17035	4.80715	5.5214	8.24165	8.48051	7.07414	7.62015	7.71287	9.27319	5.47284	5.54954	0.656385	1.29969	-0.643307	7.27451	7.9309	6.63121	2.29109	0.633943	1.8359	0.341989	0.10902	0.563837	14	2
Ankyrin repeat and LEM domain-containing protein 2	Q86XL3	ANKLE2	8.7185	8.07516	3.69191	4.50466	5.22649	7.53442	7.3535	6.07136	5.92135	5.54409	6.86357	4.92835	0.42252	0.979706	-0.557186	6.28991	6.71243	5.73272	2.51758	1.09475	0.810422	0.0670192	0.10902	0.542118	21	12
Band 4.1-like protein 2	E9PHY5	EPB41L2	8.20555	10.7812	10.7028	9.87696	10.1113	11.1473	10.9652	12.2161	9.88458	7.6175	10.3022	10.4874	0.766367	0.962855	-0.196488	10.2899	11.0562	10.0934	1.19616	0.864748	1.32777	0.978811	0.108463	0.89279	18	11
Helicase with zinc finger domain 2	Q9BYK8	HELZ2	9.76167	11.0558	9.44857	9.78914	10.642	10.1058	11.4551	10.4309	9.96723	8.69999	11.5348	11.0362	0.761011	0.0347161	0.726295	9.7754	10.5364	10.5017	0.711618	0.575093	1.25659	0.434152	0.108463	0.314258	11	18
RNA-binding protein with serine-rich domain 1	H3BMS0	RNPS1	7.9546	7.45253	5.32715	3.93752	8.55628	7.68993	8.289	9.69907	8.62531	6.40357	5.11094	5.13617	2.0328	2.65277	-0.619966	6.38984	8.42264	5.76987	1.87297	0.842209	1.65174	0.801343	0.107905	0.935542	11	2
CLIP-associating protein 1	Q7Z460	CLASP1	8.79113	8.25006	6.08377	4.29554	9.0545	7.30606	7.31352	6.48123	9.70401	6.2765	7.9037	4.52433	0.142872	0.219691	-0.0768187	7.16692	7.30979	7.0901	2.06885	1.08331	2.21653	0.417937	0.107905	0.2652	8	7
Hepatoma-derived growth factor	P51858	HDGF	6.10607	6.80181	5.95969	5.94064	5.33207	7.03661	6.34503	10.3563	8.92095	4.24226	5.06705	5.20382	0.65794	1.55538	-0.897444	6.03288	6.69082	5.13544	0.40661	2.17494	2.08533	0.375718	0.107349	0.300162	46	10
Microsomal signal peptidase 12 kDa subunit	A0A5F9YFS9	SPCS1	5.7732	7.26275	5.44642	7.98504	7.05604	7.27696	6.84323	6.31127	8.69784	6.25246	6.64847	6.17699	0.431658	0.499175	-0.0675166	6.51798	6.94964	6.45046	1.20703	0.413568	1.18741	0.127844	0.107349	0.0428718	17	2
Histone HIST2H3PS2	Q5TEC6	H3-2	8.0728	8.46442	5.90444	4.52921	7.81147	9.13473	6.48721	6.76315	8.40259	7.83485	5.15316	6.2786	0.298687	0.230583	0.068104	6.98862	7.28731	7.05673	1.85613	1.20117	1.47965	0.659556	0.106793	0.590067	20	1
DnaJ homolog subfamily C member 11	Q9NVH1	DNAJC11	5.58364	7.97355	4.04793	5.21378	9.13391	8.28258	7.59081	5.73943	6.65821	5.59431	4.27401	7.47989	2.53798	1.81043	0.72755	5.39871	7.9367	6.12626	1.64805	1.44344	1.38647	0.935542	0.106238	0.617983	3	1
Integrin beta	A0A494C0X7	ITGB2	11.4722	10.635	7.39746	10.2725	11.0456	10.7306	10.8113	10.7376	10.8415	8.27533	9.66889	9.83717	0.320687	1.02141	-0.700725	10.4538	10.7744	9.75303	1.77066	0.147478	1.05587	0.421361	0.106238	1.05601	43	25
Actin-related protein 2/3 complex subunit 4	P59998	ARPC4	8.75482	7.79403	5.39042	5.30243	7.9782	7.85611	4.78613	7.29554	8.14389	4.41424	6.76229	6.58282	0.983602	0.903269	0.0803325	6.59223	7.57583	6.67256	1.73576	1.49182	1.54122	0.0925886	0.106238	0.163676	27	4
Microtubule-associated protein 1B	P46821	MAP1B	12.3528	12.4694	10.1489	12.9993	12.573	11.9168	13.1599	12.755	12.9634	12.187	11.9753	11.6507	0.252839	0.582805	-0.329966	12.4111	12.664	12.0812	1.26095	0.518002	0.558284	0.29243	0.105684	0.386158	27	39
Protein LYRIC	Q86UE4	MTDH	4.84062	6.40059	4.83344	6.14202	4.3514	6.80051	6.0021	5.77592	5.55407	4.55346	7.2375	5.93045	0.397687	0.14675	0.250937	5.49132	5.88901	5.74226	0.834785	1.02024	1.11001	0.17134	0.10513	0.0352691	3	1
YTH domain-containing family protein 2	Q9Y5A9	YTHDF2	10.3735	11.673	12.5449	8.19461	10.695	10.9628	10.5177	10.4645	10.776	10.5531	10.0681	10.2298	-0.41694	0.214902	-0.631842	11.0233	10.6063	10.3914	1.89156	0.224637	0.318205	0.0132283	0.10513	0.896196	16	4
RNA helicase	A0A0D9SFB3	DDX3X	7.87437	10.9766	10.5981	11.5834	10.8798	11.5662	12.2572	11.4304	10.8464	10.9012	11.7497	8.93393	0.710967	0.624485	0.0864825	10.7874	11.4983	10.8738	1.64017	0.566475	1.19008	0.79588	0.104577	0.732828	45	9
Inorganic pyrophosphatase	Q15181	PPA1	4.99729	8.16972	4.36108	6.52787	5.8341	5.19704	3.28999	6.50336	4.54894	4.23609	5.01742	8.70739	-0.247006	0.732393	-0.979398	5.76258	5.51557	4.78318	1.70069	1.3843	2.07824	0.401209	0.104577	0.173277	37	6
Plasminogen activator inhibitor 1 RNA-binding protein	Q8NC51	SERBP1	10.6722	9.884	8.75004	9.20323	10.5037	10.9591	11.5922	9.51349	7.55942	8.09698	10.6346	10.7582	1.18778	1.36559	-0.177811	9.54361	10.7314	9.3658	0.838065	0.874836	1.67121	0.653647	0.104025	0.590067	39	12
60S ribosomal protein L32 (Fragment)	D3YTB1	RPL32	5.79408	6.25444	4.81583	6.14563	6.06891	8.03985	6.64024	6.49306	8.51637	4.85475	4.80512	5.86098	0.596795	1.20879	-0.611991	5.96986	6.56665	5.35787	0.654619	0.854599	1.74073	1.03858	0.103474	0.257275	17	2
Calreticulin	P27797	CALR	8.78477	6.69307	5.57449	4.24509	7.79299	8.21965	7.60807	7.13761	8.0727	5.40361	6.14661	6.63405	1.56675	1.31019	0.256557	6.13378	7.70053	6.39033	1.92139	0.448326	1.12573	0.69897	0.103474	0.721246	53	19
26S proteasome regulatory subunit 8	P62195	PSMC5	10.9937	10.5419	9.39249	9.51244	11.2052	10.8508	11.6907	11.7121	11.1417	10.0873	12.1584	5.39552	1.42076	0.833423	0.587337	10.0272	11.4479	10.6145	0.78302	0.414912	2.9889	0.931814	0.102923	0.436519	25	7
ATP-binding cassette sub-family F member 3	Q9NUQ8	ABCF3	7.49745	7.0994	5.58665	5.22645	7.52184	7.97688	6.09647	5.7708	6.03778	5.80754	3.64833	8.50088	0.466131	0.886498	-0.420367	6.34302	6.80915	5.92266	1.11405	1.07291	1.98521	1.16241	0.102373	0.270835	2	1
SUN domain-containing protein 2	Q9UH99	SUN2	10.9986	11.5925	9.87854	9.98797	11.8413	11.591	11.8383	10.9397	11.2224	9.78581	10.7544	11.5366	1.22137	0.726274	0.495097	10.4933	11.7147	10.9884	0.824236	0.425106	0.763594	0.9914	0.102373	0.610834	29	13
Eukaryotic translation initiation factor 2 subunit 2	P20042	EIF2S2	9.83131	9.5825	3.44103	5.47259	9.89503	10.9931	9.31766	7.87246	9.52103	7.75742	6.16744	5.98757	2.0788	2.64391	-0.565112	7.52754	9.60635	6.96243	3.14421	1.29948	1.64659	0.838632	0.102373	1.31336	39	11
DNA topoisomerase 2-beta	Q02880	TOP2B	8.97937	8.99317	4.11395	6.1238	7.96041	9.93363	5.6772	8.21515	7.6799	4.48165	8.27543	5.68989	0.536194	1.40288	-0.866686	7.55158	8.08778	6.6849	2.37884	1.74841	1.75787	0.552842	0.102373	0.329754	9	6
RNA-binding protein 4B	Q9BQ04	RBM4B	8.17028	9.20833	5.2302	6.43879	7.82088	9.10205	7.77301	10.2088	6.35813	5.43942	6.02662	9.50321	1.15693	2.26909	-1.11216	7.30453	8.46147	6.19238	1.77192	1.16443	1.82097	0.614394	0.101275	1.24336	28	2
Protein unc-45 homolog A	Q9H3U1	UNC45A	6.23835	8.59178	7.41701	4.8081	7.53978	8.2352	7.38707	8.05615	9.18844	7.87246	5.4115	5.8171	0.970287	0.953185	0.0171015	6.82768	7.79796	6.84478	1.61958	0.405445	1.77502	0.533132	0.100727	0.325139	12	8
Eukaryotic translation initiation factor 4 gamma 2	P78344	EIF4G2	10.8639	11.7339	9.40018	6.23905	11.198	11.2865	9.4435	9.58468	11.722	9.00518	8.58372	7.82553	0.259322	1.5969	-1.33758	10.132	10.3913	8.79445	2.41386	1.00007	1.69695	0.387216	0.100727	0.761954	12	9
Multifunctional procollagen lysine hydroxylase and glycosyltransferase LH3	O60568	PLOD3	16.4083	16.2446	17.21	13.3229	13.7417	13.2287	13.8163	17.42	16.7013	16.3255	10.1012	17.3808	-2.54751	-2.73441	0.1869	16.3265	13.779	16.5134	1.70214	1.93	3.37901	0.270835	0.100727	0.129011	14	8
Cystatin-C	P01034	CST3	8.56754	10.2138	6.68538	4.22319	9.03952	10.251	8.0588	8.77	10.6877	8.1221	7.18359	4.68515	1.2783	1.25192	0.0263853	7.62646	8.90476	7.65284	2.57433	0.913195	2.48039	0.67162	0.0996329	0.468521	30	3
DNA topoisomerase 1	P11387	TOP1	5.15558	5.16824	4.80001	6.33766	6.93617	4.81848	5.09322	12.4835	5.79426	5.39585	6.6668	4.48341	0.852785	0.419638	0.433146	5.16191	6.01469	5.59506	0.670285	3.56016	0.906158	0.567031	0.0996329	0.321482	22	15
Kinesin-like protein KIFC1	Q9BW19	KIFC1	9.66716	9.43256	4.68815	7.84549	9.89008	9.08228	7.87135	8.37239	9.74436	9.42034	6.89008	6.42699	0.0883076	0.572123	-0.483816	8.63903	8.72733	8.15521	2.29422	0.878092	1.70376	0.473661	0.0996329	0.575118	28	13
Ras-related protein Rab-5C	P51148	RAB5C	5.88882	4.86699	4.87077	4.96763	6.43391	7.33217	5.94067	4.85578	4.8714	3.54168	4.82552	6.60238	1.2681	1.33883	-0.070734	4.9192	6.18729	4.84846	0.495704	1.03225	1.25631	0.774691	0.0990869	0.424812	54	5
Serine/threonine-protein kinase RIO2	Q9BVS4	RIOK2	6.88435	8.87317	5.37869	6.97407	10.0143	6.04514	8.87581	8.48039	7.05268	4.76516	8.43609	9.72405	1.74889	0.933717	0.81517	6.92921	8.6781	7.74438	1.4316	1.6709	2.12148	0.368556	0.0990869	0.399027	20	6
Rab3 GTPase-activating protein non-catalytic subunit	Q9H2M9	RAB3GAP2	8.41477	8.02868	4.78616	14.6917	9.04073	9.06999	7.03595	13.6137	7.69787	12.1915	5.25019	8.34052	0.833632	1.03616	-0.20253	8.22172	9.05536	8.01919	4.14072	2.78359	2.87457	0.422508	0.0985417	0.301899	7	6
Oxysterol-binding protein 1	P22059	OSBP	7.42551	6.89154	6.21294	5.38981	6.87603	6.65664	4.20882	8.70477	7.12195	5.42989	7.69474	6.42255	0.214093	-0.00591588	0.220009	6.55224	6.76633	6.77225	0.879998	1.84631	0.975267	0.0385789	0.0985417	0.0145735	7	5
Transcription activator BRG1	A0A0A0MT49	SMARCA4	4.09757	4.74335	6.06175	8.86375	4.80105	4.7346	5.95019	6.1348	4.94428	7.6435	4.78722	4.70103	-0.0269253	0.509873	-0.536798	5.40255	5.37562	4.86575	2.11263	0.740278	1.4199	0.277366	0.0979971	0.0381045	6	4
E3 UFM1-protein ligase 1	O94874	UFL1	12.4264	9.29082	4.35306	9.10578	9.66722	9.30995	10.0242	10.4274	11.0195	10.4185	10.0804	5.83422	0.647393	-0.403757	1.05115	9.1983	9.84569	10.2495	3.32968	0.479096	2.36803	0.230623	0.0979971	0.134896	15	9
Nuclear cap-binding protein subunit 2	P52298	NCBP2	5.73482	6.05122	5.05798	7.29333	6.90569	6.53386	5.71326	7.38094	6.88435	6.4852	6.3599	5.26096	0.826753	0.297224	0.52953	5.89302	6.71977	6.42255	0.936009	0.704633	0.694738	1.12033	0.09691	0.247184	15	2
Transcriptional repressor p66-alpha	Q86YP4	GATAD2A	5.3834	5.98532	4.69378	4.47068	5.65114	6.51954	8.54736	4.49992	5.58715	4.7973	5.25776	5.40476	1.04675	0.754079	0.29267	5.03859	6.08534	5.33126	0.688167	1.7088	0.337672	0.546682	0.09691	0.465974	8	2
Deubiquitinating protein VCPIP1	Q96JH7	VCPIP1	7.44857	9.33065	10.1308	11.2312	11.2005	12.1347	10.6665	11.8677	11.1891	5.06853	10.0606	10.0041	1.80337	1.50179	0.301582	9.73074	11.5341	10.0323	1.59448	0.662874	2.72982	1.02273	0.0963675	0.630784	12	9
ATP-dependent RNA helicase DDX18	Q9NVP1	DDX18	11.6195	10.5938	11.4048	11.8708	12.1391	10.9609	12.495	13.6658	11.4611	10.9285	12.7823	10.8633	0.804852	1.12224	-0.317383	11.5122	12.317	11.1948	0.55282	1.11376	0.890251	1.20831	0.0958256	0.481486	16	7
Transmembrane emp24 domain-containing protein 2	F5GX39	TMED2	4.55406	5.85937	4.79265	5.193	5.66837	5.49166	5.83043	7.92606	5.48807	4.47707	6.23518	4.89397	0.75658	0.558386	0.198194	4.99282	5.7494	5.19102	0.570909	1.13971	0.763591	0.761954	0.0958256	0.533132	8	1
Antigen peptide transporter 2	X5CMH5	TAP2	4.93011	6.5186	5.72174	6.74926	7.62855	6.47865	5.96242	5.01309	7.88564	4.12513	3.87189	6.71299	0.100366	0.801475	-0.701109	6.12017	6.22053	5.41906	0.826805	1.0899	1.96765	0.112946	0.0958256	0.245652	2	1
26S proteasome regulatory subunit 4	P62191	PSMC1	6.9318	9.0052	10.5965	4.31313	9.75852	11.6485	9.16794	10.304	9.97642	7.63278	5.54857	10.3497	2.06276	1.22667	0.836097	7.9685	10.0313	8.8046	2.71745	1.05949	2.23634	0.703335	0.0952845	0.688246	25	7
Thymidylate synthase	P04818	TYMS	4.86367	8.18968	3.85399	4.87222	6.95524	6.03462	5.24757	5.98413	7.5769	4.41798	5.60422	5.73512	1.14143	0.339707	0.801722	4.86795	6.00937	5.66967	1.89126	0.699481	1.30453	0.248721	0.094744	0.163043	5	1
RELA protein	Q2TAM5	RELA	9.15654	9.07684	6.36462	7.08151	9.03612	9.1275	8.12985	9.09215	9.39757	6.61827	9.21898	5.1416	0.984958	1.14551	-0.160555	8.07918	9.06413	7.91862	1.41298	0.479183	2.0704	0.707744	0.0942041	0.432974	29	8
DnaJ homolog subfamily B member 4	Q9UDY4	DNAJB4	9.13021	9.70674	6.35897	7.17033	10.2794	10.4659	7.09244	8.4232	8.62487	6.49855	7.86925	8.23343	1.20102	1.29995	-0.0989265	8.15027	9.35129	8.05134	1.58515	1.60624	0.92496	2.27819	0.093665	0.508638	28	7
Peptidyl-prolyl cis-trans isomerase (Fragment)	K7EN45	PIN1	7.67553	7.27352	4.67464	4.93908	8.26721	8.42685	5.90297	6.53348	6.97235	5.03258	6.45825	5.19548	1.29405	1.57348	-0.279434	6.1063	7.40034	5.82686	1.55266	1.25742	0.950346	1.92812	0.093665	0.723538	77	4
Tyrosine-protein kinase Yes	P07947	YES1	6.84624	6.93404	5.39831	3.89336	6.63332	7.04636	6.40016	7.55689	6.63379	7.01937	4.47348	5.51288	0.717562	0.766503	-0.0489402	6.12228	6.83984	6.07333	1.43448	0.507788	1.15121	0.545155	0.0925886	0.74958	2	1
14-3-3 protein beta/alpha	P31946	YWHAB	11.5252	10.2148	9.3845	10.4346	11.3432	11.497	10.7773	10.3012	10.4475	10.2863	10.9196	10.4724	0.735532	0.600307	0.135225	10.3247	11.0602	10.4599	0.881729	0.548064	0.271593	0.575118	0.0920515	0.528708	65	9
PHD finger protein 3 (Fragment)	A0A1B0GX99	PHF3	4.70035	6.54557	5.24997	4.75468	6.26033	4.88431	5.1633	5.16373	5.43295	5.7054	4.27676	5.35457	0.161191	-0.230243	0.391434	5.00233	5.16352	5.39376	0.858344	0.609326	0.628684	0.0273344	0.0920515	0.154902	2	1
Stress-induced-phosphoprotein 1	P31948	STIP1	4.85643	4.92575	5.22175	6.11167	6.23877	7.07895	8.03408	7.73796	4.67797	4.67886	6.29141	4.99417	2.33471	2.57194	-0.237232	5.07375	7.40845	4.83652	0.577342	0.796393	0.768425	2.09098	0.091515	2.3279	42	21
Filamin-B	O75369	FLNB	8.69631	8.14878	9.04767	4.34265	8.3924	9.13129	8.0806	7.52403	7.95018	3.98375	8.38573	8.19131	-0.18604	0.165763	-0.351803	8.42254	8.2365	8.07074	2.1758	0.670463	2.10355	0.312471	0.091515	0.341035	8	10
ELAV-like protein 1	Q15717	ELAVL1	7.98795	6.65564	4.9394	4.08015	6.99707	6.77992	5.52254	5.61309	4.43249	4.67568	8.24617	4.74232	0.398985	1.4875	-1.08852	5.79752	6.1965	4.709	1.74777	0.768517	1.81955	0.226945	0.090444	0.223299	32	7
Monocarboxylate transporter 1	P53985	SLC16A1	9.2787	8.55635	4.92173	6.65921	9.59908	11.7295	9.13794	6.87652	7.99774	8.47646	8.69599	5.47386	1.76073	1.1314	0.629321	7.60778	9.36851	8.2371	1.96204	1.99052	1.48696	0.838632	0.0899095	1.19314	6	2
Chromobox protein homolog 5	P45973	CBX5	10.9691	12.1191	6.58552	7.20975	11.3688	10.6137	8.9537	9.55645	11.6232	10.1954	8.2861	7.55674	0.995651	0.844339	0.151312	9.08942	10.0851	9.24073	2.7353	1.07719	1.84507	0.395774	0.0888424	0.636388	44	8
Histone chaperone ASF1A	Q9Y294	ASF1A	7.86709	8.94734	6.84511	4.78724	9.45537	9.5131	8.21747	8.28392	4.31526	6.7736	11.4185	4.13717	1.51354	3.32521	-1.81167	7.3561	8.86965	5.54443	1.77148	0.713087	3.3921	1.17914	0.0883098	0.490797	30	4
Cytochrome b-c1 complex subunit 1 mitochondrial	P31930	UQCRC1	7.73302	7.69982	6.15818	6.01318	7.47216	7.90521	6.69293	8.65499	7.3856	9.83412	5.12659	4.42653	0.759689	1.43259	-0.672898	6.929	7.68868	6.2561	0.943462	0.820331	2.44519	0.50724	0.0883098	0.300162	31	9
Protein PRRC2C	E7EPN9	PRRC2C	11.7182	14.1953	14.6244	15.9313	12.3044	14.8322	16.3247	14.5946	12.1148	15.4517	16.3355	13.5059	0.303533	0.234563	0.0689697	14.4098	14.7134	14.4788	1.76158	1.6602	1.90303	0.240332	0.0877779	0.16877	8	13
Endoplasmic reticulum chaperone BiP	P11021	HSPA5	9.27987	14.6637	10.9014	11.1647	14.9177	10.9474	12.0517	12.3077	14.9853	10.8607	11.9147	10.2644	1.14663	0.791944	0.354685	11.033	12.1797	11.3877	2.26632	1.68139	2.09993	0.207608	0.0877779	0.453457	54	33
Leucyl-tRNA synthetase	A0A6I8PLB8	LARS1	10.0551	9.59244	8.14057	7.69077	10.0633	9.80884	8.67158	9.96342	10.0268	10.3346	9.42274	6.27843	1.01962	0.161356	0.858263	8.86651	9.88613	9.72477	1.13272	0.645341	1.8637	0.621602	0.0867161	0.224026	15	11
Glycogen phosphorylase liver form	P06737	PYGL	7.49665	8.23453	5.46849	9.02569	8.67867	6.91803	8.43329	10.1714	7.25399	6.59737	7.93999	9.28503	0.69039	0.958992	-0.268602	7.86559	8.55598	7.59699	1.52552	1.33198	1.14972	0.467246	0.0867161	1.30364	11	6
Signal transducer and activator of transcription	A0A669KB68	STAT1	12.1568	13.8945	11.9028	12.9807	12.6845	14.1551	13.8407	12.9488	13.2139	11.6195	12.436	14.5112	0.825957	0.569772	0.256185	12.5688	13.3947	12.825	0.900331	0.70233	1.23035	0.655608	0.0861861	0.185752	34	19
Ribonuclease 7	Q9H1E1	RNASE7	6.84574	4.15583	5.50187	5.69319	4.73226	4.21952	4.72753	6.23149	7.42593	5.35563	3.88195	6.14049	-0.867629	-1.01817	0.150537	5.59753	4.7299	5.74806	1.10234	0.869798	1.48288	0.400117	0.0861861	0.377786	9	1
GTP-binding nuclear protein Ran	P62826	RAN	9.65372	9.88191	6.11239	5.25224	9.79178	9.80279	9.8925	9.70943	9.99322	8.0838	7.72683	4.36474	1.91423	1.89197	0.0222597	7.88305	9.79729	7.90531	2.38658	0.0749024	2.34031	0.744727	0.0856568	0.838632	51	9
Nucleosome assembly protein 1-like 1 (Fragment)	F8VY35	NAP1L1	10.5313	10.6801	7.96676	7.15208	10.2396	9.10617	9.34216	8.62633	10.8338	9.0038	7.90707	8.0439	-0.0248578	0.700316	-0.725174	9.24902	9.22417	8.52385	1.79096	0.676452	1.34913	0.120331	0.0856568	0.359519	46	6
THO complex subunit 4	E9PB61	ALYREF	5.22732	6.40028	4.64207	4.15977	9.60886	8.2988	7.67037	7.87909	5.85997	4.36783	4.41424	6.72713	3.15425	2.95184	0.202415	4.93469	8.08894	5.13711	0.966172	0.869903	1.15421	2.06098	0.0851282	1.74715	25	5
NSFL1 cofactor p47	Q9UNZ2	NSFL1C	7.27389	8.04379	5.10611	4.6536	8.13196	7.91546	7.61662	5.92306	8.5632	4.25974	5.09471	5.98424	1.57604	2.22657	-0.650524	6.19	7.76604	5.53948	1.64535	1.00494	1.86332	0.882729	0.0846002	0.605548	20	4
Sodium-coupled neutral amino acid transporter 2	Q96QD8	SLC38A2	10.8703	10.8124	6.78188	6.03393	11.003	10.9418	10.2136	5.94108	5.3751	9.11741	8.10586	9.93266	1.78053	1.96605	-0.185518	8.79715	10.5777	8.61163	2.57791	2.41594	1.98449	0.437707	0.0846002	0.271646	7	2
Ras-related protein Rab-1A	P62820	RAB1A	11.6722	11.724	4.66429	7.53037	12.1186	10.8159	9.57006	7.90189	5.02538	8.50537	8.85543	10.6836	0.591718	1.5126	-0.920884	9.60129	10.193	8.6804	3.43885	1.79812	2.36299	0.383	0.0846002	0.359519	52	2
Beta-galactosidase	P16278	GLB1	6.68314	6.74551	4.66194	4.53755	5.88954	6.80142	5.84579	8.93351	9.6099	4.44293	5.00349	4.61068	0.672942	1.5384	-0.865453	5.67254	6.34548	4.80708	1.22217	1.44604	2.47328	0.437707	0.0840728	0.209715	12	5
COMM domain-containing protein 5 (Fragment)	E9PJE4	COMMD5	4.95837	7.76089	4.94092	4.88489	6.01369	7.02248	4.43933	7.89718	6.53121	6.23352	4.79865	5.62627	1.56844	0.588183	0.980255	4.94964	6.51808	5.9299	1.41676	1.48432	0.764954	0.324222	0.0840728	0.338187	7	1
ATP-binding cassette sub-family F member 2	Q9UG63	ABCF2	5.55187	3.98402	7.42903	4.51765	6.95896	5.83865	4.17902	7.77156	4.93994	5.01601	5.8383	6.44605	1.36404	0.971647	0.392395	5.03476	6.3988	5.42716	1.51878	1.55564	0.717156	0.218963	0.0824945	0.308919	8	4
Glucosidase 2 subunit beta	K7ELL7	PRKCSH	10.8804	9.44058	9.95565	9.90575	11.643	10.132	11.1187	11.486	10.0469	8.56052	11.8884	9.02528	1.37166	1.7663	-0.394635	9.9307	11.3024	9.53606	0.602947	0.678523	1.4757	1.83863	0.0819697	0.74958	40	13
Kinesin-like protein KIF7	Q2M1P5	KIF7	4.2163	7.6271	6.83744	3.80375	7.93487	8.10826	7.37573	8.60455	7.84147	6.11776	4.93592	4.80539	2.4947	2.49473	-3.17097e-05	5.52687	8.02157	5.52684	1.89559	0.506958	1.40734	0.920819	0.0819697	1.13787	1	1
Elongin-C (Fragment)	E5RHG8	ELOC	7.41912	10.2822	6.13214	3.73862	7.51995	8.77452	4.9297	6.14148	7.68804	5.95501	7.74705	4.8981	0.0550869	0.00918961	0.0458972	6.77563	6.83071	6.82153	2.72594	1.66752	1.39151	0.0190881	0.0814455	0.0777937	52	3
Mitochondrial import receptor subunit TOM20 homolog	Q15388	TOMM20	5.35917	7.00865	6.47041	5.17837	5.42814	6.70722	6.65277	5.94046	6.5997	7.38068	4.4683	6.27129	0.381826	-0.13888	0.520706	5.91479	6.29662	6.4355	0.880215	0.612135	1.23235	0.320572	0.0809219	0.000869459	23	2
Basic leucine zipper and W2 domain-containing protein 1	Q7L1Q6	BZW1	6.49685	6.4701	6.16498	3.96409	6.98311	5.19674	6.6632	7.31225	5.14941	4.42507	7.95321	4.73586	0.505619	1.88052	-1.3749	6.31754	6.82315	4.94263	1.21596	0.933137	1.61897	0.316953	0.080399	0.480172	16	6
Zinc finger CCHC domain-containing protein 3	Q9NUD5	ZCCHC3	6.73917	8.17108	5.76326	5.50446	6.58828	7.6017	6.06957	4.7117	8.23625	7.71473	4.43841	6.37784	0.0777099	-0.717356	0.795066	6.25122	6.32893	7.04628	1.20771	1.20281	1.69392	0.519993	0.0798767	0.216811	10	4
Histone H1.10	Q92522	H1-10	6.92386	5.48334	5.00229	4.08356	7.23419	6.34641	6.84837	6.37353	6.32591	3.81712	5.69863	6.45258	1.36813	0.598681	0.769451	5.24282	6.61095	6.01227	1.18567	0.423867	1.21647	1.21824	0.079355	0.896196	6	1
Serine/arginine-rich splicing factor 5	Q13243	SRSF5	5.10375	7.46785	5.37952	4.99904	7.26585	6.22284	7.63713	7.1921	5.70656	6.58073	5.25356	5.1252	1.98734	1.74892	0.238422	5.24163	7.22897	5.48006	1.16465	0.603385	0.658522	0.661544	0.0788339	0.978811	17	3
Small glutamine-rich tetratricopeptide repeat-containing protein alpha	O43765	SGTA	10.1195	9.74034	7.11291	9.04322	9.67927	10.0179	10.8168	9.76668	10.3046	8.56742	6.82311	9.92695	0.500522	0.645114	-0.144592	9.39178	9.8923	9.24719	1.33719	0.518052	1.57601	0.485452	0.0788339	0.462181	21	5
Neurotrypsin	P56730	PRSS12	12.1418	11.191	4.55504	9.27144	11.1314	10.6718	10.1713	6.99118	10.3205	8.20462	9.32816	10.9166	0.190336	0.597244	-0.406908	10.2312	10.4216	9.82431	3.37474	1.87495	1.18872	0.0893756	0.0788339	0.011441	10	4
Ubiquitin carboxyl-terminal hydrolase 19	O94966	USP19	6.55045	7.18418	6.3083	7.37077	8.07361	8.42974	7.68734	7.27109	7.04472	8.26045	5.26495	6.35799	1.01316	1.17912	-0.165962	6.86732	7.88047	6.70136	0.505305	0.498913	1.25513	1.13194	0.0777937	1.02273	9	7
SWI/SNF-related matrix-associated actin-dependent regulator of chromatin subfamily A member 5	O60264	SMARCA5	8.97393	9.12254	4.663	5.02741	8.52003	8.46532	6.40016	7.55689	7.78849	7.97814	5.5577	5.92664	1.01044	1.15354	-0.143104	7.00067	8.01111	6.85757	2.43193	0.99384	1.24774	0.404504	0.0777937	1.47496	14	11
AP2-associated protein kinase 1	E9PG46	AAK1	8.94962	6.50182	4.20873	5.32872	6.64847	9.03609	6.40374	6.04693	7.50359	6.00865	7.6923	4.7763	0.610836	-0.230015	0.840851	5.91527	6.52611	6.75612	2.03034	1.35751	1.37128	0.278189	0.0777937	0.20204	8	4
E3 ubiquitin-protein ligase CBL (Fragment)	A0A1B0GW38	CBL	9.15431	10.129	7.8775	5.5241	9.41648	9.70549	8.44133	7.66377	9.46128	8.08587	9.1808	6.64882	0.412998	0.295566	0.117432	8.51591	8.9289	8.63334	1.99106	0.934424	1.27656	0.486782	0.0772745	0.350665	1	1
Transcription factor A mitochondrial	Q00059	TFAM	5.8591	7.73016	4.5059	6.3547	7.72785	7.17293	8.6532	9.02722	7.62775	3.79248	6.40276	5.40408	2.08363	2.28711	-0.203482	6.1069	8.19053	5.90342	1.33178	0.847646	1.6218	0.882729	0.076238	1.20761	4	1
Far upstream element-binding protein 2	Q92945	KHSRP	12.3916	11.2584	9.69959	10.6925	11.7515	11.6237	13.0402	11.7173	9.85184	10.0242	11.914	11.3323	0.75895	1.05622	-0.297274	10.9755	11.7344	10.6782	1.12375	0.673529	1.00393	0.504456	0.0757207	1.49349	33	14
Ubiquitin-conjugating enzyme E2 J1	Q9Y385	UBE2J1	6.11919	9.65932	5.76643	4.85437	8.07109	6.70529	4.51089	7.13031	8.37916	9.2133	4.86848	4.56673	0.974988	0.293979	0.68101	5.94281	6.9178	6.62382	2.10813	1.50784	2.38248	0.00130484	0.0757207	0.0491485	9	2
E3 ubiquitin-protein ligase ARIH1	Q9Y4X5	ARIH1	11.8471	11.6101	10.8477	10.6487	11.6383	11.8753	11.7473	11.6107	11.8729	11.0261	11.3642	10.8952	0.463913	0.497607	-0.0336933	11.2289	11.6928	11.1952	0.57995	0.12039	0.436212	0.737549	0.075204	0.756962	9	4
Flap endonuclease 1	P39748	FEN1	11.9437	9.49173	13.6823	13.0308	12.5729	8.13648	13.5172	13.9697	9.38161	12.5899	14.3841	12.8131	0.557832	0.343537	0.214294	12.4872	13.045	12.7015	1.84226	2.6725	2.09822	0.00744648	0.075204	0.0501223	25	6
CCR4-NOT transcription complex subunit 1	A5YKK6	CNOT1	9.19061	9.90727	4.56195	6.09257	10.5432	10.8833	7.2293	8.20379	10.2209	8.18026	6.13046	5.85615	1.73192	2.21815	-0.486233	7.64159	9.37351	7.15536	2.53317	1.78071	2.03356	1.73518	0.0746879	1.21467	7	10
Dermokine	Q6E0U4	DMKN	7.61772	8.87609	4.6141	6.43054	7.90183	7.96457	7.86301	11.4408	11.2035	5.85365	4.4653	7.19623	0.909072	1.40826	-0.499189	7.02413	7.9332	6.52494	1.81336	1.76598	2.90504	0.595166	0.0746879	0.385103	6	2
HLA class I histocompatibility antigen	Q5SUL5	HLA-A	7.53013	4.9816	4.73855	5.13115	7.43971	6.2349	3.96213	4.80342	7.98652	4.67151	3.48733	5.85141	0.462783	0.257699	0.205084	5.05638	5.51916	5.26146	1.29996	1.53887	1.91864	0.0109954	0.0746879	0.0655015	41	1
Core-binding factor subunit beta (Fragment)	J3KTD8	CBFB	8.26796	7.71287	5.3369	4.41924	8.56178	8.32333	6.84172	7.29866	8.05479	6.66292	5.66564	5.78802	1.28611	1.58552	-0.299415	6.52488	7.81099	6.22547	1.84948	0.819799	1.10146	0.970616	0.0736576	1.74715	28	1
BAG family molecular chaperone regulator 2	O95816	BAG2	8.99135	8.06722	5.58596	6.47182	8.71661	8.06399	7.07585	8.65424	8.60537	6.20367	6.52956	7.224	1.08959	1.48234	-0.392742	7.26952	8.35912	6.87678	1.53529	0.760374	1.06516	0.609065	0.0736576	1.04431	20	4
SUMO-activating enzyme subunit 1	Q9UBE0	SAE1	8.28817	5.16734	7.82024	7.22911	9.98371	7.29306	10.2982	9.36343	9.83172	7.86728	4.54828	5.0336	2.1489	3.22313	-1.07423	7.52468	9.67357	6.45044	1.37594	1.35136	2.48456	3.02319	0.0731433	0.66354	42	9
60S ribosomal protein L27	P61353	RPL27	10.0905	9.53004	5.64314	5.05682	11.4484	10.7032	8.83539	9.6264	8.38159	9.18277	6.48101	5.77268	2.57822	2.73351	-0.155293	7.58659	10.1648	7.4313	2.59635	1.15387	1.59401	1.30364	0.0731433	1.91009	22	2
60S ribosomal protein L5 (Fragment)	A0A2R8Y6J3	RPL5	7.98242	8.65782	8.393	8.31524	9.88023	8.16048	8.668	6.70363	8.88267	8.84859	9.41371	5.41952	0.0601153	-0.451395	0.51151	8.35412	8.41424	8.86563	0.278244	1.31519	1.83276	0.0070049	0.0731433	0.142065	37	9
Mortality factor 4-like protein 2	Q15014	MORF4L2	6.58729	7.35067	3.87764	4.70003	7.90129	6.58692	9.147	7.52709	5.59933	4.99942	5.83678	5.28569	2.07053	2.27168	-0.201152	5.64366	7.71419	5.44251	1.61377	1.05993	0.365318	0.728158	0.0726296	2.15677	22	4
Serine/threonine-protein phosphatase	F8VYE8	PPP1CC	7.49001	6.86678	3.99176	3.83529	8.13796	5.90333	5.66385	6.63227	7.192	5.22708	4.72916	5.66333	0.838525	0.822593	0.015932	5.42927	6.2678	5.4452	1.90314	1.11462	1.06357	0.546682	0.0726296	2.9914	47	1
Signal recognition particle subunit SRP68	Q9UHB9	SRP68	10.4312	10.7941	10.1119	9.65571	10.4707	10.9832	10.0782	11.2258	10.5902	9.53675	10.8201	10.4466	0.455382	0.208544	0.246839	10.2716	10.7269	10.5184	0.483425	0.514954	0.562548	0.482804	0.0726296	0.274905	22	11
60S ribosomal protein L14	P50914	RPL14	9.10669	8.60774	5.99765	5.58388	9.28082	9.18975	8.12402	7.20016	9.07256	8.00113	6.90845	5.57796	1.35419	1.20209	0.152098	7.30269	8.65688	7.45479	1.79009	0.984181	1.49665	1.05404	0.0721166	1.41117	11	2
Enhancer of mRNA-decapping protein 3	Q96F86	EDC3	9.33642	9.14318	5.08203	6.33056	8.95577	10.4464	8.99647	5.73257	9.96288	6.35301	7.32706	5.33929	1.23925	2.13609	-0.896837	7.73687	8.97612	6.84003	2.10426	1.99139	1.98503	0.415669	0.0721166	0.49485	7	3
Protein ELYS	Q8WYP5	AHCTF1	11.0353	11.726	5.62924	5.62947	11.7171	12.2377	7.55244	8.04636	12.346	9.82349	5.54578	5.75294	1.54933	2.09352	-0.544192	8.33241	9.88174	7.78822	3.33249	2.42989	3.30386	1.22695	0.0710923	0.899629	4	5
Serine/threonine-protein phosphatase PP1-alpha catalytic subunit	P62136	PPP1CA	8.56773	8.60774	4.61411	5.58388	8.66374	8.72707	5.3181	8.86539	8.90466	7.03782	6.90845	5.19333	1.6196	1.72227	-0.102667	7.0758	8.6954	6.97314	2.05283	1.71905	1.5167	0.5867	0.0710923	0.302771	46	2
Synaptosomal-associated protein 23	O00161	SNAP23	5.67816	7.54496	4.09452	4.77881	7.0289	7.93923	7.17263	5.33193	7.17353	5.08602	5.18139	5.39706	1.87228	1.81154	0.0607438	5.22848	7.10076	5.28923	1.49519	1.09935	0.984652	0.931814	0.0705811	0.657577	14	2
Nucleoprotein TPR	P12270	TPR	11.2414	10.8315	9.3758	8.70338	10.7058	12.113	10.5332	11.0876	11.0915	10.2295	12.2222	5.607	0.793067	0.236179	0.556888	10.1036	10.8967	10.6605	1.19688	0.707703	2.90404	0.761954	0.0705811	0.335358	11	18
Late endosomal/lysosomal adaptor and MAPK and MTOR activator 5	A0A0C4DGV4	LAMTOR5	7.2035	7.20984	5.20485	6.21604	8.35592	8.81708	7.3127	4.48812	4.38255	6.53981	5.46757	8.56094	1.12455	1.83062	-0.706076	6.70977	7.83431	6.00369	0.957421	1.9417	1.78171	0.367543	0.0705811	0.216811	23	2
Transcriptional repressor p66-beta	A0A0U1RRM1	GATAD2B	6.62828	9.03218	6.68201	4.96333	6.317	7.26772	7.01134	7.22949	7.20261	6.96625	7.54959	6.20559	0.465271	0.0359857	0.429285	6.65514	7.12042	7.08443	1.67298	0.440967	0.569763	0.0525663	0.0705811	0.0186345	15	5
ATP synthase subunit beta mitochondrial	P06576	ATP5F1B	10.2878	9.64151	9.24935	9.20711	10.6034	10.002	9.79066	9.91169	9.57416	8.52564	12.0994	7.33459	0.511401	0.906933	-0.395532	9.44543	9.95683	9.0499	0.500698	0.361519	2.02866	1.90309	0.0695604	0.254145	50	16
Protein phosphatase 1 regulatory subunit 12A	O14974	PPP1R12A	8.96939	8.46442	5.62994	5.9634	8.29957	9.13473	7.52904	7.91492	9.30035	8.31343	6.02698	5.16116	0.893338	0.937047	-0.0437086	7.21391	8.10725	7.1702	1.704	0.686432	1.93081	0.661544	0.0695604	0.546682	10	7
60S ribosomal protein L31	B8ZZK4	RPL31	6.84109	6.89276	5.43255	5.96832	6.37452	7.88429	5.47573	4.5145	7.77195	5.43245	5.18436	6.33043	-0.479582	0.0436826	-0.523264	6.40471	5.92512	5.88144	0.708414	1.43258	1.17005	0.159267	0.0695604	0.0404816	11	1
Crk-like protein	P46109	CRKL	10.6876	10.2932	4.83621	8.12897	11.4513	10.9058	8.99752	7.92392	9.74645	9.76197	8.181	5.19439	0.740533	0.987915	-0.247382	9.21111	9.95164	8.96373	2.68088	1.64433	2.14969	0.581699	0.069051	1.49894	31	7
Src substrate cortactin	Q14247	CTTN	8.40199	9.08055	7.50231	6.02486	8.59679	8.99944	4.0036	5.46783	9.22894	8.74524	6.555	6.83607	-0.919842	-0.758346	-0.161496	7.95215	7.03231	7.79066	1.32072	2.42598	1.34259	0.480172	0.069051	0.774691	3	1
WW domain-binding protein 2	A6NG10	WBP2	5.21872	7.73762	6.25826	3.57802	5.78272	6.06671	6.68426	6.59335	5.68372	4.25461	6.44933	5.47763	0.591544	0.749354	-0.15781	5.73849	6.33003	5.58068	1.751	0.429875	0.909567	0.232102	0.069051	0.869666	21	2
Nuclear autoantigenic sperm protein	P49321	NASP	5.86592	13.6254	8.3258	8.28119	8.44058	4.49334	7.98493	9.59139	11.9076	3.82079	8.8061	8.8874	-0.0907393	-0.633996	0.543257	8.30349	8.21275	8.84675	3.27543	2.19611	3.34998	0.197911	0.069051	0.291579	30	16
SR-related and CTD-associated factor 8	Q9UPN6	SCAF8	12.7421	12.8965	12.189	7.91988	8.58312	13.4824	13.2748	12.5293	7.26097	10.6245	12.4203	13.5758	0.436523	1.37966	-0.943136	12.4655	12.9021	11.5224	2.36425	2.29301	2.75497	0.103474	0.0680339	0.518557	3	2
Lysophospholipid acyltransferase 7	Q96N66	MBOAT7	4.83955	6.46074	4.93312	5.853	7.06016	6.3897	5.44786	5.11854	5.94567	6.07196	4.98545	5.37096	0.525726	0.260472	0.265254	5.39306	5.91878	5.65831	0.775308	0.886483	0.507342	0.300162	0.0675262	0.619789	9	3
Dihydrolipoyl dehydrogenase mitochondrial	P09622	DLD	7.37608	8.02092	3.86286	5.37894	9.01126	8.51684	6.21399	8.39626	8.03089	3.90556	5.00536	6.68208	2.07904	2.61284	-0.533794	6.37751	8.45655	5.84372	1.89989	1.24256	1.81937	1.39577	0.0670192	1.06803	18	7
Coiled-coil domain-containing protein 47	Q96A33	CCDC47	13.3088	14.4896	10.8906	13.003	14.0895	13.2273	14.5035	13.0748	12.3329	11.5806	14.4499	14.4373	0.502562	0.273345	0.229217	13.1559	13.6584	13.3851	1.49888	0.685403	1.46827	0.307153	0.0670192	0.275724	13	4
MOB kinase activator 1A	Q9H8S9	MOB1A	7.5585	8.19259	5.06591	4.76655	9.32688	5.71545	3.31974	6.07742	9.18958	6.84323	5.43158	3.5688	-0.415766	-0.24097	-0.174796	6.3122	5.89644	6.13741	1.73238	2.46918	2.37005	0.093665	0.0665127	0.0501223	12	2
[F-actin]-monooxygenase MICAL1	Q8TDZ2	MICAL1	5.08511	7.633	3.59964	4.26005	9.56241	8.08146	5.35777	8.51696	7.76202	5.26215	4.27935	4.08058	3.62663	3.52846	0.0981679	4.67258	8.29921	4.77075	1.76682	1.79243	1.69147	1.16494	0.0660068	1.39794	5	4
Serine/threonine-protein phosphatase 2A activator	A6PVN5	PTPA	8.66583	8.51975	4.37474	8.99952	8.90854	7.78901	9.64086	9.3468	8.65084	7.8358	8.50176	6.63683	0.534878	0.958894	-0.424016	8.59279	9.12767	8.16878	2.18606	0.812621	0.917503	0.38405	0.0660068	0.701147	11	2
Nuclear envelope pore membrane protein POM 121	Q96HA1	POM121	5.5091	8.69024	5.05287	5.45239	6.19826	8.1819	6.41547	4.80704	10.1515	3.93562	5.95271	6.16175	0.826122	0.249639	0.576483	5.48074	6.30686	6.05723	1.68831	1.38487	2.60215	0.17134	0.0660068	0.0287242	6	4
Gametocyte-specific factor 1	Q8WW33	GTSF1	10.3679	8.84922	8.70428	11.9449	8.95356	10.0102	11.2604	8.16601	10.188	8.32085	10.9674	10.9535	-0.126632	-1.08882	0.962185	9.60853	9.4819	10.5707	1.5184	1.34156	1.2455	0.091515	0.0660068	0.197911	20	3
Plastin-2	P13796	LCP1	12.3481	13.4498	10.4115	12.358	13.5313	12.4162	12.51	10.9635	11.4614	11.5405	13.4043	12.9826	0.110051	0.201604	-0.0915527	12.3531	12.4631	12.2615	1.26413	1.05636	0.992749	0.0872467	0.0660068	0.00261362	68	34
Caspase-14	P31944	CASP14	12.2425	11.9621	11.2071	10.7847	12.0537	11.2848	12.7148	12.1887	12.8506	11.5249	10.9917	10.655	0.536595	0.862874	-0.326279	11.5846	12.1212	11.2583	0.671472	0.590548	0.965588	0.371611	0.0655015	0.352617	29	7
Cleft lip and palate transmembrane protein 1	O96005	CLPTM1	9.71397	9.77086	11.9913	12.7671	9.69281	8.20261	13.3256	12.6994	10.1001	11.9567	9.74767	13.1393	0.315007	0.167672	0.147335	10.8811	11.1961	11.0284	1.55514	2.43781	1.5966	0.0457575	0.0655015	0.0579919	10	3
YY1-associated protein 1	Q9H869	YY1AP1	5.39941	4.95947	5.58248	4.39547	5.07442	6.76328	5.47941	5.46538	5.27242	4.09045	5.77733	5.50896	0.292952	0.0817056	0.211246	5.17944	5.47239	5.39069	0.528379	0.736103	0.743735	0.508638	0.0649968	0.29243	2	1
GrpE protein homolog 1 mitochondrial	Q9HAV7	GRPEL1	9.62227	5.09816	7.75101	6.38865	7.10821	10.9067	8.72738	8.37212	5.14272	4.46368	11.0285	6.99893	1.47992	2.47892	-0.999	7.06983	8.54975	6.07083	1.93616	1.57974	2.9483	0.368556	0.0649968	0.427128	25	4
Pre-mRNA-splicing regulator WTAP	Q15007	WTAP	8.94816	8.85711	4.96686	7.62447	9.52519	8.97505	7.56666	6.66334	9.36142	7.54272	7.38102	5.33048	0.0300658	0.808981	-0.778915	8.24079	8.27085	7.46187	1.85579	1.30614	1.64831	0.308919	0.0644927	0.950782	28	8
Heat shock-related 70 kDa protein 2	P54652	HSPA2	6.79999	7.89166	8.59167	5.76415	7.1643	8.00056	7.36571	7.17971	8.04226	7.39755	7.58714	5.65785	-0.0731182	-0.219633	0.146515	7.34583	7.27271	7.49234	1.24117	0.392807	1.04454	0.107905	0.0644927	0.183759	15	1
Guanine nucleotide exchange factor VAV2	P52735	VAV2	7.96953	10.9103	11.4126	10.451	10.8842	11.8209	13.2504	13.2057	11	9.62538	12.8166	6.07961	1.83263	2.20061	-0.367984	10.6807	12.5133	10.3127	1.52886	1.14853	2.85106	1.69897	0.0639892	0.619789	2	1
U4/U6 small nuclear ribonucleoprotein Prp3	O43395	PRPF3	10.182	9.08188	6.8711	6.32238	9.99322	10.2213	9.82244	9.87569	10.4935	8.36907	9.09101	5.07824	1.95796	1.20441	0.75355	7.97649	9.93445	8.73004	1.82284	0.17712	2.29597	0.931814	0.0639892	0.645892	28	14
Uncharacterized protein (Fragment)	A0A590UK80	Uncharacterized protein (Fragment) OS=Homo sapiens OX=9606 PE=3 SV=1	10.7292	10.0961	11.272	10.7068	11.0308	10.7956	11.0986	11.0953	10.3277	9.44539	11.4082	11.398	0.345016	0.200178	0.144838	10.718	11.063	10.8629	0.480583	0.143077	0.946799	0.718967	0.0639892	0.355561	5	4
Beta-hexosaminidase subunit alpha	P06865	HEXA	10.6287	10.0038	7.34846	10.1923	10.5188	9.54761	11.3951	8.81211	7.99622	8.60288	10.0004	10.7072	-0.064817	0.731575	-0.796392	10.098	10.0332	9.30165	1.48646	1.12732	1.24549	0.159894	0.0639892	0.312471	13	6
Pre-mRNA-processing factor 17	O60508	CDC40	9.47984	9.94669	8.68769	9.01276	10.5624	10.8039	9.62126	9.61767	9.87513	9.45362	9.87977	8.25096	0.845546	0.427472	0.418075	9.2463	10.0918	9.66438	0.54974	0.621987	0.769016	2.49621	0.0634863	0.879426	9	4
EF-hand domain-containing protein D2	Q96C19	EFHD2	7.5352	9.4211	4.14142	8.85624	9.11424	9.47731	7.04494	8.9488	8.94939	8.472	9.84989	4.29375	0.835803	0.320826	0.514977	8.19572	9.03152	8.71069	2.36719	1.09017	2.46544	0.725842	0.0634863	0.182435	31	6
Histone H1.5	P16401	H1-5	9.61994	9.10659	7.9991	9.41692	10.6244	8.38042	8.59656	10.2974	9.28997	8.71273	9.70638	8.83387	0.185212	0.385047	-0.199835	9.26176	9.44697	9.06192	0.722552	1.14996	0.454412	0.455932	0.0634863	0.201349	10	2
DDB1- and CUL4-associated factor 7	P61962	DCAF7	11.511	10.5399	8.59264	11.3284	11.3135	10.5586	12.1818	11.0553	10.1536	10.2181	11.1617	11.0543	0.25023	0.548189	-0.297959	10.9342	11.1844	10.6362	1.33513	0.679506	0.534883	0.333482	0.0619809	0.974694	26	7
Glutathione S-transferase LANCL1	O43813	LANCL1	7.36405	7.46336	3.90424	3.89173	7.26519	5.68001	5.58599	6.12793	7.37208	4.67463	4.48389	5.41567	0.269823	0.858819	-0.588996	5.63414	5.90397	5.04515	2.03021	0.770773	1.3197	0.210419	0.0619809	1.04576	7	2
Pre-mRNA-splicing factor 38B	Q5VTL8	PRPF38B	4.76838	5.75385	5.76018	5.48194	7.83397	7.25323	4.46718	5.1932	4.44049	4.9551	6.3341	6.30987	0.605324	0.590733	0.014591	5.61789	6.22322	5.63248	0.46685	1.61191	0.961025	0.304518	0.0614803	0.197911	2	1
FAST kinase domain-containing protein 2 mitochondrial	Q9NYY8	FASTKD2	7.43779	5.7775	4.87988	5.31852	6.53002	7.75756	5.85587	8.73145	6.80607	4.60255	7.54288	5.07954	1.59578	1.20099	0.394795	5.54801	7.14379	5.9428	1.11802	1.27937	1.39405	0.638272	0.0609802	0.375718	2	1
PDZ and LIM domain protein 1	O00151	PDLIM1	5.55793	8.27608	7.6858	6.50448	3.82792	7.12784	5.18191	8.52595	8.46058	3.52375	7.01346	10.4388	-0.940263	-1.58214	0.641882	7.09514	6.15488	7.73702	1.21431	2.07602	2.91703	0.337242	0.0609802	0.268411	29	6
Zinc transporter 1	Q9Y6M5	SLC30A1	6.08119	8.84314	6.3513	6.03311	4.89171	7.06598	8.66003	5.52123	8.58564	7.3766	5.48469	5.21788	0.0773585	-0.13704	0.214398	6.21625	6.2936	6.43064	1.35125	1.68581	1.60026	0.114639	0.0604807	0.0305841	15	5
Heterogeneous nuclear ribonucleoprotein M	P52272	HNRNPM	12.7981	8.51475	9.3497	5.50048	9.74179	13.899	8.94407	9.94517	13.3316	10.3932	6.46688	6.72142	0.911249	1.28618	-0.374928	8.93223	9.84348	8.5573	3.0013	2.2201	3.27129	0.314258	0.0599818	0.333482	33	13
Dipeptidyl peptidase 2	Q9UHL4	DPP7	5.92431	7.32885	6.22452	5.90169	7.92736	8.01346	5.44776	4.49042	6.67582	6.19554	5.11337	6.98412	0.613147	0.251882	0.361265	6.07441	6.68756	6.43568	0.672306	1.77669	0.819532	0.0550241	0.0584886	0.0824945	5	2
Microfibrillar-associated protein 1	P55081	MFAP1	12.4037	11.4376	12.0343	4.7558	8.00837	11.8852	12.5543	7.64104	12.3966	11.0827	6.61595	12.3885	-1.7892	-1.78884	-0.00035429	11.736	9.94677	11.7356	3.62329	2.55653	2.74045	0.0291884	0.0584886	0.0819697	15	5
Glia maturation factor beta (Fragment)	G3V4P8	GMFB	11.2396	11.466	9.71208	11.6893	12.2367	11.7877	12.2264	12.4239	11.0893	7.64443	11.6532	12.8494	0.878775	0.860326	0.0184488	11.3528	12.2316	11.3713	0.89548	0.269752	2.23374	1.01368	0.0579919	0.583359	23	2
Electron transfer flavoprotein subunit beta	P38117	ETFB	5.2736	11.2579	8.96321	9.64286	10.8477	11.4838	11.141	10.6631	11.4188	10.6799	9.78485	4.80728	1.69128	0.761937	0.929345	9.30304	10.9943	10.2324	2.53066	0.358722	2.98598	0.818156	0.0579919	0.562249	22	4
Phosphatidylinositol transfer protein alpha isoform	Q00169	PITPNA	10.0172	9.91801	3.97908	6.59257	10.8421	9.03571	4.74608	8.96809	9.53302	8.86527	6.84599	5.88406	0.746608	1.14627	-0.39966	8.25529	9.0019	7.85563	2.90628	2.58469	1.70468	0.481486	0.0579919	0.21467	7	1
Vesicle-associated membrane protein 8	Q9BV40	VAMP8	10.561	10.3315	10.2434	10.8991	10.6747	11.1474	9.31721	10.3614	10.3855	10.2293	11.5311	9.51365	0.0718193	0.210639	-0.13882	10.4462	10.5181	10.3074	0.292664	0.775787	0.835352	0.124939	0.0579919	0.0177288	32	4
Catenin alpha-1	P35221	CTNNA1	6.73105	8.82123	4.30841	4.43167	8.67052	9.21252	4.03419	6.08066	6.00973	6.84449	5.54744	5.37948	1.79423	1.597	0.197228	5.58136	7.37559	5.77859	2.14426	2.40327	0.656032	0.759451	0.0574959	0.453457	16	9
Docking protein 3 (Fragment)	D6R977	DOK3	4.5013	5.56173	5.82081	5.25901	5.80782	5.18931	5.68963	6.76964	5.93967	4.44047	4.46341	5.8405	0.338355	0.596772	-0.258417	5.41037	5.74872	5.15195	0.571121	0.660543	0.831354	0.497573	0.0574959	1.00789	11	1
Cysteine--tRNA ligase cytoplasmic	P49589	CARS1	9.99534	9.05205	11.2775	11.152	9.69655	10.3037	11.6783	11.2306	9.32258	9.63749	10.7664	12.0091	0.193459	0.565186	-0.371727	10.5737	10.7671	10.2019	1.05078	0.894347	1.21945	0.446117	0.0570004	0.309804	13	6
BUB3-interacting and GLEBS motif-containing protein ZNF207	X6R4W8	ZNF207	9.65143	9.21883	5.58421	5.22588	9.47123	9.58178	8.60303	9.39069	9.01608	7.35456	8.12371	5.81138	2.02944	1.69182	0.337613	7.40152	9.43096	7.73913	2.33804	0.446033	1.35852	0.754487	0.0565055	0.950782	5	2
Calpain-7	Q9Y6W3	CAPN7	6.24077	5.09816	15.111	7.57879	7.73302	6.48117	6.97039	7.45894	6.89142	5.9409	8.72226	14.2602	0.304887	-0.592174	0.89706	6.90978	7.21467	7.80684	4.51774	0.552108	3.72122	0.222573	0.0565055	0.414539	1	1
Ras-related protein Rab-2A	P61019	RAB2A	9.80151	10.31	4.43749	4.92873	9.75009	8.51191	9.253	8.02989	7.58135	5.15133	6.04804	9.3117	1.51733	2.06776	-0.550427	7.36512	8.88245	6.8147	3.11531	0.764677	1.82607	0.414539	0.0560111	0.737549	27	4
AP-1 complex subunit beta-1	Q10567	AP1B1	14.9053	9.01564	7.57153	6.38334	9.45442	15.8764	15.9981	7.20222	7.97659	15.0513	8.22231	8.41971	4.37184	4.34441	0.0274279	8.29358	12.6654	8.32101	3.7807	4.48848	3.42734	0.335358	0.0560111	0.473661	14	4
Mucin-like protein 1	A0A087WWF8	MUCL1	11.1963	9.46078	6.16988	8.10711	9.84549	7.87351	11.0439	6.86332	9.59503	9.02605	9.38185	7.62512	0.0755501	-0.344451	0.420002	8.78395	8.8595	9.20395	2.12593	1.88785	0.886237	0.0366845	0.0560111	0.000434512	11	1
Thyroid hormone receptor-associated protein 3	Q9Y2W1	THRAP3	8.91901	8.71874	7.86802	5.51962	7.69864	9.13057	4.89219	9.24427	10.3295	7.39326	7.36238	6.35309	0.121223	1.03678	-0.915557	8.29338	8.4146	7.37782	1.55921	2.02552	1.71605	0.00348833	0.0560111	0.0273344	12	9
Serine/arginine repetitive matrix protein 2	Q9UQ35	SRRM2	11.6764	12.2417	12.669	5.94195	13.1633	12.5945	8.72373	12.553	12.6863	5.22855	13.0932	13.4766	0.61472	-0.315998	0.930718	11.959	12.5737	12.8897	3.15319	2.04234	3.94164	0.19382	0.0555173	0.0899095	8	15
DnaJ homolog subfamily A member 4	Q8WW22	DNAJA4	5.64243	7.7911	4.91453	4.90817	8.1536	7.41066	9.147	7.52709	6.31085	3.90989	5.99609	6.23238	2.56187	1.72611	0.835757	5.27848	7.84034	6.11423	1.36234	0.794978	1.1428	0.995679	0.0550241	1.73049	20	5
Transketolase-like protein 1	P51854	TKTL1	13.5509	11.5138	10.6288	10.8486	12.6381	11.5973	12.2647	11.1075	11.6675	11.7857	11.7388	10.9359	0.749792	0.227854	0.521938	11.1812	11.931	11.7031	1.33117	0.682497	0.400349	0.189767	0.0550241	0.634512	35	13
14-3-3 protein epsilon	P62258	YWHAE	9.3254	10.5753	11.3562	6.80684	9.21473	11.0524	9.37354	11.0724	10.1604	9.27191	9.39857	9.97484	0.262613	0.526277	-0.263664	9.95037	10.213	9.68671	1.99036	1.02301	0.432666	0.188425	0.0540393	0.312471	54	10
ATP synthase subunit alpha mitochondrial	P25705	ATP5F1A	10.2371	9.16267	6.95861	7.95965	9.40612	10.0163	10.2366	8.94977	11.1595	9.58015	9.20396	3.4353	1.15002	0.319133	0.830891	8.56116	9.71119	9.39205	1.42585	0.585388	3.38082	0.533132	0.0535477	0.342944	35	12
Activated RNA polymerase II transcriptional coactivator p15	P53999	SUB1	8.21704	8.57043	7.22545	9.23149	9.53662	9.04639	10.2009	10.8319	9.89896	9.11314	8.76461	4.51725	1.47503	0.929883	0.545144	8.39373	9.86876	8.93887	0.837028	0.778791	2.41783	1.26281	0.0530567	0.492144	38	5
Cleavage and polyadenylation specificity factor subunit 6	Q16630	CPSF6	8.75649	7.89105	3.76477	4.6182	8.01798	10.0165	5.29934	8.26313	5.82571	6.04501	7.27435	4.9917	1.88593	2.2052	-0.319269	6.25463	8.14055	5.93536	2.43683	1.94841	0.943111	0.772113	0.0530567	0.59176	18	6
V-type proton ATPase subunit d 1	P61421	ATP6V0D1	7.30861	6.74712	5.77477	4.68734	8.20965	7.41844	5.84182	12.0428	7.56727	6.06929	5.14302	5.50964	1.5531	2.02458	-0.471477	6.26095	7.81405	5.78947	1.15143	2.63386	1.06694	0.552842	0.0530567	0.694649	21	4
Nuclear pore complex protein Nup153	P49790	NUP153	7.03606	7.4132	4.41524	5.50071	9.5068	8.62523	8.85509	8.73308	6.22406	4.26293	7.16742	5.94355	2.5257	2.71028	-0.184584	6.26839	8.79408	6.0838	1.3902	0.3958	1.21013	1.6073	0.0525663	1.91721	10	9
60S ribosomal protein L13a	P40429	RPL13A	7.94591	6.73593	5.32049	6.03666	8.38146	5.89013	7.25304	8.51191	6.93216	6.08882	6.28792	6.44447	1.43096	1.45106	-0.0200975	6.38629	7.81725	6.36619	1.11831	1.21837	0.359946	0.560667	0.0525663	0.950782	11	2
Nucleolar GTP-binding protein 1	Q9BZE4	GTPBP4	5.66409	6.05287	5.1184	5.71698	6.19314	3.95823	4.45467	6.88923	8.45397	3.587	5.35107	4.45723	-0.366632	0.419757	-0.786389	5.69054	5.32391	4.90415	0.386876	1.39242	2.12048	0.131944	0.0525663	0.0291884	9	4
Nucleolysin TIAR	Q01085	TIAL1	14.0521	13.4138	12.5046	12.1452	13.8221	10.5522	13.2942	13.6229	12.7909	13.0728	13.4853	12.4667	0.499331	0.526661	-0.0273299	12.9592	13.4585	12.9319	0.866183	1.52933	0.432229	0.0741724	0.0525663	0.051587	30	5
Aconitate hydratase mitochondrial	Q99798	ACO2	7.23093	8.6804	4.09782	5.27252	8.40952	8.7651	5.91192	11.4918	8.16526	5.34152	5.21334	5.90437	2.33558	2.96436	-0.62878	6.25173	8.58731	5.62295	2.03606	2.28353	1.37264	0.737549	0.0520764	0.853872	23	11
Rabankyrin-5	Q9P2R3	ANKFY1	5.86278	6.76142	5.164	6.10595	6.79675	7.59589	4.69987	6.46234	7.81231	4.01285	4.71717	6.73488	0.645181	0.90352	-0.258339	5.98437	6.62955	5.72603	0.659774	1.22221	1.75957	0.546682	0.0520764	0.209012	2	2
26S proteasome non-ATPase regulatory subunit 3	O43242	PSMD3	12.0338	13.1491	12.2759	12.8452	11.5562	12.849	13.3941	12.3014	11.8667	11.4162	13.5682	13.0642	0.0146155	0.109768	-0.0951529	12.5606	12.5752	12.4654	0.511515	0.785028	1.00554	0.0433514	0.0520764	0.0319843	22	11
Ubiquitin-conjugating enzyme E2 variant 2	Q15819	UBE2V2	10.6461	8.56381	8.26134	4.32246	10.2382	8.34407	5.25794	7.54635	10.4541	9.80772	6.02672	5.03087	-0.46736	0.0279908	-0.495351	8.41257	7.94521	7.91722	2.63955	2.06223	2.70088	0.0259491	0.0520764	0.00612309	35	1
60S ribosomal export protein NMD3	Q96D46	NMD3	4.92	4.83376	5.20977	6.30745	6.86678	5.67695	4.86715	6.88007	5.3881	5.55032	4.82721	5.25642	1.20698	0.94961	0.257373	5.06488	6.27187	5.32226	0.67912	0.981901	0.309805	0.681937	0.051587	0.823909	3	1
Ubiquitin-like modifier-activating enzyme 6	A0AVT1	UBA6	10.8975	9.30679	11.1589	11.9892	12.3157	12.0934	13.1577	10.3793	10.2567	11.2238	11.5536	10.7426	1.17633	1.22136	-0.0450349	11.0282	12.2045	10.9832	1.12197	1.16543	0.566539	0.497573	0.051587	0.844664	9	6
Cell division cycle protein 16 homolog	Q13042	CDC16	5.24363	7.27128	6.68664	4.41314	7.47508	8.06582	4.93122	9.43605	8.2255	6.72247	3.75934	4.17057	1.80532	2.32393	-0.518616	5.96514	7.77045	5.44652	1.30904	1.88552	2.12347	0.459671	0.0510982	0.58838	6	3
E3 ubiquitin-protein ligase TRIM4	Q9C037	TRIM4	9.30845	8.59149	8.00298	4.66751	7.93776	9.51118	4.77566	5.0449	8.39733	9.06827	8.4818	4.82214	-1.80591	-1.94824	0.142331	8.29723	6.49133	8.43957	2.05398	2.29653	1.93662	0.352617	0.0510982	0.365523	4	2
Oxygen-dependent coproporphyrinogen-III oxidase mitochondrial	P36551	CPOX	7.17453	8.52779	5.11193	7.73931	9.83118	9.84889	8.53609	9.34674	8.12091	3.65002	7.98311	9.85736	2.13204	1.53695	0.595093	7.45692	9.58896	8.05201	1.46052	0.615426	2.64327	1.72584	0.05061	0.567031	21	8
PITH domain-containing protein 1	Q9GZP4	PITHD1	5.60712	7.1057	4.06637	5.65186	8.27212	7.17073	7.64321	4.81385	6.95791	3.62804	4.70597	6.47206	1.77747	1.81795	-0.0404794	5.62949	7.40697	5.58901	1.24119	1.50974	1.54825	0.549751	0.05061	0.554396	5	1
Gamma-aminobutyric acid receptor-associated protein-like 2	P60520	GABARAPL2	12.1237	10.9729	10.2574	10.8369	11.2206	10.8591	12.7148	12.034	11.0562	11.5589	10.9519	10.8633	0.722384	0.623281	0.0991025	10.9049	11.6273	11.004	0.781521	0.83231	0.311059	0.358526	0.0501223	0.454693	9	1
26S proteasome non-ATPase regulatory subunit 2	Q13200	PSMD2	9.26101	8.98533	8.72024	8.38297	7.58939	8.44041	8.86075	10.249	9.96288	7.9716	7.78267	10.0165	-0.202208	-0.316662	0.114454	8.85279	8.65058	8.96724	0.374862	1.11014	1.22233	0.0231917	0.0496351	0.0665127	23	14
Pumilio homolog 1	Q5T1Z4	PUM1	5.89041	5.09395	5.10104	4.34276	6.02839	7.25248	5.91742	5.58398	5.00589	4.44468	5.57489	5.15812	0.875413	0.890898	-0.0154855	5.09749	5.97291	5.08201	0.631927	0.729477	0.467439	1.08513	0.0491485	0.860121	3	2
ETS-related transcription factor Elf-1 (Fragment)	A0A0U1RRL5	ELF1	6.52422	8.3583	6.58137	6.95536	8.83403	8.10397	8.27319	7.9739	8.52865	6.97154	8.39618	5.12	1.42022	0.504719	0.915497	6.76836	8.18858	7.68386	0.857253	0.378867	1.58777	0.924453	0.0491485	0.675718	2	1
Zinc finger protein 654	A0A1B0GWA0	ZNF654	4.94436	7.57516	5.03173	4.48504	6.05435	7.11103	7.44634	5.10308	7.21082	6.51164	4.01846	4.75218	1.59464	0.950778	0.643865	4.98805	6.58269	5.63191	1.39811	1.06436	1.48814	0.655608	0.0491485	0.335358	3	2
Cysteine and glycine-rich protein 1	P21291	CSRP1	5.18406	4.988	5.37761	4.84007	4.21373	6.50963	6.53649	5.15874	5.77278	4.50401	4.99391	4.97481	0.748155	0.84983	-0.101675	5.08603	5.83419	4.98436	0.233961	1.12854	0.525608	0.369572	0.0486625	0.262807	25	3
Zinc finger matrin-type protein 2 (Fragment)	R4GNG8	ZMAT2	8.87061	8.83908	5.9917	7.69446	8.76019	8.27956	6.20783	10.246	9.18435	9.32636	8.2427	5.21173	0.253106	-0.19365	0.446756	8.26677	8.51988	8.71353	1.35368	1.66881	1.91442	0.296709	0.0486625	0.0835461	25	2
Carboxypeptidase A4	B7Z5J4	CPA4	4.29009	7.21101	5.1569	5.41103	6.33439	5.92186	4.65601	5.59059	7.95076	4.38121	4.52619	5.99186	0.472263	0.4972	-0.0249372	5.28397	5.75623	5.25903	1.22691	0.714491	1.66007	0.0510982	0.0486625	0.0443122	3	1
1 4-alpha-glucan-branching enzyme	Q04446	GBE1	6.41969	13.1568	13.4733	13.2523	13.4367	12.9512	5.09064	13.6788	13.035	13.053	7.5979	14.0918	-0.0105672	0.149963	-0.160531	13.2045	13.194	13.044	3.43978	4.14353	2.93948	0.0301184	0.0486625	0.419075	13	8
Protein TFG	Q92734	TFG	5.82817	7.66463	5.2446	5.20547	7.83137	8.14919	5.87873	8.38914	7.20594	7.20056	4.85611	4.93315	2.45389	1.92343	0.530465	5.53639	7.99028	6.06685	1.15493	1.14527	1.33325	1.04964	0.048177	0.987163	26	6
Tumor susceptibility gene 101 protein	F5H442	TSG101	8.89515	13.2226	13.9283	13.3784	13.4862	13.0396	6.48417	13.8909	13.043	13.1474	10.0868	14.0918	-0.0375767	0.167737	-0.205313	13.3005	13.2629	13.0952	2.32709	3.5113	1.73562	0.0877779	0.048177	0.379864	7	2
Leucine-rich repeat flightless-interacting protein 1	Q32MZ4	LRRFIP1	11.6533	10.5874	9.0781	10.001	11.562	11.4654	11.8701	10.5306	10.3308	9.63643	11.0198	10.7582	1.21947	0.969145	0.25032	10.2942	11.5137	10.5445	1.07902	0.577324	0.604162	0.705534	0.0467237	0.910095	15	8
Lactotransferrin (Fragment)	E7EQB2	LTF	8.41705	8.31814	6.70872	5.45538	8.92994	6.73647	10.0081	4.79623	7.29379	7.89421	6.63292	6.78961	0.319774	0.791503	-0.471729	7.51343	7.8332	7.0417	1.41586	2.32189	0.569137	0.133713	0.0467237	0.134896	8	3
Protein POF1B	Q8WVV4	POF1B	9.57967	10.1276	10.4804	9.60277	10.1441	9.9374	10.3419	10.2657	9.60772	9.75409	13.7249	7.3336	0.33975	0.524038	-0.184288	9.86519	10.2049	9.6809	0.436096	0.17649	2.6555	0.405607	0.0462403	0.0168249	8	4
Glutathione S-transferase Mu 4	Q03013	GSTM4	4.16869	7.49617	5.45194	4.68078	6.18597	6.08852	5.51941	5.58845	6.3805	4.33021	5.60915	4.86875	0.772125	0.599539	0.172586	5.06636	5.83849	5.23895	1.46291	0.340288	0.892468	0.206908	0.0457575	0.505845	6	1
Glutaredoxin-related protein 5 mitochondrial	Q86SX6	GLRX5	7.0993	4.31683	4.6334	5.05311	5.74015	5.81219	5.77393	4.62697	4.74419	5.57722	5.01747	6.22464	0.913781	0.459695	0.454086	4.84326	5.75704	5.29734	1.2526	0.574978	0.655115	0.112383	0.0457575	0.0560111	21	2
Non-specific serine/threonine protein kinase	B1AXG1	RPS6KA3	7.03056	7.41405	4.4166	5.00565	7.17423	4.99856	4.68397	6.95745	7.80903	4.36228	5.41057	5.7623	-0.0400989	0.39157	-0.431669	6.0181	5.978	5.58643	1.47795	1.2938	1.44351	0.00480371	0.0447935	0.0856568	5	2
Tubulin beta chain	P07437	TUBB	13.8825	13.5405	8.06291	14.7985	9.86354	14.5941	14.7537	15.2711	9.43457	6.79571	15.5825	16.7684	0.962473	2.16543	-1.20296	13.7115	14.6739	12.5085	3.05201	2.52135	4.80115	0.177178	0.0443122	0.266803	66	4
Protein argonaute-2	Q9UKV8	AGO2	6.79986	8.59399	5.1707	7.60726	7.54851	9.17555	7.84229	9.05194	8.45343	4.46408	7.19446	8.81702	1.24355	0.623167	0.620388	7.20356	8.44712	7.82395	1.44782	0.829155	1.97205	1.19246	0.0438316	0.388277	4	2
Voltage-dependent anion-selective channel protein 3	Q9Y277	VDAC3	8.31279	8.51873	6.70625	7.75689	8.7736	9.43137	8.80255	9.34145	9.07674	7.06016	9.3587	5.19321	1.03716	1.00355	0.0336046	8.03484	9.072	8.06845	0.811466	0.347596	1.94396	1.4034	0.0433514	0.525784	30	5
Ras-related protein Rab-11B	Q15907	RAB11B	8.2848	8.48349	6.69552	4.91614	8.91361	8.20114	4.87903	6.15447	8.59033	8.02459	6.87492	4.9774	-0.312353	-0.271944	-0.0404091	7.49016	7.17781	7.44975	1.65837	1.85406	1.59488	0.0287242	0.0433514	0.0390538	39	7
Probable ATP-dependent RNA helicase DDX5	P17844	DDX5	11.4964	10.7888	10.3295	10.5874	17.3778	11.0176	10.4596	12.0416	17.066	9.31111	9.84814	7.92077	0.841533	1.95001	-1.10848	10.6881	11.5296	9.57963	0.500546	3.17083	4.1009	0.60206	0.0428718	0.835647	45	18
Dynamin-1-like protein	O00429	DNM1L	5.16459	4.94275	7.25191	7.32012	8.7443	6.07641	6.81211	5.88457	7.24963	7.92944	5.19501	5.00956	0.23601	0.221939	0.0140712	6.20825	6.44426	6.22232	1.29232	1.30599	1.46455	0.249492	0.0428718	0.253366	20	9
26S proteasome non-ATPase regulatory subunit 6	Q15008	PSMD6	14.2772	11.9199	13.556	14.3964	12.952	13.2366	15.5418	10.4062	12.179	13.548	14.4214	14.414	-0.822339	-0.886719	0.0643806	13.9166	13.0943	13.981	1.14045	2.10097	1.05716	0.132533	0.0428718	0.193142	17	6
Pre-mRNA-splicing factor ATP-dependent RNA helicase DHX16	O60231	DHX16	7.32787	7.70694	4.83446	5.45711	5.63201	4.92614	8.62684	7.37929	5.8874	4.45145	7.08066	7.23403	0.113162	0.0216184	0.0915439	6.39249	6.50565	6.48403	1.40122	1.67804	1.29029	0.069051	0.0428718	0.517126	5	3
Vesicle-fusing ATPase	I3L0N3	NSF	8.85081	10.0208	9.48688	8.57935	10.1916	10.0325	8.41088	10.4758	9.41276	10.5129	11.7713	4.57198	0.943162	0.149157	0.794005	9.16884	10.112	9.96285	0.647678	0.929476	3.14796	0.322393	0.0414361	0.131944	22	13
Bromodomain adjacent to zinc finger domain protein 2A	J3KPG5	BAZ2A	5.80688	6.32576	4.47294	6.11191	8.37829	5.83787	5.67472	4.73848	5.444	5.01153	5.72521	6.81932	-0.203099	0.171687	-0.374786	5.95939	5.75629	5.58461	0.831997	1.55786	0.770938	0.204815	0.0414361	0.142065	2	2
Ribosome biogenesis protein WDR12	Q9GZL7	WDR12	9.54975	10.289	4.7314	4.1464	12.9437	10.5766	5.05839	5.47055	5.09939	10.2181	5.39034	7.23756	0.882991	1.70961	-0.82662	7.14057	8.02356	6.31395	3.18747	3.87645	2.35337	0.785156	0.0409586	0.276544	13	3
T-complex protein 1 subunit theta	P50990	CCT8	12.7552	14.7706	13.7575	14.0019	13.4995	14.2259	14.5479	13.3771	15.2038	13.1202	13.989	13.3997	-0.017036	0.16832	-0.185356	13.8797	13.8627	13.6944	0.831557	0.565461	0.924313	0.0809219	0.0409586	0.00833099	64	28
RNA-binding protein 27	Q9P2N5	RBM27	6.1583	5.72939	5.00721	5.25559	8.70352	7.26341	5.63839	7.88631	7.74308	3.26824	5.20699	6.36939	2.08237	1.78667	0.295703	5.49249	7.57486	5.78819	0.510846	1.29803	1.89451	1.51999	0.0404816	0.935542	4	2
CCR4-NOT transcription complex subunit 9	Q92600	CNOT9	5.03918	6.1882	8.59556	6.71411	8.1036	7.64623	8.79747	10.1934	7.48905	6.75649	5.38647	6.3329	1.99938	1.90584	0.0935431	6.45115	8.45053	6.5447	1.48282	1.1113	0.877791	1.13847	0.0404816	1.10018	19	4
Thioredoxin reductase 1 cytoplasmic	A0A087WSY9	TXNRD1	10.4752	9.88947	5.63388	4.99857	9.444	9.22858	9.33499	8.20095	8.06851	9.57329	7.23477	6.58053	1.52011	1.63014	-0.110038	7.76168	9.28178	7.65164	2.83152	0.574229	1.29186	0.428291	0.0400052	0.950782	48	22
Serpin H1	P50454	SERPINH1	7.42526	9.09632	5.4997	5.47924	9.59023	9.73176	5.33609	7.05994	8.98074	7.18041	6.52039	4.42684	1.86261	1.47469	0.38792	6.46248	8.32509	6.8504	1.73941	2.12038	1.88045	0.876148	0.0395292	0.531653	50	17
F-actin-capping protein subunit alpha-1	P52907	CAPZA1	6.45869	6.44568	4.55147	4.69009	7.92807	6.30803	7.74752	11.0495	8.88655	4.21689	4.02117	5.48266	2.26991	2.98802	-0.718112	5.56789	7.8378	4.84977	1.05889	1.99703	2.25168	0.838632	0.0390538	0.806875	61	8
Serine hydroxymethyltransferase mitochondrial	P34897	SHMT2	10.8395	9.83064	4.04376	8.79931	11.0837	11.1435	10.4484	10.2265	8.64577	7.68187	9.80816	6.44105	1.45111	2.60227	-1.15116	9.31498	10.7661	8.16382	3.00735	0.457825	1.43001	0.728158	0.0390538	1.44855	24	8
Serine/threonine-protein kinase 24	Q9Y6E0	STK24	8.95757	8.6726	4.94704	4.59196	7.80368	8.14185	4.30903	7.47184	9.3687	7.29866	5.74927	4.98162	0.827936	1.1138	-0.28586	6.80982	7.63776	6.52396	2.3431	1.76965	1.93629	0.05061	0.0390538	0.0277972	25	7
Anillin	Q9NQW6	ANLN	8.14827	8.1166	9.83348	9.02431	8.12805	8.10915	9.73134	9.37673	9.01282	9.18195	7.1705	10.1872	0.166099	-0.344995	0.511093	8.58629	8.75239	9.09738	0.818264	0.841333	1.25695	0.207608	0.0385789	0.0195421	5	4
Ubiquitin-like protein 5	K7EQ43	UBL5	8.61187	6.55602	6.74766	4.88282	8.9012	7.32598	7.58466	6.96104	8.36894	6.47057	5.18969	6.4722	0.803485	0.983938	-0.180452	6.65184	7.45532	6.47138	1.52538	0.844974	1.31005	1.09637	0.0381045	1.00789	25	1
Apoptosis inhibitor 5	Q9BZZ5	API5	10.4867	8.55551	4.63461	9.87911	9.76248	10.1652	9.67925	9.42173	9.09162	6.91874	11.5403	4.84291	0.503558	1.71568	-1.21213	9.21731	9.72087	8.00518	2.62958	0.308261	2.87652	0.420216	0.0381045	0.482804	19	6
Transforming protein RhoA	P61586	RHOA	7.46238	5.72329	5.07209	5.22906	7.05344	6.95733	4.72778	6.81429	8.85393	3.9687	4.7732	5.59267	1.40964	1.70288	-0.293234	5.47617	6.88581	5.18294	1.09615	1.11131	2.14301	0.404504	0.0376307	0.221849	56	3
Pericentriolar material 1 protein	A0A5H1ZRS1	PCM1	10.9003	10.8123	10.259	10.45	10.7633	10.7242	11.5676	10.7978	10.4923	10.9548	11.899	8.76947	0.149444	0.0570436	0.0924001	10.6311	10.7806	10.7235	0.302161	0.404051	1.3109	0.438899	0.0371573	0.314258	4	5
Methionine adenosyltransferase 2 subunit beta	Q9NZL9	MAT2B	8.99977	7.9863	7.49913	9.07494	7.5445	8.91618	10.4482	8.88695	7.0119	7.79103	10.4162	7.8586	0.408526	1.07674	-0.668218	8.49304	8.90156	7.82482	0.774081	1.18676	1.48183	0.227678	0.0371573	1.13136	18	4
Cytohesin-interacting protein	O60759	CYTIP	8.35425	7.10213	4.57557	5.38292	6.4871	7.4407	5.76211	5.53037	7.75482	6.90665	5.93913	4.59491	-0.117922	-0.298283	0.18036	6.24253	6.12461	6.42289	1.69966	0.859798	1.35672	0.0245682	0.0371573	0.00392635	3	1
Glyoxylate reductase 1 homolog (Fragment)	K7EMM8	GLYR1	6.9622	9.34332	8.59447	9.23903	9.27018	9.93661	10.3835	9.16111	8.3415	6.49991	9.40406	10.3307	0.686644	0.730618	-0.0439739	8.91675	9.60339	8.87278	1.09943	0.576686	1.64431	0.90309	0.0366845	0.457175	11	4
Coatomer subunit alpha	P53621	COPA	12.3864	12.2591	11.2529	12.5973	10.7877	12.1448	12.6273	13.1092	10.4474	11.6606	12.8539	13.1954	0.0632915	0.12884	-0.0655484	12.3228	12.3861	12.2572	0.597188	1.00042	1.24868	0.0227338	0.0366845	0.297569	36	31
Voltage-dependent anion-selective channel protein 1	P21796	VDAC1	9.48641	10.0721	5.46635	6.40211	10.0688	10.364	9.52493	10.1453	6.03505	8.52474	5.83578	10.3413	2.16278	2.82714	-0.664366	7.94426	10.107	7.27989	2.26522	0.356553	2.15275	0.924453	0.0362122	1.02045	50	8
Protein disulfide-isomerase TMX3	Q96JJ7	TMX3	9.53518	10.5771	9.34361	10.4023	10.9124	10.121	11.1152	9.82948	9.90814	10.2232	10.6721	8.78473	0.548006	0.451081	0.0969248	9.96872	10.5167	10.0656	0.615544	0.616908	0.805062	0.348722	0.0362122	0.943095	18	6
Myotrophin	P58546	MTPN	7.55252	7.58901	5.72658	3.58564	6.56059	6.76739	5.51355	4.64815	7.1817	4.49651	5.73912	6.499	-0.602476	-0.0819917	-0.520484	6.63955	6.03707	6.11906	1.89629	0.983562	1.15068	0.19382	0.0362122	0.0409586	56	3
Transmembrane 9 superfamily member 2	Q99805	TM9SF2	6.2041	4.61817	7.45689	6.75995	8.08958	5.92134	7.4451	8.56064	5.55781	5.11807	6.60021	7.97269	1.28531	1.68833	-0.40302	6.48203	7.76734	6.07901	1.20848	1.15002	1.26955	1.1831	0.0357404	1.11295	21	10
Interleukin-36 gamma	Q9NZH8	IL36G	7.90599	7.25861	4.93954	4.64085	6.97602	6.45075	7.59969	7.45689	8.23707	5.05637	5.16881	5.96083	1.11738	1.65164	-0.534256	6.09907	7.21645	5.56482	1.63809	0.520327	1.47677	0.360514	0.0357404	0.536107	7	1
Ataxin-10	Q9UBB4	ATXN10	7.33154	8.02663	4.96849	5.33401	6.75716	8.45022	6.34912	7.19002	7.23754	5.09255	6.12583	6.78144	0.640812	0.519951	0.120862	6.33278	6.97359	6.45364	1.49425	0.909679	0.930716	0.607303	0.0352691	0.423659	19	6
Histone H4	P62805	H4C1	14.6636	14.3039	13.3688	13.5245	14.5025	14.9403	14.3008	14.1505	14.3813	14.0486	13.495	14.0118	0.487387	0.371415	0.115973	13.9142	14.4016	14.0302	0.619767	0.342975	0.366043	0.928118	0.0347983	1	51	6
Desmoglein-1	Q02413	DSG1	14.4871	13.1963	11.97	13.6036	13.8762	13.2711	13.4861	13.2705	13.3274	12.9501	13.4651	13.7436	-0.0213337	-0.0176229	-0.00371075	13.3999	13.3786	13.3962	1.04566	0.285475	0.32999	0.122053	0.034328	0.175224	20	18
Lon protease homolog mitochondrial	K7EJE8	LONP1	7.80594	8.87384	5.57624	4.51597	8.2738	9.24196	6.51385	8.01514	8.99664	9.36746	2.90564	5.14723	1.45338	1.07253	0.380848	6.69109	8.14447	7.07194	1.99844	1.12928	3.11777	0.764472	0.0338583	0.549751	28	15
Nuclear fragile X mental retardation-interacting protein 2	Q7Z417	NUFIP2	5.64882	8.08614	8.3082	8.22968	8.01959	8.92567	8.32899	10.1464	9.82958	5.60565	10.3669	5.15679	0.469421	0.909716	-0.440294	8.15791	8.62733	7.71762	1.28289	0.939399	2.73832	1.02872	0.0319843	0.238824	22	9
Nuclear pore complex protein Nup205	Q92621	NUP205	7.88564	8.81304	3.58546	6.15585	6.87971	10.2583	7.57054	7.31316	8.82283	7.45705	5.31234	5.13753	0.421103	1.05715	-0.636047	7.02074	7.44185	6.3847	2.29744	1.52875	1.77437	0.576754	0.0319843	0.50307	1	2
Carboxypeptidase D	O75976	CPD	8.27449	7.075	5.36173	5.34913	8.19367	6.90845	5.75935	4.49514	6.06497	4.21632	11.2572	3.74263	0.115541	1.19326	-1.07772	6.21836	6.3339	5.14065	1.4258	1.58113	3.44039	0.264401	0.0315171	0.00305075	6	6
Ubiquitin carboxyl-terminal hydrolase 14	P54578	USP14	7.6978	8.95658	4.71672	4.63686	9.81903	8.61927	6.15623	6.93475	8.11124	5.67517	5.88284	6.7853	1.56975	1.44294	0.126808	6.20726	7.77701	6.33407	2.16955	1.65037	1.10861	0.974694	0.0310503	0.821023	32	12
Transmembrane 9 superfamily member	E9PSI1	Transmembrane 9 superfamily member OS=Homo sapiens OX=9606 PE=3 SV=1	10.7657	11.4036	10.5896	10.7416	12.3802	12.1018	10.9357	11.8943	9.61419	10.7307	12.1228	10.8167	1.24441	1.22434	0.0200686	10.7536	11.998	10.7737	0.360854	0.627287	1.02618	1.39041	0.0305841	0.514279	4	2
Rab3 GTPase-activating protein catalytic subunit	Q15042	RAB3GAP1	7.96365	7.05658	6.72778	7.3077	9.19692	7.40871	9.42773	9.3568	7.69425	6.67243	10.168	4.96737	2.09472	2.09352	0.00119686	7.18214	9.27686	7.18334	0.523439	0.964065	2.17511	1.27819	0.0305841	0.575118	1	1
Ubiquitin domain-containing protein UBFD1	H3BRL3	UBFD1	7.83048	8.11421	4.222	7.62447	8.35447	8.12252	7.56666	5.22644	8.66149	7.54272	7.38102	4.67744	0.117115	0.382717	-0.265602	7.72747	7.84459	7.46187	1.82825	1.43271	1.69089	0.111259	0.0305841	0.508638	4	1
Heat shock 70 kDa protein 1A	P0DMV8	HSPA1A	5.67897	6.83491	5.02961	5.67769	8.19288	7.48317	5.11639	5.46836	6.14415	4.78564	6.13083	5.91188	0.797434	0.454407	0.343027	5.67833	6.47576	6.02136	0.751451	1.5049	0.647144	0.519993	0.0296531	0.36251	66	16
Serum response factor-binding protein 1	Q8NEF9	SRFBP1	7.99095	8.59384	5.67124	8.15921	7.31723	7.76182	7.45426	9.89934	9.15168	7.59268	9.67288	4.57355	-0.467047	-0.764141	0.297094	8.07508	7.60804	8.37218	1.31318	1.2085	2.29323	0.269218	0.0296531	0.0710923	3	1
Fragile X mental retardation syndrome-related protein 1	B4DXZ6	FXR1	11.3219	11.0442	4.11749	6.35209	10.496	9.83023	9.92961	9.73841	10.8615	4.62563	8.06253	10.131	1.18178	0.783177	0.398606	8.69814	9.87992	9.09674	3.55515	0.340669	2.79364	0.432974	0.0287242	0.497573	34	13
Eukaryotic initiation factor 4A-III	P38919	EIF4A3	7.62066	8.32057	8.82975	4.85589	9.08127	9.26282	8.02757	8.40075	7.41709	5.54868	9.77679	7.25493	0.770393	1.405	-0.634604	7.97062	8.74101	7.33601	1.77131	0.578404	1.73766	0.609065	0.0277972	0.435334	37	11
Asparagine synthetase [glutamine-hydrolyzing]	P08243	ASNS	6.00588	5.88904	10.0668	9.2543	6.55893	7.27053	7.25786	7.54388	5.63262	5.84293	7.60244	11.7908	-0.365896	0.54151	-0.907406	7.63009	7.26419	6.72268	2.16977	0.420488	2.85576	0.25649	0.0277972	0.159267	5	2
Glutaminase	B8ZZA8	GLS	5.59392	5.79689	6.00725	4.62468	6.1639	6.04514	7.72137	7.78927	6.47981	4.31937	4.64704	6.31256	1.24723	1.46284	-0.215605	5.6954	6.94264	5.4798	0.611095	0.954727	1.11463	0.920819	0.0273344	0.91364	33	2
L-lactate dehydrogenase A chain	P00338	LDHA	12.3159	11.4232	10.9479	11.162	11.9046	11.5533	11.72	11.5382	12.1859	10.435	11.1294	11.9749	0.344095	0.0845218	0.259573	11.2926	11.6367	11.5522	0.601391	0.171443	0.805945	0.350665	0.0273344	0.260428	24	4
Obg-like ATPase 1	J3KQ32	OLA1	10.7173	10.4992	4.8561	8.19972	11.0475	11.4278	10.9139	10.15	11.5072	9.34203	7.93652	5.86586	1.63121	2.34142	-0.710209	9.34948	10.9807	8.63928	2.72416	0.536062	2.37361	0.767004	0.0264104	0.946922	25	8
PSME3-interacting protein (Fragment)	H3BQQ6	PSME3IP1	7.90983	8.26242	8.60147	5.54551	8.44539	8.96717	8.45955	7.57599	8.3415	9.05742	4.88022	7.64277	0.366343	0.460336	-0.0939932	8.08613	8.45247	7.99214	1.38529	0.577496	1.82718	0.735182	0.0259491	0.39794	26	2
Lipocalin-1	P31025	LCN1	11.1073	11.2026	9.89872	9.84818	11.7629	9.84353	11.8322	11.2622	10.484	10.4754	10.4366	10.7938	1.00956	1.03284	-0.0232792	10.503	11.5126	10.4797	0.741162	0.923392	0.165538	0.368556	0.0259491	0.565431	12	2
Zinc transporter SLC39A7	Q92504	SLC39A7	5.77772	3.71656	5.37586	5.09705	8.10826	5.21234	8.13781	5.90742	4.74361	4.34005	5.49384	5.28433	1.77138	1.99387	-0.222487	5.23646	7.00784	5.01397	0.894891	1.50685	0.523201	1.62342	0.0245682	1.16877	3	2
Tropomodulin-3	Q9NYL9	TMOD3	8.15066	8.42291	4.65614	7.42164	6.85935	7.79786	8.37868	8.52423	8.2829	8.64598	5.95193	5.94113	0.302118	0.970856	-0.668738	7.78615	8.08827	7.11741	1.72377	0.755379	1.46126	0.250264	0.0245682	0.248721	24	7
Cystatin-A	P01040	CSTA	12.4078	12.3768	10.3124	11.6748	12.7311	13.0169	12.8625	12.126	12.8657	12.6068	11.9463	9.08855	0.77101	0.520244	0.250766	12.0258	12.7968	12.2766	0.980617	0.389974	1.7359	0.809668	0.0241089	0.647817	62	5
Serpin B3	P29508	SERPINB3	8.87891	8.37881	4.1787	5.41943	8.83061	4.27686	7.18953	7.81211	10.9674	3.8144	6.07474	5.54711	0.601701	1.68989	-1.08819	6.89912	7.50082	5.81093	2.27758	1.9544	3.06695	0.0665127	0.0241089	0.16877	20	4
DNA helicase	A0A3B3IT92	MCM4	6.13124	8.02564	4.99336	5.67527	8.0105	9.48917	8.57573	6.21795	7.74792	3.80227	7.61302	5.22637	2.38986	1.87342	0.516438	5.90325	8.29311	6.41969	1.29985	1.37881	1.919	1.2161	0.02365	0.673664	21	13
Translocation protein SEC62	F8WF48	SEC62	11.3999	11.0116	11.2406	11.588	12.1033	11.0174	12.353	12.4942	12.3385	9.88594	11.5661	11.3277	0.907909	0.781207	0.126702	11.3202	12.2281	11.4469	0.244407	0.669523	1.02436	1.18177	0.0227338	0.928118	36	4
Golgin subfamily A member 3	Q08378	GOLGA3	11.0338	9.83034	8.88289	10.3437	10.0954	9.82163	11.9039	9.99124	9.7296	8.34381	11.6443	10.1013	-0.0437231	0.127856	-0.171579	10.087	10.0433	9.91546	0.905814	0.973788	1.3567	0.180456	0.0227338	0.617983	6	6
Multifunctional methyltransferase subunit TRM112-like protein	F5GX77	TRMT112	5.65833	8.26106	4.51063	3.86623	6.04098	7.93776	5.80383	5.19175	6.11274	4.19339	7.05918	5.32499	0.837931	0.203542	0.634389	5.08448	5.92241	5.71887	1.93861	1.18477	1.21453	0.721246	0.0222764	0.195861	13	1
Eukaryotic translation initiation factor 3 subunit J	O75822	EIF3J	8.81529	8.44617	5.37457	5.31551	8.75442	8.12076	8.84793	8.16757	8.94102	5.94066	6.96058	5.87877	1.55062	2.01037	-0.459751	6.91037	8.46099	6.45062	1.90312	0.381723	1.42934	0.645892	0.0218195	1.11295	28	6
Eukaryotic translation initiation factor 4B	P23588	EIF4B	7.65148	9.27263	9.42482	7.76666	7.98396	8.97387	8.09366	8.97556	9.99873	8.91681	6.46734	9.04308	0.0141168	-0.446181	0.460298	8.51965	8.53376	8.97994	0.949855	0.542199	1.50568	0.0132283	0.0218195	0.0447935	10	4
Transforming acidic coiled-coil-containing protein 3	Q9Y6A5	TACC3	7.59842	8.01642	5.74413	4.46434	8.78526	5.53384	7.7211	5.69927	9.47401	4.62053	5.55914	5.86471	0.0389087	0.998262	-0.959353	6.67128	6.71019	5.71193	1.65464	1.58447	2.12979	0.176526	0.0209071	0.352617	17	9
Transcription initiation factor IIB	Q00403	GTF2B	16.4045	16.0983	16.9576	9.1722	9.12851	8.51968	9.82255	8.89436	16.672	16.3159	9.09616	17.363	-7.23997	-7.48255	0.242577	16.2514	9.01144	16.494	3.67456	0.548226	3.86825	1.29158	0.0204516	1.1152	40	8
Gamma-enolase	P09104	ENO2	9.50402	9.23874	6.38269	6.80336	9.30106	9.45461	7.43062	8.13627	10.6471	7.93109	5.69988	7.5097	0.69762	0.998273	-0.300653	8.02105	8.71867	7.72039	1.61689	0.966581	2.04382	0.716699	0.0199966	0.363512	16	1
Asparagine--tRNA ligase cytoplasmic	O43776	NARS1	11.193	12.7855	11.6362	10.0945	11.1264	12.4482	11.4806	11.6688	11.955	10.6284	11.9627	10.9871	0.160045	0.103611	0.0564342	11.4146	11.5747	11.4711	1.11348	0.558698	0.680543	0.216096	0.0199966	0.183759	30	12
S-formylglutathione hydrolase	P10768	ESD	5.38461	5.53496	4.88331	4.34899	4.45404	8.16957	4.91976	4.44621	5.44819	4.32853	4.39832	6.12959	-0.447057	-0.236351	-0.210706	5.13396	4.6869	4.92325	0.537208	1.79516	0.869205	0.229885	0.0195421	0.122629	20	3
Heat shock protein 75 kDa mitochondrial	Q12931	TRAP1	9.428	8.40697	7.78156	8.8568	10.1874	11.3959	10.276	9.66327	9.1164	8.64897	11.4216	5.61975	1.5998	1.349	0.250798	8.63188	10.2317	8.88268	0.69697	0.728831	2.38546	1.26201	0.0190881	0.636388	12	6
Signal peptidase complex subunit 3	P61009	SPCS3	9.04677	12.4547	12.6705	12.8481	6.73403	10.8584	7.31007	12.343	6.98914	13.0649	12.8435	14.2998	-3.47833	-3.86998	0.391645	12.5626	9.08426	12.9542	1.81265	2.72227	3.27018	0.995679	0.0190881	0.958607	12	2
Transcriptional repressor protein YY1	P25490	YY1	5.78398	6.97235	5.06764	4.28173	5.98146	6.06316	8.1235	8.13186	7.48365	4.0503	4.88966	5.44911	1.66752	1.92394	-0.256425	5.42581	7.09333	5.16938	1.14262	1.216	1.46146	0.576754	0.0181814	0.640165	13	3
S-phase kinase-associated protein 1	P63208	SKP1	13.4651	8.20823	5.92766	7.13791	7.74201	11.5364	9.22506	9.56712	9.24705	7.01826	9.73437	9.13127	1.72302	0.206933	1.51608	7.67307	9.39609	9.18916	3.32027	1.56165	1.205	0.136677	0.0181814	0.209715	47	5
Spliceosome RNA helicase DDX39B	Q13838	DDX39B	4.69571	5.00756	4.76286	9.97197	5.56337	6.12147	7.89427	9.2584	6.79999	4.67728	8.27296	5.08846	2.12266	1.06365	1.05902	4.88521	7.00787	5.94423	2.57845	1.68923	1.65438	0.58838	0.0177288	0.333482	31	3
Prolyl 3-hydroxylase 1	Q32P28	P3H1	9.67009	13.5046	13.9351	13.3784	13.5897	13.263	12.1506	13.8958	13.4146	13.1853	10.1147	14.1134	-0.0151505	0.126435	-0.141585	13.4415	13.4264	13.2999	1.98234	0.761301	1.77272	0.186419	0.0177288	0.412289	18	10
[truncated: 56 more rows]

## Sheet: P_USvA>1.3
MAIT_US_1	MAIT_US_2	MAIT_US_3	MAIT_US_4	MAIT_A_1	MAIT_A_2	MAIT_A_3	MAIT_A_4	MAIT_I_1	MAIT_I_2	MAIT_I_3	MAIT_I_4	Significance	Coverage (%)	#Peptides	#Unique	ID	Description	Accession	Gene	Protein	Diff_USvA	Diff_IvA	Diff_USvI	median_US	median_A	median_I	SD_US	SD_A	SD_I	P_USvA	P_USvI	P_IvA
[truncated: 144 more rows]

[truncated: 7 more sheets: Diff_USvA<-1, Diff_USvA>1, P_USvI>1.3, Diff_USvI<-1, Diff_USvI>1, Upregulated Mono- and bicellula, Legend]
