# Supplementary material for: Translatome analyses by bio-orthogonal non-canonical amino acid labeling reveal that MR1-activated MAIT cells induce an M1 phenotype and antiviral programming in antigen-presenting monocytes
Source: Front Immunol. 2023 Feb 16;14:1091837. doi: 10.3389/fimmu.2023.1091837 (PMC9977998; doi:10.3389/fimmu.2023.1091837)
Supplement: Supplementary Table 4 — Monocellular_THP-1. [file Table_4.xlsx]

## Sheet: Sheet 1
THP_US_1	THP_US_2	THP_US_3	THP_A_1	THP_A_2	THP_A_3	THP_I_1	THP_I_2	THP_I_3	Significance	Coverage (%)	#Peptides	#Unique	PTM	ID	Description	Accession	Protein Group	Gene	Protein	Diff_USvA	Diff_IvA	Diff_USvI	median_US	median_A	median_I	SD_US	SD_A	SD_I	P_USvA	P_USvI	P_IvA
7.97814	7.90623	7.87492	7.837	7.96394	7.76871	7.62403	7.5428	7.50406	17,16	3	1	1	NaN	Q9Y6D9	Mitotic spindle assembly checkpoint protein MAD1 OS=Homo sapiens OX=9606 GN=MAD1L1 PE=1 SV=2	Q9Y6D9|MD1L1_HUMAN	2807	MAD1L1	Mitotic spindle assembly checkpoint protein MAD1	-0.069232	0.294197	-0.363429	7.90623	7.837	7.5428	0.0529234	0.0990692	0.0612232	0.386158	3.74958	1.38722
5.76495	5.40078	5.72009	4.41007	6.46017	6.1136	6.655	6.34658	6.55769	15,71	3	1	1	NaN	Q9BTA9	WW domain-containing adapter protein with coiled-coil OS=Homo sapiens OX=9606 GN=WAC PE=1 SV=3	Q9BTA9|WAC_HUMAN	2758	WAC	WW domain-containing adapter protein with coiled-coil	0.393509	-0.444089	0.837599	5.72009	6.1136	6.55769	0.198576	1.09735	0.157667	0.0141246	2.91009	0.454693
11.4	11.1203	11.2735	11.4454	11.3296	11.6545	11.6353	11.3759	11.4976	50,47	12	2	2	NaN	C9JVE2	DCN1-like protein OS=Homo sapiens OX=9606 GN=DCUN1D1 PE=1 SV=1	tr|C9JVE2|C9JVE2_HUMAN	1789	DCUN1D1	DCN1-like protein	0.171925	-0.0521736	0.224098	11.2735	11.4454	11.4976	0.140073	0.164629	0.12981	0.79588	2.82681	0.0877779
10.6613	10.1744	10.7747	10.9374	10.7441	11.0412	11.2256	10.7406	11.2671	10,64	29	2	2	NaN	O75348	V-type proton ATPase subunit G 1 OS=Homo sapiens OX=9606 GN=ATP6V1G1 PE=1 SV=3	O75348|VATG1_HUMAN	2084	ATP6V1G1	V-type proton ATPase subunit G 1	0.276041	-0.288195	0.564236	10.6613	10.9374	11.2256	0.318922	0.150781	0.292721	1.18642	2.6968	0.709965
10.8011	10.714	10.2658	10.145	10.1118	9.99873	10.504	10.3834	9.98299	23,36	13	3	3	NaN	Q15293	Reticulocalbin-1 OS=Homo sapiens OX=9606 GN=RCN1 PE=1 SV=1	Q15293|RCN1_HUMAN	2089	RCN1	Reticulocalbin-1	-0.602201	-0.271592	-0.330608	10.714	10.1118	10.3834	0.287218	0.0766961	0.272745	1.27737	2.66354	0.673664
10.1751	10.2049	10.0812	9.80814	9.6003	9.70624	9.78779	9.84956	9.75272	37,12	6	4	4	NaN	Q14149	MORC family CW-type zinc finger protein 3 OS=Homo sapiens OX=9606 GN=MORC3 PE=1 SV=3	Q14149|MORC3_HUMAN	1976	MORC3	MORC family CW-type zinc finger protein 3	-0.468814	-0.0815516	-0.387262	10.1751	9.70624	9.78779	0.0645561	0.103926	0.0490329	1.54061	2.64782	0.425969
9.95968	10.06	9.81072	10.3536	10.2734	10.1762	10.2329	10.3491	10.1402	15,41	8	6	5	NaN	Q5VTR2	E3 ubiquitin-protein ligase BRE1A OS=Homo sapiens OX=9606 GN=RNF20 PE=1 SV=2	Q5VTR2|BRE1A_HUMAN	1324	RNF20	E3 ubiquitin-protein ligase BRE1A	0.313763	0.0405455	0.273217	9.95968	10.2734	10.2329	0.12544	0.0888452	0.104654	1.54363	2.50031	0.166853
8.98823	9.3466	9.3355	9.93964	9.4006	9.21999	8.5484	8.94723	8.97674	26,21	14	3	3	NaN	Q9NXN4	Ganglioside-induced differentiation-associated protein 2 OS=Homo sapiens OX=9606 GN=GDAP2 PE=1 SV=1	Q9NXN4|GDAP2_HUMAN	2065	GDAP2	Ganglioside-induced differentiation-associated protein 2	0.0651007	0.453375	-0.388274	9.3355	9.4006	8.94723	0.203778	0.374404	0.239238	0.332547	2.46597	0.728158
12.6138	12.4845	12.5105	12.3344	12.2889	12.4606	12.3646	12.2769	12.2617	47,4	30	5	5	NaN	Q9Y277	Voltage-dependent anion-selective channel protein 3 OS=Homo sapiens OX=9606 GN=VDAC3 PE=1 SV=1	Q9Y277|VDAC3_HUMAN	1284	VDAC3	Voltage-dependent anion-selective channel protein 3	-0.17608	0.0575323	-0.233612	12.5105	12.3344	12.2769	0.0684157	0.0889746	0.0555383	0.917215	2.46471	0.316953
8.98689	8.52493	8.57444	9.0694	7.6077	8.22646	9.54348	9.21062	9.18502	8,47	6	1	1	NaN	Q9P032	NADH dehydrogenase [ubiquinone] 1 alpha subcomplex assembly factor 4 OS=Homo sapiens OX=9606 GN=NDUFAF4 PE=1 SV=1	Q9P032|NDUF4_HUMAN	2885	NDUFAF4	NADH dehydrogenase [ubiquinone] 1 alpha subcomplex assembly factor 4	-0.347981	-0.984162	0.636181	8.57444	8.22646	9.21062	0.253632	0.733707	0.199973	0.514279	2.43771	1.04335
17.6614	17.5375	17.7344	17.4226	17.3775	17.5733	17.4735	17.3576	17.587	200	71	33	33	NaN	P10809	60 kDa heat shock protein mitochondrial OS=Homo sapiens OX=9606 GN=HSPD1 PE=1 SV=2	P10809|CH60_HUMAN	21	HSPD1	60 kDa heat shock protein mitochondrial	-0.23884	-0.050909	-0.187931	17.6614	17.4226	17.4735	0.0995789	0.102572	0.114688	1.72125	2.28904	0.266001
11.9156	11.8983	11.6558	11.9306	11.7464	12.1538	12.277	12.2004	12.0536	51,14	36	10	9	NaN	O00629	Importin subunit alpha-3 OS=Homo sapiens OX=9606 GN=KPNA4 PE=1 SV=1	O00629|IMA3_HUMAN	682	KPNA4	Importin subunit alpha-3	0.0322905	-0.269812	0.302102	11.8983	11.9306	12.2004	0.145249	0.204035	0.113515	0.221849	2.21112	0.518557
6.07243	6.24897	6.19922	6.97613	4.74066	6.7271	6.39796	6.53579	6.44564	8,36	4	1	1	NaN	Q9Y371	Endophilin-B1 OS=Homo sapiens OX=9606 GN=SH3GLB1 PE=1 SV=1	Q9Y371|SHLB1_HUMAN	3012	SH3GLB1	Endophilin-B1	0.527883	0.28146	0.246423	6.19922	6.7271	6.44564	0.0910305	1.22511	0.0699972	0.0105502	2.20066	0.144481
11.4215	11.3048	11.1365	11.4475	11.5267	11.7062	11.6098	11.4651	11.3494	2,4	18	24	24	NaN	Q14008	Cytoskeleton-associated protein 5 OS=Homo sapiens OX=9606 GN=CKAP5 PE=1 SV=3	Q14008|CKAP5_HUMAN	228	CKAP5	Cytoskeleton-associated protein 5	0.221888	0.0615883	0.160299	11.3048	11.5267	11.4651	0.143282	0.13255	0.130435	0.640165	2.18442	0.202732
9.94628	9.29214	10.3365	10.4959	10.5697	10.1075	10.2954	9.66537	10.7974	27,51	11	3	3	NaN	P06858	Lipoprotein lipase OS=Homo sapiens OX=9606 GN=LPL PE=1 SV=1	P06858|LIPL_HUMAN	1683	LPL	Lipoprotein lipase	0.549578	0.200431	0.349147	9.94628	10.4959	10.2954	0.527713	0.248295	0.567229	0.462181	2.1349	0.100727
12.5381	12.5628	12.6806	12.5384	12.4896	12.0072	12.4221	12.4128	12.5635	65,35	26	5	5	NaN	A0A087WY55	Chromosome 6 open reading frame 55 isoform CRA_b OS=Homo sapiens OX=9606 GN=VTA1 PE=1 SV=1	tr|A0A087WY55|A0A087WY55_HUMAN	1298	VTA1	Chromosome 6 open reading frame 55 isoform CRA_b	-0.0731936	0.0674534	-0.140647	12.5628	12.4896	12.4221	0.0761342	0.293589	0.0844258	0.438899	2.12263	0.197911
16.1423	15.6929	15.8371	15.8907	15.7107	15.5762	15.7258	15.3479	15.36	200	65	12	9	NaN	Q5T7C4	High mobility group protein B1 OS=Homo sapiens OX=9606 GN=HMGB1 PE=1 SV=1	tr|Q5T7C4|Q5T7C4_HUMAN	318	HMGB1	High mobility group protein B1	-0.126362	0.350709	-0.477071	15.8371	15.7107	15.36	0.229457	0.157799	0.214787	0.67162	2.07417	1.27819
12.5402	12.5365	12.5856	12.578	12.6225	12.7569	12.6686	12.6292	12.7077	52,94	47	17	14	NaN	P38919	Eukaryotic initiation factor 4A-III OS=Homo sapiens OX=9606 GN=EIF4A3 PE=1 SV=4	P38919|IF4A3_HUMAN	328	EIF4A3	Eukaryotic initiation factor 4A-III	0.0823317	-0.0460873	0.128419	12.5402	12.6225	12.6686	0.027338	0.0931316	0.0392414	0.89279	2.04144	0.136083
10.4974	9.5561	11.1466	10.7105	10.3759	10.8753	10.991	9.91356	11.5434	15,1	8	3	3	NaN	Q5JSP0	FYVE RhoGEF and PH domain-containing protein 3 OS=Homo sapiens OX=9606 GN=FGD3 PE=1 SV=1	Q5JSP0|FGD3_HUMAN	2022	FGD3	FYVE RhoGEF and PH domain-containing protein 3	0.213196	-0.280478	0.493673	10.4974	10.7105	10.991	0.799718	0.254462	0.828904	0.295849	2.02965	0.171985
11.6453	11.7188	11.714	12.0289	12.0779	12.1966	11.9316	11.9436	11.9219	24,69	21	3	3	NaN	O15145	Actin-related protein 2/3 complex subunit 3 OS=Homo sapiens OX=9606 GN=ARPC3 PE=1 SV=3	O15145|ARPC3_HUMAN	1551	ARPC3	Actin-related protein 2/3 complex subunit 3	0.363819	0.146263	0.217556	11.714	12.0779	11.9316	0.0411	0.0862522	0.0108515	2.07366	2.01189	1.05061
11.5203	11.442	11.6517	12.4921	11.2584	11.5901	11.6392	11.5588	11.8093	36,11	9	15	15	NaN	A5YKK6	CCR4-NOT transcription complex subunit 1 OS=Homo sapiens OX=9606 GN=CNOT1 PE=1 SV=2	A5YKK6|CNOT1_HUMAN	538	CNOT1	CCR4-NOT transcription complex subunit 1	0.0697975	-0.0491323	0.11893	11.5203	11.5901	11.6392	0.105999	0.638466	0.127889	0.238824	2	0.100727
12.3453	12.2205	12.3419	12.312	12.2034	12.3067	12.2664	12.1566	12.2862	5,56	33	5	5	NaN	K7EPJ1	Ubiquitin-conjugating enzyme E2 S (Fragment) OS=Homo sapiens OX=9606 GN=UBE2S PE=1 SV=1	tr|K7EPJ1|K7EPJ1_HUMAN	1130	UBE2S	Ubiquitin-conjugating enzyme E2 S (Fragment)	-0.0351925	0.0402536	-0.0754461	12.3419	12.3067	12.2664	0.0710601	0.0612216	0.0698543	1.42022	1.98297	1.31426
9.584	9.32057	9.35039	9.8603	8.73863	8.95242	9.3821	9.09505	9.06552	16,43	6	2	2	NaN	Q9Y697	Cysteine desulfurase mitochondrial OS=Homo sapiens OX=9606 GN=NFS1 PE=1 SV=3	Q9Y697|NFS1_HUMAN	2209	NFS1	Cysteine desulfurase mitochondrial	-0.397965	-0.142632	-0.255333	9.35039	8.95242	9.09505	0.144257	0.595548	0.174878	0.333482	1.97469	0.00348833
9.31195	9.30759	9.47102	8.91639	9.43173	9.09141	8.34718	8.62498	8.52337	32,18	21	2	2	NaN	K7EMT0	Splicing factor 3A subunit 2 (Fragment) OS=Homo sapiens OX=9606 GN=SF3A2 PE=1 SV=2	tr|K7EMT0|K7EMT0_HUMAN	2097	SF3A2	Splicing factor 3A subunit 2 (Fragment)	-0.220544	0.568043	-0.788587	9.31195	9.09141	8.52337	0.0931259	0.262051	0.140558	0.480172	1.95861	1.83268
5.0343	5.44718	5.77057	6.19212	5.80516	5.91404	6.06673	6.82655	6.76673	8,35	1	1	1	NaN	Q8N122	Regulatory-associated protein of mTOR OS=Homo sapiens OX=9606 GN=RPTOR PE=1 SV=1	Q8N122|RPTOR_HUMAN	3004	RPTOR	Regulatory-associated protein of mTOR	0.466856	-0.852689	1.31955	5.44718	5.91404	6.76673	0.369036	0.199546	0.42247	0.667562	1.9431	0.610834
10.0689	9.90179	10.45	9.90659	10.3754	10.5184	9.81413	9.72671	10.2142	32,56	4	2	2	NaN	A0A1B0GTU9	DNA helicase (Fragment) OS=Homo sapiens OX=9606 GN=CHD2 PE=1 SV=1	tr|A0A1B0GTU9|A0A1B0GTU9_HUMAN	2299	CHD2	DNA helicase (Fragment)	0.306453	0.561232	-0.254779	10.0689	10.3754	9.81413	0.280965	0.320015	0.259916	0.247184	1.9393	0.782516
11.1265	11.3814	10.8556	10.6007	10.9446	11.0589	10.8103	10.9897	10.5856	30,44	15	6	6	NaN	Q9BZE4	Nucleolar GTP-binding protein 1 OS=Homo sapiens OX=9606 GN=GTPBP4 PE=1 SV=3	Q9BZE4|NOG1_HUMAN	1435	GTPBP4	Nucleolar GTP-binding protein 1	-0.181871	0.134389	-0.31626	11.1265	10.9446	10.8103	0.262934	0.238541	0.20245	0.414539	1.93554	0.120904
7.4502	6.75334	3.849	5.11686	5.83814	3.93819	6.80839	6.21446	3.41129	8,31	2	1	1	NaN	Q8IYB7	DIS3-like exonuclease 2 OS=Homo sapiens OX=9606 GN=DIS3L2 PE=1 SV=4	Q8IYB7|DI3L2_HUMAN	2925	DIS3L2	DIS3-like exonuclease 2	-1.63647	-1.09759	-0.538882	6.75334	5.11686	6.21446	1.91004	0.959109	1.81433	0.563837	1.93181	0.293282
11.847	11.7444	11.8525	11.9557	11.9273	11.9365	11.9905	11.8522	11.9542	18,32	27	2	2	NaN	O00483	Cytochrome c oxidase subunit NDUFA4 OS=Homo sapiens OX=9606 GN=NDUFA4 PE=1 SV=1	O00483|NDUA4_HUMAN	2296	NDUFA4	Cytochrome c oxidase subunit NDUFA4	0.089509	-0.0176687	0.107178	11.847	11.9365	11.9542	0.060868	0.0144777	0.0717051	1.28483	1.92082	0.0721166
10.4567	9.6645	10.8918	10.2859	10.0895	11.33	12.8253	12.8276	13.0823	43,08	14	2	2	NaN	O00217	NADH dehydrogenase [ubiquinone] iron-sulfur protein 8 mitochondrial OS=Homo sapiens OX=9606 GN=NDUFS8 PE=1 SV=1	O00217|NDUS8_HUMAN	2333	NDUFS8	NADH dehydrogenase [ubiquinone] iron-sulfur protein 8 mitochondrial	-0.170797	-2.54176	2.37096	10.4567	10.2859	12.8276	0.622237	0.666783	0.147704	0.432974	1.87943	1.79317
12.2723	11.9499	12.096	12.1046	11.7684	12.1972	12.0787	11.7846	11.9676	42,28	35	6	6	NaN	Q86U42	Polyadenylate-binding protein 2 OS=Homo sapiens OX=9606 GN=PABPN1 PE=1 SV=3	Q86U42|PABP2_HUMAN	1151	PABPN1	Polyadenylate-binding protein 2	0.00867367	0.137045	-0.128371	12.096	12.1046	11.9676	0.161424	0.225655	0.148509	0.333482	1.87615	0.394695
8.96535	8.82165	8.56841	8.39167	8.85646	8.83099	9.12977	9.04906	8.8159	2,04	5	1	1	NaN	P05412	Transcription factor AP-1 OS=Homo sapiens OX=9606 GN=JUN PE=1 SV=2	P05412|JUN_HUMAN	2511	JUN	Transcription factor AP-1	0.0093441	-0.218068	0.227412	8.82165	8.83099	9.04906	0.200972	0.261302	0.162992	0.126098	1.86967	0.512862
6.05329	6.17839	5.50109	5.76134	7.868	7.12025	6.83533	6.81791	6.48157	10,32	5	1	1	NaN	Q99986	Serine/threonine-protein kinase VRK1 OS=Homo sapiens OX=9606 GN=VRK1 PE=1 SV=1	Q99986|VRK1_HUMAN	2886	VRK1	Serine/threonine-protein kinase VRK1	1.06697	0.302345	0.764625	6.05329	7.12025	6.81791	0.360395	1.06801	0.199403	0.583359	1.82681	0.106238
7.97527	7.86549	8.03491	7.57781	11.5651	8.33566	7.44774	7.39866	7.69662	24,27	45	13	4	NaN	Q13509	Tubulin beta-3 chain OS=Homo sapiens OX=9606 GN=TUBB3 PE=1 SV=2	Q13509|TBB3_HUMAN	189	TUBB3	Tubulin beta-3 chain	0.360384	0.887914	-0.52753	7.97527	8.33566	7.44774	0.0859401	2.11745	0.159755	0.353596	1.81248	0.489455
13.3829	13.4236	13.5	13.2817	13.3832	13.5723	13.47	13.5572	13.6033	27	47	5	5	NaN	P52566	Rho GDP-dissociation inhibitor 2 OS=Homo sapiens OX=9606 GN=ARHGDIB PE=1 SV=3	P52566|GDIR2_HUMAN	888	ARHGDIB	Rho GDP-dissociation inhibitor 2	-0.0404768	-0.17406	0.133583	13.4236	13.3832	13.5572	0.0594323	0.147532	0.067678	0.158641	1.80967	0.917215
13.4192	13.4828	13.5226	13.6512	13.5238	13.5162	13.6076	13.6432	13.6428	200	34	16	16	NaN	P30153	Serine/threonine-protein phosphatase 2A 65 kDa regulatory subunit A alpha isoform OS=Homo sapiens OX=9606 GN=PPP2R1A PE=1 SV=4	P30153|2AAA_HUMAN	262	PPP2R1A	Serine/threonine-protein phosphatase 2A 65 kDa regulatory subunit A alpha isoform	0.0409985	-0.119035	0.160033	13.4828	13.5238	13.6428	0.0521623	0.0758235	0.0204675	0.459671	1.80688	0.457175
12.9755	12.8936	12.8961	12.8346	12.8795	13.0414	13.0181	12.9231	12.9258	200	33	11	6	NaN	P08754	Guanine nucleotide-binding protein G(i) subunit alpha OS=Homo sapiens OX=9606 GN=GNAI3 PE=1 SV=3	P08754|GNAI3_HUMAN	603	GNAI3	Guanine nucleotide-binding protein G(i) subunit alpha	-0.0166168	-0.0463076	0.0296907	12.8961	12.8795	12.9258	0.0465962	0.108803	0.0540945	0.0123337	1.7986	0.149354
9.79975	9.78283	9.95031	10.9449	10.8581	10.5429	10.606	10.52	10.4642	42,18	5	3	3	NaN	Q8TD19	Serine/threonine-protein kinase Nek9 OS=Homo sapiens OX=9606 GN=NEK9 PE=1 SV=2	Q8TD19|NEK9_HUMAN	1617	NEK9	Serine/threonine-protein kinase Nek9	1.05831	0.33803	0.720278	9.79975	10.8581	10.52	0.0921963	0.211523	0.0714326	1.48678	1.79317	0.995679
7.36964	7.75257	7.50287	6.19865	6.8874	6.616	6.06686	6.83479	6.62717	17,55	3	1	1	NaN	P49959	Double-strand break repair protein MRE11 OS=Homo sapiens OX=9606 GN=MRE11 PE=1 SV=3	P49959|MRE11_HUMAN	2701	MRE11	Double-strand break repair protein MRE11	-0.886872	-0.0111694	-0.875702	7.50287	6.616	6.62717	0.194392	0.346944	0.397231	1.99568	1.77211	0.527244
14.1515	14.0792	14.238	13.9979	14.0469	14.4325	14.2704	14.1636	14.3169	145,74	35	12	12	NaN	Q9BS26	Endoplasmic reticulum resident protein 44 OS=Homo sapiens OX=9606 GN=ERP44 PE=1 SV=1	Q9BS26|ERP44_HUMAN	361	ERP44	Endoplasmic reticulum resident protein 44	-0.104624	-0.223573	0.118949	14.1515	14.0469	14.2704	0.0794669	0.238072	0.0786301	0.00877392	1.76195	0.297569
9.42446	9.59515	9.89934	9.82077	9.73753	9.87964	9.52701	9.75644	10.0189	37,16	6	4	3	NaN	Q9P2N5	RNA-binding protein 27 OS=Homo sapiens OX=9606 GN=RBM27 PE=1 SV=2	Q9P2N5|RBM27_HUMAN	1935	RBM27	RNA-binding protein 27	0.225624	0.0643301	0.161294	9.59515	9.82077	9.75644	0.240548	0.0714021	0.246128	0.539102	1.74232	0.119186
18.9465	18.8479	18.9647	18.8393	18.9407	18.9324	18.7851	18.7483	18.8184	200	69	36	18	NaN	A0A0G2JIW1	Heat shock 70 kDa protein 1B OS=Homo sapiens OX=9606 GN=HSPA1B PE=1 SV=1	tr|A0A0G2JIW1|A0A0G2JIW1_HUMAN	11	HSPA1B	Heat shock 70 kDa protein 1B	-0.0140896	0.147366	-0.161455	18.9465	18.9324	18.7851	0.0628406	0.0563196	0.0350721	0.0893756	1.73993	1.02136
12.6128	12.3978	12.5402	12.3152	12.3708	12.5509	12.4687	12.2299	12.4382	23,44	32	9	9	NaN	P62195	26S proteasome regulatory subunit 8 OS=Homo sapiens OX=9606 GN=PSMC5 PE=1 SV=1	P62195|PRS8_HUMAN	524	PSMC5	26S proteasome regulatory subunit 8	-0.169329	-0.0673447	-0.101984	12.5402	12.3708	12.4382	0.109383	0.123221	0.129957	0.404504	1.72125	0.121478
12.2492	12.6447	12.6833	12.4782	13.0805	13.6034	12.6436	12.9551	13.1894	68,81	23	3	2	NaN	P20290	Transcription factor BTF3 OS=Homo sapiens OX=9606 GN=BTF3 PE=1 SV=1	P20290|BTF3_HUMAN	1360	BTF3	Transcription factor BTF3	0.435749	0.125343	0.310406	12.6447	13.0805	12.9551	0.240293	0.563083	0.273819	0.910095	1.71897	0.272459
10.2502	10.2547	10.4229	10.2355	10.0171	10.4828	10.5198	10.4502	10.5923	34,96	11	3	3	NaN	Q5JVF3	PCI domain-containing protein 2 OS=Homo sapiens OX=9606 GN=PCID2 PE=1 SV=2	Q5JVF3|PCID2_HUMAN	1780	PCID2	PCI domain-containing protein 2	-0.0191383	-0.284297	0.265159	10.2547	10.2355	10.5198	0.0984516	0.233009	0.0710495	0.261219	1.70774	1.007
9.98157	10.0707	10.1487	10.0367	10.2378	10.0551	10.3209	10.3385	10.3542	34,96	4	4	3	NaN	Q4LE39	AT-rich interactive domain-containing protein 4B OS=Homo sapiens OX=9606 GN=ARID4B PE=1 SV=2	Q4LE39|ARI4B_HUMAN	1749	ARID4B	AT-rich interactive domain-containing protein 4B	-0.0155106	-0.283366	0.267856	10.0707	10.0551	10.3385	0.0836419	0.11116	0.0166765	0.202732	1.70333	1.15428
7.71218	7.64118	7.65134	6.89166	6.13965	7.20721	7.22863	7.25908	7.02381	8,44	1	1	1	NaN	Q9UQL6	Histone deacetylase 5 OS=Homo sapiens OX=9606 GN=HDAC5 PE=1 SV=2	Q9UQL6|HDAC5_HUMAN	2900	HDAC5	Histone deacetylase 5	-0.759676	-0.336964	-0.422712	7.65134	6.89166	7.22863	0.0383968	0.548447	0.127953	1.01502	1.70115	0.421361
9.29873	9.51094	9.70682	9.22798	9.15117	9.68152	8.98917	9.09347	9.45109	9,86	7	3	3	NaN	Q03169	Tumor necrosis factor alpha-induced protein 2 OS=Homo sapiens OX=9606 GN=TNFAIP2 PE=1 SV=2	Q03169|TNAP2_HUMAN	1693	TNFAIP2	Tumor necrosis factor alpha-induced protein 2	-0.282966	0.134506	-0.417472	9.51094	9.22798	9.09347	0.204103	0.28661	0.24226	0.546682	1.69037	1.01412
10.2261	10.2711	10.1038	10.6502	10.2716	10.3082	10.5041	10.4563	10.4185	17,42	8	4	4	NaN	G5E9W2	Hexosyltransferase OS=Homo sapiens OX=9606 GN=CHPF2 PE=1 SV=1	tr|G5E9W2|G5E9W2_HUMAN	1600	CHPF2	Hexosyltransferase	0.0821753	-0.148026	0.230202	10.2261	10.3082	10.4563	0.0865661	0.208848	0.0429187	0.640165	1.66959	0.173925
10.705	10.6061	10.99	10.9477	11.1716	11.1196	11.0258	11.0357	11.2451	40,27	9	3	3	NaN	Q8IYB5	Stromal membrane-associated protein 1 OS=Homo sapiens OX=9606 GN=SMAP1 PE=1 SV=2	Q8IYB5|SMAP1_HUMAN	1555	SMAP1	Stromal membrane-associated protein 1	0.414562	0.0838976	0.330665	10.705	11.1196	11.0357	0.19929	0.117177	0.123868	0.856985	1.6517	0.0942041
8.32197	8.36072	8.46984	9.70511	7.46418	9.0638	9.22238	8.87986	9.23098	8,48	1	1	1	NaN	M0R0P8	Unconventional myosin-IXb OS=Homo sapiens OX=9606 GN=MYO9B PE=1 SV=1	tr|M0R0P8|M0R0P8_HUMAN	2810	MYO9B	Unconventional myosin-IXb	0.703084	-0.158585	0.861669	8.36072	9.0638	9.22238	0.0766771	1.15411	0.200285	0.191114	1.64397	0.238072
11.256	11.136	11.3727	11.7501	11.2248	11.4967	11.5191	11.3173	11.5321	43,82	33	5	5	NaN	P0DN76	Splicing factor U2AF 35 kDa subunit-like protein OS=Homo sapiens OX=9606 GN=U2AF1L5 PE=1 SV=1	P0DN76|U2AF5_HUMAN	1208	U2AF1L5	Splicing factor U2AF 35 kDa subunit-like protein	0.240731	-0.0223913	0.263123	11.256	11.4967	11.5191	0.118339	0.262722	0.120425	0.675718	1.62525	0.117475
4.86022	5.98648	3.65581	5.85425	6.47559	4.73882	6.26412	7.07852	5.54767	12,18	46	2	2	NaN	Q9P1F3	Costars family protein ABRACL OS=Homo sapiens OX=9606 GN=ABRACL PE=1 SV=1	Q9P1F3|ABRAL_HUMAN	2753	ABRACL	Costars family protein ABRACL	0.994027	-0.409878	1.40391	4.86022	5.85425	6.26412	1.16555	0.880018	0.765952	1.35952	1.61261	1.46597
11.0252	11.1883	11.0153	10.9339	10.6802	10.9682	10.9177	11.1245	10.9034	34,53	5	5	5	NaN	A0A2R8YDI1	Homeobox protein cut-like OS=Homo sapiens OX=9606 GN=CUX1 PE=1 SV=1	tr|A0A2R8YDI1|A0A2R8YDI1_HUMAN	1423	CUX1	Homeobox protein cut-like	-0.0912962	0.016242	-0.107538	11.0252	10.9339	10.9177	0.0971219	0.157313	0.123734	0.552842	1.59346	0.273273
12.4947	12.4757	12.3557	12.1399	12.4399	12.5658	12.5832	12.6346	12.4956	40,46	23	7	7	NaN	I3L0H8	ATP-dependent RNA helicase DDX19A OS=Homo sapiens OX=9606 GN=DDX19A PE=1 SV=1	tr|I3L0H8|I3L0H8_HUMAN	933	DDX19A	ATP-dependent RNA helicase DDX19A	-0.0357475	-0.143242	0.107494	12.4757	12.4399	12.5832	0.0753592	0.218802	0.0702964	0.126098	1.59346	0.481486
11.4297	11.6772	11.7063	11.4372	11.037	11.2913	11.0291	11.258	11.4689	39,7	11	4	4	NaN	Q16643	Drebrin OS=Homo sapiens OX=9606 GN=DBN1 PE=1 SV=4	Q16643|DREB_HUMAN	1671	DBN1	Drebrin	-0.385891	0.033308	-0.419199	11.6772	11.2913	11.258	0.152012	0.202528	0.219951	0.68403	1.58838	0.00480371
12.4436	12.5075	12.6028	12.4063	12.1943	12.6098	12.6191	12.6121	12.7208	42,48	43	14	14	NaN	B7Z7P8	Eukaryotic peptide chain release factor subunit 1 OS=Homo sapiens OX=9606 GN=ETF1 PE=1 SV=1	tr|B7Z7P8|B7Z7P8_HUMAN	407	ETF1	Eukaryotic peptide chain release factor subunit 1	-0.101159	-0.212759	0.1116	12.5075	12.4063	12.6191	0.0801018	0.207761	0.0608679	0.430626	1.58838	0.954677
11.5988	11.5002	11.3349	11.2567	11.4666	11.9621	11.7961	11.7064	11.655	28,94	6	4	4	NaN	P11586	C-1-tetrahydrofolate synthase cytoplasmic OS=Homo sapiens OX=9606 GN=MTHFD1 PE=1 SV=3	P11586|C1TC_HUMAN	2085	MTHFD1	C-1-tetrahydrofolate synthase cytoplasmic	-0.0335569	-0.239772	0.206215	11.5002	11.4666	11.7064	0.133322	0.362187	0.0713823	0.0985417	1.58838	0.229148
7.36352	7.0594	6.99966	6.8515	7.18824	7.36273	7.00068	6.80361	6.79181	8,38	2	1	1	NaN	Q5W0B1	ORC ubiquitin ligase 1 OS=Homo sapiens OX=9606 GN=OBI1 PE=1 SV=1	Q5W0B1|OBI1_HUMAN	2525	OBI1	ORC ubiquitin ligase 1	0.128844	0.384628	-0.255784	7.0594	7.18824	6.80361	0.195129	0.259873	0.117328	0.00788851	1.57512	0.4698
12.8303	12.8764	12.968	13.1198	13.028	13.1129	12.9043	13.0034	13.1021	72,88	16	3	3	NaN	K7ER74	Apolipoprotein C-II OS=Homo sapiens OX=9606 GN=APOC4-APOC2 PE=1 SV=1	tr|K7ER74|K7ER74_HUMAN	2016	APOC4-APOC2	Apolipoprotein C-II	0.236505	0.109532	0.126972	12.8764	13.1129	13.0034	0.0700876	0.0511315	0.0988809	1.27084	1.55909	0.477556
9.96084	10.5252	10.2228	10.0178	9.75987	10.0579	9.70316	10.1292	9.74246	3,76	14	2	2	NaN	K7EJV9	60S ribosomal protein L23a (Fragment) OS=Homo sapiens OX=9606 GN=RPL23A PE=1 SV=1	tr|K7EJV9|K7EJV9_HUMAN	2180	RPL23A	60S ribosomal protein L23a (Fragment)	-0.205012	0.275321	-0.480333	10.2228	10.0178	9.74246	0.282435	0.161719	0.235424	0.446117	1.54975	0.130768
9.6734	9.4796	9.23532	9.24105	9.36275	9.84936	9.98128	9.92989	9.80629	30,06	7	2	2	NaN	A0A0A0MRI1	GPALPP motifs-containing protein 1 OS=Homo sapiens OX=9606 GN=GPALPP1 PE=1 SV=1	tr|A0A0A0MRI1|A0A0A0MRI1_HUMAN	2418	GPALPP1	GPALPP motifs-containing protein 1	-0.116843	-0.56714	0.450296	9.4796	9.36275	9.92989	0.219523	0.321877	0.0899445	0.0218195	1.54975	0.661544
11.2545	11.2664	11.476	11.2751	11.4731	11.4246	11.47	11.5369	11.6205	8,9	19	5	5	NaN	P50213	Isocitrate dehydrogenase [NAD] subunit alpha mitochondrial OS=Homo sapiens OX=9606 GN=IDH3A PE=1 SV=1	P50213|IDH3A_HUMAN	1209	IDH3A	Isocitrate dehydrogenase [NAD] subunit alpha mitochondrial	0.158152	-0.112341	0.270493	11.2664	11.4246	11.5369	0.124603	0.103181	0.0753771	0.279014	1.54061	1.12784
8.03551	8.97545	9.07017	8.37543	8.75121	8.17258	7.83194	8.8212	8.96113	7,64	17	2	1	NaN	Q8WUT1	POLDIP3 protein OS=Homo sapiens OX=9606 GN=POLDIP3 PE=1 SV=1	tr|Q8WUT1|Q8WUT1_HUMAN	2142	POLDIP3	POLDIP3 protein	-0.600017	-0.44577	-0.154246	8.97545	8.37543	8.8212	0.57198	0.293591	0.615533	0.266001	1.53165	0.0909791
11.4752	12.0637	11.9459	11.137	11.2297	11.0896	10.9994	11.3152	11.5136	34,63	6	2	2	NaN	P53985	Monocarboxylate transporter 1 OS=Homo sapiens OX=9606 GN=SLC16A1 PE=1 SV=3	P53985|MOT1_HUMAN	2158	SLC16A1	Monocarboxylate transporter 1	-0.808928	-0.178215	-0.630713	11.9459	11.137	11.3152	0.311374	0.0712504	0.259333	1.2426	1.51428	0.278189
11.6381	11.3145	11.6239	11.5989	10.451	11.56	11.4531	11.2099	11.4243	41,3	10	3	3	NaN	P52594	Arf-GAP domain and FG repeat-containing protein 1 OS=Homo sapiens OX=9606 GN=AGFG1 PE=1 SV=2	P52594|AGFG1_HUMAN	2011	AGFG1	Arf-GAP domain and FG repeat-containing protein 1	-0.0639305	0.135627	-0.199557	11.6239	11.56	11.4243	0.182873	0.651782	0.132868	0.44855	1.50446	0.187755
9.3701	9.42949	9.63574	10.5512	10.0997	10.437	9.85988	10.2074	10.5864	20,13	9	1	1	NaN	R4GN98	Protein S100 (Fragment) OS=Homo sapiens OX=9606 GN=S100A6 PE=1 SV=1	tr|R4GN98|R4GN98_HUMAN	2974	S100A6	Protein S100 (Fragment)	1.00753	0.229644	0.77789	9.42949	10.437	10.2074	0.13942	0.234748	0.363361	1.54212	1.50169	0.187755
9.17218	8.70812	8.7039	9.67106	9.20841	8.94515	9.50991	9.04065	8.88387	31,43	9	3	3	NaN	Q14814	Myocyte-specific enhancer factor 2D OS=Homo sapiens OX=9606 GN=MEF2D PE=1 SV=1	Q14814|MEF2D_HUMAN	1849	MEF2D	Myocyte-specific enhancer factor 2D	0.500287	0.16776	0.332527	8.70812	9.20841	9.04065	0.26915	0.367492	0.325763	1.39041	1.49757	1.19723
9.86933	9.59557	9.72858	9.00495	8.96846	9.19891	9.3917	8.67239	8.87808	8,33	2	1	1	NaN	A0A3B3IUD2	Protein misato homolog 1 OS=Homo sapiens OX=9606 GN=MSTO1 PE=1 SV=1	tr|A0A3B3IUD2|A0A3B3IUD2_HUMAN	2903	MSTO1	Protein misato homolog 1	-0.723634	0.126869	-0.850503	9.72858	9.00495	8.87808	0.136897	0.123867	0.370474	1.67572	1.49214	0.112383
7.74302	7.51152	8.44861	8.69136	8.43463	8.16742	8.77007	8.43717	8.97631	16,49	4	2	2	NaN	Q13033	Striatin-3 OS=Homo sapiens OX=9606 GN=STRN3 PE=1 SV=3	Q13033|STRN3_HUMAN	2537	STRN3	Striatin-3	0.691612	-0.335441	1.02705	7.74302	8.43463	8.77007	0.488127	0.261988	0.272037	0.493495	1.4908	0.434152
11.5265	11.4101	11.3169	11.7418	11.5749	11.8032	11.7278	11.6922	11.4651	40,07	17	5	5	NaN	H7C2Q8	EBNA1 binding protein 2 isoform CRA_d OS=Homo sapiens OX=9606 GN=EBNA1BP2 PE=1 SV=1	tr|H7C2Q8|H7C2Q8_HUMAN	1355	EBNA1BP2	EBNA1 binding protein 2 isoform CRA_d	0.331629	0.0495386	0.28209	11.4101	11.7418	11.6922	0.105036	0.118108	0.142493	0.9914	1.48812	0.206908
8.58598	8.55351	8.38547	8.20682	8.38741	8.66896	8.78143	8.6536	8.56209	17,74	7	2	1	NaN	Q15417	Calponin-3 OS=Homo sapiens OX=9606 GN=CNN3 PE=1 SV=1	Q15417|CNN3_HUMAN	2291	CNN3	Calponin-3	-0.166101	-0.266184	0.100083	8.55351	8.38741	8.6536	0.10762	0.232899	0.110168	0.155523	1.48545	0.468521
9.79526	9.787	9.90366	10.4051	10.2967	9.92858	10.182	9.99534	10.1639	26,62	15	3	3	NaN	Q9BYG3	MKI67 FHA domain-interacting nucleolar phosphoprotein OS=Homo sapiens OX=9606 GN=NIFK PE=1 SV=1	Q9BYG3|MK67I_HUMAN	1488	NIFK	MKI67 FHA domain-interacting nucleolar phosphoprotein	0.501427	0.132786	0.368641	9.79526	10.2967	10.1639	0.0650965	0.249794	0.102948	0.772113	1.48413	0.205512
10.0236	9.94454	10.4903	10.5946	10.6489	10.5698	10.5472	10.3323	10.7588	12,14	10	3	3	NaN	O75909	Cyclin-K OS=Homo sapiens OX=9606 GN=CCNK PE=1 SV=2	O75909|CCNK_HUMAN	1609	CCNK	Cyclin-K	0.570989	0.0474205	0.523568	10.0236	10.5946	10.5472	0.294959	0.0404713	0.213275	0.850781	1.47625	0.137869
8.65059	7.91079	7.55344	8.30998	8.44323	7.99209	9.0138	8.6084	8.25706	15,01	2	2	2	NaN	A0A6Q8PGB0	DNA-directed RNA polymerase II subunit RPB1 OS=Homo sapiens OX=9606 GN=POLR2A PE=4 SV=1	tr|A0A6Q8PGB0|A0A6Q8PGB0_HUMAN	2717	POLR2A	DNA-directed RNA polymerase II subunit RPB1	0.399184	-0.298426	0.69761	7.91079	8.30998	8.6084	0.559573	0.231784	0.378691	0.278189	1.45967	0.823909
11.6972	11.7717	11.8305	10.9859	11.8289	11.3914	11.3917	11.2334	11.213	35,94	19	6	6	NaN	Q9Y3I0	RNA-splicing ligase RtcB homolog OS=Homo sapiens OX=9606 GN=RTCB PE=1 SV=1	Q9Y3I0|RTCB_HUMAN	1213	RTCB	RNA-splicing ligase RtcB homolog	-0.380345	0.157911	-0.538257	11.7717	11.3914	11.2334	0.0667962	0.42161	0.0977774	0.607303	1.45593	0.146302
10.5416	10.5907	10.4932	10.1174	10.3997	10.7116	10.5932	10.6607	10.5937	62,84	26	2	2	NaN	P18859	ATP synthase-coupling factor 6 mitochondrial OS=Homo sapiens OX=9606 GN=ATP5PF PE=1 SV=1	P18859|ATP5J_HUMAN	2479	ATP5PF	ATP synthase-coupling factor 6 mitochondrial	-0.141875	-0.193966	0.0520906	10.5416	10.3997	10.5937	0.0487632	0.297222	0.03884	0.25649	1.45469	0.447332
6.77123	6.51929	5.78456	6.7416	6.64904	6.85087	6.93981	6.77321	5.91769	8,37	4	1	1	NaN	E9PJK2	Polycomb protein EED OS=Homo sapiens OX=9606 GN=EED PE=1 SV=1	tr|E9PJK2|E9PJK2_HUMAN	2955	EED	Polycomb protein EED	0.222311	-0.0316033	0.253915	6.51929	6.7416	6.77321	0.512644	0.101032	0.54839	0.428291	1.44977	0.198596
12.1909	11.7095	12.2648	12.3695	11.8739	12.2033	12.5046	12.0444	12.4318	8,79	35	11	11	NaN	P08621	U1 small nuclear ribonucleoprotein 70 kDa OS=Homo sapiens OX=9606 GN=SNRNP70 PE=1 SV=2	P08621|RU17_HUMAN	673	SNRNP70	U1 small nuclear ribonucleoprotein 70 kDa	0.0124741	-0.228411	0.240885	12.1909	12.2033	12.4318	0.301536	0.252203	0.247339	0.454693	1.44733	1.64589
9.84145	9.45065	9.36286	9.63338	9.87869	10.2951	10.8211	10.079	10.6358	18,27	20	6	6	NaN	C9JFE4	COP9 signalosome complex subunit 1 OS=Homo sapiens OX=9606 GN=GPS1 PE=1 SV=2	tr|C9JFE4|C9JFE4_HUMAN	1429	GPS1	COP9 signalosome complex subunit 1	0.428041	-0.757114	1.18515	9.45065	9.87869	10.6358	0.254781	0.334517	0.386249	0.438899	1.44733	0.692504
13.0243	12.9308	12.7935	12.8084	12.1365	12.9581	12.8264	12.5343	12.505	106,95	27	4	4	NaN	C9J9K3	40S ribosomal protein SA (Fragment) OS=Homo sapiens OX=9606 GN=RPSA PE=1 SV=8	tr|C9J9K3|C9J9K3_HUMAN	1331	RPSA	40S ribosomal protein SA (Fragment)	-0.122467	0.274054	-0.396521	12.9308	12.8084	12.5343	0.116099	0.4376	0.177716	0.378824	1.4437	0.015923
12.4207	12.3351	12.5182	12.5502	12.526	12.7557	12.6459	12.5602	12.6316	65,08	23	12	12	NaN	Q14694	Ubiquitin carboxyl-terminal hydrolase 10 OS=Homo sapiens OX=9606 GN=USP10 PE=1 SV=2	Q14694|UBP10_HUMAN	502	USP10	Ubiquitin carboxyl-terminal hydrolase 10	0.12952	-0.0813456	0.210866	12.4207	12.5502	12.6316	0.0916408	0.126222	0.0458953	1.56703	1.42946	0.00921731
14.1671	14.4523	14.5637	14.8599	14.6632	14.8721	14.6026	14.6932	14.8213	66,84	44	7	7	NaN	P16949	Stathmin OS=Homo sapiens OX=9606 GN=STMN1 PE=1 SV=3	P16949|STMN1_HUMAN	657	STMN1	Stathmin	0.407569	0.166715	0.240854	14.4523	14.8599	14.6932	0.204536	0.117271	0.109882	0.954677	1.42251	0.406714
10.2953	10.6233	10.6821	9.29648	10.4669	9.97728	10.0557	10.4334	10.3119	27,34	6	3	3	NaN	Q4J6C6	Prolyl endopeptidase-like OS=Homo sapiens OX=9606 GN=PREPL PE=1 SV=1	Q4J6C6|PPCEL_HUMAN	2253	PREPL	Prolyl endopeptidase-like	-0.646053	-0.334582	-0.311471	10.6233	9.97728	10.3119	0.208436	0.587803	0.192804	0.88941	1.4168	0.580044
11.6292	11.4574	11.6018	11.6594	11.5796	11.0272	11.3714	11.2448	11.4818	4,45	15	4	4	NaN	P35813	Protein phosphatase 1A OS=Homo sapiens OX=9606 GN=PPM1A PE=1 SV=1	P35813|PPM1A_HUMAN	1622	PPM1A	Protein phosphatase 1A	-0.0222187	0.208203	-0.230422	11.6018	11.5796	11.3714	0.092323	0.344281	0.118571	0.232102	1.39903	0.0721166
8.21189	8.51901	8.34239	8.3703	8.20945	8.56098	7.54551	8.20848	7.77637	25,49	3	2	2	NaN	Q12872	Splicing factor suppressor of white-apricot homolog OS=Homo sapiens OX=9606 GN=SFSWAP PE=1 SV=3	Q12872|SFSWA_HUMAN	2374	SFSWAP	Splicing factor suppressor of white-apricot homolog	0.0279093	0.593928	-0.566019	8.34239	8.3703	7.77637	0.154135	0.175976	0.336539	0.0433514	1.39903	0.737549
10.807	10.8403	10.8232	10.5714	10.4131	10.5696	10.669	10.7001	10.7555	9,64	20	6	6	NaN	Q13895	Bystin OS=Homo sapiens OX=9606 GN=BYSL PE=1 SV=3	Q13895|BYST_HUMAN	1607	BYSL	Bystin	-0.253637	-0.130523	-0.123115	10.8232	10.5696	10.7001	0.016639	0.0908635	0.0438125	1.42366	1.39686	1.13253
10.5805	10.5139	10.4495	10.6093	10.0704	10.3831	10.8744	10.678	10.8028	39,57	18	3	3	NaN	P37235	Hippocalcin-like protein 1 OS=Homo sapiens OX=9606 GN=HPCAL1 PE=1 SV=3	P37235|HPCL1_HUMAN	2342	HPCAL1	Hippocalcin-like protein 1	-0.130868	-0.419783	0.288915	10.5139	10.3831	10.8028	0.0655447	0.270594	0.0994254	0.417937	1.39577	1.3098
11.3106	11.5747	11.5317	11.6393	11.35	11.5397	11.3768	11.6758	11.5819	39,96	11	4	4	NaN	O14879	Interferon-induced protein with tetratricopeptide repeats 3 OS=Homo sapiens OX=9606 GN=IFIT3 PE=1 SV=1	O14879|IFIT3_HUMAN	1289	IFIT3	Interferon-induced protein with tetratricopeptide repeats 3	0.0079689	-0.0421677	0.0501366	11.5317	11.5397	11.5819	0.141749	0.146987	0.152877	0.076756	1.39362	0.0680339
11.8789	11.8754	12.0917	11.8036	12.2149	12.1185	11.7523	11.6838	11.9978	55,6	14	11	11	NaN	E7EQT4	Apoptotic chromatin condensation inducer in the nucleus OS=Homo sapiens OX=9606 GN=ACIN1 PE=1 SV=2	tr|E7EQT4|E7EQT4_HUMAN	553	ACIN1	Apoptotic chromatin condensation inducer in the nucleus	0.239626	0.366222	-0.126596	11.8789	12.1185	11.7523	0.123895	0.215127	0.165083	0.28567	1.38722	0.58838
9.52577	9.31529	9.6827	10.2003	10.5059	10.7262	10.881	11.0623	10.4886	30,03	13	6	6	NaN	Q8WWK9	Cytoskeleton-associated protein 2 OS=Homo sapiens OX=9606 GN=CKAP2 PE=1 SV=1	Q8WWK9|CKAP2_HUMAN	1410	CKAP2	Cytoskeleton-associated protein 2	0.980136	-0.375051	1.35519	9.52577	10.5059	10.881	0.184355	0.264117	0.29323	1.61618	1.3851	0.436519
7.3175	6.68986	7.48824	7.83977	7.66327	7.60659	7.66384	7.0881	7.67129	8,41	4	1	1	NaN	P17535	Transcription factor jun-D OS=Homo sapiens OX=9606 GN=JUND PE=1 SV=3	P17535|JUND_HUMAN	2494	JUND	Transcription factor jun-D	0.34577	-0.000569344	0.34634	7.3175	7.66327	7.66384	0.420417	0.121612	0.334577	0.793174	1.38405	0.462181
8.35143	8.67532	8.98672	9.0732	9.28269	9.45615	9.35271	9.28304	9.50291	31,89	11	3	3	NaN	Q5VW32	BRO1 domain-containing protein BROX OS=Homo sapiens OX=9606 GN=BROX PE=1 SV=1	Q5VW32|BROX_HUMAN	1722	BROX	BRO1 domain-containing protein BROX	0.607373	-0.0700111	0.677384	8.67532	9.28269	9.35271	0.31767	0.191755	0.112367	1.83863	1.383	0.474955
13.6143	13.4876	13.5573	13.7106	13.5618	13.4257	14.0055	13.7381	13.7511	6,66	66	30	30	NaN	P50990	T-complex protein 1 subunit theta OS=Homo sapiens OX=9606 GN=CCT8 PE=1 SV=4	P50990|TCPQ_HUMAN	78	CCT8	T-complex protein 1 subunit theta	0.00442123	-0.18936	0.193781	13.5573	13.5618	13.7511	0.0634392	0.142473	0.150788	0.0579919	1.37986	1.55129
11.3851	11.5152	11.6394	11.3932	11.3166	11.6017	11.3307	11.4445	11.607	36,77	14	4	3	NaN	B3KTM8	Mortality factor 4-like protein 1 OS=Homo sapiens OX=9606 GN=MORF4L1 PE=1 SV=1	tr|B3KTM8|B3KTM8_HUMAN	1318	MORF4L1	Mortality factor 4-like protein 1	-0.122031	-0.0513735	-0.0706577	11.5152	11.3932	11.4445	0.127173	0.147553	0.138842	0.457175	1.37882	0.14691
8.9252	9.13389	8.93103	8.77679	9.51806	9.23081	9.87926	9.59867	9.55593	31,28	7	2	2	NaN	P19474	E3 ubiquitin-protein ligase TRIM21 OS=Homo sapiens OX=9606 GN=TRIM21 PE=1 SV=1	P19474|RO52_HUMAN	2031	TRIM21	E3 ubiquitin-protein ligase TRIM21	0.29978	-0.367854	0.667634	8.93103	9.23081	9.59867	0.118838	0.373748	0.175643	0.405607	1.37779	0.61261
11.0925	11.5988	11.3962	10.6018	11.1413	11.1536	10.8741	11.1709	10.9191	4,97	19	14	14	NaN	P52732	Kinesin-like protein KIF11 OS=Homo sapiens OX=9606 GN=KIF11 PE=1 SV=2	P52732|KIF11_HUMAN	434	KIF11	Kinesin-like protein KIF11	-0.254835	0.222255	-0.47709	11.3962	11.1413	10.9191	0.254849	0.315105	0.159927	1.44009	1.37572	0.0496351
10.0153	10.1567	10.1539	9.9901	10.5475	10.5729	10.2549	10.4891	10.3085	37,51	2	3	3	NaN	Q5VT06	Centrosome-associated protein 350 OS=Homo sapiens OX=9606 GN=CEP350 PE=1 SV=1	Q5VT06|CE350_HUMAN	2111	CEP350	Centrosome-associated protein 350	0.393541	0.23902	0.154521	10.1539	10.5475	10.3085	0.0808685	0.32938	0.122735	0.677781	1.37469	0.0400052
9.18953	8.97705	9.11855	8.35707	9.48434	7.88032	9.4386	9.41787	9.35665	8,53	4	1	1	NaN	D6RIY6	Exosome complex component RRP45 OS=Homo sapiens OX=9606 GN=EXOSC9 PE=1 SV=1	tr|D6RIY6|D6RIY6_HUMAN	2882	EXOSC9	Exosome complex component RRP45	-0.761484	-1.06081	0.299321	9.11855	8.35707	9.41787	0.108172	0.823703	0.0426116	0.369572	1.37263	0.667562
12.0841	12.0689	11.9734	11.93	12.1031	12.2536	12.4402	12.2774	12.432	39,42	43	12	12	NaN	Q9UKX7	Nuclear pore complex protein Nup50 OS=Homo sapiens OX=9606 GN=NUP50 PE=1 SV=2	Q9UKX7|NUP50_HUMAN	601	NUP50	Nuclear pore complex protein Nup50	0.0342445	-0.328922	0.363167	12.0689	12.1031	12.432	0.059981	0.161929	0.0917504	0.14752	1.37263	0.910095
10.0614	10.1492	10.1807	10.3876	10.5592	10.5528	10.3802	10.3476	10.6157	38,22	3	5	2	NaN	Q92793	CREB-binding protein OS=Homo sapiens OX=9606 GN=CREBBP PE=1 SV=3	Q92793|CBP_HUMAN	1268	CREBBP	CREB-binding protein	0.403526	0.172521	0.231006	10.1492	10.5528	10.3802	0.0618285	0.0972723	0.146283	2.36957	1.36351	0.227678
9.50301	9.62788	9.51692	9.1695	9.30659	9.67888	9.3875	9.37008	9.31744	9,25	6	5	5	NaN	Q9NTJ3	Structural maintenance of chromosomes protein 4 OS=Homo sapiens OX=9606 GN=SMC4 PE=1 SV=2	Q9NTJ3|SMC4_HUMAN	1916	SMC4	Structural maintenance of chromosomes protein 4	-0.210336	-0.0634918	-0.146844	9.51692	9.30659	9.37008	0.0684322	0.263587	0.0364781	0.376751	1.35952	0.0496351
10.0406	9.78064	9.83028	10.2372	10.177	9.97971	10.1584	10.0222	10.0912	7,7	14	1	1	NaN	F8WCA0	Synaptobrevin-2 OS=Homo sapiens OX=9606 GN=VAMP2 PE=3 SV=1	tr|F8WCA0|F8WCA0_HUMAN	2223	VAMP2	Synaptobrevin-2	0.346768	0.0858746	0.260894	9.83028	10.177	10.0912	0.137989	0.134702	0.0680661	1.08513	1.35754	0.181774
8.28249	8.0872	8.02481	8.03568	8.23012	8.18948	8.78911	8.30888	8.44931	8,45	2	1	1	NaN	Q6NUQ4	Transmembrane protein 214 OS=Homo sapiens OX=9606 GN=TMEM214 PE=1 SV=2	Q6NUQ4|TM214_HUMAN	2441	TMEM214	Transmembrane protein 214	0.102282	-0.259835	0.362117	8.0872	8.18948	8.44931	0.13443	0.102561	0.246914	0.0491485	1.3439	0.67162
9.1759	9.26301	9.13697	9.51452	8.84289	9.42179	9.47377	9.3962	9.42385	9,31	10	3	3	NaN	P36542	ATP synthase subunit gamma mitochondrial OS=Homo sapiens OX=9606 GN=ATP5F1C PE=1 SV=1	P36542|ATPG_HUMAN	2243	ATP5F1C	ATP synthase subunit gamma mitochondrial	0.245893	-0.00205994	0.247952	9.1759	9.42179	9.42385	0.0645391	0.363964	0.0393129	0.0925886	1.33724	0.333482
11.5488	11.6023	11.5109	10.8606	11.0577	11.6237	11.388	11.2587	11.2951	40,56	8	10	10	NaN	A0A669KB10	Golgi-specific brefeldin A-resistance guanine nucleotide exchange factor 1 OS=Homo sapiens OX=9606 GN=GBF1 PE=1 SV=1	tr|A0A669KB10|A0A669KB10_HUMAN	648	GBF1	Golgi-specific brefeldin A-resistance guanine nucleotide exchange factor 1	-0.491053	-0.237416	-0.253636	11.5488	11.0577	11.2951	0.0459304	0.39612	0.0666867	0.570248	1.32514	0.189096
12.4779	12.5188	12.5558	12.7581	12.546	12.8328	12.6103	12.5857	12.6306	45,68	18	5	5	NaN	P04181	Ornithine aminotransferase mitochondrial OS=Homo sapiens OX=9606 GN=OAT PE=1 SV=1	P04181|OAT_HUMAN	776	OAT	Ornithine aminotransferase mitochondrial	0.239323	0.147789	0.0915337	12.5188	12.7581	12.6103	0.0389783	0.148806	0.0224597	0.835647	1.32331	0.531653
12.2569	12.2099	12.2448	12.3794	11.7972	12.2434	12.4759	12.3034	12.4321	12,09	42	8	5	NaN	H0YN26	Acidic leucine-rich nuclear phosphoprotein 32 family member A OS=Homo sapiens OX=9606 GN=ANP32A PE=1 SV=1	tr|H0YN26|H0YN26_HUMAN	752	ANP32A	Acidic leucine-rich nuclear phosphoprotein 32 family member A	-0.00145721	-0.188745	0.187288	12.2448	12.2434	12.4321	0.0244185	0.30458	0.0896734	0.215383	1.32331	0.777284
11.3859	11.1122	11.4725	11.2966	11.164	11.4972	11.2594	10.947	11.2042	35,67	17	2	2	NaN	O95881	Thioredoxin domain-containing protein 12 OS=Homo sapiens OX=9606 GN=TXNDC12 PE=1 SV=1	O95881|TXD12_HUMAN	1714	TXNDC12	Thioredoxin domain-containing protein 12	-0.0892906	0.0923672	-0.181658	11.3859	11.2966	11.2042	0.188037	0.167743	0.16676	0.0315171	1.32057	0.860121
11.7702	11.4118	11.6333	12.0917	11.7292	11.8503	11.9774	11.783	11.82	123,64	2	3	2	NaN	Q3T8J9	GON-4-like protein OS=Homo sapiens OX=9606 GN=GON4L PE=1 SV=1	Q3T8J9|GON4L_HUMAN	2170	GON4L	GON-4-like protein	0.21703	0.030323	0.186707	11.6333	11.8503	11.82	0.180846	0.184525	0.103217	1.85387	1.31336	0.224754
11.5975	11.4075	11.5491	11.0421	11.2407	11.2048	11.1173	10.7916	11.2895	34,41	9	11	11	NaN	Q8WWQ0	PH-interacting protein OS=Homo sapiens OX=9606 GN=PHIP PE=1 SV=2	Q8WWQ0|PHIP_HUMAN	799	PHIP	PH-interacting protein	-0.344295	0.0875626	-0.431857	11.5491	11.2048	11.1173	0.0987167	0.105842	0.252875	1.06048	1.31069	0.194499
11.6005	11.5362	11.5771	11.4888	11.6493	11.7076	11.9632	12.0131	11.7789	37,25	19	5	5	NaN	Q99747	Gamma-soluble NSF attachment protein OS=Homo sapiens OX=9606 GN=NAPG PE=1 SV=1	Q99747|SNAG_HUMAN	1150	NAPG	Gamma-soluble NSF attachment protein	0.072156	-0.31392	0.386076	11.5771	11.6493	11.9632	0.0325309	0.113319	0.12337	0.200659	1.3098	0.89279
9.17637	9.5144	9.28642	9.7979	8.81115	9.62695	9.4483	9.64796	9.60607	13,58	4	3	3	NaN	P02771	Alpha-fetoprotein OS=Homo sapiens OX=9606 GN=AFP PE=1 SV=1	P02771|FETA_HUMAN	337	AFP	Alpha-fetoprotein	0.340531	0.0208778	0.319654	9.28642	9.62695	9.60607	0.172408	0.527327	0.105285	0.0705811	1.30627	0.153045
9.2042	9.3847	9.69462	8.98316	9.19616	8.69251	8.15254	8.83156	9.14269	17,3	6	1	1	NaN	O15400	Syntaxin-7 OS=Homo sapiens OX=9606 GN=STX7 PE=1 SV=4	O15400|STX7_HUMAN	2565	STX7	Syntaxin-7	-0.401533	0.151605	-0.553138	9.3847	8.98316	8.83156	0.248037	0.25282	0.506341	0.659556	1.30452	0.240332
15.7305	15.4529	15.7094	15.5421	15.6624	15.745	15.8137	15.6465	15.8419	200	70	6	6	NaN	P05387	60S acidic ribosomal protein P2 OS=Homo sapiens OX=9606 GN=RPLP2 PE=1 SV=1	P05387|RLA2_HUMAN	609	RPLP2	60S acidic ribosomal protein P2	-0.0470715	-0.151294	0.104222	15.7094	15.6624	15.8137	0.154567	0.102028	0.105611	0.0530567	1.29499	0.530178
6.83466	7.0376	7.46115	7.29811	7.06856	7.02303	7.13873	7.17103	7.65957	8,39	2	1	1	NaN	Q92990	Glomulin OS=Homo sapiens OX=9606 GN=GLMN PE=1 SV=2	Q92990|GLMN_HUMAN	2805	GLMN	Glomulin	0.0309615	-0.102463	0.133425	7.0376	7.06856	7.17103	0.319654	0.147439	0.291829	0.0227338	1.29328	0.304518
10.2975	10.0905	9.98556	9.91819	9.82093	9.88206	10.0893	9.7987	9.86383	12,56	10	2	2	NaN	P51159	Ras-related protein Rab-27A OS=Homo sapiens OX=9606 GN=RAB27A PE=1 SV=3	P51159|RB27A_HUMAN	2235	RAB27A	Ras-related protein Rab-27A	-0.208447	0.0182314	-0.226679	10.0905	9.88206	9.86383	0.158722	0.0491648	0.152505	1.05159	1.28567	0.247952
10.3327	10.1024	9.8901	10.1728	9.95591	10.3249	10.4504	10.3466	10.18	5,8	15	5	5	NaN	Q96P63	Serpin B12 OS=Homo sapiens OX=9606 GN=SERPINB12 PE=1 SV=1	Q96P63|SPB12_HUMAN	1506	SERPINB12	Serpin B12	0.0704336	-0.173821	0.244255	10.1024	10.1728	10.3466	0.221367	0.185419	0.136388	0.0721166	1.28483	0.402305
10.6439	10.4283	10.4341	10.6546	10.8787	10.7196	10.8625	10.9184	10.9683	31,66	15	7	7	NaN	Q8N9T8	Protein KRI1 homolog OS=Homo sapiens OX=9606 GN=KRI1 PE=1 SV=3	Q8N9T8|KRI1_HUMAN	1014	KRI1	Protein KRI1 homolog	0.285453	-0.198856	0.484309	10.4341	10.7196	10.9184	0.122823	0.115308	0.052941	0.716699	1.2815	0.910095
9.74673	10.5468	10.2254	9.47354	9.15677	10.7317	9.26833	9.73939	9.85641	35,18	6	3	3	NaN	Q9Y5L0	Transportin-3 OS=Homo sapiens OX=9606 GN=TNPO3 PE=1 SV=3	Q9Y5L0|TNPO3_HUMAN	1762	TNPO3	Transportin-3	-0.751905	-0.265849	-0.486056	10.2254	9.47354	9.73939	0.402604	0.833016	0.311295	0.254925	1.27901	0.135489
12.9738	13.0461	13.0143	13.095	13.0235	13.2619	13.1711	13.1428	13.2568	57,2	26	2	2	NaN	P60468	Protein transport protein Sec61 subunit beta OS=Homo sapiens OX=9606 GN=SEC61B PE=1 SV=2	P60468|SC61B_HUMAN	1955	SEC61B	Protein transport protein Sec61 subunit beta	0.0806503	-0.0760822	0.156733	13.0143	13.095	13.1711	0.036229	0.122324	0.0593545	0.55752	1.27246	0.649752
12.0107	11.8091	12.0519	11.9762	12.0691	11.8934	12.0654	11.9452	12.1737	49,38	15	6	6	NaN	P48735	Isocitrate dehydrogenase [NADP] mitochondrial OS=Homo sapiens OX=9606 GN=IDH2 PE=1 SV=2	P48735|IDHP_HUMAN	865	IDH2	Isocitrate dehydrogenase [NADP] mitochondrial	-0.034462	-0.0891762	0.0547142	12.0107	11.9762	12.0654	0.129893	0.0878994	0.114327	0.0584886	1.27246	0.254925
10.8991	10.5048	10.6562	10.1306	10.2829	10.8926	10.2488	10.2037	10.2834	36,83	5	4	2	NaN	P23497	Nuclear autoantigen Sp-100 OS=Homo sapiens OX=9606 GN=SP100 PE=1 SV=3	P23497|SP100_HUMAN	1858	SP100	Nuclear autoantigen Sp-100	-0.373389	0.0340996	-0.407489	10.6562	10.2829	10.2488	0.198915	0.403262	0.0399724	0.320572	1.27084	0.324222
8.5892	8.44989	8.81561	8.19338	8.71445	8.89112	8.71634	8.68849	9.13214	34,82	1	1	1	NaN	O95487	Protein transport protein Sec24B OS=Homo sapiens OX=9606 GN=SEC24B PE=1 SV=2	O95487|SC24B_HUMAN	2703	SEC24B	Protein transport protein Sec24B	0.12525	-0.00188732	0.127137	8.5892	8.71445	8.71634	0.184578	0.362759	0.248491	0.0301184	1.27003	0.583359
10.1609	9.94664	10.5768	10.8158	10.7703	10.5833	10.3318	10.249	10.7179	28,81	9	2	2	NaN	O95861	3'(2') 5'-bisphosphate nucleotidase 1 OS=Homo sapiens OX=9606 GN=BPNT1 PE=1 SV=1	O95861|BPNT1_HUMAN	2395	BPNT1	3'(2') 5'-bisphosphate nucleotidase 1	0.609453	0.43852	0.170933	10.1609	10.7703	10.3318	0.320395	0.123234	0.250284	0.732828	1.26922	0.514279
9.21757	8.82534	9.22913	9.46599	9.33112	9.58135	9.5237	9.16586	9.36475	35,9	1	3	3	NaN	O95613	Pericentrin OS=Homo sapiens OX=9606 GN=PCNT PE=1 SV=4	O95613|PCNT_HUMAN	2013	PCNT	Pericentrin	0.248425	0.101247	0.147178	9.21757	9.46599	9.36475	0.229864	0.125243	0.179289	1.41229	1.2652	0.484126
12.1347	11.89	12.077	13.1075	12.1204	13.2793	12.6011	12.3593	12.2669	39,91	32	4	4	NaN	P24666	Low molecular weight phosphotyrosine protein phosphatase OS=Homo sapiens OX=9606 GN=ACP1 PE=1 SV=3	P24666|PPAC_HUMAN	1378	ACP1	Low molecular weight phosphotyrosine protein phosphatase	1.03055	0.74819	0.282355	12.077	13.1075	12.3593	0.127921	0.625419	0.172579	0.950782	1.25259	0.442493
11.4258	11.4263	11.4621	11.4878	11.259	11.3776	11.5918	11.6596	11.5552	33,88	17	4	4	NaN	Q9H0U9	Testis-specific Y-encoded-like protein 1 OS=Homo sapiens OX=9606 GN=TSPYL1 PE=1 SV=3	Q9H0U9|TSYL1_HUMAN	1314	TSPYL1	Testis-specific Y-encoded-like protein 1	-0.0486727	-0.214111	0.165439	11.4263	11.3776	11.5918	0.0208227	0.114457	0.0529885	0.35164	1.25259	0.899629
12.4781	12.2086	12.2896	12.5075	12.1073	12.5084	12.5706	12.3746	12.5229	60,32	15	6	6	NaN	P16278	Beta-galactosidase OS=Homo sapiens OX=9606 GN=GLB1 PE=1 SV=2	P16278|BGAL_HUMAN	1070	GLB1	Beta-galactosidase	0.217935	-0.015379	0.233314	12.2896	12.5075	12.5229	0.138313	0.231324	0.102191	0.186419	1.24872	0.559091
12.4279	12.3241	12.3102	12.0887	11.8758	12.5402	12.5673	12.3783	12.4127	43,25	22	15	15	NaN	O60763	General vesicular transport factor p115 OS=Homo sapiens OX=9606 GN=USO1 PE=1 SV=2	O60763|USO1_HUMAN	528	USO1	General vesicular transport factor p115	-0.235413	-0.32402	0.0886078	12.3241	12.0887	12.4127	0.0643091	0.33925	0.100637	0.327902	1.24413	0.521434
10.5344	10.4354	10.3094	10.7421	10.1693	10.9026	10.9973	10.7189	10.5059	36,02	6	5	5	NaN	Q9HAV4	Exportin-5 OS=Homo sapiens OX=9606 GN=XPO5 PE=1 SV=1	Q9HAV4|XPO5_HUMAN	1047	XPO5	Exportin-5	0.306783	0.0232658	0.283517	10.4354	10.7421	10.7189	0.112787	0.385493	0.246431	0.261219	1.24413	0.170696
12.4139	12.4984	12.5669	12.345	12.334	12.4724	12.5359	12.5584	12.7229	38,58	19	19	19	NaN	Q9NYU2	UDP-glucose:glycoprotein glucosyltransferase 1 OS=Homo sapiens OX=9606 GN=UGGT1 PE=1 SV=3	Q9NYU2|UGGG1_HUMAN	226	UGGT1	UDP-glucose:glycoprotein glucosyltransferase 1	-0.153464	-0.213411	0.059947	12.4984	12.345	12.5584	0.076622	0.0769449	0.102116	1.20831	1.24336	2.2233
10.5046	10.66	10.501	10.3478	10.1684	10.093	10.2274	9.94093	9.84016	34,09	6	3	3	NaN	Q15398	Disks large-associated protein 5 OS=Homo sapiens OX=9606 GN=DLGAP5 PE=1 SV=2	Q15398|DLGP5_HUMAN	2206	DLGAP5	Disks large-associated protein 5	-0.336199	0.227491	-0.56369	10.5046	10.1684	9.94093	0.0907569	0.130902	0.200888	1.13787	1.23958	1.41229
9.54776	9.99095	9.59371	9.77	9.78535	10.7896	9.36229	9.67612	9.45835	30,99	3	4	4	NaN	A0A590UJS4	Nipped-B protein OS=Homo sapiens OX=9606 GN=NIPBL PE=1 SV=1	tr|A0A590UJS4|A0A590UJS4_HUMAN	1815	NIPBL	Nipped-B protein	0.191646	0.327009	-0.135364	9.59371	9.78535	9.45835	0.243699	0.584292	0.160797	0.363512	1.23508	0.627088
11.6457	11.4823	12.0778	11.6954	11.0928	11.2585	11.3439	10.693	11.3512	31,22	17	7	7	NaN	Q9Y6M1	Insulin-like growth factor 2 mRNA-binding protein 2 OS=Homo sapiens OX=9606 GN=IGF2BP2 PE=1 SV=2	Q9Y6M1|IF2B2_HUMAN	935	IGF2BP2	Insulin-like growth factor 2 mRNA-binding protein 2	-0.387197	-0.0854006	-0.301796	11.6457	11.2585	11.3439	0.307679	0.311272	0.377933	0.580044	1.23433	0.528708
11.9694	11.6397	11.7428	11.7384	11.3706	11.796	11.5821	11.2669	11.594	29,73	4	3	3	NaN	O43592	Exportin-T OS=Homo sapiens OX=9606 GN=XPOT PE=1 SV=2	O43592|XPOT_HUMAN	1484	XPOT	Exportin-T	-0.00434303	0.156288	-0.160631	11.7428	11.7384	11.5821	0.168675	0.230783	0.185506	0.551294	1.22768	1.48945
10.6381	10.4598	10.4051	10.7455	10.479	10.3868	11.1167	10.6628	10.9473	20,59	13	6	6	NaN	Q9NQW7	Xaa-Pro aminopeptidase 1 OS=Homo sapiens OX=9606 GN=XPNPEP1 PE=1 SV=3	Q9NQW7|XPP1_HUMAN	1363	XPNPEP1	Xaa-Pro aminopeptidase 1	0.0191298	-0.4683	0.48743	10.4598	10.479	10.9473	0.121803	0.186269	0.229357	0.361511	1.22621	1.11976
9.726	9.72727	10.1998	9.80211	9.75651	8.75168	10.2633	10.0347	10.431	36,62	12	4	4	NaN	Q8WZA9	Immunity-related GTPase family Q protein OS=Homo sapiens OX=9606 GN=IRGQ PE=1 SV=1	Q8WZA9|IRGQ_HUMAN	1485	IRGQ	Immunity-related GTPase family Q protein	0.029232	-0.506763	0.535995	9.72727	9.75651	10.2633	0.273179	0.593742	0.198935	0.332547	1.22185	0.681937
10.2658	10.388	10.6524	10.2253	10.4339	10.3514	10.1476	10.0763	10.3507	27,14	25	3	3	NaN	Q9BU61	NADH dehydrogenase [ubiquinone] 1 alpha subcomplex assembly factor 3 OS=Homo sapiens OX=9606 GN=NDUFAF3 PE=1 SV=1	Q9BU61|NDUF3_HUMAN	2218	NDUFAF3	NADH dehydrogenase [ubiquinone] 1 alpha subcomplex assembly factor 3	-0.0366364	0.203794	-0.240431	10.388	10.3514	10.1476	0.197586	0.10504	0.142398	0.352617	1.21824	0.505845
12.8144	12.552	12.6719	12.8346	12.7913	12.9382	12.9197	12.8391	12.9139	66,83	25	19	19	NaN	A0A0G2JK23	BCL2-associated athanogene 6 OS=Homo sapiens OX=9606 GN=BAG6 PE=1 SV=1	tr|A0A0G2JK23|A0A0G2JK23_HUMAN	276	BAG6	BCL2-associated athanogene 6	0.162712	-0.0792885	0.242001	12.6719	12.8346	12.9139	0.131373	0.0754788	0.0449494	0.815309	1.2161	0.423659
11.8355	11.7524	11.7131	12.0844	12.0176	12.1163	11.9394	11.897	11.9612	63,74	28	7	7	NaN	Q8NBS9	Thioredoxin domain-containing protein 5 OS=Homo sapiens OX=9606 GN=TXNDC5 PE=1 SV=2	Q8NBS9|TXND5_HUMAN	644	TXNDC5	Thioredoxin domain-containing protein 5	0.332063	0.145047	0.187016	11.7524	12.0844	11.9394	0.0625025	0.0504057	0.0326418	1.6073	1.21396	2.27491
14.4785	14.2263	14.238	14.586	13.9269	14.3493	14.6064	14.4108	14.5477	200	53	6	3	NaN	P61604	10 kDa heat shock protein mitochondrial OS=Homo sapiens OX=9606 GN=HSPE1 PE=1 SV=2	P61604|CH10_HUMAN	1017	HSPE1	10 kDa heat shock protein mitochondrial	0.111324	-0.198397	0.309721	14.238	14.3493	14.5477	0.14236	0.333864	0.10038	0.0644927	1.21396	0.647817
14.8881	15.0518	14.8543	14.8108	14.8769	15.2819	15.1339	15.1515	15.1255	200	48	16	16	NaN	P61158	Actin-related protein 3 OS=Homo sapiens OX=9606 GN=ACTR3 PE=1 SV=3	P61158|ARP3_HUMAN	267	ACTR3	Actin-related protein 3	-0.0112247	-0.257011	0.245787	14.8881	14.8769	15.1339	0.105643	0.255037	0.0132668	0.105684	1.21112	0.360514
10.1677	9.98613	10.2516	10.3922	10.4599	10.703	10.3948	10.3923	10.4251	14,23	6	4	4	NaN	Q92541	RNA polymerase-associated protein RTF1 homolog OS=Homo sapiens OX=9606 GN=RTF1 PE=1 SV=4	Q92541|RTF1_HUMAN	2166	RTF1	RNA polymerase-associated protein RTF1 homolog	0.292274	0.0651598	0.227115	10.1677	10.4599	10.3948	0.135695	0.163402	0.0182628	1.39254	1.20691	0.511449
10.2661	10.8781	11.3101	10.4262	10.1775	10.7041	9.86364	10.3673	10.3773	36,86	3	2	2	NaN	Q96A65	Exocyst complex component 4 OS=Homo sapiens OX=9606 GN=EXOC4 PE=1 SV=1	Q96A65|EXOC4_HUMAN	2248	EXOC4	Exocyst complex component 4	-0.451891	0.0588541	-0.510745	10.8781	10.4262	10.3673	0.524586	0.263402	0.293722	0.528708	1.20273	0.393619
9.23867	8.6094	8.80652	9.74287	9.36435	9.46459	9.43823	9.16533	9.25087	18,77	6	1	1	NaN	F5H4M0	Vacuolar protein sorting-associated protein 37B (Fragment) OS=Homo sapiens OX=9606 GN=VPS37B PE=1 SV=1	tr|F5H4M0|F5H4M0_HUMAN	2674	VPS37B	Vacuolar protein sorting-associated protein 37B (Fragment)	0.658069	0.213719	0.444349	8.80652	9.46459	9.25087	0.321866	0.196111	0.139579	1.89279	1.20204	1.73283
6.51584	4.26348	6.29458	6.75662	7.94427	7.22477	7.39704	6.76607	8.20011	15,88	1	1	1	NaN	Q96RT1	Erbin OS=Homo sapiens OX=9606 GN=ERBIN PE=1 SV=2	Q96RT1|ERBIN_HUMAN	2586	ERBIN	Erbin	0.93019	-0.172268	1.10246	6.29458	7.22477	7.39704	1.24147	0.598242	0.718744	0.578396	1.18642	0.0716041
12.8064	12.0238	12.6657	12.5833	12.229	12.3549	12.6178	11.9344	12.5756	54,94	37	10	4	NaN	Q32Q12	Nucleoside diphosphate kinase OS=Homo sapiens OX=9606 GN=NME1-NME2 PE=1 SV=1	tr|Q32Q12|Q32Q12_HUMAN	930	NME1-NME2	Nucleoside diphosphate kinase	-0.310753	-0.220672	-0.0900812	12.6657	12.3549	12.5756	0.417212	0.17961	0.382958	0.249492	1.18575	0.0277972
11.1831	11.0735	11.2844	11.101	10.8332	11.0487	10.7721	10.9192	10.8487	46,16	34	4	4	NaN	A0A0A6YYA0	Protein TMED7-TICAM2 OS=Homo sapiens OX=9606 GN=TMED7-TICAM2 PE=3 SV=1	tr|A0A0A6YYA0|A0A0A6YYA0_HUMAN	1550	TMED7-TICAM2	Protein TMED7-TICAM2	-0.134386	0.199989	-0.334375	11.1831	11.0487	10.8487	0.105472	0.141938	0.0735685	1.1549	1.1831	0.453457
11.8632	11.7227	11.7542	11.8589	11.7687	12.3115	12.378	12.065	11.9426	13,37	25	7	7	NaN	Q05048	Cleavage stimulation factor subunit 1 OS=Homo sapiens OX=9606 GN=CSTF1 PE=1 SV=1	Q05048|CSTF1_HUMAN	943	CSTF1	Cleavage stimulation factor subunit 1	0.104694	-0.206099	0.310793	11.7542	11.8589	12.065	0.0737195	0.290867	0.224517	0.419075	1.18046	0.198596
5.95877	4.98718	5.61609	6.91245	7.92486	5.90752	6.81327	7.44945	7.50362	10,29	9	1	1	NaN	Q9BRG1	Vacuolar protein-sorting-associated protein 25 OS=Homo sapiens OX=9606 GN=VPS25 PE=1 SV=1	Q9BRG1|VPS25_HUMAN	2756	VPS25	Vacuolar protein-sorting-associated protein 25	1.29636	-0.536998	1.83336	5.61609	6.91245	7.44945	0.492771	1.00867	0.383894	0.653647	1.17849	0.189767
11.022	11.5538	10.8366	10.6157	10.5554	10.7208	10.6359	10.9465	10.611	42,3	10	3	2	NaN	Q58FG1	Putative heat shock protein HSP 90-alpha A4 OS=Homo sapiens OX=9606 GN=HSP90AA4P PE=5 SV=1	Q58FG1|HS904_HUMAN	1114	HSP90AA4P	Putative heat shock protein HSP 90-alpha A4	-0.40623	-0.0201778	-0.386052	11.022	10.6157	10.6359	0.3723	0.0837457	0.186944	0.721246	1.17522	0.242604
10.4398	10.5188	10.4694	10.2973	10.3677	10.3352	10.769	11.007	10.6439	29,7	3	4	4	NaN	Q14966	Zinc finger protein 638 OS=Homo sapiens OX=9606 GN=ZNF638 PE=1 SV=2	Q14966|ZN638_HUMAN	1575	ZNF638	Zinc finger protein 638	-0.134272	-0.433845	0.299573	10.4694	10.3352	10.769	0.0399207	0.0352747	0.184447	2.93554	1.1707	1.4168
8.8875	9.35012	8.9655	8.872	8.79497	8.96475	8.60133	8.51791	8.18324	8,48	2	1	1	NaN	Q9C0J8	pre-mRNA 3' end processing protein WDR33 OS=Homo sapiens OX=9606 GN=WDR33 PE=1 SV=2	Q9C0J8|WDR33_HUMAN	2949	WDR33	pre-mRNA 3' end processing protein WDR33	-0.0934982	0.354093	-0.447591	8.9655	8.872	8.51791	0.247671	0.0850096	0.221268	0.391474	1.16749	0.920819
11.7622	12.0581	12.1953	11.8743	11.8219	12.095	11.7208	11.9567	12.14	44,91	17	5	5	NaN	Q8WU90	Zinc finger CCCH domain-containing protein 15 OS=Homo sapiens OX=9606 GN=ZC3H15 PE=1 SV=1	Q8WU90|ZC3HF_HUMAN	875	ZC3H15	Zinc finger CCCH domain-containing protein 15	-0.183838	-0.0824499	-0.101388	12.0581	11.8743	11.9567	0.221352	0.144941	0.210128	0.270026	1.16749	0.0329203
9.46475	9.29783	9.92264	10.3684	10.0893	10.2407	9.5886	9.50555	10.257	200	5	3	3	NaN	P02765	Alpha-2-HS-glycoprotein OS=Homo sapiens OX=9606 GN=AHSG PE=1 SV=2	P02765|FETUA_HUMAN	277	AHSG	Alpha-2-HS-glycoprotein	0.775922	0.65207	0.123852	9.46475	10.2407	9.5886	0.3235	0.139706	0.411992	1.1891	1.16558	0.694649
9.81377	10.1625	10.047	10.181	9.96532	9.86364	10.0407	10.2726	10.3685	15,78	6	7	7	NaN	Q68CP9	AT-rich interactive domain-containing protein 2 OS=Homo sapiens OX=9606 GN=ARID2 PE=1 SV=2	Q68CP9|ARID2_HUMAN	1086	ARID2	AT-rich interactive domain-containing protein 2	-0.081665	-0.307307	0.225642	10.047	9.96532	10.2726	0.177655	0.16207	0.168543	0.00744648	1.15739	0.442493
12.1651	12.0414	12.1519	11.8207	11.9227	11.58	11.8305	11.8003	11.5396	33,18	9	7	7	NaN	O00160	Unconventional myosin-If OS=Homo sapiens OX=9606 GN=MYO1F PE=1 SV=3	O00160|MYO1F_HUMAN	1057	MYO1F	Unconventional myosin-If	-0.331166	0.0204849	-0.351651	12.1519	11.8207	11.8003	0.0679276	0.175982	0.159944	0.924453	1.14935	0.498941
12.2739	12.5701	12.4373	12.3025	12.7325	13.0069	12.8463	12.7825	12.7733	15,47	44	6	6	NaN	O75347	Tubulin-specific chaperone A OS=Homo sapiens OX=9606 GN=TBCA PE=1 SV=3	O75347|TBCA_HUMAN	1087	TBCA	Tubulin-specific chaperone A	0.295238	-0.0499372	0.345176	12.4373	12.7325	12.7825	0.148381	0.355053	0.0397193	0.5867	1.1463	0.187087
6.20811	5.90244	5.40905	5.61777	5.51904	5.49914	5.71183	5.70981	4.81013	8,32	2	1	1	NaN	Q9H6U6	Breast carcinoma-amplified sequence 3 OS=Homo sapiens OX=9606 GN=BCAS3 PE=1 SV=3	Q9H6U6|BCAS3_HUMAN	2861	BCAS3	Breast carcinoma-amplified sequence 3	-0.383397	-0.190776	-0.192621	5.90244	5.51904	5.70981	0.403186	0.0635284	0.520012	0.551294	1.14206	0.170053
3.84147	4.99648	3.61212	6.80116	5.67282	3.19031	5.64322	5.57589	5.16092	8,31	7	1	1	NaN	P35030	Trypsin-3 OS=Homo sapiens OX=9606 GN=PRSS3 PE=1 SV=2	P35030|TRY3_HUMAN	2919	PRSS3	Trypsin-3	1.83135	0.0969343	1.73442	3.84147	5.67282	5.57589	0.741969	1.84726	0.261198	0.403403	1.14146	0.0867161
12.7777	12.5598	12.4875	12.5519	12.5284	12.555	12.1618	12.3177	12.1583	55,01	31	4	4	NaN	U3KPS2	Myeloblastin OS=Homo sapiens OX=9606 GN=PRTN3 PE=1 SV=1	tr|U3KPS2|U3KPS2_HUMAN	1803	PRTN3	Myeloblastin	-0.00790691	0.390027	-0.397934	12.5598	12.5519	12.1618	0.151049	0.0145499	0.0910378	0.268411	1.13906	1.49485
11.366	11.1843	11.0711	11.3615	10.941	11.162	11.7832	11.3179	11.4362	31,59	25	5	5	NaN	P21266	Glutathione S-transferase Mu 3 OS=Homo sapiens OX=9606 GN=GSTM3 PE=1 SV=3	P21266|GSTM3_HUMAN	1531	GSTM3	Glutathione S-transferase Mu 3	-0.0222416	-0.274177	0.251935	11.1843	11.162	11.4362	0.148818	0.21032	0.241854	0.186419	1.13847	1.83565
12.2752	12.825	12.5912	12.4549	12.8547	13.0823	12.772	13.2038	12.7513	10,01	39	14	14	NaN	Q9UBT2	SUMO-activating enzyme subunit 2 OS=Homo sapiens OX=9606 GN=UBA2 PE=1 SV=2	Q9UBT2|SAE2_HUMAN	504	UBA2	SUMO-activating enzyme subunit 2	0.263494	0.0826864	0.180807	12.5912	12.8547	12.772	0.275911	0.3176	0.255493	0.642065	1.13787	0.177832
11.7473	11.6606	12.0345	11.6627	11.7438	11.8049	11.5401	11.5282	11.6763	53,56	14	9	9	NaN	P49756	RNA-binding protein 25 OS=Homo sapiens OX=9606 GN=RBM25 PE=1 SV=3	P49756|RBM25_HUMAN	691	RBM25	RNA-binding protein 25	-0.00344467	0.203697	-0.207142	11.7473	11.7438	11.5401	0.195733	0.0713695	0.0822716	0.315155	1.13787	1.451
8.29066	8.54257	8.74477	8.40357	8.63285	8.56636	8.82623	9.03105	8.91749	17,51	23	6	1	NaN	K7EL20	Eukaryotic translation initiation factor 3 subunit G (Fragment) OS=Homo sapiens OX=9606 GN=EIF3G PE=1 SV=8	tr|K7EL20|K7EL20_HUMAN	951	EIF3G	Eukaryotic translation initiation factor 3 subunit G (Fragment)	0.0237913	-0.351133	0.374925	8.54257	8.56636	8.91749	0.227504	0.117964	0.102613	0.0277972	1.13787	2.54212
11.0859	11.1496	11.3119	10.6244	10.5413	11.1279	10.6229	10.9991	10.8737	38,16	19	3	3	NaN	Q9UBS3	DnaJ homolog subfamily B member 9 OS=Homo sapiens OX=9606 GN=DNAJB9 PE=1 SV=1	Q9UBS3|DNJB9_HUMAN	1571	DNAJB9	DnaJ homolog subfamily B member 9	-0.52519	-0.249245	-0.275946	11.1496	10.6244	10.8737	0.116521	0.31743	0.191555	1.10624	1.13668	0.109579
9.30763	9.05436	9.71044	8.79364	9.1139	7.57031	8.99678	8.42748	8.77185	3,91	30	3	1	NaN	Q15819	Ubiquitin-conjugating enzyme E2 variant 2 OS=Homo sapiens OX=9606 GN=UBE2V2 PE=1 SV=4	Q15819|UB2V2_HUMAN	1837	UBE2V2	Ubiquitin-conjugating enzyme E2 variant 2	-0.513997	0.0217838	-0.535781	9.30763	8.79364	8.77185	0.33087	0.814632	0.286732	0.49485	1.12668	0.153045
7.69035	7.72778	7.67504	5.18313	7.32832	7.53737	6.2703	6.91169	7.16078	8,42	20	1	1	NaN	Q08AG7	Mitotic-spindle organizing protein 1 OS=Homo sapiens OX=9606 GN=MZT1 PE=1 SV=2	Q08AG7|MZT1_HUMAN	2504	MZT1	Mitotic-spindle organizing protein 1	-0.362031	0.416624	-0.778656	7.69035	7.32832	6.91169	0.0271349	1.30307	0.459414	0.510042	1.12494	0.0649968
6.35727	6.02538	5.99299	6.75569	6.54428	6.45093	6.51404	6.43054	6.50243	4,98	2	2	2	NaN	J3KRK0	Serine/threonine-protein kinase tousled-like 2 (Fragment) OS=Homo sapiens OX=9606 GN=TLK2 PE=1 SV=1	tr|J3KRK0|J3KRK0_HUMAN	2783	TLK2	Serine/threonine-protein kinase tousled-like 2 (Fragment)	0.518901	0.0418582	0.477043	6.02538	6.54428	6.50243	0.201616	0.156143	0.0452337	2.24336	1.11862	0.449772
13.6595	13.608	13.7041	13.437	13.6227	13.8156	13.6175	13.5913	13.6499	200	32	4	4	NaN	A0A0A0MTI5	Acyl-CoA-binding protein OS=Homo sapiens OX=9606 GN=DBI PE=1 SV=1	tr|A0A0A0MTI5|A0A0A0MTI5_HUMAN	1308	DBI	Acyl-CoA-binding protein	-0.0368118	0.00527	-0.0420818	13.6595	13.6227	13.6175	0.04809	0.189317	0.0293768	0.109579	1.11862	0.0172766
13.3369	13.184	12.9988	13.2008	12.5447	12.7315	13.1951	13.092	12.7458	89,77	24	9	9	NaN	P36578	60S ribosomal protein L4 OS=Homo sapiens OX=9606 GN=RPL4 PE=1 SV=5	P36578|RL4_HUMAN	843	RPL4	60S ribosomal protein L4	-0.452494	-0.360497	-0.0919962	13.184	12.7315	13.092	0.169298	0.33806	0.23536	0.832683	1.11748	0.383
14.004	13.8738	14.0766	13.9541	13.9096	14.1417	13.772	13.7384	13.9948	200	16	20	20	NaN	Q8TEM1	Nuclear pore membrane glycoprotein 210 OS=Homo sapiens OX=9606 GN=NUP210 PE=1 SV=3	Q8TEM1|PO210_HUMAN	239	NUP210	Nuclear pore membrane glycoprotein 210	-0.0499392	0.1821	-0.232039	14.004	13.9541	13.772	0.102727	0.123182	0.139343	0.173277	1.11634	2.41229
13.4534	13.3428	13.4979	13.3198	13.1285	13.3479	13.2827	13.29	13.3386	200	28	20	20	NaN	Q9BSJ8	Extended synaptotagmin-1 OS=Homo sapiens OX=9606 GN=ESYT1 PE=1 SV=1	Q9BSJ8|ESYT1_HUMAN	231	ESYT1	Extended synaptotagmin-1	-0.133587	0.0297937	-0.163381	13.4534	13.3198	13.29	0.0798596	0.119385	0.0303815	1.67162	1.11464	0.221849
9.87938	9.30266	10.3188	9.77508	8.75532	9.70693	9.68981	8.68025	9.77928	18,08	1	1	1	NaN	E7EMW7	E3 ubiquitin-protein ligase UBR5 OS=Homo sapiens OX=9606 GN=UBR5 PE=1 SV=1	tr|E7EMW7|E7EMW7_HUMAN	2544	UBR5	E3 ubiquitin-protein ligase UBR5	-0.172457	0.0171213	-0.189578	9.87938	9.70693	9.68981	0.509598	0.570104	0.610335	0.928118	1.11464	0.205512
8.79847	8.79455	8.96333	9.25901	8.83823	9.35476	9.29168	9.17552	9.11418	16,88	1	2	2	NaN	Q709C8	Vacuolar protein sorting-associated protein 13C OS=Homo sapiens OX=9606 GN=VPS13C PE=1 SV=1	Q709C8|VP13C_HUMAN	2645	VPS13C	Vacuolar protein sorting-associated protein 13C	0.460542	0.0834885	0.377053	8.79847	9.25901	9.17552	0.0963339	0.274782	0.0901461	0.832683	1.11295	0.0861861
9.90158	9.11528	9.63648	9.64129	9.76636	9.65354	10.1315	9.79054	10.0447	7,16	22	9	1	NaN	J3KN66	Torsin-1A-interacting protein 1 OS=Homo sapiens OX=9606 GN=TOR1AIP1 PE=1 SV=1	tr|J3KN66|J3KN66_HUMAN	849	TOR1AIP1	Torsin-1A-interacting protein 1	0.0170641	-0.391124	0.408188	9.63648	9.65354	10.0447	0.40004	0.0689453	0.177175	0.177832	1.11126	0.777284
8.03771	7.78509	7.74672	7.98316	7.72322	7.82005	7.38068	7.54334	7.38957	8,4	8	1	1	NaN	Q9NRP0	Oligosaccharyltransferase complex subunit OSTC OS=Homo sapiens OX=9606 GN=OSTC PE=1 SV=1	Q9NRP0|OSTC_HUMAN	2631	OSTC	Oligosaccharyltransferase complex subunit OSTC	0.0349584	0.430484	-0.395526	7.78509	7.82005	7.38957	0.158097	0.131375	0.0914559	0.110698	1.11126	1.09098
14.3026	14.3578	14.4227	14.2361	14.2179	14.4068	14.3978	14.4201	14.4535	200	49	17	17	NaN	O95817	BAG family molecular chaperone regulator 3 OS=Homo sapiens OX=9606 GN=BAG3 PE=1 SV=3	O95817|BAG3_HUMAN	184	BAG3	BAG family molecular chaperone regulator 3	-0.12167	-0.184003	0.0623331	14.3578	14.2361	14.4201	0.0601096	0.104216	0.0280112	0.754487	1.10958	1.00436
10.2745	10.3624	10.802	9.03538	9.88966	10.8826	10.2052	10.1412	10.5814	20,15	46	12	2	NaN	P62136	Serine/threonine-protein phosphatase PP1-alpha catalytic subunit OS=Homo sapiens OX=9606 GN=PPP1CA PE=1 SV=1	P62136|PP1A_HUMAN	229	PPP1CA	Serine/threonine-protein phosphatase PP1-alpha catalytic subunit	-0.472726	-0.315526	-0.1572	10.3624	9.88966	10.2052	0.282594	0.924501	0.23783	0.536107	1.10902	0.322393
11.2283	11.0628	11.0796	11.2226	11.0276	11.6512	11.574	11.3327	11.7689	36,69	13	4	4	NaN	D6R938	Calcium/calmodulin-dependent protein kinase OS=Homo sapiens OX=9606 GN=CAMK2D PE=1 SV=1	tr|D6R938|D6R938_HUMAN	2048	CAMK2D	Calcium/calmodulin-dependent protein kinase	0.143062	-0.351413	0.494474	11.0796	11.2226	11.574	0.091127	0.319041	0.218502	0.332547	1.10846	1.16178
6.48475	6.3575	7.0814	6.45467	5.58814	6.83403	6.98368	6.5807	7.29756	16,16	22	1	1	NaN	H0YDR3	Tetratricopeptide repeat protein 9C (Fragment) OS=Homo sapiens OX=9606 GN=TTC9C PE=1 SV=1	tr|H0YDR3|H0YDR3_HUMAN	2941	TTC9C	Tetratricopeptide repeat protein 9C (Fragment)	-0.0300808	-0.529008	0.498928	6.48475	6.45467	6.98368	0.386485	0.638619	0.359349	0.596879	1.10624	1.23732
10.2692	10.0114	9.8885	10.1844	9.68724	9.34574	9.95773	9.5484	9.74243	5,13	5	3	3	NaN	P22735	Protein-glutamine gamma-glutamyltransferase K OS=Homo sapiens OX=9606 GN=TGM1 PE=1 SV=4	P22735|TGM1_HUMAN	1621	TGM1	Protein-glutamine gamma-glutamyltransferase K	-0.324131	-0.055192	-0.268939	10.0114	9.68724	9.74243	0.19432	0.421721	0.204756	0.856985	1.10458	0.0168249
9.96359	9.57082	10.0707	10.593	10.1471	10.3263	10.0547	9.87814	10.3365	4,41	6	5	5	NaN	A0A2R8Y5N1	Protein diaphanous homolog 1 OS=Homo sapiens OX=9606 GN=DIAPH1 PE=1 SV=1	tr|A0A2R8Y5N1|A0A2R8Y5N1_HUMAN	1625	DIAPH1	Protein diaphanous homolog 1	0.362727	0.271577	0.0911503	9.96359	10.3263	10.0547	0.263174	0.224395	0.231184	1.27654	1.10237	0.628932
9.84469	9.99633	10.3779	10.3319	9.96679	10.799	10.2733	10.6331	10.5765	10,98	6	3	3	NaN	Q8IXB1	DnaJ homolog subfamily C member 10 OS=Homo sapiens OX=9606 GN=DNAJC10 PE=1 SV=2	Q8IXB1|DJC10_HUMAN	2195	DNAJC10	DnaJ homolog subfamily C member 10	0.335592	-0.24456	0.580153	9.99633	10.3319	10.5765	0.274721	0.41712	0.193447	0.67162	1.09909	0.164944
12.9771	12.9123	12.7291	12.8567	12.6974	13.4773	12.6292	12.3264	12.5323	18,73	37	23	23	NaN	A0A6Q8PFY2	Alanine--tRNA ligase cytoplasmic OS=Homo sapiens OX=9606 GN=AARS1 PE=4 SV=1	tr|A0A6Q8PFY2|A0A6Q8PFY2_HUMAN	300	AARS1	Alanine--tRNA ligase cytoplasmic	-0.0555925	0.324415	-0.380008	12.9123	12.8567	12.5323	0.128634	0.412017	0.154657	0.156767	1.09854	0.844664
10.7036	10.673	10.957	10.4718	11.1051	10.8419	10.4868	10.283	10.8214	9,25	10	3	3	NaN	O96005	Cleft lip and palate transmembrane protein 1 OS=Homo sapiens OX=9606 GN=CLPTM1 PE=1 SV=1	O96005|CLPT1_HUMAN	1650	CLPTM1	Cleft lip and palate transmembrane protein 1	0.138235	0.355043	-0.216808	10.7036	10.8419	10.4868	0.155837	0.318172	0.271832	0.0447935	1.09205	0.377786
10.9946	10.941	11.0776	11.0627	11.2809	11.5723	11.317	11.06	11.4884	30,83	25	6	6	NaN	Q9NZL9	Methionine adenosyltransferase 2 subunit beta OS=Homo sapiens OX=9606 GN=MAT2B PE=1 SV=1	Q9NZL9|MAT2B_HUMAN	1487	MAT2B	Methionine adenosyltransferase 2 subunit beta	0.286321	-0.0360737	0.322394	10.9946	11.2809	11.317	0.0688146	0.255677	0.215604	0.863279	1.08938	0.0381045
10.2167	9.88487	9.94193	10.2678	10.1298	10.514	10.3244	10.2298	10.3111	37,66	15	4	4	NaN	B4DEM9	Polymerase delta-interacting protein 2 OS=Homo sapiens OX=9606 GN=POLDIP2 PE=1 SV=1	tr|B4DEM9|B4DEM9_HUMAN	1178	POLDIP2	Polymerase delta-interacting protein 2	0.325912	-0.0432272	0.36914	9.94193	10.2678	10.3111	0.177445	0.194633	0.0512177	0.705534	1.08831	0.0530567
10.3458	10.2701	10.608	10.3278	10.3887	10.1532	10.71	10.9784	10.8674	5,18	5	3	3	NaN	Q13835	Plakophilin-1 OS=Homo sapiens OX=9606 GN=PKP1 PE=1 SV=2	Q13835|PKP1_HUMAN	1457	PKP1	Plakophilin-1	-0.0180721	-0.539657	0.521585	10.3458	10.3278	10.8674	0.177315	0.122236	0.134863	0.247952	1.08619	1.54668
15.0729	15.1186	15.1396	14.9904	14.8449	15.2928	15.0916	15.1734	15.1701	200	54	10	10	NaN	P18669	Phosphoglycerate mutase 1 OS=Homo sapiens OX=9606 GN=PGAM1 PE=1 SV=2	P18669|PGAM1_HUMAN	367	PGAM1	Phosphoglycerate mutase 1	-0.128202	-0.179706	0.0515032	15.1186	14.9904	15.1701	0.0341094	0.228475	0.0462742	0.194499	1.08619	0.289037
6.45442	7.51735	6.97888	8.30593	8.46467	8.00191	8.66185	8.28364	8.18279	4,08	17	1	1	NaN	F8WC37	Replication factor C subunit 2 OS=Homo sapiens OX=9606 GN=RFC2 PE=1 SV=1	tr|F8WC37|F8WC37_HUMAN	2963	RFC2	Replication factor C subunit 2	1.32704	0.0222816	1.30476	6.97888	8.30593	8.28364	0.531481	0.235146	0.252556	1.31876	1.08407	0.274905
10.8075	10.7267	10.9198	10.9352	10.9687	10.9756	10.7323	10.5651	10.6736	31,12	10	5	5	NaN	Q9NW13	RNA-binding protein 28 OS=Homo sapiens OX=9606 GN=RBM28 PE=1 SV=3	Q9NW13|RBM28_HUMAN	1206	RBM28	RNA-binding protein 28	0.161222	0.295164	-0.133942	10.8075	10.9687	10.6736	0.0969399	0.0216498	0.0848401	0.920819	1.08355	1.45967
9.91936	9.96402	10.4569	10.4656	10.6107	10.7668	10.0935	10.5222	10.8097	36,8	12	5	5	NaN	Q8TB52	F-box only protein 30 OS=Homo sapiens OX=9606 GN=FBXO30 PE=1 SV=3	Q8TB52|FBX30_HUMAN	1553	FBXO30	F-box only protein 30	0.646632	0.0884666	0.558166	9.96402	10.6107	10.5222	0.298276	0.150639	0.36038	1.42597	1.08302	0.428291
12.1369	12.0152	12.0677	11.738	12.0103	12.1114	12.2015	12.2285	12.2098	41,99	15	4	4	NaN	Q14318	Peptidyl-prolyl cis-trans isomerase FKBP8 OS=Homo sapiens OX=9606 GN=FKBP8 PE=1 SV=2	Q14318|FKBP8_HUMAN	901	FKBP8	Peptidyl-prolyl cis-trans isomerase FKBP8	-0.0573521	-0.199471	0.142118	12.0677	12.0103	12.2098	0.0610366	0.193114	0.0138366	0.316953	1.08302	0.863279
9.77512	9.85597	10.7255	10.4041	11.0968	10.7136	10.4899	10.3838	10.9249	14,52	13	13	13	NaN	Q08378	Golgin subfamily A member 3 OS=Homo sapiens OX=9606 GN=GOLGA3 PE=1 SV=2	Q08378|GOGA3_HUMAN	835	GOLGA3	Golgin subfamily A member 3	0.85767	0.223696	0.633974	9.85597	10.7136	10.4899	0.526937	0.347036	0.286705	0.640165	1.06651	0.16813
9.10226	8.82254	8.64753	8.21442	8.19687	7.8732	8.77469	8.60159	8.55378	5,35	10	3	1	NaN	Q9NRR5	Ubiquilin-4 OS=Homo sapiens OX=9606 GN=UBQLN4 PE=1 SV=2	Q9NRR5|UBQL4_HUMAN	1967	UBQLN4	Ubiquilin-4	-0.625667	-0.404713	-0.220954	8.82254	8.19687	8.60159	0.229368	0.192138	0.116225	2.01055	1.06098	1.68825
14.0226	15.0556	13.8581	13.9345	14.6527	13.8839	14.3544	16.1557	14.5143	200	74	14	11	NaN	K7ENW6	Keratin type I cytoskeletal 16 (Fragment) OS=Homo sapiens OX=9606 GN=KRT16 PE=1 SV=1	tr|K7ENW6|K7ENW6_HUMAN	27	KRT16	Keratin type I cytoskeletal 16 (Fragment)	-0.0881081	-0.579824	0.491716	14.0226	13.9345	14.5143	0.649136	0.429991	0.997008	0.455932	1.0511	0.906578
11.505	11.4026	11.4563	12.1994	11.4381	11.3373	11.893	11.5949	11.5921	31,32	30	3	3	NaN	P01034	Cystatin-C OS=Homo sapiens OX=9606 GN=CST3 PE=1 SV=1	P01034|CYTC_HUMAN	1604	CST3	Cystatin-C	-0.0182381	-0.156866	0.138628	11.4563	11.4381	11.5949	0.051236	0.471346	0.172925	0.30103	1.05061	0.0665127
8.90075	9.00523	8.57236	8.26177	8.77584	9.23429	9.29221	9.49352	8.70065	18,23	2	1	1	NaN	O75330	Hyaluronan mediated motility receptor OS=Homo sapiens OX=9606 GN=HMMR PE=1 SV=2	O75330|HMMR_HUMAN	2768	HMMR	Hyaluronan mediated motility receptor	-0.124906	-0.516366	0.39146	8.90075	8.77584	9.29221	0.225881	0.486528	0.41213	0.0584886	1.05061	0.313364
10.7925	10.6059	9.90483	10.4026	10.8699	10.9318	11.0723	11.623	10.9424	12,32	16	8	8	NaN	Q6PJT7	Zinc finger CCCH domain-containing protein 14 OS=Homo sapiens OX=9606 GN=ZC3H14 PE=1 SV=1	Q6PJT7|ZC3HE_HUMAN	1079	ZC3H14	Zinc finger CCCH domain-containing protein 14	0.26396	-0.202364	0.466324	10.6059	10.8699	11.0723	0.468049	0.289349	0.361357	0.267606	1.05012	0.747147
9.0148	9.52115	8.78908	8.75342	9.49861	8.75676	8.86412	9.15315	8.63507	7,36	2	4	4	NaN	Q93008	Probable ubiquitin carboxyl-terminal hydrolase FAF-X OS=Homo sapiens OX=9606 GN=USP9X PE=1 SV=4	Q93008|USP9X_HUMAN	2292	USP9X	Probable ubiquitin carboxyl-terminal hydrolase FAF-X	-0.258045	-0.107368	-0.150678	9.0148	8.75676	8.86412	0.374893	0.429276	0.259619	0.510042	1.04964	0.335358
9.16294	8.40629	8.86437	8.47021	8.26374	9.15808	7.89954	8.07195	7.65363	17,16	4	1	1	NaN	Q96MX6	WD repeat-containing protein 92 OS=Homo sapiens OX=9606 GN=WDR92 PE=1 SV=1	Q96MX6|WDR92_HUMAN	2801	WDR92	WD repeat-containing protein 92	-0.39416	0.570674	-0.964834	8.86437	8.47021	7.89954	0.381119	0.468266	0.210229	0.227678	1.04672	0.716699
11.308	11.5188	11.7366	11.3571	11.6683	11.3498	11.3605	11.6629	11.8042	22,07	16	1	1	NaN	Q96K17	Transcription factor BTF3 homolog 4 OS=Homo sapiens OX=9606 GN=BTF3L4 PE=1 SV=1	Q96K17|BT3L4_HUMAN	2736	BTF3L4	Transcription factor BTF3 homolog 4	-0.161792	-0.305878	0.144086	11.5188	11.3571	11.6629	0.214317	0.181839	0.226684	0.130768	1.04576	0.371611
11.6412	11.2264	11.715	11.4033	11.2915	11.6654	11.8293	11.7255	11.9404	42,42	25	2	2	NaN	Q9Y244	Proteasome maturation protein OS=Homo sapiens OX=9606 GN=POMP PE=1 SV=1	Q9Y244|POMP_HUMAN	2278	POMP	Proteasome maturation protein	-0.237915	-0.426008	0.188093	11.6412	11.4033	11.8293	0.263404	0.191928	0.107465	0.309804	1.04528	1.73993
11.7003	11.6171	11.916	11.7092	11.5793	12.0592	11.9043	11.9366	12.0067	13,76	30	13	12	NaN	O43663	Protein regulator of cytokinesis 1 OS=Homo sapiens OX=9606 GN=PRC1 PE=1 SV=2	O43663|PRC1_HUMAN	615	PRC1	Protein regulator of cytokinesis 1	0.00886059	-0.227394	0.236255	11.7003	11.7092	11.9366	0.15428	0.248261	0.0523978	0.255707	1.04479	0.527244
8.87221	9.22299	9.22214	9.08683	9.56704	9.39673	9.34478	9.57805	9.34596	16,03	9	1	1	NaN	Q5J8M3	ER membrane protein complex subunit 4 OS=Homo sapiens OX=9606 GN=EMC4 PE=1 SV=2	Q5J8M3|EMC4_HUMAN	2785	EMC4	ER membrane protein complex subunit 4	0.17459	0.0507736	0.123816	9.22214	9.39673	9.34596	0.202276	0.243467	0.134339	1.38616	1.04383	0.283162
10.3621	10.4366	10.5134	9.87247	10.0176	10.251	10.251	10.1972	10.4258	38,47	7	2	2	NaN	P43007	Neutral amino acid transporter A OS=Homo sapiens OX=9606 GN=SLC1A4 PE=1 SV=1	P43007|SATT_HUMAN	2203	SLC1A4	Neutral amino acid transporter A	-0.418963	-0.233365	-0.185598	10.4366	10.0176	10.251	0.0756922	0.190972	0.119535	1.54821	1.04335	1.16813
8.11088	7.8888	8.4765	7.77768	8.30378	7.95577	8.29664	8.15446	9.01672	26,88	12	2	2	NaN	P31025	Lipocalin-1 OS=Homo sapiens OX=9606 GN=LCN1 PE=1 SV=1	P31025|LCN1_HUMAN	2127	LCN1	Lipocalin-1	-0.155109	-0.340875	0.185766	8.11088	7.95577	8.29664	0.296758	0.267584	0.462282	0.180456	1.03953	0.514279
12.3578	12.0087	12.1988	12.3893	11.8913	12.364	12.5803	12.2291	12.2573	38,84	28	5	5	NaN	P00918	Carbonic anhydrase 2 OS=Homo sapiens OX=9606 GN=CA2 PE=1 SV=2	P00918|CAH2_HUMAN	997	CA2	Carbonic anhydrase 2	0.165212	0.106726	0.058486	12.1988	12.364	12.2573	0.174781	0.280539	0.195095	0.109579	1.03905	0.403403
10.1215	10.1379	10.432	10.0953	10.5911	10.4616	10.2963	10.4203	10.9738	27,11	16	3	3	NaN	P19404	NADH dehydrogenase [ubiquinone] flavoprotein 2 mitochondrial OS=Homo sapiens OX=9606 GN=NDUFV2 PE=1 SV=2	P19404|NDUV2_HUMAN	1771	NDUFV2	NADH dehydrogenase [ubiquinone] flavoprotein 2 mitochondrial	0.323694	0.0413065	0.282388	10.1379	10.4616	10.4203	0.17473	0.257151	0.360699	0.375718	1.03433	0.341035
11.6772	11.4342	11.653	11.6197	11.6443	11.6232	11.7793	11.7064	11.7715	37,82	6	4	4	NaN	A0FGR8	Extended synaptotagmin-2 OS=Homo sapiens OX=9606 GN=ESYT2 PE=1 SV=1	A0FGR8|ESYT2_HUMAN	1187	ESYT2	Extended synaptotagmin-2	-0.0297384	-0.148248	0.118509	11.653	11.6232	11.7715	0.133888	0.0133136	0.0400474	0.169411	1.02826	1.24336
8.45092	7.82915	8.44931	9.0785	8.60199	9.26522	8.79403	8.91904	9.02223	17,89	8	2	2	NaN	Q9HD42	Charged multivesicular body protein 1a OS=Homo sapiens OX=9606 GN=CHMP1A PE=1 SV=1	Q9HD42|CHM1A_HUMAN	2692	CHMP1A	Charged multivesicular body protein 1a	0.629184	0.159456	0.469728	8.44931	9.0785	8.91904	0.358516	0.342	0.114275	2.22988	1.02687	0.123782
11.1385	11.1257	11.3711	10.8323	11.2908	10.8449	10.8098	11.0444	11.051	16,63	13	21	21	NaN	A0A087WUZ3	Spectrin beta chain OS=Homo sapiens OX=9606 GN=SPTBN1 PE=1 SV=1	tr|A0A087WUZ3|A0A087WUZ3_HUMAN	249	SPTBN1	Spectrin beta chain	-0.293523	-0.199453	-0.0940695	11.1385	10.8449	11.0444	0.138167	0.261146	0.137363	0.41005	1.02045	0.0520764
11.5568	11.663	11.7626	11.8216	11.6386	11.6435	11.8282	11.9555	11.8338	36,63	20	9	9	NaN	Q96G03	Phosphoglucomutase-2 OS=Homo sapiens OX=9606 GN=PGM2 PE=1 SV=4	Q96G03|PGM2_HUMAN	889	PGM2	Phosphoglucomutase-2	-0.0195293	-0.190309	0.170779	11.663	11.6435	11.8338	0.102936	0.1043	0.0719642	0.119186	1.02045	0.703335
11.7698	11.4947	11.9472	11.7665	11.8332	11.2319	11.4137	11.4085	11.6649	45,55	11	2	2	NaN	Q9NUM4	Transmembrane protein 106B OS=Homo sapiens OX=9606 GN=TMEM106B PE=1 SV=2	Q9NUM4|T106B_HUMAN	2226	TMEM106B	Transmembrane protein 106B	-0.00322628	0.352796	-0.356022	11.7698	11.7665	11.4137	0.227995	0.329596	0.146528	0.140862	1.02	0.145087
9.77284	9.36848	8.33468	10.1261	9.5779	9.42951	10.1003	10.279	9.63401	22,82	35	10	7	NaN	P31947	14-3-3 protein sigma OS=Homo sapiens OX=9606 GN=SFN PE=1 SV=1	P31947|1433S_HUMAN	763	SFN	14-3-3 protein sigma	0.209416	-0.522367	0.731784	9.36848	9.5779	10.1003	0.741686	0.366896	0.333016	0.739929	1.01863	0.5157
10.8054	10.4532	10.2691	10.7305	10.2347	10.6958	10.3821	10.346	9.97613	26,88	27	5	5	NaN	Q9H3F6	BTB/POZ domain-containing adapter for CUL3-mediated RhoA degradation protein 3 OS=Homo sapiens OX=9606 GN=KCTD10 PE=1 SV=1	Q9H3F6|BACD3_HUMAN	1518	KCTD10	BTB/POZ domain-containing adapter for CUL3-mediated RhoA degradation protein 3	0.242582	0.349791	-0.107208	10.4532	10.6958	10.346	0.272509	0.276757	0.224674	0.075204	1.01818	0.500313
9.1152	9.11551	9.04641	9.07775	9.1165	9.28012	9.51037	9.83064	9.25706	31,2	5	3	3	NaN	Q13615	Myotubularin-related protein 3 OS=Homo sapiens OX=9606 GN=MTMR3 PE=1 SV=3	Q13615|MTMR3_HUMAN	2560	MTMR3	Myotubularin-related protein 3	0.00129986	-0.393868	0.395168	9.1152	9.1165	9.51037	0.0398038	0.107414	0.287443	0.284833	1.01728	0.651695
7.12122	7.7046	7.17283	6.3628	6.46643	7.42786	6.37516	6.88264	6.97671	8,41	4	1	1	NaN	Q96F24	Nuclear receptor-binding factor 2 OS=Homo sapiens OX=9606 GN=NRBF2 PE=1 SV=1	Q96F24|NRBF2_HUMAN	2660	NRBF2	Nuclear receptor-binding factor 2	-0.706396	-0.416212	-0.290184	7.17283	6.46643	6.88264	0.322946	0.587285	0.323585	0.497573	1.01592	0.00921731
10.0974	10.0485	9.74391	10.1431	9.09149	10.0119	9.88985	9.67235	9.63403	3,44	4	4	4	NaN	Q96R06	Sperm-associated antigen 5 OS=Homo sapiens OX=9606 GN=SPAG5 PE=1 SV=2	Q96R06|SPAG5_HUMAN	1523	SPAG5	Sperm-associated antigen 5	-0.036561	0.339571	-0.376132	10.0485	10.0119	9.67235	0.191527	0.573057	0.137973	0.202732	1.01323	0.0172766
6.17127	7.1644	7.69188	5.66428	5.29653	5.09841	5.73993	5.35166	5.97478	7,03	6	3	1	NaN	O60488	Long-chain-fatty-acid--CoA ligase 4 OS=Homo sapiens OX=9606 GN=ACSL4 PE=1 SV=2	O60488|ACSL4_HUMAN	2164	ACSL4	Long-chain-fatty-acid--CoA ligase 4	-1.86787	-0.443398	-1.42447	7.1644	5.29653	5.73993	0.7721	0.287143	0.314691	0.943095	1.01144	0.468521
8.32116	8.36934	8.25715	8.16967	8.5445	8.50124	8.4176	8.74823	8.67034	34,42	9	2	2	NaN	O95983	Methyl-CpG-binding domain protein 3 OS=Homo sapiens OX=9606 GN=MBD3 PE=1 SV=1	O95983|MBD3_HUMAN	2141	MBD3	Methyl-CpG-binding domain protein 3	0.180079	-0.169098	0.349176	8.32116	8.50124	8.67034	0.0562773	0.205062	0.172847	0.266803	1.00789	1.92445
14.5089	14.2577	14.5239	14.1696	14.2959	14.4479	14.2308	14.1714	14.3837	200	43	17	17	NaN	P50991	T-complex protein 1 subunit delta OS=Homo sapiens OX=9606 GN=CCT4 PE=1 SV=4	P50991|TCPD_HUMAN	128	CCT4	T-complex protein 1 subunit delta	-0.212996	0.0650663	-0.278063	14.5089	14.2959	14.2308	0.14957	0.139353	0.109519	0.422508	1.00656	0.284833
12.844	12.8967	12.9918	12.6355	12.8884	12.6785	12.7348	12.7752	12.6989	52,23	20	19	19	NaN	A0A087WUT6	Eukaryotic translation initiation factor 5B OS=Homo sapiens OX=9606 GN=EIF5B PE=1 SV=1	tr|A0A087WUT6|A0A087WUT6_HUMAN	356	EIF5B	Eukaryotic translation initiation factor 5B	-0.218184	-0.0563259	-0.161858	12.8967	12.6785	12.7348	0.0749105	0.135307	0.038161	0.728158	1.00568	0.0105502
12.8941	13.1318	13.1679	13.0505	12.6774	12.6642	12.7807	12.7156	12.6741	4,98	31	52	52	NaN	O75643	U5 small nuclear ribonucleoprotein 200 kDa helicase OS=Homo sapiens OX=9606 GN=SNRNP200 PE=1 SV=2	O75643|U520_HUMAN	43	SNRNP200	U5 small nuclear ribonucleoprotein 200 kDa helicase	-0.454393	-0.038187	-0.416206	13.1318	12.6774	12.7156	0.148745	0.219321	0.0537355	0.474955	1.0048	0.275724
11.4097	11.5308	11.593	11.6113	11.3826	11.2978	11.6873	11.6058	11.7567	41,92	19	6	6	NaN	P06280	Alpha-galactosidase A OS=Homo sapiens OX=9606 GN=GLA PE=1 SV=1	P06280|AGAL_HUMAN	1245	GLA	Alpha-galactosidase A	-0.148226	-0.304718	0.156492	11.5308	11.3826	11.6873	0.0931958	0.162201	0.0755432	0.194499	1.00349	0.818156
12.415	12.4682	12.6161	12.3882	12.4996	12.7811	12.5848	12.5689	12.6615	114,83	14	3	3	NaN	E9PL57	NEDD8 (Fragment) OS=Homo sapiens OX=9606 GN=NEDD8-MDP1 PE=3 SV=1	tr|E9PL57|E9PL57_HUMAN	1624	NEDD8-MDP1	NEDD8 (Fragment)	0.0313292	-0.0852737	0.116603	12.4682	12.4996	12.5848	0.104174	0.20248	0.049502	0.372634	1.0013	0.187755
8.20872	8.08507	7.75882	8.20095	6.6532	7.74719	7.53216	7.2386	7.56651	16,41	7	2	2	NaN	Q9NP66	High mobility group protein 20A OS=Homo sapiens OX=9606 GN=HMG20A PE=1 SV=1	Q9NP66|HM20A_HUMAN	2583	HMG20A	High mobility group protein 20A	-0.337888	0.215025	-0.552913	8.08507	7.74719	7.53216	0.232429	0.795635	0.180226	0.381952	1	0.0798767
12.7087	12.5347	12.668	12.8712	12.3092	12.7348	12.8597	12.6415	12.7037	47,65	8	1	1	NaN	P14174	Macrophage migration inhibitory factor OS=Homo sapiens OX=9606 GN=MIF PE=1 SV=4	P14174|MIF_HUMAN	2884	MIF	Macrophage migration inhibitory factor	0.0668392	0.0311069	0.0357323	12.668	12.7348	12.7037	0.0910301	0.293151	0.112439	0.00348833	1	0.301899
11.884	11.9999	11.893	11.262	11.6192	11.8276	11.3961	11.322	11.7344	10,28	14	7	7	NaN	A0A087WTW0	RING-type E3 ubiquitin transferase OS=Homo sapiens OX=9606 GN=UHRF1 PE=1 SV=1	tr|A0A087WTW0|A0A087WTW0_HUMAN	824	UHRF1	RING-type E3 ubiquitin transferase	-0.273832	0.223096	-0.496928	11.893	11.6192	11.3961	0.0644778	0.286062	0.219848	0.801343	0.995679	0.248721
7.08714	7.04155	6.97865	6.17933	6.98265	6.81839	8.32683	8.16148	7.25465	15,9	2	1	1	NaN	A0A0C4DGB5	Calpain inhibitor OS=Homo sapiens OX=9606 GN=CAST PE=1 SV=2	tr|A0A0C4DGB5|A0A0C4DGB5_HUMAN	2601	CAST	Calpain inhibitor	-0.223159	-1.34309	1.11994	7.04155	6.81839	8.16148	0.0544749	0.424401	0.577244	0.528708	0.995679	0.896196
10.9831	10.8122	11.0744	11.2379	10.9968	11.1827	11.1433	11.2999	11.2957	41,23	7	5	5	NaN	A0A6Q8PGV8	Mitofusin-2 OS=Homo sapiens OX=9606 GN=MFN2 PE=4 SV=1	tr|A0A6Q8PGV8|A0A6Q8PGV8_HUMAN	1304	MFN2	Mitofusin-2	0.199569	-0.113007	0.312575	10.9831	11.1827	11.2957	0.133118	0.12629	0.0892529	1.30364	0.9914	0.347754
13.3482	13.3073	13.4328	12.9412	13.1965	13.1487	13.2275	13.2323	13.1873	38,21	38	10	10	NaN	Q06323	Proteasome activator complex subunit 1 OS=Homo sapiens OX=9606 GN=PSME1 PE=1 SV=1	Q06323|PSME1_HUMAN	493	PSME1	Proteasome activator complex subunit 1	-0.19946	-0.0787802	-0.12068	13.3482	13.1487	13.2275	0.0639912	0.135709	0.0247155	1.04769	0.9914	0.545155
11.7581	12.9965	11.3373	10.8338	11.3997	11.831	11.1416	11.5401	10.825	36,33	5	4	4	NaN	Q8TDZ2	[F-actin]-monooxygenase MICAL1 OS=Homo sapiens OX=9606 GN=MICAL1 PE=1 SV=2	Q8TDZ2|MICA1_HUMAN	1519	MICAL1	[F-actin]-monooxygenase MICAL1	-0.358352	0.258109	-0.616461	11.7581	11.3997	11.1416	0.862548	0.500129	0.358302	0.412289	0.9914	0.156767
12.5259	12.3732	13.2996	12.2528	12.0462	13.0575	13.2188	12.6401	13.5658	58,23	20	3	3	NaN	P10153	Non-secretory ribonuclease OS=Homo sapiens OX=9606 GN=RNASE2 PE=1 SV=2	P10153|RNAS2_HUMAN	1322	RNASE2	Non-secretory ribonuclease	-0.273099	-0.966022	0.692924	12.5259	12.2528	13.2188	0.496702	0.534315	0.467663	2.11295	0.987163	1.40782
8.11056	7.91904	7.55075	7.65249	7.58616	6.94181	7.49841	7.63365	7.35606	8,42	1	1	1	NaN	A0A1B0GVX7	Sodium channel protein type 1 subunit alpha OS=Homo sapiens OX=9606 GN=SCN1A PE=1 SV=1	tr|A0A1B0GVX7|A0A1B0GVX7_HUMAN	2972	SCN1A	Sodium channel protein type 1 subunit alpha	-0.332878	0.0877538	-0.420631	7.91904	7.58616	7.49841	0.284521	0.392566	0.138812	1.55284	0.987163	0.221849
12.4133	12.3528	12.3249	12.3357	12.158	12.1665	12.5354	12.3796	12.4352	24,81	19	35	35	NaN	P12270	Nucleoprotein TPR OS=Homo sapiens OX=9606 GN=TPR PE=1 SV=3	P12270|TPR_HUMAN	122	TPR	Nucleoprotein TPR	-0.186335	-0.268719	0.0823841	12.3528	12.1665	12.4352	0.0451812	0.100241	0.078981	1.27084	0.987163	2.11126
12.5941	12.5495	12.9162	12.4528	12.534	12.7092	12.1059	12.429	12.6117	44,6	15	13	13	NaN	O60264	SWI/SNF-related matrix-associated actin-dependent regulator of chromatin subfamily A member 5 OS=Homo sapiens OX=9606 GN=SMARCA5 PE=1 SV=1	O60264|SMCA5_HUMAN	489	SMARCA5	SWI/SNF-related matrix-associated actin-dependent regulator of chromatin subfamily A member 5	-0.0600805	0.104999	-0.165079	12.5941	12.534	12.429	0.20008	0.131046	0.256101	0.785156	0.987163	0.809668
12.5299	12.5858	12.5183	12.1263	12.3489	12.4596	12.498	12.4373	12.3935	61,71	16	26	26	NaN	Q6P2Q9	Pre-mRNA-processing-splicing factor 8 OS=Homo sapiens OX=9606 GN=PRPF8 PE=1 SV=2	Q6P2Q9|PRP8_HUMAN	108	PRPF8	Pre-mRNA-processing-splicing factor 8	-0.180921	-0.0883865	-0.0925341	12.5299	12.3489	12.4373	0.0360633	0.169742	0.0524515	0.841638	0.982967	0.38405
11.64	11.6712	11.4303	11.3819	11.4619	11.8595	12.0277	11.7735	11.6486	36,21	22	12	12	NaN	P45974	Ubiquitin carboxyl-terminal hydrolase 5 OS=Homo sapiens OX=9606 GN=USP5 PE=1 SV=2	P45974|UBP5_HUMAN	506	USP5	Ubiquitin carboxyl-terminal hydrolase 5	-0.178034	-0.311529	0.133495	11.64	11.4619	11.7735	0.130986	0.255774	0.1932	0.0181814	0.982967	0.37366
11.0479	10.8303	11.1866	10.7073	10.2997	11.0825	10.4774	10.6893	10.8411	3,86	16	6	6	NaN	P49591	Serine--tRNA ligase cytoplasmic OS=Homo sapiens OX=9606 GN=SARS1 PE=1 SV=3	P49591|SYSC_HUMAN	1498	SARS1	Serine--tRNA ligase cytoplasmic	-0.340601	0.0179729	-0.358574	11.0479	10.7073	10.6893	0.179614	0.391519	0.182697	0.924453	0.978811	0.0419142
10.6147	9.88205	10.474	9.63247	10.15	10.3072	9.98542	9.62934	10.2467	30,86	11	4	4	NaN	Q13740	CD166 antigen OS=Homo sapiens OX=9606 GN=ALCAM PE=1 SV=2	Q13740|CD166_HUMAN	1769	ALCAM	CD166 antigen	-0.32401	0.164585	-0.488595	10.474	10.15	9.98542	0.388804	0.353038	0.30991	0.294992	0.978811	0.101275
11.9078	11.8696	11.6691	11.6315	11.5139	11.0898	11.4168	11.6624	11.5031	47,47	35	8	8	NaN	Q14696	LRP chaperone MESD OS=Homo sapiens OX=9606 GN=MESD PE=1 SV=2	Q14696|MESD_HUMAN	757	MESD	LRP chaperone MESD	-0.355631	0.0108442	-0.366475	11.8696	11.5139	11.5031	0.128226	0.284911	0.124623	1.32883	0.974694	0.229148
11.0318	11.1683	10.5135	11.0257	10.5174	10.3393	10.7448	10.7925	10.434	21,48	12	6	6	NaN	P78536	Disintegrin and metalloproteinase domain-containing protein 17 OS=Homo sapiens OX=9606 GN=ADAM17 PE=1 SV=1	P78536|ADA17_HUMAN	1107	ADAM17	Disintegrin and metalloproteinase domain-containing protein 17	-0.514465	-0.22746	-0.287005	11.0318	10.5174	10.7448	0.345442	0.356194	0.194671	0.540608	0.974694	0.0589858
8.86223	9.31888	9.26606	9.30649	9.14784	9.45131	10.1324	9.76655	9.77841	33,94	14	3	3	NaN	P09601	Heme oxygenase 1 OS=Homo sapiens OX=9606 GN=HMOX1 PE=1 SV=1	P09601|HMOX1_HUMAN	1832	HMOX1	Heme oxygenase 1	0.0404348	-0.471911	0.512346	9.26606	9.30649	9.77841	0.249797	0.151789	0.20787	0.316953	0.974694	1.25885
11.3908	11.5684	11.4882	11.509	11.4774	11.269	11.2357	11.535	11.3757	25,48	8	5	5	NaN	O60341	Lysine-specific histone demethylase 1A OS=Homo sapiens OX=9606 GN=KDM1A PE=1 SV=2	O60341|KDM1A_HUMAN	1118	KDM1A	Lysine-specific histone demethylase 1A	-0.0108891	0.101662	-0.112551	11.4882	11.4774	11.3757	0.0889479	0.130431	0.149738	0.235077	0.974694	0.102373
7.0197	7.42559	7.51893	7.25626	6.79986	8.01341	7.43937	7.58143	7.67969	15,76	11	2	2	NaN	Q9Y5K8	V-type proton ATPase subunit D OS=Homo sapiens OX=9606 GN=ATP6V1D PE=1 SV=1	Q9Y5K8|VATD_HUMAN	2469	ATP6V1D	V-type proton ATPase subunit D	-0.169337	-0.325171	0.155833	7.42559	7.25626	7.58143	0.26542	0.612951	0.120822	0.0329203	0.974694	0.235824
10.9761	11.3945	10.8023	11.5091	11.3629	12.1177	11.5165	12.4491	11.0968	42,93	20	18	18	NaN	Q02413	Desmoglein-1 OS=Homo sapiens OX=9606 GN=DSG1 PE=1 SV=2	Q02413|DSG1_HUMAN	183	DSG1	Desmoglein-1	0.532997	-0.00735664	0.540354	10.9761	11.5091	11.5165	0.304418	0.400298	0.692151	0.583359	0.970616	0.0123337
10.8211	11.1074	10.9109	11.1238	10.8529	11.2442	10.9882	11.3148	11.405	38,88	14	7	7	NaN	A0A0A0MTN0	Cullin-2 OS=Homo sapiens OX=9606 GN=CUL2 PE=1 SV=1	tr|A0A0A0MTN0|A0A0A0MTN0_HUMAN	1414	CUL2	Cullin-2	0.212931	-0.191011	0.403942	10.9109	11.1238	11.3148	0.146422	0.200424	0.219311	0.241088	0.970616	0.350665
11.4271	11.3429	11.4402	11.1129	11.3953	11.5149	11.3833	11.3261	11.3694	6,64	18	13	13	NaN	A0AVT1	Ubiquitin-like modifier-activating enzyme 6 OS=Homo sapiens OX=9606 GN=UBA6 PE=1 SV=1	A0AVT1|UBA6_HUMAN	618	UBA6	Ubiquitin-like modifier-activating enzyme 6	-0.0317831	0.0259409	-0.057724	11.4271	11.3953	11.3694	0.0527965	0.206431	0.0298439	0.173925	0.970616	0.0467237
11.8373	11.9061	11.9333	11.8099	11.8116	12.168	12.0015	11.9448	12.0337	41,14	7	9	9	NaN	P51610	Host cell factor 1 OS=Homo sapiens OX=9606 GN=HCFC1 PE=1 SV=2	P51610|HCFC1_HUMAN	635	HCFC1	Host cell factor 1	-0.0944853	-0.189862	0.095377	11.9061	11.8116	12.0015	0.0494879	0.206285	0.0449943	0.128427	0.966576	0.227678
10.8409	11.2422	11.247	11.2644	11.2646	10.7193	10.6356	10.2992	10.236	37,22	9	3	2	NaN	Q02750	Dual specificity mitogen-activated protein kinase kinase 1 OS=Homo sapiens OX=9606 GN=MAP2K1 PE=1 SV=2	Q02750|MP2K1_HUMAN	2029	MAP2K1	Dual specificity mitogen-activated protein kinase kinase 1	0.0222225	0.965177	-0.942954	11.2422	11.2644	10.2992	0.233114	0.314753	0.214811	0.0315171	0.966576	1.39794
9.15899	9.11114	9.31452	8.0927	8.25039	8.78313	8.51266	8.96521	8.58376	4,23	10	2	2	NaN	Q9P031	Thyroid transcription factor 1-associated protein 26 OS=Homo sapiens OX=9606 GN=CCDC59 PE=1 SV=2	Q9P031|TAP26_HUMAN	2334	CCDC59	Thyroid transcription factor 1-associated protein 26	-0.908595	-0.333366	-0.575229	9.15899	8.25039	8.58376	0.106334	0.361792	0.243363	1.46471	0.962574	0.435334
8.14037	9.02395	8.25295	9.31132	8.91985	10.7636	8.80174	9.30957	8.46438	6,2	18	3	2	NaN	P51153	Ras-related protein Rab-13 OS=Homo sapiens OX=9606 GN=RAB13 PE=1 SV=1	P51153|RAB13_HUMAN	2398	RAB13	Ras-related protein Rab-13	1.05837	0.509576	0.548792	8.25295	9.31132	8.80174	0.480941	0.971423	0.425448	0.59346	0.962574	0.381952
12.7132	12.4142	12.3416	12.5481	12.7896	12.8601	12.7861	12.6268	12.6695	51,63	22	7	7	NaN	Q8WU79	Stromal membrane-associated protein 2 OS=Homo sapiens OX=9606 GN=SMAP2 PE=1 SV=1	Q8WU79|SMAP2_HUMAN	902	SMAP2	Stromal membrane-associated protein 2	0.375412	0.120133	0.255279	12.4142	12.7896	12.6695	0.196946	0.163651	0.0824537	0.440093	0.962574	0.0931265
10.5386	10.8176	10.4858	10.3334	10.4078	10.6205	10.6019	10.9117	10.6936	31,86	13	2	2	NaN	Q9Y2Q3	Glutathione S-transferase kappa 1 OS=Homo sapiens OX=9606 GN=GSTK1 PE=1 SV=3	Q9Y2Q3|GSTK1_HUMAN	1862	GSTK1	Glutathione S-transferase kappa 1	-0.130778	-0.285775	0.154997	10.5386	10.4078	10.6936	0.178296	0.149004	0.159154	0.377786	0.962574	0.818156
19.1986	19.1398	19.3174	19.265	19.0009	19.2144	19.2918	19.2164	19.3359	200	70	22	7	NaN	P60709	Actin cytoplasmic 1 OS=Homo sapiens OX=9606 GN=ACTB PE=1 SV=1	P60709|ACTB_HUMAN	22	ACTB	Actin cytoplasmic 1	0.0158348	-0.0774078	0.0932426	19.1986	19.2144	19.2918	0.0904634	0.140143	0.0604196	0.343902	0.962574	0.806875
13.365	12.9759	13.3164	12.7145	13.113	13.4063	13.0592	12.8418	13.2198	54,02	18	7	7	NaN	P09622	Dihydrolipoyl dehydrogenase mitochondrial OS=Homo sapiens OX=9606 GN=DLD PE=1 SV=2	P09622|DLDH_HUMAN	662	DLD	Dihydrolipoyl dehydrogenase mitochondrial	-0.203382	0.0538836	-0.257265	13.3164	13.113	13.0592	0.212004	0.347226	0.189689	0.196543	0.962574	0.0639892
10.0905	8.87529	9.36529	9.04685	8.90343	8.27887	9.14351	8.67754	8.37025	17,17	12	2	2	NaN	Q8NCW5	NAD(P)H-hydrate epimerase OS=Homo sapiens OX=9606 GN=NAXE PE=1 SV=2	Q8NCW5|NNRE_HUMAN	2517	NAXE	NAD(P)H-hydrate epimerase	-0.461864	0.225886	-0.687751	9.36529	8.90343	8.67754	0.611392	0.408339	0.389334	0.709965	0.958607	0.0376307
6.80297	6.32789	6.28409	7.39515	7.13391	9.6082	6.95	6.82248	6.98596	32,75	6	2	2	NaN	Q6E0U4	Dermokine OS=Homo sapiens OX=9606 GN=DMKN PE=1 SV=3	Q6E0U4|DMKN_HUMAN	1672	DMKN	Dermokine	1.06726	0.445147	0.622117	6.32789	7.39515	6.95	0.287767	1.35941	0.0859083	0.667562	0.958607	0.565431
12.4003	11.6648	11.8164	11.5781	11.4936	12.0264	12.1667	11.5467	11.3689	39,31	9	5	5	NaN	Q7Z7L1	Schlafen family member 11 OS=Homo sapiens OX=9606 GN=SLFN11 PE=1 SV=2	Q7Z7L1|SLN11_HUMAN	1202	SLFN11	Schlafen family member 11	-0.238287	0.031435	-0.269722	11.8164	11.5781	11.5467	0.388338	0.286315	0.41883	0.321482	0.958607	0.00436481
7.75549	7.11936	8.25035	8.6731	7.31814	7.62315	8.63085	8.72414	8.65735	16,69	8	2	2	NaN	P54619	5'-AMP-activated protein kinase subunit gamma-1 OS=Homo sapiens OX=9606 GN=PRKAG1 PE=1 SV=1	P54619|AAKG1_HUMAN	2610	PRKAG1	5'-AMP-activated protein kinase subunit gamma-1	-0.132339	-1.0342	0.901866	7.75549	7.62315	8.65735	0.566964	0.710791	0.0480717	0.124939	0.958607	0.68403
6.37745	6.6241	6.79974	7.65714	7.37816	7.44137	7.83143	7.10182	7.39575	8,4	11	2	1	NaN	P11908	Ribose-phosphate pyrophosphokinase 2 OS=Homo sapiens OX=9606 GN=PRPS2 PE=1 SV=2	P11908|PRPS2_HUMAN	2256	PRPS2	Ribose-phosphate pyrophosphokinase 2	0.817266	0.045619	0.771647	6.6241	7.44137	7.39575	0.212134	0.146276	0.367096	1.3439	0.954677	0.129596
11.4697	11.4433	11.4204	11.2852	11.3997	11.2651	11.1392	11.3564	11.2485	42,2	19	4	4	NaN	P53582	Methionine aminopeptidase 1 OS=Homo sapiens OX=9606 GN=METAP1 PE=1 SV=2	P53582|MAP11_HUMAN	1276	METAP1	Methionine aminopeptidase 1	-0.158083	0.0366507	-0.194734	11.4433	11.2852	11.2485	0.0247032	0.0726005	0.108583	1.01368	0.954677	0.649752
6.8244	7.34607	7.10783	6.25664	6.47383	6.9619	6.60277	6.98174	6.33398	10,42	1	1	1	NaN	Q9H0E9	Bromodomain-containing protein 8 OS=Homo sapiens OX=9606 GN=BRD8 PE=1 SV=2	Q9H0E9|BRD8_HUMAN	2929	BRD8	Bromodomain-containing protein 8	-0.634005	-0.128939	-0.505066	7.10783	6.47383	6.60277	0.261159	0.361196	0.325438	0.88941	0.954677	0.0700704
11.8206	11.6443	11.6934	11.6241	11.5987	11.4051	11.4833	11.5784	11.377	47,46	27	4	3	NaN	Q9BVK6	Transmembrane emp24 domain-containing protein 9 OS=Homo sapiens OX=9606 GN=TMED9 PE=1 SV=2	Q9BVK6|TMED9_HUMAN	1577	TMED9	Transmembrane emp24 domain-containing protein 9	-0.0947418	0.115346	-0.210088	11.6934	11.5987	11.4833	0.091013	0.119736	0.100738	0.886057	0.954677	0.607303
10.4668	9.85131	10.062	9.55808	9.86756	9.87745	9.65392	9.67909	9.14802	19,15	2	1	1	NaN	P23258	Tubulin gamma-1 chain OS=Homo sapiens OX=9606 GN=TUBG1 PE=1 SV=2	P23258|TBG1_HUMAN	2728	TUBG1	Tubulin gamma-1 chain	-0.194489	0.213636	-0.408126	10.062	9.86756	9.65392	0.312794	0.181603	0.299614	0.482804	0.950782	0.425969
5.10706	4.94533	5.48813	5.56648	5.26918	5.32855	5.81442	5.51542	5.62395	8,31	2	1	1	NaN	H7C5A5	Stromal interaction molecule 2 OS=Homo sapiens OX=9606 GN=STIM2 PE=1 SV=1	tr|H7C5A5|H7C5A5_HUMAN	2915	STIM2	Stromal interaction molecule 2	0.221489	-0.295405	0.516895	5.10706	5.32855	5.62395	0.278689	0.157333	0.151362	0.415669	0.950782	2.42829
16.1913	16.1888	16.1645	15.8892	15.9451	16.1099	16.2147	16.3097	16.2848	200	76	12	12	NaN	P37802	Transgelin-2 OS=Homo sapiens OX=9606 GN=TAGLN2 PE=1 SV=3	P37802|TAGL2_HUMAN	96	TAGLN2	Transgelin-2	-0.243639	-0.339664	0.0960255	16.1888	15.9451	16.2848	0.0148259	0.114704	0.0492578	0.935542	0.946922	1.42136
9.60692	9.74613	9.79255	10.0451	9.97685	10.2904	9.88275	9.96551	9.84425	25,27	7	2	2	NaN	A8MXV4	Nucleoside diphosphate-linked moiety X motif 19 OS=Homo sapiens OX=9606 GN=NUDT19 PE=1 SV=1	A8MXV4|NUD19_HUMAN	1923	NUDT19	Nucleoside diphosphate-linked moiety X motif 19	0.298949	0.162327	0.136622	9.74613	10.0451	9.88275	0.0965994	0.164879	0.0619615	1.39041	0.943095	0.609065
8.3194	8.99283	9.38295	8.06663	9.8084	9.21412	8.44211	9.60829	10.041	17,94	2	1	1	NaN	Q15910	Histone-lysine N-methyltransferase EZH2 OS=Homo sapiens OX=9606 GN=EZH2 PE=1 SV=2	Q15910|EZH2_HUMAN	2704	EZH2	Histone-lysine N-methyltransferase EZH2	0.221299	-0.394167	0.615466	8.99283	9.21412	9.60829	0.538026	0.885409	0.826997	0.131356	0.943095	0.422508
12.3935	12.2168	12.4192	12.5169	12.2686	12.4703	12.3554	12.0302	12.2088	42,98	22	55	55	NaN	P46013	Proliferation marker protein Ki-67 OS=Homo sapiens OX=9606 GN=MKI67 PE=1 SV=2	P46013|KI67_HUMAN	55	MKI67	Proliferation marker protein Ki-67	0.0767803	0.261525	-0.184745	12.3935	12.4703	12.2088	0.110192	0.131966	0.162867	1.05601	0.939302	1.73755
9.9588	9.77035	9.6702	10.3465	9.72496	10.215	10.0815	10.1431	10.2554	26,51	2	4	4	NaN	Q92621	Nuclear pore complex protein Nup205 OS=Homo sapiens OX=9606 GN=NUP205 PE=1 SV=3	Q92621|NU205_HUMAN	1647	NUP205	Nuclear pore complex protein Nup205	0.444697	0.0719194	0.372778	9.77035	10.215	10.1431	0.146536	0.327568	0.0881682	0.627088	0.939302	0.110698
8.81153	8.44572	9.1814	9.00267	9.24177	8.6393	9.40461	9.62948	9.48617	18,45	4	1	1	NaN	A0A0C4DGH0	CD276 antigen OS=Homo sapiens OX=9606 GN=CD276 PE=1 SV=1	tr|A0A0C4DGH0|A0A0C4DGH0_HUMAN	2487	CD276	CD276 antigen	0.191139	-0.483498	0.674637	8.81153	9.00267	9.48617	0.367843	0.303361	0.113842	0.131944	0.939302	1.16368
10.4893	10.3176	10.7683	10.3238	10.683	10.5947	10.9495	10.6674	10.8544	6,36	17	9	9	NaN	P49589	Cysteine--tRNA ligase cytoplasmic OS=Homo sapiens OX=9606 GN=CARS1 PE=1 SV=3	P49589|SYCC_HUMAN	869	CARS1	Cysteine--tRNA ligase cytoplasmic	0.105351	-0.259703	0.365054	10.4893	10.5947	10.8544	0.22743	0.187149	0.143551	0.0154727	0.939302	0.5867
11.6297	10.9643	11.5917	11.4918	10.904	11.552	11.2061	10.8872	11.1801	21,8	28	6	6	NaN	P61247	40S ribosomal protein S3a OS=Homo sapiens OX=9606 GN=RPS3A PE=1 SV=2	P61247|RS3A_HUMAN	1036	RPS3A	40S ribosomal protein S3a	-0.0999565	0.311657	-0.411613	11.5917	11.4918	11.1801	0.37371	0.357981	0.177076	0.928118	0.935542	0.769551
10.9231	10.6631	10.7142	10.5976	10.5009	10.6572	10.6613	10.6015	10.3736	9,5	5	1	1	NaN	P28072	Proteasome subunit beta type-6 OS=Homo sapiens OX=9606 GN=PSMB6 PE=1 SV=4	P28072|PSB6_HUMAN	2718	PSMB6	Proteasome subunit beta type-6	-0.116573	-0.0039053	-0.112668	10.7142	10.5976	10.6015	0.137755	0.0788708	0.15181	0.835647	0.931814	0.110138
11.9041	11.9847	12.1867	12.0261	11.9717	12.3256	12.2215	12.1785	12.2532	8,9	28	15	13	NaN	O95573	Long-chain-fatty-acid--CoA ligase 3 OS=Homo sapiens OX=9606 GN=ACSL3 PE=1 SV=3	O95573|ACSL3_HUMAN	505	ACSL3	Long-chain-fatty-acid--CoA ligase 3	0.0413704	-0.195393	0.236763	11.9847	12.0261	12.2215	0.145612	0.190587	0.0375147	0.642065	0.931814	0.454693
11.3805	10.8235	11.3862	10.7825	10.8827	10.9919	10.9077	10.6366	10.5532	33,3	6	3	3	NaN	Q96T51	RUN and FYVE domain-containing protein 1 OS=Homo sapiens OX=9606 GN=RUFY1 PE=1 SV=2	Q96T51|RUFY1_HUMAN	1370	RUFY1	RUN and FYVE domain-containing protein 1	-0.497796	0.246095	-0.743891	11.3805	10.8827	10.6366	0.323227	0.104752	0.185334	0.60206	0.931814	0.423659
9.64304	9.28845	10.1358	9.51321	9.31263	9.65762	9.38748	9.20178	9.71891	17,55	4	5	5	NaN	P11047	Laminin subunit gamma-1 OS=Homo sapiens OX=9606 GN=LAMC1 PE=1 SV=3	P11047|LAMC1_HUMAN	1445	LAMC1	Laminin subunit gamma-1	-0.12983	0.125735	-0.255566	9.64304	9.51321	9.38748	0.425567	0.173255	0.261964	0.493495	0.931814	0.363512
10.1834	10.1109	10.3491	9.55773	9.95	9.69291	10.0497	9.86233	9.83412	14,23	10	3	3	NaN	P63151	Serine/threonine-protein phosphatase 2A 55 kDa regulatory subunit B alpha isoform OS=Homo sapiens OX=9606 GN=PPP2R2A PE=1 SV=1	P63151|2ABA_HUMAN	1306	PPP2R2A	Serine/threonine-protein phosphatase 2A 55 kDa regulatory subunit B alpha isoform	-0.490476	-0.169415	-0.32106	10.1834	9.69291	9.86233	0.122091	0.199267	0.11718	1.02045	0.928118	0.404504
11.6961	11.8804	11.894	11.9031	11.906	12.0466	11.9821	11.9527	12.0362	17,08	32	8	8	NaN	Q9Y295	Developmentally-regulated GTP-binding protein 1 OS=Homo sapiens OX=9606 GN=DRG1 PE=1 SV=1	Q9Y295|DRG1_HUMAN	809	DRG1	Developmentally-regulated GTP-binding protein 1	0.0255642	-0.0761147	0.101679	11.8804	11.906	11.9821	0.110509	0.0820489	0.0423577	0.853872	0.928118	0.554396
12.5659	12.5355	12.58	12.672	12.5899	12.8409	12.7354	12.5661	12.7585	2,5	17	6	6	NaN	Q8WXF1	Paraspeckle component 1 OS=Homo sapiens OX=9606 GN=PSPC1 PE=1 SV=1	Q8WXF1|PSPC1_HUMAN	1059	PSPC1	Paraspeckle component 1	0.106092	-0.0634222	0.169515	12.5659	12.672	12.7354	0.0227025	0.127999	0.105046	0.818156	0.924453	0.114074
4.49787	5.5229	5.93454	5.86329	5.48827	7.31885	6.97504	6.62177	6.62308	8,39	47	10	1	NaN	Q5SRN7	HLA class I histocompatibility antigen A alpha chain OS=Homo sapiens OX=9606 GN=HLA-A PE=1 SV=2	tr|Q5SRN7|Q5SRN7_HUMAN	197	HLA-A	HLA class I histocompatibility antigen A alpha chain	0.340391	-0.759784	1.10017	5.5229	5.86329	6.62308	0.73984	0.966983	0.203581	0.712198	0.924453	0.315155
10.4296	10.3392	10.7736	10.1276	9.97427	10.5565	10.084	10.1375	10.0193	5,85	17	3	3	NaN	P23919	Thymidylate kinase OS=Homo sapiens OX=9606 GN=DTYMK PE=1 SV=4	P23919|KTHY_HUMAN	1920	DTYMK	Thymidylate kinase	-0.302009	0.0435963	-0.345605	10.4296	10.1276	10.084	0.229229	0.30179	0.0591839	1.68825	0.920819	0.242604
11.9618	12.1964	12.2143	11.4556	11.8533	12.1151	11.8218	11.7498	12.0396	33,68	11	6	4	NaN	Q13618	Cullin-3 OS=Homo sapiens OX=9606 GN=CUL3 PE=1 SV=2	Q13618|CUL3_HUMAN	769	CUL3	Cullin-3	-0.343117	0.031497	-0.374614	12.1964	11.8533	11.8218	0.140884	0.332044	0.150901	0.935542	0.920819	0.142065
11.6424	11.6876	11.6961	11.4376	11.7074	11.6597	11.5603	11.3414	11.5176	37,41	14	6	6	NaN	Q969Z0	FAST kinase domain-containing protein 4 OS=Homo sapiens OX=9606 GN=TBRG4 PE=1 SV=1	Q969Z0|FAKD4_HUMAN	1399	TBRG4	FAST kinase domain-containing protein 4	-0.0278664	0.142157	-0.170023	11.6876	11.6597	11.5176	0.0288553	0.143968	0.116052	0.411168	0.920819	0.338187
9.81946	9.78034	9.6512	10.0197	9.6434	10.0377	9.88215	10.0592	10.0157	18,56	7	6	1	NaN	P29590	Protein PML OS=Homo sapiens OX=9606 GN=PML PE=1 SV=3	P29590|PML_HUMAN	1315	PML	Protein PML	0.239387	0.00403595	0.235351	9.78034	10.0197	10.0157	0.0880554	0.222635	0.0922633	0.365523	0.920819	0.178486
8.324	7.94146	8.35301	7.62556	8.85954	8.09887	7.60288	7.5157	8.20389	16,39	3	1	1	NaN	Q8WYA6	Beta-catenin-like protein 1 OS=Homo sapiens OX=9606 GN=CTNNBL1 PE=1 SV=1	Q8WYA6|CTBL1_HUMAN	2474	CTNNBL1	Beta-catenin-like protein 1	-0.225126	0.49599	-0.721116	8.324	8.09887	7.60288	0.229695	0.622537	0.374701	0.00744648	0.920819	0.337242
11.0688	12.6542	11.3238	10.5954	12.0199	10.7791	10.6003	11.2228	10.7934	17,64	56	5	5	NaN	P06702	Protein S100-A9 OS=Homo sapiens OX=9606 GN=S100A9 PE=1 SV=1	P06702|S10A9_HUMAN	1387	S100A9	Protein S100-A9	-0.544698	-0.0142145	-0.530483	11.3238	10.7791	10.7934	0.851302	0.774845	0.318646	2.15058	0.917215	0.359519
11.7408	11.5443	11.5536	11.5653	11.3168	11.2871	11.5016	11.3808	11.5104	39,43	44	19	9	NaN	Q14240	Eukaryotic initiation factor 4A-II OS=Homo sapiens OX=9606 GN=EIF4A2 PE=1 SV=2	Q14240|IF4A2_HUMAN	273	EIF4A2	Eukaryotic initiation factor 4A-II	-0.236782	-0.184792	-0.0519905	11.5536	11.3168	11.5016	0.110864	0.152788	0.0724418	1.86328	0.917215	0.333482
15.1588	14.9746	15.1841	15.0902	14.9742	15.2133	15.2699	15.1652	15.2235	148,75	43	10	10	NaN	B4DY09	Interleukin enhancer-binding factor 2 OS=Homo sapiens OX=9606 GN=ILF2 PE=1 SV=1	tr|B4DY09|B4DY09_HUMAN	393	ILF2	Interleukin enhancer-binding factor 2	-0.0685701	-0.133312	0.0647421	15.1588	15.0902	15.2235	0.114319	0.119569	0.0524678	0.159894	0.917215	0.790485
11.2031	11.2469	11.3895	10.8268	10.8734	11.1601	11.4199	11.5086	11.4309	20,37	6	6	6	NaN	Q9NTI5	Sister chromatid cohesion protein PDS5 homolog B OS=Homo sapiens OX=9606 GN=PDS5B PE=1 SV=1	Q9NTI5|PDS5B_HUMAN	1137	PDS5B	Sister chromatid cohesion protein PDS5 homolog B	-0.373474	-0.557426	0.183952	11.2469	10.8734	11.4309	0.0974752	0.180497	0.0483744	1.66959	0.910095	1.30803
6.83782	6.62511	6.9486	7.28049	7.76222	7.50629	7.08321	7.89421	7.71761	8,56	3	1	1	NaN	A0A087WYM3	NAD-dependent protein deacetylase sirtuin-2 OS=Homo sapiens OX=9606 GN=SIRT2 PE=1 SV=1	tr|A0A087WYM3|A0A087WYM3_HUMAN	2840	SIRT2	NAD-dependent protein deacetylase sirtuin-2	0.66847	-0.21132	0.879791	6.83782	7.50629	7.71761	0.1644	0.241019	0.42649	1.09583	0.910095	0.133713
13.1675	13.001	13.2545	12.4315	12.768	13.2825	13.0342	12.6512	12.626	11,89	25	16	16	NaN	Q15459	Splicing factor 3A subunit 1 OS=Homo sapiens OX=9606 GN=SF3A1 PE=1 SV=1	Q15459|SF3A1_HUMAN	244	SF3A1	Splicing factor 3A subunit 1	-0.399483	0.116767	-0.51625	13.1675	12.768	12.6512	0.128848	0.42857	0.228736	0.527244	0.910095	0.05061
8.01698	8.08481	7.59066	8.40096	8.31325	8.09064	8.25616	8.30488	8.25725	17,74	13	1	1	NaN	Q9Y5J9	Mitochondrial import inner membrane translocase subunit Tim8 B OS=Homo sapiens OX=9606 GN=TIMM8B PE=1 SV=1	Q9Y5J9|TIM8B_HUMAN	2873	TIMM8B	Mitochondrial import inner membrane translocase subunit Tim8 B	0.29627	0.0559998	0.240271	8.01698	8.31325	8.25725	0.26787	0.159973	0.0278177	1.37469	0.906578	0.0154727
12.7129	12.7604	12.8822	12.3318	12.6429	12.4402	12.6669	12.6183	12.8303	61,03	25	11	11	NaN	Q06210	Glutamine--fructose-6-phosphate aminotransferase [isomerizing] 1 OS=Homo sapiens OX=9606 GN=GFPT1 PE=1 SV=3	Q06210|GFPT1_HUMAN	292	GFPT1	Glutamine--fructose-6-phosphate aminotransferase [isomerizing] 1	-0.320162	-0.226665	-0.0934963	12.7604	12.4402	12.6669	0.0873417	0.157933	0.111056	1.05651	0.906578	0.669586
12.5086	12.3629	12.7559	12.9018	12.9812	12.9314	12.6595	13.2352	13.3507	15	29	19	12	NaN	Q13619	Cullin-4A OS=Homo sapiens OX=9606 GN=CUL4A PE=1 SV=3	Q13619|CUL4A_HUMAN	298	CUL4A	Cullin-4A	0.422828	-0.303797	0.726624	12.5086	12.9314	13.2352	0.198691	0.040097	0.370245	1.04383	0.906578	0.263603
8.09735	9.14545	9.21745	9.04387	8.63118	9.27761	9.1236	9.31791	9.95159	16,82	15	1	1	NaN	S4R3A2	Fatty acid-binding protein heart OS=Homo sapiens OX=9606 GN=FABP3 PE=1 SV=1	tr|S4R3A2|S4R3A2_HUMAN	2633	FABP3	Fatty acid-binding protein heart	-0.101573	-0.274035	0.172462	9.14545	9.04387	9.31791	0.626941	0.32732	0.432987	0.133122	0.906578	0.856985
13.7207	13.4168	13.6098	13.8424	13.368	13.5708	13.7813	13.6461	13.7113	200	53	19	19	NaN	P06576	ATP synthase subunit beta mitochondrial OS=Homo sapiens OX=9606 GN=ATP5F1B PE=1 SV=3	P06576|ATPB_HUMAN	155	ATP5F1B	ATP synthase subunit beta mitochondrial	-0.0389509	-0.14054	0.101589	13.6098	13.5708	13.7113	0.153772	0.238074	0.067588	0.0670192	0.906578	0.455932
10.3686	9.8479	10.1748	10.7311	10.5877	10.6173	10.4336	10.2674	10.5855	6,45	14	4	4	NaN	P10909	Clusterin OS=Homo sapiens OX=9606 GN=CLU PE=1 SV=1	P10909|CLUS_HUMAN	1688	CLU	Clusterin	0.442483	0.183699	0.258784	10.1748	10.6173	10.4336	0.263175	0.0757453	0.15913	1.33442	0.90309	0.841638
14.027	13.95	14.1177	13.8005	13.8517	13.9175	13.8979	13.9303	13.9989	200	45	23	21	NaN	P20700	Lamin-B1 OS=Homo sapiens OX=9606 GN=LMNB1 PE=1 SV=2	P20700|LMNB1_HUMAN	64	LMNB1	Lamin-B1	-0.175206	-0.0785255	-0.0966806	14.027	13.8517	13.9303	0.0839524	0.0586338	0.0515308	1.33255	0.90309	2.32975
13.0554	13.1892	13.19	13.1158	13.1975	13.5287	13.0874	13.3674	13.3038	40,93	44	5	5	NaN	P43487	Ran-specific GTPase-activating protein OS=Homo sapiens OX=9606 GN=RANBP1 PE=1 SV=1	P43487|RANG_HUMAN	1106	RANBP1	Ran-specific GTPase-activating protein	0.00831699	-0.106241	0.114558	13.1892	13.1975	13.3038	0.0774893	0.218635	0.146807	0.500313	0.90309	0.0809219
8.07682	8.43179	8.61534	9.7411	8.10119	9.13265	9.18701	8.91579	8.91163	16,63	2	1	1	NaN	O75925	E3 SUMO-protein ligase PIAS1 OS=Homo sapiens OX=9606 GN=PIAS1 PE=1 SV=2	O75925|PIAS1_HUMAN	2646	PIAS1	E3 SUMO-protein ligase PIAS1	0.700864	0.216865	0.483999	8.43179	9.13265	8.91579	0.27377	0.828998	0.157801	0.400117	0.90309	0.0101054
7.27845	7.71246	7.4843	7.94357	7.22284	8.42333	8.17946	7.85537	8.16506	2,52	20	2	2	NaN	Q5VZR0	Golgi-associated plant pathogenesis-related protein 1 OS=Homo sapiens OX=9606 GN=GLIPR2 PE=1 SV=1	tr|Q5VZR0|Q5VZR0_HUMAN	2567	GLIPR2	Golgi-associated plant pathogenesis-related protein 1	0.45927	-0.221488	0.680759	7.4843	7.94357	8.16506	0.2171	0.604259	0.1831	0.314258	0.90309	0.289883
11.7937	12.6157	12.2301	12.0428	11.9471	12.2198	11.5269	12.0694	12.1007	8,35	29	11	11	NaN	P00367	Glutamate dehydrogenase 1 mitochondrial OS=Homo sapiens OX=9606 GN=GLUD1 PE=1 SV=2	P00367|DHE3_HUMAN	404	GLUD1	Glutamate dehydrogenase 1 mitochondrial	-0.187296	-0.0266619	-0.160634	12.2301	12.0428	12.0694	0.41129	0.138366	0.322626	0.185752	0.90309	0.341989
7.92961	8.58714	8.14787	7.05604	8.21926	7.37016	6.78751	7.67009	7.97568	16,8	13	1	1	NaN	B1AK63	Chromatin modification-related protein MEAF6 OS=Homo sapiens OX=9606 GN=MEAF6 PE=1 SV=1	tr|B1AK63|B1AK63_HUMAN	2490	MEAF6	Chromatin modification-related protein MEAF6	-0.777702	-0.299925	-0.477777	8.14787	7.37016	7.67009	0.334897	0.601766	0.616991	1.30803	0.899629	0.0665127
7.78405	5.9626	6.27564	6.31366	7.22255	8.34212	8.09513	8.03661	8.04012	8,41	4	1	1	NaN	Q96TC7	Regulator of microtubule dynamics protein 3 OS=Homo sapiens OX=9606 GN=RMDN3 PE=1 SV=2	Q96TC7|RMD3_HUMAN	2818	RMDN3	Regulator of microtubule dynamics protein 3	0.946913	-0.817572	1.76448	6.27564	7.22255	8.04012	0.973907	1.01605	0.0328201	0.20621	0.899629	0.478862
6.90797	6.15729	6.90701	6.77083	7.56438	5.24249	7.77781	7.68433	7.20828	15,68	3	2	2	NaN	Q96NY7	Chloride intracellular channel protein 6 OS=Homo sapiens OX=9606 GN=CLIC6 PE=2 SV=3	Q96NY7|CLIC6_HUMAN	2738	CLIC6	Chloride intracellular channel protein 6	-0.136182	-0.913499	0.777317	6.90701	6.77083	7.68433	0.433132	1.18016	0.30543	0.047692	0.899629	0.714443
13.0916	13.082	13.0876	12.8621	13.0918	13.3457	13.227	13.1605	13.1139	82,73	50	16	10	NaN	P31150	Rab GDP dissociation inhibitor alpha OS=Homo sapiens OX=9606 GN=GDI1 PE=1 SV=2	P31150|GDIA_HUMAN	258	GDI1	Rab GDP dissociation inhibitor alpha	0.00423622	-0.0686064	0.0728426	13.0876	13.0918	13.1605	0.00482271	0.241894	0.0568722	0.0287242	0.899629	0.134304
11.3567	11.3919	11.5037	11.5252	11.5237	11.6008	11.863	11.6528	11.6131	40,63	12	4	4	NaN	Q9BWS9	Chitinase domain-containing protein 1 OS=Homo sapiens OX=9606 GN=CHID1 PE=1 SV=1	Q9BWS9|CHID1_HUMAN	1207	CHID1	Chitinase domain-containing protein 1	0.133236	-0.127667	0.260903	11.3919	11.5252	11.6528	0.0767235	0.044088	0.134261	1.63264	0.896196	0.628932
16.4511	16.3291	16.5179	16.3235	16.0688	16.3205	16.409	16.0413	16.2545	200	46	29	29	NaN	A0A494C0X7	Integrin beta OS=Homo sapiens OX=9606 GN=ITGB2 PE=1 SV=1	tr|A0A494C0X7|A0A494C0X7_HUMAN	30	ITGB2	Integrin beta	-0.130579	0.0660419	-0.196621	16.4511	16.3205	16.2545	0.0957725	0.146191	0.184644	1.4389	0.896196	0.0181814
10.8492	10.5421	11.0767	10.7004	10.5109	10.9929	11.287	10.8452	11.148	3,39	12	10	9	NaN	Q5T8P6	RNA-binding protein 26 OS=Homo sapiens OX=9606 GN=RBM26 PE=1 SV=3	Q5T8P6|RBM26_HUMAN	555	RBM26	RNA-binding protein 26	-0.148809	-0.447529	0.298719	10.8492	10.7004	11.148	0.26833	0.242824	0.225922	0.910095	0.896196	0.987163
10.9845	11.1677	10.6333	11.7921	11.0917	11.5341	11.4741	11.3	11.3955	34,52	26	4	3	NaN	Q5T5H1	Alpha-endosulfine OS=Homo sapiens OX=9606 GN=ENSA PE=1 SV=1	tr|Q5T5H1|Q5T5H1_HUMAN	1439	ENSA	Alpha-endosulfine	0.54957	0.138579	0.410991	10.9845	11.5341	11.3955	0.271569	0.3542	0.087216	0.651695	0.896196	0.189767
8.41739	7.05192	7.85106	8.11343	8.23883	8.31854	8.93626	8.49809	8.31325	7,19	2	1	1	NaN	Q5M9Q1	NKAP-like protein OS=Homo sapiens OX=9606 GN=NKAPL PE=1 SV=3	Q5M9Q1|NKAPL_HUMAN	2812	NKAPL	NKAP-like protein	0.387773	-0.259257	0.64703	7.85106	8.23883	8.49809	0.686037	0.103401	0.319973	0.392545	0.896196	0.554396
11.4955	11.4188	11.717	11.0441	11.1518	11.5616	11.3434	10.7708	10.7768	20,89	3	1	1	NaN	A0A0G2JLB3	Glucosylceramidase OS=Homo sapiens OX=9606 GN=GBA PE=1 SV=1	tr|A0A0G2JLB3|A0A0G2JLB3_HUMAN	2423	GBA	Glucosylceramidase	-0.343678	0.375015	-0.718694	11.4955	11.1518	10.7768	0.15485	0.273086	0.328847	1.10958	0.89279	0.339135
7.97522	7.85699	8.20975	7.7864	8.71709	8.5769	7.53458	7.78202	7.92493	17,11	2	1	1	NaN	C9JKA9	Kinesin-like protein KIF15 OS=Homo sapiens OX=9606 GN=KIF15 PE=1 SV=1	tr|C9JKA9|C9JKA9_HUMAN	2080	KIF15	Kinesin-like protein KIF15	0.601682	0.794884	-0.193202	7.97522	8.5769	7.78202	0.179546	0.501786	0.197496	0.429457	0.89279	1.04287
11.9615	12.129	11.8255	11.7769	11.6832	12.0745	11.7506	11.8917	11.7914	15,88	17	8	8	NaN	P06865	Beta-hexosaminidase subunit alpha OS=Homo sapiens OX=9606 GN=HEXA PE=1 SV=2	P06865|HEXA_HUMAN	1113	HEXA	Beta-hexosaminidase subunit alpha	-0.184637	-0.0144815	-0.170156	11.9615	11.7769	11.7914	0.151994	0.204351	0.0726096	0.226214	0.89279	0.0783135
8.32432	8.35209	8.40237	8.63612	9.10182	8.91666	8.41629	8.97948	8.88017	27,06	7	2	2	NaN	A0A494C0Z6	Transcription factor Sp3 (Fragment) OS=Homo sapiens OX=9606 GN=SP3 PE=1 SV=1	tr|A0A494C0Z6|A0A494C0Z6_HUMAN	2208	SP3	Transcription factor Sp3 (Fragment)	0.564568	0.0364904	0.528077	8.35209	8.91666	8.88017	0.0395655	0.234473	0.300618	1.27246	0.88941	0.853872
10.1818	10.2533	9.68746	10.5098	10.3175	10.5375	9.81542	9.86064	9.63201	33,84	8	2	2	NaN	Q9NZ09	Ubiquitin-associated protein 1 OS=Homo sapiens OX=9606 GN=UBAP1 PE=1 SV=1	Q9NZ09|UBAP1_HUMAN	2467	UBAP1	Ubiquitin-associated protein 1	0.328002	0.69436	-0.366358	10.1818	10.5098	9.81542	0.308106	0.119807	0.121072	0.667562	0.88941	1.4698
8.65345	8.19057	8.38918	8.31877	7.083	8.68538	8.53718	7.51444	7.96578	17,36	4	1	1	NaN	Q96N11	Uncharacterized protein C7orf26 OS=Homo sapiens OX=9606 GN=C7orf26 PE=2 SV=1	Q96N11|CG026_HUMAN	2862	C7orf26	Uncharacterized protein C7orf26	-0.0704107	0.352984	-0.423395	8.38918	8.31877	7.96578	0.232219	0.839558	0.512544	0.350665	0.88941	0.0204516
12.4158	12.1058	12.5171	12.312	12.154	12.7923	12.6252	12.3553	12.5528	35,95	23	7	7	NaN	O15371	Eukaryotic translation initiation factor 3 subunit D OS=Homo sapiens OX=9606 GN=EIF3D PE=1 SV=1	O15371|EIF3D_HUMAN	1042	EIF3D	Eukaryotic translation initiation factor 3 subunit D	-0.103816	-0.240806	0.13699	12.4158	12.312	12.5528	0.214306	0.332423	0.139724	0.240332	0.88941	0.193142
6.49534	6.48013	5.72626	5.77011	4.24397	5.41765	6.90977	7.18547	7.36308	9,46	2	1	1	NaN	Q96RQ9	L-amino-acid oxidase OS=Homo sapiens OX=9606 GN=IL4I1 PE=1 SV=1	Q96RQ9|OXLA_HUMAN	2353	IL4I1	L-amino-acid oxidase	-1.06248	-1.76782	0.705341	6.48013	5.41765	7.18547	0.439705	0.799045	0.228417	0.69037	0.886057	1.21325
9.80949	9.76509	9.5584	9.82075	9.58988	9.57835	9.9095	9.78878	9.70722	8,64	13	1	1	NaN	K7EQA1	Programmed cell death protein 5 OS=Homo sapiens OX=9606 GN=PDCD5 PE=1 SV=1	tr|K7EQA1|K7EQA1_HUMAN	2726	PDCD5	Programmed cell death protein 5	-0.175211	-0.198907	0.0236959	9.76509	9.58988	9.78878	0.134002	0.136744	0.101771	0.275724	0.886057	1.30277
11.0543	10.4113	10.2038	10.7953	10.3944	10.7758	11.1601	11.1077	10.7031	24,18	27	5	4	NaN	B1ALA9	Ribose-phosphate pyrophosphokinase 1 OS=Homo sapiens OX=9606 GN=PRPS1 PE=1 SV=2	tr|B1ALA9|B1ALA9_HUMAN	1464	PRPS1	Ribose-phosphate pyrophosphokinase 1	0.364476	-0.3319	0.696376	10.4113	10.7758	11.1077	0.44341	0.226063	0.250065	0.137869	0.886057	0.555955
11.2851	11.4789	10.662	10.9546	11.1724	11.2805	11.1958	11.2219	10.5805	34,32	3	9	9	NaN	Q7Z6Z7	E3 ubiquitin-protein ligase HUWE1 OS=Homo sapiens OX=9606 GN=HUWE1 PE=1 SV=3	Q7Z6Z7|HUWE1_HUMAN	958	HUWE1	E3 ubiquitin-protein ligase HUWE1	-0.112686	-0.0233755	-0.0893106	11.2851	11.1724	11.1958	0.426822	0.166015	0.362986	0.00612309	0.886057	0.166216
10.4485	10.2745	10.719	9.70598	10.0267	10.2268	10.0195	10.1999	10.1808	27,98	8	2	2	NaN	P01137	Transforming growth factor beta-1 proprotein OS=Homo sapiens OX=9606 GN=TGFB1 PE=1 SV=2	P01137|TGFB1_HUMAN	1926	TGFB1	Transforming growth factor beta-1 proprotein	-0.421867	-0.154118	-0.26775	10.4485	10.0267	10.1808	0.224014	0.262713	0.0991301	1.12901	0.882729	0.530178
11.7661	10.8311	11.0291	11.7405	11.4818	11.8258	12.6642	11.8968	11.1737	19,98	6	2	2	NaN	Q9UBB5	Methyl-CpG-binding domain protein 2 OS=Homo sapiens OX=9606 GN=MBD2 PE=1 SV=1	Q9UBB5|MBD2_HUMAN	2652	MBD2	Methyl-CpG-binding domain protein 2	0.71139	-0.156247	0.867638	11.0291	11.7405	11.8968	0.492694	0.179096	0.745353	0.694649	0.882729	0.173277
6.53806	5.87939	5.94722	6.40091	6.56139	6.98596	6.66235	6.54445	6.81916	8,4	12	2	1	NaN	P61225	Ras-related protein Rap-2b OS=Homo sapiens OX=9606 GN=RAP2B PE=1 SV=1	P61225|RAP2B_HUMAN	2176	RAP2B	Ras-related protein Rap-2b	0.614165	-0.100961	0.715126	5.94722	6.56139	6.66235	0.362292	0.302292	0.13781	0.570248	0.882729	0.0675262
9.72021	9.39378	9.79871	9.34959	9.44193	9.68003	8.49021	9.18572	9.03551	18,21	1	1	1	NaN	P18850	Cyclic AMP-dependent transcription factor ATF-6 alpha OS=Homo sapiens OX=9606 GN=ATF6 PE=1 SV=3	P18850|ATF6A_HUMAN	2759	ATF6	Cyclic AMP-dependent transcription factor ATF-6 alpha	-0.278282	0.406414	-0.684696	9.72021	9.44193	9.03551	0.214746	0.170491	0.365981	0.455932	0.882729	1.098
11.9695	11.8	12.2389	12.6371	11.6206	12.1171	12.4703	12.1444	12.3153	5,02	33	5	5	NaN	G3V203	60S ribosomal protein L18 OS=Homo sapiens OX=9606 GN=RPL18 PE=1 SV=1	tr|G3V203|G3V203_HUMAN	1282	RPL18	60S ribosomal protein L18	0.1476	-0.198233	0.345833	11.9695	12.1171	12.3153	0.221342	0.508268	0.162998	0.155523	0.882729	0.345823
13.1924	13.1102	13.2832	13.0849	13.1924	13.187	13.2455	13.1476	13.291	3,32	24	5	5	NaN	Q9NX40	OCIA domain-containing protein 1 OS=Homo sapiens OX=9606 GN=OCIAD1 PE=1 SV=1	Q9NX40|OCAD1_HUMAN	1148	OCIAD1	OCIA domain-containing protein 1	-0.005373	-0.0584669	0.0530939	13.1924	13.187	13.2455	0.0865289	0.0605611	0.0733017	0.238072	0.879426	0.450997
12.0556	12.1581	11.9612	11.8751	12.124	12.1721	11.8594	11.8473	11.9107	40,14	33	5	5	NaN	P10768	S-formylglutathione hydrolase OS=Homo sapiens OX=9606 GN=ESD PE=1 SV=2	P10768|ESTD_HUMAN	1024	ESD	S-formylglutathione hydrolase	0.0684385	0.264574	-0.196136	12.0556	12.124	11.8594	0.098481	0.159418	0.0336327	0.00348833	0.879426	0.793174
6.12342	7.40914	7.01992	4.9925	4.81506	6.38733	8.30524	8.38487	7.53107	8,42	3	1	1	NaN	Q96DX4	RING finger and SPRY domain-containing protein 1 OS=Homo sapiens OX=9606 GN=RSPRY1 PE=1 SV=1	Q96DX4|RSPRY_HUMAN	2760	RSPRY1	RING finger and SPRY domain-containing protein 1	-2.02743	-3.31274	1.28532	7.01992	4.9925	8.30524	0.659328	0.861109	0.471638	0.879426	0.876148	1.13253
12.9028	12.6306	12.6541	12.1656	12.5641	12.5957	12.6381	12.3859	12.6199	43,77	24	9	9	NaN	Q7Z5L9	Interferon regulatory factor 2-binding protein 2 OS=Homo sapiens OX=9606 GN=IRF2BP2 PE=1 SV=2	Q7Z5L9|I2BP2_HUMAN	424	IRF2BP2	Interferon regulatory factor 2-binding protein 2	-0.0899038	-0.0557261	-0.0341778	12.6541	12.5641	12.6199	0.150843	0.239728	0.140655	0.481486	0.876148	0.196543
12.0447	11.5393	11.7157	11.7087	12.0941	12.255	11.8641	11.0773	11.5904	15,76	6	4	4	NaN	O60502	Protein O-GlcNAcase OS=Homo sapiens OX=9606 GN=OGA PE=1 SV=2	O60502|OGA_HUMAN	1829	OGA	Protein O-GlcNAcase	0.378406	0.503711	-0.125305	11.7157	12.0941	11.5904	0.256512	0.2807	0.399401	0.317855	0.876148	0.551294
10.7773	11.102	10.8872	10.9605	11.1145	10.9642	10.4139	10.4897	10.7845	33,54	12	2	2	NaN	P09661	U2 small nuclear ribonucleoprotein A' OS=Homo sapiens OX=9606 GN=SNRPA1 PE=1 SV=2	P09661|RU2A_HUMAN	1669	SNRPA1	U2 small nuclear ribonucleoprotein A'	0.0769758	0.474448	-0.397472	10.8872	10.9642	10.4897	0.165154	0.0878751	0.195745	0.679854	0.872895	1.08831
11.0304	10.8454	11.1257	11.597	12.1241	11.0922	11.2258	12.3108	12.2511	35,55	8	6	6	NaN	C9J2Y9	DNA-directed RNA polymerase subunit beta OS=Homo sapiens OX=9606 GN=POLR2B PE=1 SV=2	tr|C9J2Y9|C9J2Y9_HUMAN	1569	POLR2B	DNA-directed RNA polymerase subunit beta	0.566637	-0.654099	1.22074	11.0304	11.597	12.2511	0.142531	0.51597	0.609909	0.598599	0.872895	0.2652
7.43729	7.90515	7.69112	7.42307	6.84725	7.54836	7.38603	7.54589	7.43854	8,43	3	1	1	NaN	Q15404	Ras suppressor protein 1 OS=Homo sapiens OX=9606 GN=RSU1 PE=1 SV=3	Q15404|RSU1_HUMAN	2927	RSU1	Ras suppressor protein 1	-0.268042	-0.0154686	-0.252573	7.69112	7.42307	7.43854	0.234208	0.373906	0.0814809	0.464706	0.872895	0.259637
7.52881	7.86165	7.69244	8.43196	8.34327	8.2666	7.60947	8.19997	8.21844	27,85	14	2	2	NaN	H3BPJ9	Complex I-PDSW OS=Homo sapiens OX=9606 GN=NDUFB10 PE=1 SV=1	tr|H3BPJ9|H3BPJ9_HUMAN	2250	NDUFB10	Complex I-PDSW	0.650833	0.143308	0.507525	7.69244	8.34327	8.19997	0.166428	0.0827519	0.346377	1.44009	0.869666	0.522879
11.3266	11.1287	11.3858	11.2218	11.2672	11.5429	11.4466	11.2438	11.4009	55,79	44	12	9	NaN	P28482	Mitogen-activated protein kinase 1 OS=Homo sapiens OX=9606 GN=MAPK1 PE=1 SV=3	P28482|MK01_HUMAN	807	MAPK1	Mitogen-activated protein kinase 1	-0.0594015	-0.133683	0.0742817	11.3266	11.2672	11.4009	0.134621	0.173754	0.106398	0.276544	0.869666	0.0594835
10.6883	10.2807	10.3108	10.1892	10.5023	10.7047	11.4008	10.5228	10.5319	13,99	26	5	5	NaN	P04183	Thymidine kinase cytosolic OS=Homo sapiens OX=9606 GN=TK1 PE=1 SV=2	P04183|KITH_HUMAN	1449	TK1	Thymidine kinase cytosolic	0.191495	-0.0295343	0.221029	10.3108	10.5023	10.5319	0.227114	0.259714	0.504307	0.0457575	0.869666	0.30103
8.72952	8.32405	8.67066	8.84756	9.00675	9.23644	8.88228	8.76447	8.80245	34,65	2	2	2	NaN	Q9NRL2	Bromodomain adjacent to zinc finger domain protein 1A OS=Homo sapiens OX=9606 GN=BAZ1A PE=1 SV=2	Q9NRL2|BAZ1A_HUMAN	1861	BAZ1A	Bromodomain adjacent to zinc finger domain protein 1A	0.336091	0.204295	0.131796	8.67066	9.00675	8.80245	0.219094	0.195505	0.0601273	0.928118	0.866461	0.590067
12.3473	12.0557	12.159	12.2363	12.3002	12.2527	12.488	12.1547	12.5264	53,3	20	12	12	NaN	Q9BUJ2	Heterogeneous nuclear ribonucleoprotein U-like protein 1 OS=Homo sapiens OX=9606 GN=HNRNPUL1 PE=1 SV=2	Q9BUJ2|HNRL1_HUMAN	467	HNRNPUL1	Heterogeneous nuclear ribonucleoprotein U-like protein 1	0.0937071	-0.235271	0.328978	12.159	12.2527	12.488	0.147865	0.033184	0.20439	0.268411	0.866461	0.345823
12.8125	12.3762	12.7834	12.5033	12.5015	13.0319	12.9722	12.5709	12.8074	84,98	26	15	15	NaN	Q05086	Ubiquitin-protein ligase E3A OS=Homo sapiens OX=9606 GN=UBE3A PE=1 SV=4	Q05086|UBE3A_HUMAN	457	UBE3A	Ubiquitin-protein ligase E3A	-0.280084	-0.304111	0.0240278	12.7834	12.5033	12.8074	0.243918	0.305681	0.201678	0.0409586	0.866461	0.183759
8.82187	8.5089	8.45865	8.78267	9.58547	9.224	8.66881	8.09402	8.34363	7,77	5	1	1	NaN	P07305	Histone H1.0 OS=Homo sapiens OX=9606 GN=H1-0 PE=1 SV=3	P07305|H10_HUMAN	2803	H1-0	Histone H1.0	0.715098	0.880372	-0.165274	8.5089	9.224	8.34363	0.196808	0.402061	0.288221	0.673664	0.863279	0.761954
7.22699	7.35776	6.14068	7.63384	4.39129	7.46383	6.33818	6.60345	6.03303	10,14	5	8	1	NaN	Q8TDI0	Chromodomain-helicase-DNA-binding protein 5 OS=Homo sapiens OX=9606 GN=CHD5 PE=1 SV=1	Q8TDI0|CHD5_HUMAN	594	CHD5	Chromodomain-helicase-DNA-binding protein 5	0.236844	1.12565	-0.88881	7.22699	7.46383	6.33818	0.668137	1.82499	0.285443	0.106793	0.863279	0.0462403
8.78116	8.56929	8.47869	9.44609	9.38381	9.55373	9.0114	9.02777	9.51365	27	25	4	4	NaN	P00492	Hypoxanthine-guanine phosphoribosyltransferase OS=Homo sapiens OX=9606 GN=HPRT1 PE=1 SV=2	P00492|HPRT_HUMAN	1529	HPRT1	Hypoxanthine-guanine phosphoribosyltransferase	0.876804	0.418323	0.458482	8.56929	9.44609	9.02777	0.155236	0.0859596	0.285367	1.7167	0.860121	0.829738
12.2922	11.6903	12.4873	11.5433	11.6975	12.4604	11.6559	11.5819	12.1328	36,07	7	4	4	NaN	A8CG34	Nuclear envelope pore membrane protein POM 121C OS=Homo sapiens OX=9606 GN=POM121C PE=1 SV=3	A8CG34|P121C_HUMAN	1361	POM121C	Nuclear envelope pore membrane protein POM 121C	-0.594646	0.0415993	-0.636245	12.2922	11.6975	11.6559	0.415467	0.491084	0.298964	0.38934	0.860121	0.321482
8.02614	8.76852	8.17233	8.40365	7.87332	8.14517	7.83143	7.52144	7.41752	15,59	4	1	1	NaN	J3QLC9	Haptoglobin (Fragment) OS=Homo sapiens OX=9606 GN=HP PE=1 SV=1	tr|J3QLC9|J3QLC9_HUMAN	2852	HP	Haptoglobin (Fragment)	-0.0271597	0.623725	-0.650885	8.17233	8.14517	7.52144	0.393264	0.265193	0.215338	0.170053	0.860121	1.4318
8.66178	8.82829	9.08383	8.41037	8.8089	8.46426	8.60251	8.31529	8.57005	10,97	4	3	3	NaN	Q9BPX3	Condensin complex subunit 3 OS=Homo sapiens OX=9606 GN=NCAPG PE=1 SV=1	Q9BPX3|CND3_HUMAN	1936	NCAPG	Condensin complex subunit 3	-0.364035	-0.105785	-0.258249	8.82829	8.46426	8.57005	0.212582	0.216221	0.157298	0.634512	0.856985	0.101824
10.6046	10.4626	10.4318	10.4698	10.2347	10.5717	10.648	10.8423	10.7746	24	21	4	4	NaN	Q9H2J4	Phosducin-like protein 3 OS=Homo sapiens OX=9606 GN=PDCL3 PE=1 SV=1	Q9H2J4|PDCL3_HUMAN	1483	PDCL3	Phosducin-like protein 3	0.0072403	-0.304777	0.312017	10.4626	10.4698	10.7746	0.0921915	0.172821	0.0986176	0.244125	0.856985	0.850781
8.14415	7.92368	8.5315	7.4614	7.92641	8.14165	6.57885	7.57841	7.84725	15,92	7	1	1	NaN	Q96AJ9	Vesicle transport through interaction with t-SNAREs homolog 1A OS=Homo sapiens OX=9606 GN=VTI1A PE=1 SV=2	Q96AJ9|VTI1A_HUMAN	2574	VTI1A	Vesicle transport through interaction with t-SNAREs homolog 1A	-0.217733	0.348004	-0.565737	8.14415	7.92641	7.57841	0.307702	0.347684	0.66836	0.669586	0.853872	0.943095
13.9077	13.6515	13.8365	13.3355	13.634	13.9281	13.4192	13.5925	13.4704	19	43	27	27	NaN	Q7KZF4	Staphylococcal nuclease domain-containing protein 1 OS=Homo sapiens OX=9606 GN=SND1 PE=1 SV=1	Q7KZF4|SND1_HUMAN	109	SND1	Staphylococcal nuclease domain-containing protein 1	-0.202526	0.163612	-0.366138	13.8365	13.634	13.4704	0.132266	0.296266	0.0890224	0.297569	0.853872	0.313364
10.882	10.821	10.7188	10.1067	10.9811	10.9308	11.3043	11.0627	10.7865	28,58	17	7	7	NaN	P17655	Calpain-2 catalytic subunit OS=Homo sapiens OX=9606 GN=CAPN2 PE=1 SV=6	P17655|CAN2_HUMAN	1381	CAPN2	Calpain-2 catalytic subunit	0.109835	-0.131909	0.241744	10.821	10.9308	11.0627	0.0824798	0.490955	0.259083	0.145087	0.853872	0.339135
12.3334	12.0242	12.2626	12.0287	12.0005	12.1539	12.2557	11.9342	12.2528	46,67	39	18	18	NaN	Q14258	E3 ubiquitin/ISG15 ligase TRIM25 OS=Homo sapiens OX=9606 GN=TRIM25 PE=1 SV=2	Q14258|TRI25_HUMAN	320	TRIM25	E3 ubiquitin/ISG15 ligase TRIM25	-0.233865	-0.224143	-0.00972176	12.2626	12.0287	12.2528	0.161996	0.0816721	0.184827	0.653647	0.850781	0.381952
9.79883	9.1132	9.872	8.80587	9.30476	8.33923	9.18649	9.0462	9.35482	17,85	5	1	1	NaN	A0A5F9ZHU3	Non-specific serine/threonine protein kinase OS=Homo sapiens OX=9606 GN=AKT3 PE=1 SV=1	tr|A0A5F9ZHU3|A0A5F9ZHU3_HUMAN	2655	AKT3	Non-specific serine/threonine protein kinase	-0.992955	-0.380612	-0.612343	9.79883	8.80587	9.18649	0.418574	0.482857	0.154525	0.575118	0.850781	0.386158
8.84175	8.25828	8.49753	7.71205	7.91504	8.69718	6.24272	5.55394	8.2053	29,24	6	2	2	NaN	P85037	Forkhead box protein K1 OS=Homo sapiens OX=9606 GN=FOXK1 PE=1 SV=1	P85037|FOXK1_HUMAN	2338	FOXK1	Forkhead box protein K1	-0.58249	1.67233	-2.25482	8.49753	7.91504	6.24272	0.293304	0.520164	1.37573	0.413413	0.850781	0.935542
6.63411	6.26525	7.02048	5.67064	6.36646	7.07264	4.79655	6.0685	5.46731	8,35	23	5	1	NaN	K7ER90	Eukaryotic translation initiation factor 3 subunit G (Fragment) OS=Homo sapiens OX=9606 GN=EIF3G PE=1 SV=1	tr|K7ER90|K7ER90_HUMAN	1164	EIF3G	Eukaryotic translation initiation factor 3 subunit G (Fragment)	-0.267652	0.89915	-1.1668	6.63411	6.36646	5.46731	0.377649	0.701006	0.636293	0.28567	0.847712	0.872895
10.3701	10.7062	11.3901	11.3115	11.273	8.13021	9.74313	9.76885	8.92107	30,26	30	1	1	NaN	P62328	Thymosin beta-4 OS=Homo sapiens OX=9606 GN=TMSB4X PE=1 SV=2	P62328|TYB4_HUMAN	2691	TMSB4X	Thymosin beta-4	0.566801	1.5299	-0.963102	10.7062	11.273	9.74313	0.519745	1.82571	0.482214	0.151195	0.847712	0.366532
12.9625	12.9812	12.8385	12.813	12.6011	13.1553	12.8332	12.8892	12.8229	51,4	28	15	15	NaN	A0A6Q8PGI6	Glycine--tRNA ligase OS=Homo sapiens OX=9606 GN=GARS1 PE=4 SV=1	tr|A0A6Q8PGI6|A0A6Q8PGI6_HUMAN	444	GARS1	Glycine--tRNA ligase	-0.149557	-0.0202665	-0.129291	12.9625	12.813	12.8332	0.0775491	0.279675	0.0356517	0.118045	0.847712	0.0136762
11.0602	10.7059	11.0479	10.7777	10.824	11.104	11.2974	11.1053	11.1072	8,04	6	6	6	NaN	Q8IWV8	E3 ubiquitin-protein ligase UBR2 OS=Homo sapiens OX=9606 GN=UBR2 PE=1 SV=1	Q8IWV8|UBR2_HUMAN	1473	UBR2	E3 ubiquitin-protein ligase UBR2	-0.223938	-0.283213	0.0592747	11.0479	10.824	11.1072	0.201102	0.176535	0.11034	0.0974532	0.847712	0.669586
12.8934	12.6832	13.0123	12.7991	12.6585	12.9434	12.7463	12.659	12.8063	200	31	11	11	NaN	P23381	Tryptophan--tRNA ligase cytoplasmic OS=Homo sapiens OX=9606 GN=WARS1 PE=1 SV=2	P23381|SYWC_HUMAN	470	WARS1	Tryptophan--tRNA ligase cytoplasmic	-0.0943174	0.0527325	-0.14705	12.8934	12.7991	12.7463	0.166676	0.142467	0.0740808	1.03905	0.844664	0.59176
9.90361	10.0902	10.167	9.77767	9.78952	10.1263	10.078	10.1508	10.2153	9,36	7	5	5	NaN	Q96AQ6	Pre-B-cell leukemia transcription factor-interacting protein 1 OS=Homo sapiens OX=9606 GN=PBXIP1 PE=1 SV=1	Q96AQ6|PBIP1_HUMAN	1720	PBXIP1	Pre-B-cell leukemia transcription factor-interacting protein 1	-0.300727	-0.361245	0.0605183	10.0902	9.78952	10.1508	0.135478	0.197961	0.0686774	0.747147	0.844664	1.02826
9.68464	9.69725	10.0995	10.2282	9.87636	10.2048	10.3797	10.1707	10.1848	26,18	7	7	5	NaN	A0A0A0MSA7	Eukaryotic translation initiation factor 4 gamma 3 OS=Homo sapiens OX=9606 GN=EIF4G3 PE=1 SV=1	tr|A0A0A0MSA7|A0A0A0MSA7_HUMAN	1112	EIF4G3	Eukaryotic translation initiation factor 4 gamma 3	0.50757	0.0200644	0.487506	9.69725	10.2048	10.1848	0.235952	0.196736	0.116831	0.74958	0.841638	0.5867
10.4977	10.1022	10.5538	10.7848	10.4331	10.5063	10.0489	9.95996	10.4191	28,77	10	4	4	NaN	E7EV99	Alpha-adducin OS=Homo sapiens OX=9606 GN=ADD1 PE=1 SV=1	tr|E7EV99|E7EV99_HUMAN	2337	ADD1	Alpha-adducin	0.00865555	0.457412	-0.448756	10.4977	10.5063	10.0489	0.246115	0.18558	0.243516	0.596879	0.841638	0.826814
7.4292	7.72547	7.53908	7.89615	7.54357	6.63308	6.94918	6.04437	6.97854	8,39	1	1	1	NaN	Q15643	Thyroid receptor-interacting protein 11 OS=Homo sapiens OX=9606 GN=TRIP11 PE=1 SV=3	Q15643|TRIPB_HUMAN	2922	TRIP11	Thyroid receptor-interacting protein 11	0.00449228	0.594388	-0.589896	7.53908	7.54357	6.94918	0.149773	0.651747	0.531071	0.184422	0.841638	0.482804
10.7198	10.4441	10.6146	10.7061	10.3402	10.7769	10.5114	10.142	10.5781	4,79	8	4	4	NaN	A0A494C045	Serine/threonine-protein kinase TBK1 OS=Homo sapiens OX=9606 GN=TBK1 PE=1 SV=1	tr|A0A494C045|A0A494C045_HUMAN	1905	TBK1	Serine/threonine-protein kinase TBK1	0.0914459	0.194707	-0.103261	10.6146	10.7061	10.5114	0.139151	0.23439	0.234906	0.0619809	0.841638	4.37263
13.1765	13.0073	13.1814	13.1967	12.7733	13.4747	13.3408	13.5422	13.3453	5,55	19	10	10	NaN	Q15046	Lysine--tRNA ligase OS=Homo sapiens OX=9606 GN=KARS1 PE=1 SV=3	Q15046|SYK_HUMAN	578	KARS1	Lysine--tRNA ligase	0.0202255	-0.148572	0.168797	13.1765	13.1967	13.3453	0.0991288	0.353198	0.114995	0.0565055	0.838632	0.367543
11.376	10.9378	11.2941	11.0281	10.7289	11.2148	10.997	10.8984	11.0063	12,11	9	3	3	NaN	O15213	WD repeat-containing protein 46 OS=Homo sapiens OX=9606 GN=WDR46 PE=1 SV=3	O15213|WDR46_HUMAN	1804	WDR46	WD repeat-containing protein 46	-0.26599	0.0310755	-0.297066	11.2941	11.0281	10.997	0.232978	0.245138	0.0597589	0.950782	0.835647	0.0700704
12.1292	12.1172	12.0838	11.7495	12.1334	12.1867	11.8171	11.9864	12.016	63,95	31	9	9	NaN	P50579	Methionine aminopeptidase 2 OS=Homo sapiens OX=9606 GN=METAP2 PE=1 SV=1	P50579|MAP2_HUMAN	652	METAP2	Methionine aminopeptidase 2	0.0162106	0.146985	-0.130774	12.1172	12.1334	11.9864	0.0235036	0.238547	0.107303	0.209012	0.835647	0.413413
10.1284	9.67927	10.3948	9.98925	10.2324	9.06899	9.75807	8.74413	10.1793	12,56	13	5	5	NaN	Q13867	Bleomycin hydrolase OS=Homo sapiens OX=9606 GN=BLMH PE=1 SV=1	Q13867|BLMH_HUMAN	1458	BLMH	Bleomycin hydrolase	-0.139128	0.23118	-0.370308	10.1284	9.98925	9.75807	0.361625	0.613674	0.737698	0.197226	0.835647	0.090444
14.1924	14.1754	14.3853	14.3659	14.2021	14.291	14.39	14.2765	14.4183	200	43	16	16	NaN	Q99832	T-complex protein 1 subunit eta OS=Homo sapiens OX=9606 GN=CCT7 PE=1 SV=2	Q99832|TCPH_HUMAN	125	CCT7	T-complex protein 1 subunit eta	0.0985079	-0.0990801	0.197588	14.1924	14.291	14.39	0.116553	0.0819923	0.0750633	0.159267	0.835647	0.896196
10.4502	11.0532	10.7197	11.0959	10.4465	10.7373	10.4317	10.8701	10.5223	19,61	8	1	1	NaN	Q92572	AP-3 complex subunit sigma-1 OS=Homo sapiens OX=9606 GN=AP3S1 PE=1 SV=1	Q92572|AP3S1_HUMAN	2475	AP3S1	AP-3 complex subunit sigma-1	0.0176001	0.215044	-0.197444	10.7197	10.7373	10.5223	0.302099	0.325319	0.231452	0.0163737	0.835647	0.16877
9.33033	9.58308	9.57109	7.48107	8.84734	8.89748	9.06499	9.36142	8.77235	27,04	2	2	2	NaN	P06213	Insulin receptor OS=Homo sapiens OX=9606 GN=INSR PE=1 SV=4	P06213|INSR_HUMAN	2239	INSR	Insulin receptor	-0.723749	-0.217646	-0.506104	9.57109	8.84734	9.06499	0.142588	0.803681	0.294537	0.978811	0.832683	0.497573
10.7067	10.929	10.5822	10.9838	10.7749	10.7291	10.586	10.6826	10.5391	8,08	16	3	2	NaN	Q7Z7H5	Transmembrane emp24 domain-containing protein 4 OS=Homo sapiens OX=9606 GN=TMED4 PE=1 SV=1	Q7Z7H5|TMED4_HUMAN	2040	TMED4	Transmembrane emp24 domain-containing protein 4	0.0682001	0.188873	-0.120673	10.7067	10.7749	10.586	0.17565	0.135764	0.0731636	0.25649	0.832683	0.89279
12.6927	12.7308	12.7227	12.6398	12.3557	12.3974	12.7773	12.8521	13.0601	30,32	17	8	8	NaN	Q15057	Arf-GAP with coiled-coil ANK repeat and PH domain-containing protein 2 OS=Homo sapiens OX=9606 GN=ACAP2 PE=1 SV=3	Q15057|ACAP2_HUMAN	608	ACAP2	Arf-GAP with coiled-coil ANK repeat and PH domain-containing protein 2	-0.325272	-0.454732	0.12946	12.7227	12.3974	12.8521	0.020062	0.153428	0.146505	0.88941	0.829738	0.966576
6.2004	6.38617	6.35345	6.76208	6.70833	6.33002	6.35394	6.45212	6.69711	6,78	2	1	1	NaN	A0A1B0GU58	Propanoyl-CoA:carbon dioxide ligase subunit alpha (Fragment) OS=Homo sapiens OX=9606 GN=PCCA PE=1 SV=1	tr|A0A1B0GU58|A0A1B0GU58_HUMAN	2896	PCCA	Propanoyl-CoA:carbon dioxide ligase subunit alpha (Fragment)	0.354878	0.256208	0.0986705	6.35345	6.70833	6.45212	0.099169	0.235472	0.17674	0.632644	0.826814	0.144481
9.80611	10.2512	10.2703	9.338	10.1439	10.3276	9.72042	9.71361	9.99449	37,21	15	5	5	NaN	O43237	Cytoplasmic dynein 1 light intermediate chain 2 OS=Homo sapiens OX=9606 GN=DYNC1LI2 PE=1 SV=1	O43237|DC1L2_HUMAN	1479	DYNC1LI2	Cytoplasmic dynein 1 light intermediate chain 2	-0.107352	0.423478	-0.53083	10.2512	10.1439	9.72042	0.262669	0.526372	0.16024	0.419075	0.826814	0.174574
12.282	12.2093	12.1605	12.0959	11.8503	12.2856	11.9965	12.1301	12.0673	46,33	24	17	17	NaN	Q02218	2-oxoglutarate dehydrogenase mitochondrial OS=Homo sapiens OX=9606 GN=OGDH PE=1 SV=3	Q02218|ODO1_HUMAN	474	OGDH	2-oxoglutarate dehydrogenase mitochondrial	-0.113412	0.0285254	-0.141937	12.2093	12.0959	12.0673	0.0611506	0.218246	0.0668144	0.369572	0.826814	0.0264104
13.4017	13.2165	13.5067	13.4123	13.3015	13.132	13.2317	13.182	13.2304	200	41	3	3	NaN	B8ZZU8	Elongin-B OS=Homo sapiens OX=9606 GN=ELOB PE=1 SV=1	tr|B8ZZU8|B8ZZU8_HUMAN	1796	ELOB	Elongin-B	-0.100183	0.071146	-0.171329	13.4017	13.3015	13.2304	0.146898	0.141163	0.0283138	0.235824	0.826814	0.29243
9.61162	9.2406	9.10549	8.87307	9.26885	9.05012	9.19957	8.8794	9.07015	29,01	9	2	2	NaN	Q8NBJ4	Golgi membrane protein 1 OS=Homo sapiens OX=9606 GN=GOLM1 PE=1 SV=1	Q8NBJ4|GOLM1_HUMAN	2438	GOLM1	Golgi membrane protein 1	-0.19048	-0.0200272	-0.170453	9.2406	9.05012	9.07015	0.262065	0.198251	0.161063	0.393619	0.823909	0.0218195
8.9077	7.79032	8.4801	7.9607	7.92255	8.591	8.07478	7.6585	8.05523	17,12	2	2	2	NaN	I3L2C7	Gem-associated protein 4 OS=Homo sapiens OX=9606 GN=GEMIN4 PE=1 SV=1	tr|I3L2C7|I3L2C7_HUMAN	2480	GEMIN4	Gem-associated protein 4	-0.519406	-0.0945311	-0.424875	8.4801	7.9607	8.05523	0.563796	0.3754	0.234902	0.238072	0.823909	0.457175
12.0924	12.1597	12.188	12.1086	11.8737	12.1727	12.0869	12.0974	12.1389	2,56	23	4	4	NaN	Q9Y3C8	Ubiquitin-fold modifier-conjugating enzyme 1 OS=Homo sapiens OX=9606 GN=UFC1 PE=1 SV=3	Q9Y3C8|UFC1_HUMAN	1792	UFC1	Ubiquitin-fold modifier-conjugating enzyme 1	-0.0511227	0.0111828	-0.0623055	12.1597	12.1086	12.0974	0.0490996	0.157431	0.0274658	0.37059	0.821023	0.241845
11.8588	11.8398	12.0486	11.9839	11.7646	12.1747	11.5901	11.799	11.9088	40,85	47	12	4	NaN	P62140	Serine/threonine-protein phosphatase PP1-beta catalytic subunit OS=Homo sapiens OX=9606 GN=PPP1CB PE=1 SV=3	P62140|PP1B_HUMAN	227	PPP1CB	Serine/threonine-protein phosphatase PP1-beta catalytic subunit	0.125084	0.184922	-0.0598383	11.8588	11.9839	11.799	0.115477	0.205192	0.161906	0.325139	0.821023	0.616185
6.90809	6.72792	6.10438	7.26969	6.09521	7.19279	7.12908	7.04789	7.00293	8,38	1	1	1	NaN	O60318	Germinal-center associated nuclear protein OS=Homo sapiens OX=9606 GN=MCM3AP PE=1 SV=2	O60318|GANP_HUMAN	2845	MCM3AP	Germinal-center associated nuclear protein	0.464866	0.144899	0.319967	6.72792	7.19279	7.04789	0.421747	0.657013	0.063936	0.19382	0.821023	0.197911
10.4678	10.2346	10.5989	10.2043	10.5534	10.7124	10.311	10.2024	10.3384	34,84	9	5	5	NaN	P48200	Iron-responsive element-binding protein 2 OS=Homo sapiens OX=9606 GN=IREB2 PE=1 SV=4	P48200|IREB2_HUMAN	1166	IREB2	Iron-responsive element-binding protein 2	0.0856276	0.242484	-0.156857	10.4678	10.5534	10.311	0.184528	0.259917	0.0719363	0.111821	0.821023	0.497573
8.44439	9.45072	9.40776	8.23539	8.42463	8.15097	8.35782	8.68173	8.41325	16,62	3	2	2	NaN	Q96JC1	Vam6/Vps39-like protein OS=Homo sapiens OX=9606 GN=VPS39 PE=1 SV=2	Q96JC1|VPS39_HUMAN	2779	VPS39	Vam6/Vps39-like protein	-1.17237	-0.177855	-0.99451	9.40776	8.23539	8.41325	0.569005	0.140137	0.173242	0.917215	0.818156	1.36754
12.3022	12.3414	12.4457	12.1426	12.3038	12.4834	12.2063	11.9691	12.3201	71,05	15	4	3	NaN	Q9H4A5	Golgi phosphoprotein 3-like OS=Homo sapiens OX=9606 GN=GOLPH3L PE=1 SV=1	Q9H4A5|GLP3L_HUMAN	1025	GOLPH3L	Golgi phosphoprotein 3-like	-0.03757	0.0975256	-0.135096	12.3414	12.3038	12.2063	0.0741668	0.170438	0.179091	0.343902	0.818156	0.473661
9.25314	9.70689	9.89733	10.0342	9.27819	10.0204	9.81344	9.89426	10.044	18,78	4	1	1	NaN	Q9H8K7	ATPase PAAT OS=Homo sapiens OX=9606 GN=PAAT PE=1 SV=2	Q9H8K7|PAAT_HUMAN	2662	PAAT	ATPase PAAT	0.313532	0.126168	0.187364	9.70689	10.0204	9.89426	0.330944	0.432573	0.116974	0.158015	0.818156	0.199971
10.1675	10.1912	9.97169	10.434	10.242	10.4694	10.1976	10.4415	10.3077	11,65	7	5	5	NaN	Q6WKZ4	Rab11 family-interacting protein 1 OS=Homo sapiens OX=9606 GN=RAB11FIP1 PE=1 SV=3	Q6WKZ4|RFIP1_HUMAN	1172	RAB11FIP1	Rab11 family-interacting protein 1	0.266459	0.126347	0.140113	10.1675	10.434	10.3077	0.120483	0.122381	0.122146	0.769551	0.815309	0.173277
9.04305	9.22535	9.3944	9.51619	8.32296	9.52548	9.41756	9.38645	9.46638	26,44	8	2	2	NaN	Q9HD26	Golgi-associated PDZ and coiled-coil motif-containing protein OS=Homo sapiens OX=9606 GN=GOPC PE=1 SV=1	Q9HD26|GOPC_HUMAN	2545	GOPC	Golgi-associated PDZ and coiled-coil motif-containing protein	0.29084	0.0986357	0.192204	9.22535	9.51619	9.41756	0.175714	0.691607	0.0402943	0.0798767	0.815309	0.291579
7.97865	8.64212	8.44439	8.23304	8.47306	9.13052	8.49362	8.74194	9.29747	29,63	3	2	2	NaN	O94880	PHD finger protein 14 OS=Homo sapiens OX=9606 GN=PHF14 PE=1 SV=2	O94880|PHF14_HUMAN	2666	PHF14	PHD finger protein 14	0.0286617	-0.268883	0.297544	8.44439	8.47306	8.74194	0.340638	0.464637	0.411593	0.390406	0.812479	1.71444
8.85929	7.96613	7.87332	8.64566	8.8614	8.89924	8.93678	9.04108	8.87532	17,7	3	1	1	NaN	Q9UBL3	Set1/Ash2 histone methyltransferase complex subunit ASH2 OS=Homo sapiens OX=9606 GN=ASH2L PE=1 SV=1	Q9UBL3|ASH2L_HUMAN	2714	ASH2L	Set1/Ash2 histone methyltransferase complex subunit ASH2	0.895267	-0.075388	0.970654	7.96613	8.8614	8.93678	0.544437	0.136794	0.0837997	0.545155	0.809668	0.605548
12.3562	12.1608	12.4767	11.8927	12.2643	12.0992	11.9862	12.1121	12.2722	44,35	19	1	1	NaN	Q9Y605	MORF4 family-associated protein 1 OS=Homo sapiens OX=9606 GN=MRFAP1 PE=1 SV=1	Q9Y605|MOFA1_HUMAN	2657	MRFAP1	MORF4 family-associated protein 1	-0.256993	-0.0129309	-0.244062	12.3562	12.0992	12.1121	0.159432	0.186151	0.143354	0.525784	0.809668	0.133713
12.7054	12.9197	12.935	12.449	12.5295	12.8144	12.2807	12.7954	12.8128	7	25	5	5	NaN	P06493	Cyclin-dependent kinase 1 OS=Homo sapiens OX=9606 GN=CDK1 PE=1 SV=3	P06493|CDK1_HUMAN	939	CDK1	Cyclin-dependent kinase 1	-0.390227	-0.265915	-0.124312	12.9197	12.5295	12.7954	0.128369	0.192036	0.302324	1.08884	0.806875	0.0840728
13.6063	13.5669	13.6607	13.6646	13.5405	13.7089	13.7077	13.6763	13.6682	13,4	37	30	30	NaN	P09874	Poly [ADP-ribose] polymerase 1 OS=Homo sapiens OX=9606 GN=PARP1 PE=1 SV=4	P09874|PARP1_HUMAN	81	PARP1	Poly [ADP-ribose] polymerase 1	0.0582685	-0.0117292	0.0699978	13.6063	13.6646	13.6763	0.0470876	0.08728	0.0208486	0.37366	0.806875	0.336299
9.74549	11.9679	11.2052	10.7086	11.0868	10.5594	10.8874	13.0325	11.2833	34,92	74	34	7	NaN	F5GWP8	Keratin type I cytoskeletal 17 OS=Homo sapiens OX=9606 GN=KRT17 PE=1 SV=2	tr|F5GWP8|F5GWP8_HUMAN	87	KRT17	Keratin type I cytoskeletal 17	-0.496676	-0.574753	0.0780764	11.2052	10.7086	11.2833	1.12928	0.271874	1.14151	0.110138	0.806875	0.675718
12.5246	12.7872	12.7413	12.2758	12.537	12.5139	12.4979	12.5231	12.3966	102,74	20	9	9	NaN	P10515	Dihydrolipoyllysine-residue acetyltransferase component of pyruvate dehydrogenase complex mitochondrial OS=Homo sapiens OX=9606 GN=DLAT PE=1 SV=3	P10515|ODP2_HUMAN	679	DLAT	Dihydrolipoyllysine-residue acetyltransferase component of pyruvate dehydrogenase complex mitochondrial	-0.227423	0.0159492	-0.243372	12.7413	12.5139	12.4979	0.140262	0.144565	0.0669819	3.03245	0.8041	0.101824
13.3544	13.2363	13.1933	13.2307	13.3036	13.5569	13.4934	13.4371	13.2106	153,53	23	10	6	NaN	O60684	Importin subunit alpha-7 OS=Homo sapiens OX=9606 GN=KPNA6 PE=1 SV=1	O60684|IMA7_HUMAN	637	KPNA6	Importin subunit alpha-7	0.0672951	-0.133463	0.200758	13.2363	13.3036	13.4371	0.0833989	0.171188	0.149679	0.263603	0.801343	0.0282604
8.95919	7.62476	8.33369	9.75739	8.30615	9.39217	9.14794	9.11184	9.13294	30,26	24	6	6	NaN	Q15738	Sterol-4-alpha-carboxylate 3-dehydrogenase decarboxylating OS=Homo sapiens OX=9606 GN=NSDHL PE=1 SV=2	Q15738|NSDHL_HUMAN	1768	NSDHL	Sterol-4-alpha-carboxylate 3-dehydrogenase decarboxylating	1.05848	0.259231	0.799245	8.33369	9.39217	9.13294	0.66765	0.754863	0.0181366	1.77211	0.798603	0.0154727
8.21062	7.74584	8.08098	6.71959	6.25172	7.69098	7.05983	7.67363	6.91061	16,5	5	1	1	NaN	Q7LGA3	Heparan sulfate 2-O-sulfotransferase 1 OS=Homo sapiens OX=9606 GN=HS2ST1 PE=1 SV=1	Q7LGA3|HS2ST_HUMAN	2591	HS2ST1	Heparan sulfate 2-O-sulfotransferase 1	-1.36138	-0.340237	-1.02115	8.08098	6.71959	7.05983	0.239842	0.73416	0.404393	1.03527	0.798603	0.181774
6.85325	7.1631	7.10171	7.638	7.30524	7.18468	7.25974	7.20916	7.33476	15,07	2	2	2	NaN	Q96P70	Importin-9 OS=Homo sapiens OX=9606 GN=IPO9 PE=1 SV=3	Q96P70|IPO9_HUMAN	2229	IPO9	Importin-9	0.203528	0.0454979	0.15803	7.10171	7.30524	7.25974	0.164068	0.234794	0.0631971	0.563837	0.798603	0.258061
14.0691	13.9991	14.055	13.8405	13.9376	14.0959	14.0188	13.9877	13.9628	200	33	9	9	NaN	Q9UBS4	DnaJ homolog subfamily B member 11 OS=Homo sapiens OX=9606 GN=DNAJB11 PE=1 SV=1	Q9UBS4|DJB11_HUMAN	586	DNAJB11	DnaJ homolog subfamily B member 11	-0.117378	-0.0500584	-0.0673199	14.055	13.9376	13.9877	0.0370215	0.128915	0.0280584	0.396856	0.798603	0.119758
11.4503	11.6381	11.4366	11.5738	11.7922	11.8493	11.8469	11.6838	11.6598	18,65	14	10	10	NaN	O15042	U2 snRNP-associated SURP motif-containing protein OS=Homo sapiens OX=9606 GN=U2SURP PE=1 SV=2	O15042|SR140_HUMAN	630	U2SURP	U2 snRNP-associated SURP motif-containing protein	0.341887	0.108437	0.23345	11.4503	11.7922	11.6838	0.112606	0.145386	0.101802	0.88941	0.79588	0.0181814
9.81964	10.7656	10.1421	9.53226	11.0172	9.80819	9.62392	9.68648	9.6927	36,5	20	4	4	NaN	O00170	AH receptor-interacting protein OS=Homo sapiens OX=9606 GN=AIP PE=1 SV=2	O00170|AIP_HUMAN	1563	AIP	AH receptor-interacting protein	-0.333915	0.121709	-0.455624	10.1421	9.80819	9.68648	0.480908	0.789834	0.0380444	0.237321	0.79588	0.380907
10.2529	9.99237	10.2157	10.1508	10.2331	9.93356	10.1938	9.98485	10.1276	35,66	13	4	4	NaN	Q9BRX2	Protein pelota homolog OS=Homo sapiens OX=9606 GN=PELO PE=1 SV=2	Q9BRX2|PELO_HUMAN	1614	PELO	Protein pelota homolog	-0.0648918	0.0231552	-0.088047	10.2157	10.1508	10.1276	0.140901	0.154765	0.106778	0.10513	0.79588	0.00877392
6.66959	6.32122	6.20457	6.81865	6.95408	6.80954	6.73403	6.77426	6.91133	8,37	2	1	1	NaN	Q9H0K6	Pseudouridylate synthase 7 homolog-like protein OS=Homo sapiens OX=9606 GN=PUS7L PE=1 SV=1	Q9H0K6|PUS7L_HUMAN	2945	PUS7L	Pseudouridylate synthase 7 homolog-like protein	0.497421	0.0443859	0.453035	6.32122	6.81865	6.77426	0.241942	0.0809488	0.0929537	1.007	0.793174	0.237321
9.41073	9.86075	9.8747	9.73142	9.86878	10.1362	9.75849	10.3744	9.91664	30,37	26	3	3	NaN	P46527	Cyclin-dependent kinase inhibitor 1B OS=Homo sapiens OX=9606 GN=CDKN1B PE=1 SV=1	P46527|CDN1B_HUMAN	1572	CDKN1B	Cyclin-dependent kinase inhibitor 1B	0.00803089	-0.0478649	0.0558958	9.86075	9.86878	9.91664	0.26394	0.205855	0.319863	0.752027	0.793174	0.172631
10.331	10.1601	10.159	10.3349	9.87555	9.9413	10.9541	10.9948	10.2144	38,54	28	3	3	NaN	P01111	GTPase NRas OS=Homo sapiens OX=9606 GN=NRAS PE=1 SV=1	P01111|RASN_HUMAN	2034	NRAS	GTPase NRas	-0.218826	-1.01275	0.793927	10.1601	9.9413	10.9541	0.0990016	0.248436	0.439265	0.705534	0.790485	0.950782
14.9942	15.0728	15.1895	14.5453	15.0367	14.9987	14.9511	14.9681	14.9412	8,01	51	92	81	NaN	P35579	Myosin-9 OS=Homo sapiens OX=9606 GN=MYH9 PE=1 SV=4	P35579|MYH9_HUMAN	1	MYH9	Myosin-9	-0.0740824	0.0476208	-0.121703	15.0728	14.9987	14.9511	0.0982892	0.273412	0.0136058	0.694649	0.790485	0.213959
6.81711	7.72554	6.53736	6.29837	6.55687	7.30104	7.5766	7.76653	7.23764	8,39	2	1	1	NaN	Q5SY16	Polynucleotide 5'-hydroxyl-kinase NOL9 OS=Homo sapiens OX=9606 GN=NOL9 PE=1 SV=1	Q5SY16|NOL9_HUMAN	2786	NOL9	Polynucleotide 5'-hydroxyl-kinase NOL9	-0.260238	-1.01972	0.759486	6.81711	6.55687	7.5766	0.621191	0.520571	0.267921	0.192465	0.790485	0.688246
7.43271	6.96197	7.09191	6.65921	7.43471	7.47379	6.92422	6.80916	6.03078	13,49	9	3	1	NaN	Q99755	Phosphatidylinositol 4-phosphate 5-kinase type-1 alpha OS=Homo sapiens OX=9606 GN=PIP5K1A PE=1 SV=1	Q99755|PI51A_HUMAN	2101	PIP5K1A	Phosphatidylinositol 4-phosphate 5-kinase type-1 alpha	0.3428	0.625554	-0.282754	7.09191	7.43471	6.80916	0.243113	0.459431	0.486031	0.0213631	0.790485	0.459671
9.67636	9.46636	9.39671	9.32995	9.36229	9.18795	9.47452	8.96737	9.30572	33,87	15	2	2	NaN	A0A087X1P5	COP9 signalosome complex subunit 7b OS=Homo sapiens OX=9606 GN=COPS7B PE=1 SV=1	tr|A0A087X1P5|A0A087X1P5_HUMAN	1961	COPS7B	COP9 signalosome complex subunit 7b	-0.136409	0.0242338	-0.160643	9.46636	9.32995	9.30572	0.145577	0.0927449	0.258254	1.05257	0.787812	0.0835461
9.40769	9.47263	9.5157	9.36905	9.32269	9.34541	9.34614	9.32805	9.16551	18,67	19	2	1	NaN	P11234	Ras-related protein Ral-B OS=Homo sapiens OX=9606 GN=RALB PE=1 SV=1	P11234|RALB_HUMAN	2432	RALB	Ras-related protein Ral-B	-0.127224	0.0173588	-0.144583	9.47263	9.34541	9.32805	0.0543709	0.0231802	0.0994749	1.00087	0.787812	0.429457
9.05485	9.26198	9.57971	9.5474	10.0857	9.72838	9.99492	10.2612	9.63109	17,78	4	1	1	NaN	A0A6Q8PFP0	Uncharacterized protein OS=Homo sapiens OX=9606 PE=4 SV=1	tr|A0A6Q8PFP0|A0A6Q8PFP0_HUMAN	2362	Uncharacterized protein OS=Homo sapiens OX=9606 PE=4 SV=1	Uncharacterized protein	0.466403	-0.266539	0.732942	9.26198	9.72838	9.99492	0.264367	0.273944	0.316291	0.88941	0.787812	0.419075
9.81946	9.42457	9.26278	9.78477	9.91977	10.1482	9.94162	9.64342	9.85863	33,26	7	4	4	NaN	G3V5R9	Kinesin light chain OS=Homo sapiens OX=9606 GN=KLC1 PE=1 SV=1	tr|G3V5R9|G3V5R9_HUMAN	1908	KLC1	Kinesin light chain	0.495207	0.0611382	0.434069	9.42457	9.91977	9.85863	0.286361	0.183719	0.153907	0.630784	0.787812	0.345823
10.6167	10.7204	10.6554	10.6226	9.72088	10.902	9.93837	10.4114	10.5511	35,33	6	5	5	NaN	Q96ST3	Paired amphipathic helix protein Sin3a OS=Homo sapiens OX=9606 GN=SIN3A PE=1 SV=2	Q96ST3|SIN3A_HUMAN	1568	SIN3A	Paired amphipathic helix protein Sin3a	-0.0328407	0.211196	-0.244037	10.6554	10.6226	10.4114	0.0523928	0.617281	0.321132	0.235824	0.787812	0.0925886
9.85941	10.0983	9.88506	10.1384	9.85393	10.0737	10.0275	10.1175	10.1322	36,29	2	2	2	NaN	J3KPG5	Bromodomain adjacent to zinc finger domain protein 2A OS=Homo sapiens OX=9606 GN=BAZ2A PE=1 SV=1	tr|J3KPG5|J3KPG5_HUMAN	2050	BAZ2A	Bromodomain adjacent to zinc finger domain protein 2A	0.188684	-0.0437737	0.232458	9.88506	10.0737	10.1175	0.131145	0.149118	0.0567066	0.161151	0.787812	0.235077
10.7782	10.8793	10.7998	10.274	10.3619	10.6491	10.5105	10.8644	10.5014	38,57	4	2	2	NaN	P23921	Ribonucleoside-diphosphate reductase large subunit OS=Homo sapiens OX=9606 GN=RRM1 PE=1 SV=1	P23921|RIR1_HUMAN	1742	RRM1	Ribonucleoside-diphosphate reductase large subunit	-0.437904	-0.148523	-0.289381	10.7998	10.3619	10.5105	0.0532357	0.196144	0.207009	1.08197	0.785156	0.391474
11.744	11.4661	11.7107	11.4565	11.8066	11.4842	11.4512	11.0268	11.6768	45,98	20	13	2	NaN	Q9NYF8	Bcl-2-associated transcription factor 1 OS=Homo sapiens OX=9606 GN=BCLAF1 PE=1 SV=2	Q9NYF8|BCLF1_HUMAN	381	BCLAF1	Bcl-2-associated transcription factor 1	-0.226501	0.0330591	-0.259561	11.7107	11.4842	11.4512	0.151735	0.194614	0.330041	0.09691	0.785156	0.241088
8.15289	7.78319	7.19731	7.12236	8.87354	7.04341	8.20579	8.81359	8.26463	8,43	6	1	1	NaN	Q13445	Transmembrane emp24 domain-containing protein 1 OS=Homo sapiens OX=9606 GN=TMED1 PE=1 SV=1	Q13445|TMED1_HUMAN	2794	TMED1	Transmembrane emp24 domain-containing protein 1	-0.660832	-1.14227	0.481436	7.78319	7.12236	8.26463	0.481848	1.03459	0.33522	0.015923	0.785156	0.68403
13.1079	13.2644	13.3696	13.2542	13.3654	13.4596	13.2833	13.32	13.7495	200	25	11	11	NaN	Q12874	Splicing factor 3A subunit 3 OS=Homo sapiens OX=9606 GN=SF3A3 PE=1 SV=1	Q12874|SF3A3_HUMAN	632	SF3A3	Splicing factor 3A subunit 3	0.100938	0.0454121	0.0555258	13.2644	13.3654	13.32	0.131684	0.102788	0.259212	1.64397	0.782516	0.333482
15.6721	15.7535	15.6915	15.5113	15.4796	15.7849	15.7175	15.7974	15.8534	200	57	5	5	NaN	P10599	Thioredoxin OS=Homo sapiens OX=9606 GN=TXN PE=1 SV=3	P10599|THIO_HUMAN	854	TXN	Thioredoxin	-0.180208	-0.286119	0.10591	15.6915	15.5113	15.7974	0.0424711	0.167849	0.0682922	0.392545	0.782516	0.954677
13.664	13.4686	13.3986	12.9699	13.486	13.7505	14.0165	13.8203	13.4149	46,71	26	21	11	NaN	Q14151	Scaffold attachment factor B2 OS=Homo sapiens OX=9606 GN=SAFB2 PE=1 SV=1	Q14151|SAFB2_HUMAN	166	SAFB2	Scaffold attachment factor B2	0.0173311	-0.334324	0.351655	13.4686	13.486	13.8203	0.137543	0.39701	0.306793	0.119758	0.782516	0.323306
14.0008	14.173	14.2013	14.0506	13.7833	14.4033	14.0988	14.368	14.7123	33,2	8	1	1	NaN	A6XMV8	Protease serine 2 preproprotein OS=Homo sapiens OX=9606 GN=PRSS2 PE=1 SV=1	tr|A6XMV8|A6XMV8_HUMAN	2635	PRSS2	Protease serine 2 preproprotein	-0.12236	-0.317414	0.195054	14.173	14.0506	14.368	0.108508	0.310999	0.307506	0.0861861	0.782516	0.744727
9.80986	9.54067	9.91157	11.0437	9.91099	10.0181	11.3968	10.1565	10.2047	11,87	12	3	3	NaN	P49770	Translation initiation factor eIF-2B subunit beta OS=Homo sapiens OX=9606 GN=EIF2B2 PE=1 SV=3	P49770|EI2BB_HUMAN	1907	EIF2B2	Translation initiation factor eIF-2B subunit beta	0.208196	-0.186633	0.394829	9.80986	10.0181	10.2047	0.19165	0.625364	0.702611	0.627088	0.779892	1.48149
11.2363	11.4894	10.6242	11.3356	11.4112	11.6382	11.5767	11.6112	11.4074	22,95	14	2	2	NaN	A0A2R8YEM3	Ribosomal protein L15 (Fragment) OS=Homo sapiens OX=9606 GN=RPL15 PE=1 SV=1	tr|A0A2R8YEM3|A0A2R8YEM3_HUMAN	2137	RPL15	Ribosomal protein L15 (Fragment)	0.174993	-0.165474	0.340466	11.2363	11.4112	11.5767	0.444827	0.157476	0.109069	0.381952	0.779892	0.162412
11.4792	11.2902	11.3572	11.1987	11.2195	11.6644	11.4899	11.5177	11.5999	41,17	14	7	7	NaN	Q9H6E5	Speckle targeted PIP5K1A-regulated poly(A) polymerase OS=Homo sapiens OX=9606 GN=TUT1 PE=1 SV=2	Q9H6E5|STPAP_HUMAN	552	TUT1	Speckle targeted PIP5K1A-regulated poly(A) polymerase	-0.137635	-0.298186	0.160551	11.3572	11.2195	11.5177	0.0958444	0.263043	0.0572031	0.0268721	0.779892	0.551294
11.9101	11.5933	11.5364	12.2063	11.6662	11.8818	11.9354	11.8508	11.913	45,13	31	4	4	NaN	O00762	Ubiquitin-conjugating enzyme E2 C OS=Homo sapiens OX=9606 GN=UBE2C PE=1 SV=1	O00762|UBE2C_HUMAN	1503	UBE2C	Ubiquitin-conjugating enzyme E2 C	0.288551	-0.0312366	0.319788	11.5933	11.8818	11.913	0.201352	0.271906	0.043863	0.978811	0.777284	0.0443122
8.11124	9.59281	9.83487	9.272	9.9632	10.078	9.46822	9.90624	10.2635	35,08	21	5	4	NaN	P36507	Dual specificity mitogen-activated protein kinase kinase 2 OS=Homo sapiens OX=9606 GN=MAP2K2 PE=1 SV=1	P36507|MP2K2_HUMAN	1724	MAP2K2	Dual specificity mitogen-activated protein kinase kinase 2	0.370387	0.0569553	0.313432	9.59281	9.9632	9.90624	0.933142	0.436006	0.398327	0.754487	0.774691	0.493495
10.7795	11.2554	11.5425	11.4762	11.1346	11.1	11.4621	11.42	11.7507	32,58	23	5	5	NaN	Q9UNZ2	NSFL1 cofactor p47 OS=Homo sapiens OX=9606 GN=NSFL1C PE=1 SV=2	Q9UNZ2|NSF1C_HUMAN	1139	NSFL1C	NSFL1 cofactor p47	-0.120764	-0.327475	0.206711	11.2554	11.1346	11.4621	0.385408	0.207949	0.180055	0.0419142	0.774691	0.600326
8.65012	8.04073	8.14593	7.82031	8.03491	8.19037	7.91868	7.88044	7.90527	16,65	7	2	2	NaN	Q8IV38	Ankyrin repeat and MYND domain-containing protein 2 OS=Homo sapiens OX=9606 GN=ANKMY2 PE=1 SV=1	Q8IV38|ANKY2_HUMAN	2242	ANKMY2	Ankyrin repeat and MYND domain-containing protein 2	-0.111023	0.129642	-0.240665	8.14593	8.03491	7.90527	0.325737	0.185817	0.0194034	0.346787	0.772113	0.377786
14.7559	14.8068	14.8949	14.8816	14.7703	14.8706	14.7527	14.7198	14.8178	200	39	10	10	NaN	P40926	Malate dehydrogenase mitochondrial OS=Homo sapiens OX=9606 GN=MDH2 PE=1 SV=3	P40926|MDHM_HUMAN	324	MDH2	Malate dehydrogenase mitochondrial	0.0638037	0.117911	-0.0541077	14.8068	14.8706	14.7527	0.0703175	0.0613574	0.0498854	0.143271	0.772113	1.02045
14.6209	14.4793	14.7579	14.6549	14.4388	14.7677	14.743	14.686	14.7757	77,54	25	4	4	NaN	P52565	Rho GDP-dissociation inhibitor 1 OS=Homo sapiens OX=9606 GN=ARHGDIA PE=1 SV=3	P52565|GDIR1_HUMAN	964	ARHGDIA	Rho GDP-dissociation inhibitor 1	0.0339527	-0.0881863	0.122139	14.6209	14.6549	14.743	0.139292	0.16714	0.0453775	0.0154727	0.772113	0.610834
9.31513	8.77182	8.98282	8.6536	8.91259	8.3933	8.96397	8.75749	8.57841	31,87	7	5	5	NaN	Q9Y217	Myotubularin-related protein 6 OS=Homo sapiens OX=9606 GN=MTMR6 PE=1 SV=3	Q9Y217|MTMR6_HUMAN	1821	MTMR6	Myotubularin-related protein 6	-0.329225	-0.103892	-0.225332	8.98282	8.6536	8.75749	0.273901	0.259643	0.19294	0.543634	0.769551	0.30103
11.6058	11.4127	11.5162	11.2406	10.8572	11.6561	11.5041	11.2496	11.5043	36,85	15	8	8	NaN	Q86WA8	Lon protease homolog 2 peroxisomal OS=Homo sapiens OX=9606 GN=LONP2 PE=1 SV=1	Q86WA8|LONP2_HUMAN	818	LONP2	Lon protease homolog 2 peroxisomal	-0.27558	-0.263462	-0.0121183	11.5162	11.2406	11.5041	0.0965981	0.399539	0.146985	0.473661	0.769551	0.383
15.7413	15.4967	15.7344	15.5009	15.4581	15.7601	15.7509	15.7244	15.9946	200	44	29	29	NaN	P38646	Stress-70 protein mitochondrial OS=Homo sapiens OX=9606 GN=HSPA9 PE=1 SV=2	P38646|GRP75_HUMAN	46	HSPA9	Stress-70 protein mitochondrial	-0.23343	-0.249954	0.0165243	15.7344	15.5009	15.7509	0.139283	0.163436	0.148939	0.394695	0.769551	2.86967
8.59649	8.90677	8.95934	9.45828	8.79468	8.98014	10.9783	11.1385	9.03757	28,92	3	2	2	NaN	A0A087WYF6	WASH complex subunit 2A OS=Homo sapiens OX=9606 GN=WASHC2A PE=1 SV=1	tr|A0A087WYF6|A0A087WYF6_HUMAN	2283	WASHC2A	WASH complex subunit 2A	0.073369	-1.99814	2.07151	8.90677	8.98014	10.9783	0.196085	0.342392	1.16945	0.31158	0.769551	0.721246
11.2997	11.3836	11.2801	11.2135	11.508	11.4914	11.3571	11.4235	11.4602	39,21	10	5	5	NaN	Q9Y2U8	Inner nuclear membrane protein Man1 OS=Homo sapiens OX=9606 GN=LEMD3 PE=1 SV=2	Q9Y2U8|MAN1_HUMAN	1615	LEMD3	Inner nuclear membrane protein Man1	0.191629	0.0678682	0.123761	11.2997	11.4914	11.4235	0.0549597	0.165465	0.0522797	0.350665	0.767004	0.0433514
11.7581	11.3161	11.8071	10.9304	10.882	11.245	10.6263	11.1526	11.3187	30,73	35	11	2	NaN	P67936	Tropomyosin alpha-4 chain OS=Homo sapiens OX=9606 GN=TPM4 PE=1 SV=3	P67936|TPM4_HUMAN	372	TPM4	Tropomyosin alpha-4 chain	-0.827689	-0.222235	-0.605454	11.7581	10.9304	11.1526	0.270433	0.19707	0.361457	1.46218	0.764472	0.025028
8.86632	8.90069	8.88792	8.83169	9.66035	9.57815	8.91316	9.2219	9.02525	30,62	8	3	3	NaN	Q16610	Extracellular matrix protein 1 OS=Homo sapiens OX=9606 GN=ECM1 PE=1 SV=2	Q16610|ECM1_HUMAN	2257	ECM1	Extracellular matrix protein 1	0.690225	0.552896	0.137329	8.88792	9.57815	9.02525	0.0173707	0.456553	0.156289	0.69037	0.764472	0.585027
9.90992	9.60591	9.27429	9.96838	9.92434	10.0767	10.6414	9.68282	10.4313	18,05	9	1	1	NaN	Q15382	GTP-binding protein Rheb OS=Homo sapiens OX=9606 GN=RHEB PE=1 SV=1	Q15382|RHEB_HUMAN	2255	RHEB	GTP-binding protein Rheb	0.362473	-0.46291	0.825383	9.60591	9.96838	10.4313	0.317919	0.0783987	0.503864	0.67162	0.764472	0.365523
10.3468	10.2658	10.2646	10.0606	10.2032	10.2252	10.2909	10.1738	9.99095	27,54	14	5	5	NaN	O60832	H/ACA ribonucleoprotein complex subunit DKC1 OS=Homo sapiens OX=9606 GN=DKC1 PE=1 SV=3	O60832|DKC1_HUMAN	2032	DKC1	H/ACA ribonucleoprotein complex subunit DKC1	-0.062623	0.0294237	-0.0920467	10.2658	10.2032	10.1738	0.0471405	0.0893913	0.151188	0.616185	0.764472	0.0259491
12.4932	12.3771	12.2615	12.3074	12.3341	12.2516	12.5081	12.5762	12.5469	26,51	39	17	17	NaN	Q02818	Nucleobindin-1 OS=Homo sapiens OX=9606 GN=NUCB1 PE=1 SV=4	Q02818|NUCB1_HUMAN	340	NUCB1	Nucleobindin-1	-0.0696754	-0.239519	0.169844	12.3771	12.3074	12.5469	0.115837	0.0421151	0.0341175	0.555955	0.764472	1.91364
12.0127	12.2088	12.3665	12.2239	11.9775	12.078	11.9915	11.9821	12.2425	37,73	24	11	11	NaN	Q9Y6A5	Transforming acidic coiled-coil-containing protein 3 OS=Homo sapiens OX=9606 GN=TACC3 PE=1 SV=1	Q9Y6A5|TACC3_HUMAN	589	TACC3	Transforming acidic coiled-coil-containing protein 3	-0.13083	0.0865326	-0.217362	12.2088	12.078	11.9915	0.177244	0.12389	0.147738	0.235824	0.764472	0.0594835
11.1811	11.0152	10.9781	11.4984	11.1463	11.4298	11.2377	11.1641	11.3435	17,06	12	7	7	NaN	Q96JM3	Chromosome alignment-maintaining phosphoprotein 1 OS=Homo sapiens OX=9606 GN=CHAMP1 PE=1 SV=2	Q96JM3|CHAP1_HUMAN	955	CHAMP1	Chromosome alignment-maintaining phosphoprotein 1	0.414618	0.192077	0.222542	11.0152	11.4298	11.2377	0.108075	0.186693	0.0901922	1.0752	0.761954	0.510042
14.6235	14.6752	14.6267	14.6877	14.5149	14.2943	14.625	14.7155	14.674	66,73	32	11	11	NaN	Q15007	Pre-mRNA-splicing regulator WTAP OS=Homo sapiens OX=9606 GN=WTAP PE=1 SV=2	Q15007|FL2D_HUMAN	462	WTAP	Pre-mRNA-splicing regulator WTAP	-0.111836	-0.159127	0.0472908	14.6267	14.5149	14.674	0.0289712	0.197168	0.0453358	0.4698	0.761954	0.50724
10.8725	10.3427	11.2333	10.6199	10.475	10.7606	10.1907	10.3213	10.436	33,56	10	2	2	NaN	F2Z2Y4	Pyridoxal kinase OS=Homo sapiens OX=9606 GN=PDXK PE=1 SV=1	tr|F2Z2Y4|F2Z2Y4_HUMAN	2081	PDXK	Pyridoxal kinase	-0.252577	0.298693	-0.55127	10.8725	10.6199	10.3213	0.447926	0.142812	0.122732	0.420216	0.759451	1.19518
12.3892	12.565	13.1277	13.0108	12.9087	12.5347	13.1683	13.1566	13.158	68,27	11	39	39	NaN	Q14204	Cytoplasmic dynein 1 heavy chain 1 OS=Homo sapiens OX=9606 GN=DYNC1H1 PE=1 SV=5	Q14204|DYHC1_HUMAN	151	DYNC1H1	Cytoplasmic dynein 1 heavy chain 1	0.343734	-0.249285	0.593019	12.565	12.9087	13.158	0.385743	0.250649	0.00641922	0.114639	0.759451	0.860121
12.6462	12.4408	12.6833	12.0877	12.3943	12.556	12.4639	12.4128	12.353	100,33	9	2	2	NaN	Q9Y570	Protein phosphatase methylesterase 1 OS=Homo sapiens OX=9606 GN=PPME1 PE=1 SV=3	Q9Y570|PPME1_HUMAN	1451	PPME1	Protein phosphatase methylesterase 1	-0.251969	-0.0185337	-0.233436	12.6462	12.3943	12.4128	0.130606	0.237848	0.0554917	0.578396	0.756962	0.130182
8.12293	8.65528	8.68647	6.66832	9.31852	8.54851	7.57849	7.40557	8.51692	15,95	2	1	1	NaN	Q9UPU9	Protein Smaug homolog 1 OS=Homo sapiens OX=9606 GN=SAMD4A PE=1 SV=3	Q9UPU9|SMAG1_HUMAN	2481	SAMD4A	Protein Smaug homolog 1	-0.106767	0.970027	-1.07679	8.65528	8.54851	7.57849	0.316738	1.36331	0.598006	0.176526	0.756962	0.143876
12.6711	12.8755	13.203	13.051	13.2357	13.6095	13.0436	13.2996	13.2123	20,49	24	20	20	NaN	Q8WWM7	Ataxin-2-like protein OS=Homo sapiens OX=9606 GN=ATXN2L PE=1 SV=2	Q8WWM7|ATX2L_HUMAN	302	ATXN2L	Ataxin-2-like protein	0.360227	0.023447	0.33678	12.8755	13.2357	13.2123	0.268303	0.284549	0.130179	2.91009	0.754487	0.291579
11.5974	11.2015	11.275	11.6951	11.3731	11.8155	11.6692	11.9351	11.6481	40,51	11	8	8	NaN	Q6P3W7	SCY1-like protein 2 OS=Homo sapiens OX=9606 GN=SCYL2 PE=1 SV=1	Q6P3W7|SCYL2_HUMAN	1173	SCYL2	SCY1-like protein 2	0.420035	0.025815	0.39422	11.275	11.6951	11.6692	0.210606	0.228716	0.159967	0.725842	0.754487	0.195861
10.3827	10.6398	10.4817	10.1084	10.3338	10.5043	10.3219	10.2937	10.356	25,23	9	7	7	NaN	X6RLX0	ELKS/Rab6-interacting/CAST family member 1 OS=Homo sapiens OX=9606 GN=ERC1 PE=1 SV=1	tr|X6RLX0|X6RLX0_HUMAN	1280	ERC1	ELKS/Rab6-interacting/CAST family member 1	-0.147873	0.011898	-0.159771	10.4817	10.3338	10.3219	0.129658	0.198598	0.0312009	0.661544	0.754487	0.0245682
9.54811	9.50297	10.1393	9.87876	9.83194	9.6768	10.0438	10.0199	10.1486	17,46	10	1	1	NaN	A0A1C7CYX8	Protein FAM107B (Fragment) OS=Homo sapiens OX=9606 GN=FAM107B PE=1 SV=1	tr|A0A1C7CYX8|A0A1C7CYX8_HUMAN	2294	FAM107B	Protein FAM107B (Fragment)	0.283832	-0.211906	0.495738	9.54811	9.83194	10.0438	0.35507	0.105707	0.068461	0.0824945	0.754487	0.966576
9.5014	7.76818	5.97684	9.88687	9.68685	9.95577	10.0466	9.49321	10.0253	22,68	34	4	3	NaN	A0A1B0GVI3	Keratin type I cytoskeletal 10 (Fragment) OS=Homo sapiens OX=9606 GN=KRT10 PE=1 SV=1	tr|A0A1B0GVI3|A0A1B0GVI3_HUMAN	2055	KRT10	Keratin type I cytoskeletal 10 (Fragment)	2.11869	-0.138408	2.25709	7.76818	9.88687	10.0253	1.76236	0.139684	0.313517	0.739929	0.752027	0.0357404
12.2109	12.519	12.6396	12.3013	12.1438	12.1548	12.1065	12.2789	12.0041	40,72	17	3	3	NaN	P20645	Cation-dependent mannose-6-phosphate receptor OS=Homo sapiens OX=9606 GN=M6PR PE=1 SV=1	P20645|MPRD_HUMAN	1713	M6PR	Cation-dependent mannose-6-phosphate receptor	-0.364243	0.0482569	-0.412499	12.519	12.1548	12.1065	0.221073	0.0879664	0.138863	0.548214	0.752027	0.245652
10.0825	9.62205	9.17792	9.62828	10.0934	10.0993	10.3095	10.032	10.3785	35,38	16	5	3	NaN	Q9UHD9	Ubiquilin-2 OS=Homo sapiens OX=9606 GN=UBQLN2 PE=1 SV=2	Q9UHD9|UBQL2_HUMAN	1253	UBQLN2	Ubiquilin-2	0.471365	-0.216059	0.687424	9.62205	10.0934	10.3095	0.45234	0.270275	0.183381	0.283162	0.752027	0.527244
12.9977	13.061	13.4847	13.3618	12.941	13.0541	12.9584	12.8411	13.06	26,68	22	13	13	NaN	P05556	Integrin beta-1 OS=Homo sapiens OX=9606 GN=ITGB1 PE=1 SV=2	P05556|ITB1_HUMAN	533	ITGB1	Integrin beta-1	-0.00688744	0.0957594	-0.102647	13.061	13.0541	12.9584	0.264809	0.217775	0.109575	0.0899095	0.752027	0.510042
12.368	12.22	12.3909	11.9961	12.2008	12.2509	12.3018	12.0869	12.0134	8,19	22	10	10	NaN	Q9NVP1	ATP-dependent RNA helicase DDX18 OS=Homo sapiens OX=9606 GN=DDX18 PE=1 SV=2	Q9NVP1|DDX18_HUMAN	797	DDX18	ATP-dependent RNA helicase DDX18	-0.167124	0.113905	-0.281029	12.368	12.2008	12.0869	0.092767	0.134994	0.149886	0.640165	0.747147	0.0291884
9.19778	9.21488	9.27345	8.64198	9.10565	9.07425	8.93372	9.20288	8.90286	35,01	22	2	2	NaN	K7ERM9	Coiled-coil domain-containing protein 55 (Fragment) OS=Homo sapiens OX=9606 GN=NSRP1 PE=1 SV=1	tr|K7ERM9|K7ERM9_HUMAN	2128	NSRP1	Coiled-coil domain-containing protein 55 (Fragment)	-0.140629	0.140528	-0.281157	9.21488	9.07425	8.93372	0.0396814	0.259111	0.165033	0.772113	0.744727	0.191789
9.78088	9.7485	9.77365	9.36466	9.54921	9.91888	9.87477	9.75044	9.84759	7,74	7	5	5	NaN	Q9NZ08	Endoplasmic reticulum aminopeptidase 1 OS=Homo sapiens OX=9606 GN=ERAP1 PE=1 SV=3	Q9NZ08|ERAP1_HUMAN	1432	ERAP1	Endoplasmic reticulum aminopeptidase 1	-0.224443	-0.298383	0.0739393	9.77365	9.54921	9.84759	0.0170006	0.282215	0.0653634	0.357535	0.744727	0.478862
9.55501	10.0181	9.99859	9.19788	9.65274	9.41272	9.3548	9.75154	9.99209	24,54	5	3	3	NaN	A0A087WVM4	Formyltetrahydrofolate synthetase OS=Homo sapiens OX=9606 GN=MTHFD1L PE=1 SV=1	tr|A0A087WVM4|A0A087WVM4_HUMAN	2310	MTHFD1L	Formyltetrahydrofolate synthetase	-0.585873	-0.338826	-0.247046	9.99859	9.41272	9.75154	0.261902	0.227545	0.321819	1.54821	0.742321	0.68403
13.1769	12.916	13.2093	12.8805	12.9677	12.8476	13.1819	13.1417	13.4949	80,96	41	12	12	NaN	Q9Y265	RuvB-like 1 OS=Homo sapiens OX=9606 GN=RUVBL1 PE=1 SV=1	Q9Y265|RUVB1_HUMAN	475	RUVBL1	RuvB-like 1	-0.296457	-0.30148	0.005023	13.1769	12.8805	13.1819	0.160818	0.0620583	0.193335	0.59176	0.742321	0.928118
9.41718	9.22908	9.58918	9.34452	8.97163	9.61965	9.01633	9.15459	8.78211	17,07	5	3	3	NaN	Q96SB3	Neurabin-2 OS=Homo sapiens OX=9606 GN=PPP1R9B PE=1 SV=3	Q96SB3|NEB2_HUMAN	2146	PPP1R9B	Neurabin-2	-0.0726595	0.328183	-0.400843	9.41718	9.34452	9.01633	0.18011	0.325237	0.188287	0.447332	0.742321	0.417937
11.8099	11.9833	11.8845	11.6992	12.1846	12.0917	11.9824	12.0868	11.8943	20,09	7	13	13	NaN	A0A087X2H1	HECT-type E3 ubiquitin transferase OS=Homo sapiens OX=9606 GN=HECTD1 PE=1 SV=1	tr|A0A087X2H1|A0A087X2H1_HUMAN	719	HECTD1	HECT-type E3 ubiquitin transferase	0.207224	0.109312	0.0979118	11.8845	12.0917	11.9824	0.0869944	0.257658	0.0963542	0.352617	0.742321	0.00833099
11.1757	11.0429	11.6369	11.3581	11.2044	11.2268	10.8609	11.0133	11.1109	29,95	8	3	3	NaN	Q5JPT2	SH3 domain-containing kinase-binding protein 1 (Fragment) OS=Homo sapiens OX=9606 GN=SH3KBP1 PE=1 SV=1	tr|Q5JPT2|Q5JPT2_HUMAN	1880	SH3KBP1	SH3 domain-containing kinase-binding protein 1 (Fragment)	0.0511589	0.21358	-0.162421	11.1757	11.2268	11.0133	0.311769	0.0830294	0.126007	0.0362122	0.742321	0.829738
5.06251	4.40033	6.08232	4.88981	6.673	3.88078	5.04435	3.28391	5.17692	8,29	7	5	1	NaN	P0CG39	POTE ankyrin domain family member J OS=Homo sapiens OX=9606 GN=POTEJ PE=3 SV=1	P0CG39|POTEJ_HUMAN	994	POTEJ	POTE ankyrin domain family member J	-0.172696	-0.154536	-0.0181599	5.06251	4.88981	5.04435	0.847306	1.41388	1.05674	0.00833099	0.742321	0.159894
9.14611	8.5274	9.16141	8.71146	7.81083	9.11738	7.26068	8.29048	8.36462	11,44	7	2	2	NaN	Q10713	Mitochondrial-processing peptidase subunit alpha OS=Homo sapiens OX=9606 GN=PMPCA PE=1 SV=2	Q10713|MPPA_HUMAN	2212	PMPCA	Mitochondrial-processing peptidase subunit alpha	-0.43465	0.42098	-0.855631	9.14611	8.71146	8.29048	0.361711	0.668705	0.617068	0.74958	0.739929	0.380907
10.4312	10.6932	10.3073	10.8556	10.5975	10.7206	9.81482	10.6594	9.38774	31,66	8	4	4	NaN	E9PG46	AP2-associated protein kinase 1 OS=Homo sapiens OX=9606 GN=AAK1 PE=1 SV=1	tr|E9PG46|E9PG46_HUMAN	1813	AAK1	AP2-associated protein kinase 1	0.289403	0.905764	-0.616361	10.4312	10.7206	9.81482	0.197035	0.129123	0.647137	0.543634	0.739929	0.675718
8.34256	7.72622	7.89458	7.45385	6.33183	8.30369	7.8282	5.29528	7.17323	8,42	4	1	1	NaN	Q92901	60S ribosomal protein L3-like OS=Homo sapiens OX=9606 GN=RPL3L PE=2 SV=3	Q92901|RL3L_HUMAN	2951	RPL3L	60S ribosomal protein L3-like	-0.440728	0.28062	-0.721348	7.89458	7.45385	7.17323	0.31857	0.989055	1.31475	0.437707	0.739929	0.463442
11.15	10.9559	10.591	11.0074	11.0846	11.2798	11.1876	11.364	11.2768	6,27	16	13	13	NaN	P82094	TATA element modulatory factor OS=Homo sapiens OX=9606 GN=TMF1 PE=1 SV=2	P82094|TMF1_HUMAN	817	TMF1	TATA element modulatory factor	0.128669	-0.192213	0.320882	10.9559	11.0846	11.2768	0.283841	0.140427	0.0882149	0.341989	0.739929	0.68403
10.9879	10.7559	10.8625	10.9852	10.7435	11.0815	11.0477	11.1973	11.0419	18,94	31	7	7	NaN	P18124	60S ribosomal protein L7 OS=Homo sapiens OX=9606 GN=RPL7 PE=1 SV=1	P18124|RL7_HUMAN	1101	RPL7	60S ribosomal protein L7	0.12272	-0.0625353	0.185255	10.8625	10.9852	11.0477	0.116135	0.174134	0.0880966	0.334419	0.739929	0.396856
11.6745	11.6037	11.5748	11.9416	11.6411	11.9572	11.6788	11.7614	11.7882	22,16	5	3	3	NaN	Q9UI36	Dachshund homolog 1 OS=Homo sapiens OX=9606 GN=DACH1 PE=1 SV=4	Q9UI36|DACH1_HUMAN	1703	DACH1	Dachshund homolog 1	0.337888	0.180134	0.157754	11.6037	11.9416	11.7614	0.051264	0.178121	0.0570357	0.818156	0.737549	0.334419
11.4212	11.7918	11.5306	11.6631	11.3517	10.9731	11.2166	11.312	11.4719	23,51	7	13	13	NaN	A0A0D9SF54	Spectrin alpha chain non-erythrocytic 1 OS=Homo sapiens OX=9606 GN=SPTAN1 PE=1 SV=1	tr|A0A0D9SF54|A0A0D9SF54_HUMAN	666	SPTAN1	Spectrin alpha chain non-erythrocytic 1	-0.178945	0.0396814	-0.218626	11.5306	11.3517	11.312	0.190431	0.345554	0.129007	0.378824	0.737549	0.00480371
12.2577	11.3381	11.9911	11.968	12.488	11.0008	10.9609	10.8268	11.8109	32,19	42	4	4	NaN	Q13526	Peptidyl-prolyl cis-trans isomerase NIMA-interacting 1 OS=Homo sapiens OX=9606 GN=PIN1 PE=1 SV=1	Q13526|PIN1_HUMAN	1160	PIN1	Peptidyl-prolyl cis-trans isomerase NIMA-interacting 1	-0.0231133	1.00715	-1.03026	11.9911	11.968	10.9609	0.473133	0.754696	0.533695	0.0218195	0.737549	0.309804
8.72117	9.1333	9.5924	8.01061	9.23273	9.62983	8.52939	8.7174	8.41705	33,37	4	3	3	NaN	Q9UPN9	E3 ubiquitin-protein ligase TRIM33 OS=Homo sapiens OX=9606 GN=TRIM33 PE=1 SV=3	Q9UPN9|TRI33_HUMAN	2008	TRIM33	E3 ubiquitin-protein ligase TRIM33	0.0994368	0.703341	-0.603905	9.1333	9.23273	8.52939	0.435828	0.843913	0.151756	0.268411	0.735182	0.294992
10.5778	10.4366	10.4892	10.62	10.324	10.85	10.6773	10.638	10.5066	1,57	11	5	5	NaN	Q08209	Serine/threonine-protein phosphatase 2B catalytic subunit alpha isoform OS=Homo sapiens OX=9606 GN=PPP3CA PE=1 SV=1	Q08209|PP2BA_HUMAN	1591	PPP3CA	Serine/threonine-protein phosphatase 2B catalytic subunit alpha isoform	0.13079	-0.0179472	0.148737	10.4892	10.62	10.638	0.071357	0.263691	0.0893813	0.252588	0.735182	0.0150229
10.8319	10.6014	11.0256	10.5105	10.7859	10.8971	11.0278	10.9546	11.0484	38,68	16	3	3	NaN	P55899	IgG receptor FcRn large subunit p51 OS=Homo sapiens OX=9606 GN=FCGRT PE=1 SV=1	P55899|FCGRN_HUMAN	1889	FCGRT	IgG receptor FcRn large subunit p51	-0.0459185	-0.241894	0.195975	10.8319	10.7859	11.0278	0.212343	0.199046	0.0492922	0.215383	0.735182	0.841638
11.5087	11.2818	10.988	10.3328	11.1433	11.1684	11.388	10.9576	10.9409	33,44	6	3	3	NaN	Q9NY93	Probable ATP-dependent RNA helicase DDX56 OS=Homo sapiens OX=9606 GN=DDX56 PE=1 SV=1	Q9NY93|DDX56_HUMAN	1890	DDX56	Probable ATP-dependent RNA helicase DDX56	-0.138437	0.185709	-0.324146	11.2818	11.1433	10.9576	0.261057	0.475354	0.253426	0.343902	0.730487	0.179142
8.69349	8.81542	8.63753	8.11707	7.69988	8.1219	7.89209	8.56304	8.49045	4,02	6	1	1	NaN	C9JCN8	Fos-related antigen 2 (Fragment) OS=Homo sapiens OX=9606 GN=FOSL2 PE=1 SV=1	tr|C9JCN8|C9JCN8_HUMAN	2841	FOSL2	Fos-related antigen 2 (Fragment)	-0.576415	-0.373378	-0.203037	8.69349	8.11707	8.49045	0.0909586	0.242268	0.368214	1.21467	0.728158	0.400117
10.7714	11.4051	11.3336	11.8188	11.4421	11.8641	11.6148	11.4939	11.7058	45,14	21	6	6	NaN	P16333	Cytoplasmic protein NCK1 OS=Homo sapiens OX=9606 GN=NCK1 PE=1 SV=1	P16333|NCK1_HUMAN	1313	NCK1	Cytoplasmic protein NCK1	0.485219	0.204066	0.281153	11.3336	11.8188	11.6148	0.347083	0.231662	0.106278	0.686133	0.728158	0.496209
15.5737	15.4525	15.5941	15.3103	15.371	15.5902	15.2023	15.4388	15.3617	200	28	6	6	NaN	Q13151	Heterogeneous nuclear ribonucleoprotein A0 OS=Homo sapiens OX=9606 GN=HNRNPA0 PE=1 SV=1	Q13151|ROA0_HUMAN	599	HNRNPA0	Heterogeneous nuclear ribonucleoprotein A0	-0.202717	0.00922203	-0.211939	15.5737	15.371	15.3617	0.0765679	0.147253	0.120606	0.568636	0.728158	0.390406
8.77086	8.55132	8.48345	8.44357	7.7241	8.55082	8.01475	7.88899	8.48712	17,44	7	1	1	NaN	Q96EY4	Translation machinery-associated protein 16 OS=Homo sapiens OX=9606 GN=TMA16 PE=1 SV=2	Q96EY4|TMA16_HUMAN	2587	TMA16	Translation machinery-associated protein 16	-0.107759	0.42882	-0.536578	8.55132	8.44357	8.01475	0.150226	0.449554	0.315359	0.528708	0.728158	0.227678
8.79305	8.76009	9.6703	7.95064	8.66416	9.5795	8.4135	8.49101	8.35874	17,46	16	1	1	NaN	A0A140TA86	MICOS complex subunit MIC13 OS=Homo sapiens OX=9606 GN=MICOS13 PE=1 SV=1	tr|A0A140TA86|A0A140TA86_HUMAN	2547	MICOS13	MICOS complex subunit MIC13	-0.128888	0.250662	-0.37955	8.79305	8.66416	8.4135	0.51626	0.816511	0.0664616	0.518557	0.728158	0.227678
11.9272	12.029	11.8794	11.5205	11.7828	11.9717	12.352	12.0299	12.3992	42,83	15	10	10	NaN	Q8N766	ER membrane protein complex subunit 1 OS=Homo sapiens OX=9606 GN=EMC1 PE=1 SV=1	Q8N766|EMC1_HUMAN	574	EMC1	ER membrane protein complex subunit 1	-0.144429	-0.56925	0.424821	11.9272	11.7828	12.352	0.0764328	0.226559	0.201004	0.478862	0.728158	0.995679
5.50405	5.79896	4.86706	5.67443	5.25108	5.79787	5.79174	5.87517	5.54139	5,72	1	1	1	NaN	Q14139	Ubiquitin conjugation factor E4 A OS=Homo sapiens OX=9606 GN=UBE4A PE=1 SV=2	Q14139|UBE4A_HUMAN	2829	UBE4A	Ubiquitin conjugation factor E4 A	0.170384	-0.117304	0.287688	5.50405	5.67443	5.79174	0.4763	0.286778	0.173704	0.149967	0.728158	0.228413
11.8641	12.0002	12.1493	12.1388	12.2075	12.4032	11.8797	12.2258	12.2654	14,68	23	7	7	NaN	P07954	Fumarate hydratase mitochondrial OS=Homo sapiens OX=9606 GN=FH PE=1 SV=3	P07954|FUMH_HUMAN	796	FH	Fumarate hydratase mitochondrial	0.20726	-0.0183077	0.225568	12.0002	12.2075	12.2258	0.142681	0.137212	0.212168	2.18442	0.725842	0.590067
12.14	11.8836	11.7337	12.1744	12.324	12.1521	12.2141	12.0616	12.2283	40,74	12	2	2	NaN	Q7L9L4	MOB kinase activator 1B OS=Homo sapiens OX=9606 GN=MOB1B PE=1 SV=3	Q7L9L4|MOB1B_HUMAN	2108	MOB1B	MOB kinase activator 1B	0.290805	-0.0397425	0.330547	11.8836	12.1744	12.2141	0.205505	0.0934876	0.0924374	0.818156	0.725842	0.158641
10.8199	11.303	11.0401	11.4178	11.2763	11.3157	11.4	11.4482	11.1772	16,04	20	71	68	NaN	Q15149	Plectin OS=Homo sapiens OX=9606 GN=PLEC PE=1 SV=3	Q15149|PLEC_HUMAN	56	PLEC	Plectin	0.275575	-0.0843668	0.359941	11.0401	11.3157	11.4	0.241865	0.0730351	0.144545	0.58838	0.725842	0.0181814
11.0753	10.8694	10.9457	10.4727	10.8896	11.1956	11.0941	11.0334	11.2496	12,71	12	6	6	NaN	P56730	Neurotrypsin OS=Homo sapiens OX=9606 GN=PRSS12 PE=2 SV=2	P56730|NETR_HUMAN	1412	PRSS12	Neurotrypsin	-0.0561571	-0.204564	0.148407	10.9457	10.8896	11.0941	0.104096	0.362848	0.111521	0.151195	0.725842	0.583359
10.3012	10.2465	10.3498	9.91751	10.3501	10.5351	10.6932	10.3868	10.4092	10,53	11	2	2	NaN	P41227	N-alpha-acetyltransferase 10 OS=Homo sapiens OX=9606 GN=NAA10 PE=1 SV=1	P41227|NAA10_HUMAN	1606	NAA10	N-alpha-acetyltransferase 10	0.0489016	-0.059124	0.108026	10.3012	10.3501	10.4092	0.0516945	0.316947	0.170811	0.0579919	0.725842	0.304518
9.65785	9.83586	10.2007	9.56847	9.38037	9.25739	8.44659	9.80043	9.43058	17,52	3	1	1	NaN	Q9H5Q4	Dimethyladenosine transferase 2 mitochondrial OS=Homo sapiens OX=9606 GN=TFB2M PE=1 SV=1	Q9H5Q4|TFB2M_HUMAN	2869	TFB2M	Dimethyladenosine transferase 2 mitochondrial	-0.455486	-0.0502033	-0.405283	9.83586	9.38037	9.43058	0.276704	0.156672	0.699753	0.737549	0.723538	0.126098
9.97556	10.1769	10.9447	8.8314	10.2149	9.0098	9.7663	9.8265	9.81113	32,51	5	2	2	NaN	A0A0G2JHC2	PPP1R18 OS=Homo sapiens OX=9606 GN=PPP1R18 PE=1 SV=1	tr|A0A0G2JHC2|A0A0G2JHC2_HUMAN	1697	PPP1R18	PPP1R18	-1.16712	-0.801332	-0.365788	10.1769	9.0098	9.81113	0.51142	0.752583	0.0312807	0.659556	0.723538	0.401209
10.0101	9.56144	9.89495	9.84172	10.3513	10.1698	10.3538	9.82774	9.89571	38,19	10	2	2	NaN	O14561	Acyl carrier protein mitochondrial OS=Homo sapiens OX=9606 GN=NDUFAB1 PE=1 SV=3	O14561|ACPM_HUMAN	1794	NDUFAB1	Acyl carrier protein mitochondrial	0.274846	0.274088	0.000758171	9.89495	10.1698	9.89571	0.233022	0.258266	0.28613	0.405607	0.723538	0.102923
5.07622	9.80544	6.93706	4.03562	6.92668	4.76808	4.54059	7.32864	6.27433	70,36	12	2	2	NaN	P02763	Alpha-1-acid glycoprotein 1 OS=Homo sapiens OX=9606 GN=ORM1 PE=1 SV=1	P02763|A1AG1_HUMAN	2360	ORM1	Alpha-1-acid glycoprotein 1	-2.16898	-1.50626	-0.662723	6.93706	4.76808	6.27433	2.38243	1.50301	1.40776	1.20066	0.721246	0.823909
10.0893	9.94228	9.60777	9.39806	9.85392	9.71075	8.86502	9.82173	9.06682	34,73	11	4	4	NaN	O14787	Transportin-2 OS=Homo sapiens OX=9606 GN=TNPO2 PE=1 SV=3	O14787|TNPO2_HUMAN	1375	TNPO2	Transportin-2	-0.231525	0.643939	-0.875464	9.94228	9.71075	9.06682	0.246779	0.233124	0.504297	0.35164	0.721246	0.782516
12.2151	12.2645	12.2785	9.9737	12.187	12.9336	10.3401	10.3738	12.3097	33,69	4	2	2	NaN	E9PLP8	Cleavage stimulation factor subunit 3 OS=Homo sapiens OX=9606 GN=CSTF3 PE=1 SV=2	tr|E9PLP8|E9PLP8_HUMAN	2131	CSTF3	Cleavage stimulation factor subunit 3	-0.0774603	1.81317	-1.89063	12.2645	12.187	10.3738	0.0332826	1.53931	1.12756	0.229885	0.721246	0.411168
11.2127	11.5423	11.2537	10.9621	11.0795	11.6492	11.1941	11.2624	10.7815	5,74	14	4	2	NaN	I3L0A0	HCG2044781 OS=Homo sapiens OX=9606 GN=PEDS1-UBE2V1 PE=1 SV=1	tr|I3L0A0|I3L0A0_HUMAN	1634	PEDS1-UBE2V1	HCG2044781	-0.174245	-0.114656	-0.0595884	11.2537	11.0795	11.1941	0.179615	0.367534	0.260174	0.142065	0.721246	0.145694
9.6363	9.48903	10.5074	10.4356	9.44834	10.9154	10.4488	10.4138	10.4956	18,91	9	1	1	NaN	B8ZZS0	BET1-like protein OS=Homo sapiens OX=9606 GN=BET1L PE=1 SV=1	tr|B8ZZS0|B8ZZS0_HUMAN	2750	BET1L	BET1-like protein	0.799268	-0.0132732	0.812541	9.6363	10.4356	10.4488	0.550392	0.74799	0.0409975	0.60206	0.718967	0.159267
9.5144	9.5452	9.53522	9.45982	9.53142	9.55328	9.51229	9.10826	9.21825	19,07	3	1	1	NaN	Q8TBX8	Phosphatidylinositol 5-phosphate 4-kinase type-2 gamma OS=Homo sapiens OX=9606 GN=PIP4K2C PE=1 SV=3	Q8TBX8|PI42C_HUMAN	2319	PIP4K2C	Phosphatidylinositol 5-phosphate 4-kinase type-2 gamma	-0.00379658	0.313172	-0.316969	9.53522	9.53142	9.21825	0.0157137	0.0488874	0.208882	0.293282	0.718967	0.603801
9.14364	9.44197	9.26017	9.53345	9.07178	9.72913	9.58016	9.44352	9.84964	18,29	12	2	1	NaN	Q53S08	Ras-related protein Rab-6D OS=Homo sapiens OX=9606 GN=RAB6D PE=2 SV=1	Q53S08|RAB6D_HUMAN	2140	RAB6D	Ras-related protein Rab-6D	0.273279	-0.0467176	0.319997	9.26017	9.53345	9.58016	0.150351	0.337521	0.206647	0.218245	0.718967	0.679854
14.2906	14.4172	14.4416	14.0875	14.3088	14.3543	14.2936	14.2573	14.2655	148,08	52	8	7	NaN	P63208	S-phase kinase-associated protein 1 OS=Homo sapiens OX=9606 GN=SKP1 PE=1 SV=2	P63208|SKP1_HUMAN	451	SKP1	S-phase kinase-associated protein 1	-0.108428	0.0432234	-0.151651	14.4172	14.3088	14.2655	0.0810548	0.142701	0.0190334	1.18842	0.716699	0.0783135
11.4641	11.1576	11.3029	11.418	11.4276	11.7292	11.4589	11.4505	11.5742	29,24	24	18	11	NaN	K4DI93	Cullin 4B isoform CRA_e OS=Homo sapiens OX=9606 GN=CUL4B PE=1 SV=1	tr|K4DI93|K4DI93_HUMAN	389	CUL4B	Cullin 4B isoform CRA_e	0.124703	-0.0312405	0.155944	11.3029	11.4276	11.4589	0.153312	0.176928	0.0690978	0.5867	0.716699	0.170696
11.2779	11.0235	11.2949	11.4691	11.2943	10.994	11.6705	11.3511	11.29	2,78	13	3	3	NaN	Q8IVM0	Coiled-coil domain-containing protein 50 OS=Homo sapiens OX=9606 GN=CCDC50 PE=1 SV=1	Q8IVM0|CCD50_HUMAN	2386	CCDC50	Coiled-coil domain-containing protein 50	0.0164652	-0.0567713	0.0732365	11.2779	11.2943	11.3511	0.151973	0.240315	0.204341	0.101275	0.716699	0.931814
6.55566	7.23101	7.43804	6.07151	6.90785	7.00011	6.27085	5.20199	6.71287	8,36	5	1	1	NaN	Q99496	E3 ubiquitin-protein ligase RING2 OS=Homo sapiens OX=9606 GN=RNF2 PE=1 SV=1	Q99496|RING2_HUMAN	2653	RNF2	E3 ubiquitin-protein ligase RING2	-0.323158	0.637002	-0.96016	7.23101	6.90785	6.27085	0.46144	0.511583	0.776812	1.88606	0.714443	0.392545
11.7584	11.4405	11.9347	11.0815	11.2276	11.4604	11.6373	11.3272	11.441	37,86	14	7	7	NaN	P16284	Platelet endothelial cell adhesion molecule OS=Homo sapiens OX=9606 GN=PECAM1 PE=1 SV=2	P16284|PECA1_HUMAN	1063	PECAM1	Platelet endothelial cell adhesion molecule	-0.530773	-0.213408	-0.317365	11.7584	11.2276	11.441	0.250492	0.191078	0.156887	1.11182	0.714443	0.455932
12.1601	11.422	11.5074	11.8186	11.8727	12.0771	12.1934	11.8735	12.3105	54,99	31	15	15	NaN	P38606	V-type proton ATPase catalytic subunit A OS=Homo sapiens OX=9606 GN=ATP6V1A PE=1 SV=2	P38606|VATA_HUMAN	263	ATP6V1A	V-type proton ATPase catalytic subunit A	0.365265	-0.320689	0.685954	11.5074	11.8727	12.1934	0.40377	0.136333	0.226184	0.29073	0.714443	0.69037
11.3879	11.2869	11.3127	11.6359	11.0491	11.3196	11.9168	11.4507	11.4041	31,34	42	5	5	NaN	Q01469	Fatty acid-binding protein 5 OS=Homo sapiens OX=9606 GN=FABP5 PE=1 SV=3	Q01469|FABP5_HUMAN	1823	FABP5	Fatty acid-binding protein 5	0.00684643	-0.131188	0.138035	11.3127	11.3196	11.4507	0.0524767	0.293699	0.283478	0.0127808	0.714443	0.958607
12.1035	11.8882	12.2039	11.7025	11.9564	12.1026	12.0216	11.7803	12.2047	42,5	18	4	4	NaN	P07858	Cathepsin B OS=Homo sapiens OX=9606 GN=CTSB PE=1 SV=3	P07858|CATB_HUMAN	1231	CTSB	Cathepsin B	-0.147141	-0.0652628	-0.0818787	12.1035	11.9564	12.0216	0.161259	0.202477	0.212851	0.395774	0.712198	0.203426
11.2948	11.119	10.9165	10.9349	11.1501	11.2789	11.6526	11.1242	11.1508	10,26	31	6	6	NaN	P23193	Transcription elongation factor A protein 1 OS=Homo sapiens OX=9606 GN=TCEA1 PE=1 SV=2	P23193|TCEA1_HUMAN	1365	TCEA1	Transcription elongation factor A protein 1	0.0311222	-0.000634193	0.0317564	11.119	11.1501	11.1508	0.189316	0.173824	0.297717	0.0168249	0.712198	0.25649
13.4667	13.4512	13.5336	13.0678	13.2439	13.3645	13.4634	13.5847	13.6537	12,21	34	10	10	NaN	Q9P258	Protein RCC2 OS=Homo sapiens OX=9606 GN=RCC2 PE=1 SV=2	Q9P258|RCC2_HUMAN	370	RCC2	Protein RCC2	-0.222781	-0.340795	0.118013	13.4667	13.2439	13.5847	0.0437684	0.149225	0.0963628	1.16685	0.709965	2.098
8.05474	8.16646	8.44211	8.14771	7.6749	8.01218	7.6014	8.17313	8.0789	8,42	12	6	1	NaN	H3BT57	Protein PML OS=Homo sapiens OX=9606 GN=PML PE=1 SV=1	tr|H3BT57|H3BT57_HUMAN	1447	PML	Protein PML	-0.154287	-0.066721	-0.0875664	8.16646	8.01218	8.0789	0.199384	0.243475	0.306528	0.560667	0.709965	0.00612309
12.6168	12.2178	12.4694	12.0483	12.3652	12.4466	12.1779	12.2214	11.8746	42,97	19	3	3	NaN	A0A1W2PRV5	Survival motor neuron protein OS=Homo sapiens OX=9606 GN=SMN2 PE=1 SV=1	tr|A0A1W2PRV5|A0A1W2PRV5_HUMAN	1537	SMN2	Survival motor neuron protein	-0.10416	0.187253	-0.291413	12.4694	12.3652	12.1779	0.201755	0.210422	0.188939	0.248721	0.709965	0.356547
17.632	17.4358	17.6034	17.7041	17.4861	17.6668	17.7068	17.502	17.6015	200	77	18	18	NaN	P04406	Glyceraldehyde-3-phosphate dehydrogenase OS=Homo sapiens OX=9606 GN=GAPDH PE=1 SV=3	P04406|G3P_HUMAN	44	GAPDH	Glyceraldehyde-3-phosphate dehydrogenase	0.0634956	0.0653076	-0.00181198	17.6034	17.6668	17.6015	0.106022	0.116607	0.102406	1.9914	0.707744	0.223299
10.2916	10.2316	10.4442	10.1751	9.85312	10.1829	10.3089	9.51456	9.81054	37,26	6	2	2	NaN	Q9Y2R4	Probable ATP-dependent RNA helicase DDX52 OS=Homo sapiens OX=9606 GN=DDX52 PE=1 SV=3	Q9Y2R4|DDX52_HUMAN	2293	DDX52	Probable ATP-dependent RNA helicase DDX52	-0.11658	0.364511	-0.481091	10.2916	10.1751	9.81054	0.109605	0.188169	0.40145	1.09909	0.707744	0.443697
11.992	11.8519	11.9597	11.8474	11.9507	11.7841	11.9793	11.7811	11.939	21,71	23	8	8	NaN	O75874	Isocitrate dehydrogenase [NADP] cytoplasmic OS=Homo sapiens OX=9606 GN=IDH1 PE=1 SV=2	O75874|IDHC_HUMAN	834	IDH1	Isocitrate dehydrogenase [NADP] cytoplasmic	-0.112378	-0.0916214	-0.0207567	11.9597	11.8474	11.939	0.0733609	0.084099	0.104751	0.314258	0.707744	0.127844
10.8537	10.6102	11.3335	9.41492	11.0118	11.2273	10.1277	9.02633	11.2118	26,8	17	2	2	NaN	P62081	40S ribosomal protein S7 OS=Homo sapiens OX=9606 GN=RPS7 PE=1 SV=1	P62081|RS7_HUMAN	1953	RPS7	40S ribosomal protein S7	0.158087	0.88405	-0.725964	10.8537	11.0118	10.1277	0.368055	0.990053	1.09273	0.252588	0.707744	0.189096
10.0218	10.0006	9.74497	10.0828	9.71108	10.1702	10.3132	10.195	9.74702	31,82	14	4	4	NaN	Q6NVY1	3-hydroxyisobutyryl-CoA hydrolase mitochondrial OS=Homo sapiens OX=9606 GN=HIBCH PE=1 SV=2	Q6NVY1|HIBCH_HUMAN	1521	HIBCH	3-hydroxyisobutyryl-CoA hydrolase mitochondrial	0.0822506	-0.112188	0.194439	10.0006	10.0828	10.195	0.154069	0.243784	0.298679	0.107349	0.707744	0.122629
5.44705	5.24371	6.12526	6.4159	7.14057	5.70454	5.97478	5.27739	6.38109	8,32	2	1	1	NaN	E9PCN5	CCR4-NOT transcription complex subunit 10 OS=Homo sapiens OX=9606 GN=CNOT10 PE=1 SV=1	tr|E9PCN5|E9PCN5_HUMAN	2957	CNOT10	CCR4-NOT transcription complex subunit 10	0.968851	0.441119	0.527731	5.44705	6.4159	5.97478	0.4616	0.718028	0.558212	0.455932	0.705534	0.270026
11.0481	10.6635	11.292	11.8212	11.1987	11.0632	11.2576	11.216	11.357	42,65	18	3	3	NaN	Q9Y5Z4	Heme-binding protein 2 OS=Homo sapiens OX=9606 GN=HEBP2 PE=1 SV=1	Q9Y5Z4|HEBP2_HUMAN	1674	HEBP2	Heme-binding protein 2	0.150544	-0.0588741	0.209418	11.0481	11.1987	11.2576	0.316873	0.404225	0.0724713	0.44855	0.705534	0.112946
11.5909	10.9354	11.447	11.3934	10.9117	11.4846	10.8237	10.9128	11.0027	32,09	44	3	3	NaN	P49773	Histidine triad nucleotide-binding protein 1 OS=Homo sapiens OX=9606 GN=HINT1 PE=1 SV=2	P49773|HINT1_HUMAN	1775	HINT1	Histidine triad nucleotide-binding protein 1	-0.0535355	0.48063	-0.534165	11.447	11.3934	10.9128	0.344502	0.307855	0.0894945	0.321482	0.705534	0.728158
11.7137	11.6363	11.453	11.5879	11.7012	11.7318	11.742	11.7278	11.6942	43,48	31	8	8	NaN	Q8WW22	DnaJ homolog subfamily A member 4 OS=Homo sapiens OX=9606 GN=DNAJA4 PE=1 SV=1	Q8WW22|DNJA4_HUMAN	966	DNAJA4	DnaJ homolog subfamily A member 4	0.0648689	-0.0266161	0.091485	11.6363	11.7012	11.7278	0.133875	0.0758137	0.0245619	0.223299	0.705534	0.313364
9.18564	9.2699	9.15208	9.30124	9.81828	9.71648	9.45298	9.2681	9.34374	32,06	16	2	2	NaN	Q5BJH2	Transmembrane protein 128 OS=Homo sapiens OX=9606 GN=TMEM128 PE=1 SV=2	Q5BJH2|TM128_HUMAN	2325	TMEM128	Transmembrane protein 128	0.530833	0.372736	0.158097	9.18564	9.71648	9.34374	0.0606989	0.273893	0.09295	0.966576	0.703335	0.459671
14.8942	14.4603	14.2733	15.0651	12.8209	13.5033	12.0359	14.2824	12.8921	46,14	22	6	6	NaN	O15269	Serine palmitoyltransferase 1 OS=Homo sapiens OX=9606 GN=SPTLC1 PE=1 SV=1	O15269|SPTC1_HUMAN	919	SPTLC1	Serine palmitoyltransferase 1	-0.956999	0.611185	-1.56818	14.4603	13.5033	12.8921	0.31853	1.15046	1.1338	0.537602	0.703335	0.199283
11.9851	12.0529	11.8212	11.9689	12.0338	12.0733	12.1609	12.1151	12.3115	6,67	10	7	7	NaN	Q08554	Desmocollin-1 OS=Homo sapiens OX=9606 GN=DSC1 PE=1 SV=2	Q08554|DSC1_HUMAN	638	DSC1	Desmocollin-1	0.0487061	-0.127075	0.175781	11.9851	12.0338	12.1609	0.119138	0.052692	0.102761	0.295849	0.703335	1.17263
9.59878	10.0418	9.71354	10.3892	9.05953	9.34321	10.3825	10.1759	9.94676	23,88	20	2	2	NaN	Q14011	Cold-inducible RNA-binding protein OS=Homo sapiens OX=9606 GN=CIRBP PE=1 SV=1	Q14011|CIRBP_HUMAN	2187	CIRBP	Cold-inducible RNA-binding protein	-0.370333	-0.832715	0.462382	9.71354	9.34321	10.1759	0.229922	0.700308	0.217975	0.123205	0.703335	0.655608
11.5885	11.4132	11.4475	11.5121	11.0992	11.6687	11.6301	11.5336	11.7811	33,54	24	3	3	NaN	Q07812	Apoptosis regulator BAX OS=Homo sapiens OX=9606 GN=BAX PE=1 SV=1	Q07812|BAX_HUMAN	1511	BAX	Apoptosis regulator BAX	0.0646515	-0.117937	0.182589	11.4475	11.5121	11.6301	0.0929391	0.294243	0.124745	0.12436	0.701147	0.761954
10.4588	9.87237	10.3826	10.3826	10.238	10.6216	10.0827	9.86695	10.1558	30,86	21	5	4	NaN	P49841	Glycogen synthase kinase-3 beta OS=Homo sapiens OX=9606 GN=GSK3B PE=1 SV=2	P49841|GSK3B_HUMAN	1592	GSK3B	Glycogen synthase kinase-3 beta	0	0.299942	-0.299942	10.3826	10.3826	10.0827	0.318876	0.1937	0.150188	0.505845	0.69897	1.8041
12.6959	11.763	12.7319	12.038	12.4917	12.9386	12.9379	12.8113	12.9676	16,66	26	5	5	NaN	Q8WXX5	DnaJ homolog subfamily C member 9 OS=Homo sapiens OX=9606 GN=DNAJC9 PE=1 SV=1	Q8WXX5|DNJC9_HUMAN	1232	DNAJC9	DnaJ homolog subfamily C member 9	-0.204153	-0.446161	0.242008	12.6959	12.4917	12.9379	0.549293	0.450312	0.0829764	0.0757207	0.69897	0.609065
10.769	10.5632	10.6255	10.4236	10.6306	10.8727	10.7697	10.9807	10.8988	14,82	51	4	4	NaN	P63167	Dynein light chain 1 cytoplasmic OS=Homo sapiens OX=9606 GN=DYNLL1 PE=1 SV=1	P63167|DYL1_HUMAN	1818	DYNLL1	Dynein light chain 1 cytoplasmic	0.00510502	-0.268197	0.273302	10.6255	10.6306	10.8988	0.105541	0.224745	0.106398	0.0181814	0.69897	0.812479
9.79453	9.45261	9.99138	10.6268	10.3034	10.162	10.4048	10.0037	9.96809	37,15	5	4	4	NaN	Q9HD20	Manganese-transporting ATPase 13A1 OS=Homo sapiens OX=9606 GN=ATP13A1 PE=1 SV=2	Q9HD20|AT131_HUMAN	1530	ATP13A1	Manganese-transporting ATPase 13A1	0.508908	0.29978	0.209128	9.79453	10.3034	10.0037	0.27262	0.238256	0.242532	0.958607	0.696804	1.76447
13.6496	13.5933	13.7711	13.8546	13.1358	13.7639	13.75	13.6258	13.7855	200	32	7	7	NaN	Q15717	ELAV-like protein 1 OS=Homo sapiens OX=9606 GN=ELAVL1 PE=1 SV=2	Q15717|ELAV1_HUMAN	982	ELAVL1	ELAV-like protein 1	0.114346	0.0139647	0.100381	13.6496	13.7639	13.75	0.09087	0.391431	0.0838192	0.154282	0.696804	0.274088
9.56331	9.45551	9.67375	8.92994	9.38024	10.0509	10.1064	9.75475	9.68991	16,33	2	1	1	NaN	X5CMH5	Antigen peptide transporter 2 OS=Homo sapiens OX=9606 GN=TAP2 PE=1 SV=1	tr|X5CMH5|X5CMH5_HUMAN	2458	TAP2	Antigen peptide transporter 2	-0.183066	-0.37451	0.191443	9.56331	9.38024	9.75475	0.109122	0.564098	0.224117	0.129596	0.696804	0.331614
13.175	13.3462	13.1939	13.1553	13.1198	13.3266	13.1196	13.1583	13.1626	55,27	26	15	15	NaN	P46459	Vesicle-fusing ATPase OS=Homo sapiens OX=9606 GN=NSF PE=1 SV=3	P46459|NSF_HUMAN	400	NSF	Vesicle-fusing ATPase	-0.0385866	-0.00306416	-0.0355225	13.1939	13.1553	13.1583	0.0938968	0.110551	0.0237168	0.12436	0.696804	0.337242
11.2097	10.9014	11.1601	11.4688	10.8791	11.0001	11.1981	11.3318	11.5026	38,38	12	10	10	NaN	Q14562	ATP-dependent RNA helicase DHX8 OS=Homo sapiens OX=9606 GN=DHX8 PE=1 SV=1	Q14562|DHX8_HUMAN	761	DHX8	ATP-dependent RNA helicase DHX8	-0.15992	-0.331672	0.171752	11.1601	11.0001	11.3318	0.16554	0.311465	0.152625	0.0680339	0.696804	0.339135
11.5635	11.3215	11.3178	11.2574	11.3273	11.7453	11.1192	11.2185	11.2192	40,91	8	3	2	NaN	G5EA30	CUG triplet repeat RNA binding protein 1 isoform CRA_c OS=Homo sapiens OX=9606 GN=CELF1 PE=1 SV=1	tr|G5EA30|G5EA30_HUMAN	1608	CELF1	CUG triplet repeat RNA binding protein 1 isoform CRA_c	0.00585079	0.108825	-0.102974	11.3215	11.3273	11.2185	0.140837	0.263832	0.0575429	0.0655015	0.696804	0.709965
5.06303	6.43704	6.77123	7.12805	6.91468	6.9424	7.8902	6.94416	7.55244	9,4	13	2	2	NaN	Q9H0E2	Toll-interacting protein OS=Homo sapiens OX=9606 GN=TOLLIP PE=1 SV=1	Q9H0E2|TOLIP_HUMAN	2413	TOLLIP	Toll-interacting protein	0.505352	-0.610042	1.11539	6.43704	6.9424	7.55244	0.905312	0.116015	0.479427	0.580044	0.694649	0.767004
9.20291	9.50375	8.8464	9.20014	8.94163	10.1524	9.19219	9.88947	9.38998	17,33	7	1	1	NaN	Q9UBQ0	Vacuolar protein sorting-associated protein 29 OS=Homo sapiens OX=9606 GN=VPS29 PE=1 SV=1	Q9UBQ0|VPS29_HUMAN	2240	VPS29	Vacuolar protein sorting-associated protein 29	-0.00276947	-0.189837	0.187068	9.20291	9.20014	9.38998	0.329066	0.637656	0.359355	0.155523	0.69037	0.0381045
9.02431	8.15866	9.21655	8.73342	8.28979	8.62604	8.70477	8.14466	8.6275	16,33	3	1	1	NaN	Q70UQ0	Inhibitor of nuclear factor kappa-B kinase-interacting protein OS=Homo sapiens OX=9606 GN=IKBIP PE=1 SV=1	Q70UQ0|IKIP_HUMAN	2577	IKBIP	Inhibitor of nuclear factor kappa-B kinase-interacting protein	-0.398271	-0.00146008	-0.396811	9.02431	8.62604	8.6275	0.563536	0.231447	0.303542	0.449772	0.688246	0.485452
12.9325	12.7148	12.9476	12.8186	12.8068	13.0903	12.9216	12.9328	13.1999	37,38	17	7	7	NaN	O94826	Mitochondrial import receptor subunit TOM70 OS=Homo sapiens OX=9606 GN=TOMM70 PE=1 SV=1	O94826|TOM70_HUMAN	461	TOMM70	Mitochondrial import receptor subunit TOM70	-0.113889	-0.114184	0.000295639	12.9325	12.8186	12.9328	0.130282	0.160402	0.15756	0.181115	0.688246	2.43771
6.35306	6.94087	6.61315	6.22387	6.30115	4.77326	6.38838	5.7067	5.72036	2,94	3	1	1	NaN	Q3KQV9	UDP-N-acetylhexosamine pyrophosphorylase-like protein 1 OS=Homo sapiens OX=9606 GN=UAP1L1 PE=1 SV=2	Q3KQV9|UAP1L_HUMAN	2898	UAP1L1	UDP-N-acetylhexosamine pyrophosphorylase-like protein 1	-0.389282	0.503506	-0.892788	6.61315	6.22387	5.72036	0.294554	0.860687	0.389685	0.642065	0.68403	0.133122
9.10011	9.08372	9.73539	8.99915	9.64539	9.56249	9.95822	9.91879	9.68834	18,29	2	1	1	NaN	P51798	H(+)/Cl(-) exchange transporter 7 OS=Homo sapiens OX=9606 GN=CLCN7 PE=1 SV=2	P51798|CLCN7_HUMAN	2715	CLCN7	H(+)/Cl(-) exchange transporter 7	0.46238	-0.356298	0.818679	9.10011	9.56249	9.91879	0.3716	0.351625	0.145773	0.142065	0.68403	0.657577
12.4899	12.4793	12.5879	12.6324	12.3956	12.5587	12.761	12.465	12.9147	135,97	31	9	3	NaN	P05141	ADP/ATP translocase 2 OS=Homo sapiens OX=9606 GN=SLC25A5 PE=1 SV=7	P05141|ADT2_HUMAN	633	SLC25A5	ADP/ATP translocase 2	0.0688353	-0.202303	0.271138	12.4899	12.5587	12.761	0.059914	0.12115	0.228571	0.0467237	0.68403	0.772113
8.38534	8.76069	8.91985	7.96249	8.91868	9.15213	7.9197	8.4074	8.93531	17,22	6	2	2	NaN	Q01201	Transcription factor RelB OS=Homo sapiens OX=9606 GN=RELB PE=1 SV=2	Q01201|RELB_HUMAN	2741	RELB	Transcription factor RelB	0.157997	0.511289	-0.353292	8.76069	8.91868	8.4074	0.274441	0.630351	0.50794	0.0163737	0.68403	0.696804
11.8678	12.1435	12.3438	11.5658	11.7859	12.1007	11.8412	11.8407	11.7168	4,26	28	8	8	NaN	A0A087X2I1	26S proteasome regulatory subunit 10B OS=Homo sapiens OX=9606 GN=PSMC6 PE=1 SV=1	tr|A0A087X2I1|A0A087X2I1_HUMAN	782	PSMC6	26S proteasome regulatory subunit 10B	-0.357617	-0.0548382	-0.302779	12.1435	11.7859	11.8407	0.238988	0.268875	0.0716698	1.92445	0.681937	0.0291884
7.7866	6.66846	5.95306	8.35724	7.78823	6.98037	7.81282	6.93746	6.0532	11,76	2	1	1	NaN	Q5T985	Inter-alpha-trypsin inhibitor heavy chain H2 OS=Homo sapiens OX=9606 GN=ITIH2 PE=1 SV=1	tr|Q5T985|Q5T985_HUMAN	1492	ITIH2	Inter-alpha-trypsin inhibitor heavy chain H2	1.11977	0.850767	0.269003	6.66846	7.78823	6.93746	0.924112	0.691882	0.879814	1.47625	0.681937	1.65561
8.35702	6.80193	6.62245	6.99842	6.02308	4.47651	6.6605	6.77334	5.69524	8,39	1	3	1	NaN	Q96N67	Dedicator of cytokinesis protein 7 OS=Homo sapiens OX=9606 GN=DOCK7 PE=1 SV=4	Q96N67|DOCK7_HUMAN	1673	DOCK7	Dedicator of cytokinesis protein 7	-0.778857	-0.637417	-0.141439	6.80193	6.02308	6.6605	0.953876	1.27169	0.592556	1.16052	0.681937	0.443697
11.7906	11.6192	12.0752	12.0706	11.8173	12.0923	11.9917	11.8173	12.0634	55,96	12	5	5	NaN	P14324	Farnesyl pyrophosphate synthase OS=Homo sapiens OX=9606 GN=FDPS PE=1 SV=4	P14324|FPPS_HUMAN	1328	FDPS	Farnesyl pyrophosphate synthase	0.279991	0.0788898	0.201101	11.7906	12.0706	11.9917	0.230349	0.152861	0.126535	0.774691	0.681937	0.5867
7.63467	8.34643	7.98738	7.10727	8.4434	7.44186	7.65807	7.90983	7.43887	16,35	13	2	2	NaN	Q9NUG6	p53 and DNA damage-regulated protein 1 OS=Homo sapiens OX=9606 GN=PDRG1 PE=1 SV=2	Q9NUG6|PDRG1_HUMAN	2119	PDRG1	p53 and DNA damage-regulated protein 1	-0.545513	-0.216204	-0.329309	7.98738	7.44186	7.65807	0.355884	0.695254	0.235667	0.580044	0.681937	0.00480371
10.9838	10.6206	10.8365	10.9879	10.6529	10.7551	10.5038	10.6487	10.3623	13,3	33	6	6	NaN	A0A087X1Z3	Proteasome activator complex subunit 2 OS=Homo sapiens OX=9606 GN=PSME2 PE=1 SV=1	tr|A0A087X1Z3|A0A087X1Z3_HUMAN	839	PSME2	Proteasome activator complex subunit 2	-0.0814695	0.251228	-0.332698	10.8365	10.7551	10.5038	0.182708	0.171683	0.143226	0.153045	0.681937	0.735182
8.21296	8.52026	8.64965	8.16912	8.77581	8.52532	8.10936	7.94772	8.50224	8,46	6	2	1	NaN	Q9UN37	Vacuolar protein sorting-associated protein 4A OS=Homo sapiens OX=9606 GN=VPS4A PE=1 SV=1	Q9UN37|VPS4A_HUMAN	2549	VPS4A	Vacuolar protein sorting-associated protein 4A	0.0050602	0.415964	-0.410904	8.52026	8.52532	8.10936	0.224306	0.304873	0.285178	0.0835461	0.681937	0.435334
7.40242	7.70833	7.77314	7.39043	7.14792	7.47102	7.28864	7.21296	6.48283	8,4	7	1	1	NaN	H7C2R4	UTP25 small subunit processor component (Fragment) OS=Homo sapiens OX=9606 GN=UTP25 PE=1 SV=1	tr|H7C2R4|H7C2R4_HUMAN	2934	UTP25	UTP25 small subunit processor component (Fragment)	-0.317898	0.177469	-0.495367	7.70833	7.39043	7.21296	0.197997	0.168179	0.444996	0.68403	0.679854	0.391474
8.69711	9.2334	8.58571	8.5963	8.28086	9.08651	7.60659	8.8333	8.47861	17,27	0	1	1	NaN	E9PHM6	Dystonin OS=Homo sapiens OX=9606 GN=DST PE=1 SV=3	tr|E9PHM6|E9PHM6_HUMAN	2117	DST	Dystonin	-0.100804	0.117694	-0.218498	8.69711	8.5963	8.47861	0.346296	0.405969	0.631274	0.151811	0.679854	0.274905
14.9209	14.8971	14.9398	14.9401	14.9155	15.1477	14.9167	15.0555	15.1858	93,92	25	10	10	NaN	P38159	RNA-binding motif protein X chromosome OS=Homo sapiens OX=9606 GN=RBMX PE=1 SV=3	P38159|RBMX_HUMAN	631	RBMX	RNA-binding motif protein X chromosome	0.0192194	-0.115406	0.134625	14.9209	14.9401	15.0555	0.0213825	0.127572	0.134546	0.489455	0.677781	0.406714
12.6552	12.473	12.8642	12.7532	12.6115	12.9497	12.8354	12.5527	12.874	55,92	35	10	10	NaN	P31930	Cytochrome b-c1 complex subunit 1 mitochondrial OS=Homo sapiens OX=9606 GN=UQCRC1 PE=1 SV=3	P31930|QCR1_HUMAN	426	UQCRC1	Cytochrome b-c1 complex subunit 1 mitochondrial	0.0979557	-0.0822229	0.180179	12.6552	12.7532	12.8354	0.195747	0.169842	0.175427	1.66756	0.675718	0.118615
11.3578	11.0502	11.4958	11.3845	11.0864	11.4824	11.2265	11.0447	11.2422	13,83	15	5	5	NaN	A0A0A0MRI2	Sorting nexin OS=Homo sapiens OX=9606 GN=SNX6 PE=1 SV=1	tr|A0A0A0MRI2|A0A0A0MRI2_HUMAN	1385	SNX6	Sorting nexin	0.0266876	0.157987	-0.131299	11.3578	11.3845	11.2265	0.228099	0.206236	0.109755	0.407823	0.675718	0.899629
12.3857	13.1996	13.1231	13.0904	12.9358	13.3544	12.4452	13.2147	13.2852	13,68	25	26	26	NaN	Q9UQE7	Structural maintenance of chromosomes protein 3 OS=Homo sapiens OX=9606 GN=SMC3 PE=1 SV=2	Q9UQE7|SMC3_HUMAN	146	SMC3	Structural maintenance of chromosomes protein 3	-0.0327749	-0.124369	0.0915937	13.1231	13.0904	13.2147	0.449475	0.21167	0.465982	0.294992	0.675718	0.191114
12.3743	12.5761	12.2683	12.3935	12.3776	12.4925	12.5315	12.6156	12.6945	44,73	52	12	8	NaN	Q04917	14-3-3 protein eta OS=Homo sapiens OX=9606 GN=YWHAH PE=1 SV=4	Q04917|1433F_HUMAN	421	YWHAH	14-3-3 protein eta	0.0191917	-0.222132	0.241323	12.3743	12.3935	12.6156	0.156364	0.0622446	0.0815066	0.0390538	0.675718	1.6517
10.6215	11.0067	10.7361	10.7321	10.8434	11.1024	10.5942	10.7005	10.6216	6,64	15	7	5	NaN	Q13596	Sorting nexin-1 OS=Homo sapiens OX=9606 GN=SNX1 PE=1 SV=3	Q13596|SNX1_HUMAN	1068	SNX1	Sorting nexin-1	0.107307	0.221777	-0.11447	10.7361	10.8434	10.6216	0.197785	0.190026	0.0551928	0.247952	0.673664	0.809668
10.2276	9.57234	9.99506	9.98128	9.90332	10.1062	10.2423	10.3787	10.417	19,23	3	1	1	NaN	P0CG08	Golgi pH regulator B OS=Homo sapiens OX=9606 GN=GPR89B PE=1 SV=1	P0CG08|GPHRB_HUMAN	2775	GPR89B	Golgi pH regulator B	-0.0137787	-0.397446	0.383667	9.99506	9.98128	10.3787	0.332205	0.102324	0.0918114	0.133713	0.673664	1.48545
11.6832	12.1179	12.1638	12.0921	12.4105	12.3688	12.1186	12.2521	12.2204	42,17	22	7	7	NaN	P37268	Squalene synthase OS=Homo sapiens OX=9606 GN=FDFT1 PE=1 SV=1	P37268|FDFT_HUMAN	1020	FDFT1	Squalene synthase	0.250876	0.148401	0.102475	12.1179	12.3688	12.2204	0.265214	0.173041	0.0697747	1.44249	0.67162	0.585027
15.7221	15.5188	15.7155	15.394	15.3665	15.5429	15.7204	15.7714	15.8639	200	50	21	21	NaN	P29401	Transketolase OS=Homo sapiens OX=9606 GN=TKT PE=1 SV=3	P29401|TKT_HUMAN	143	TKT	Transketolase	-0.32152	-0.377426	0.0559063	15.7155	15.394	15.7714	0.115522	0.0948952	0.0727416	1.22621	0.67162	2.22841
8.95791	8.80378	8.17063	9.76177	8.93354	9.23649	9.3647	9.06781	9.74059	17,06	3	1	1	NaN	Q9H9A6	Leucine-rich repeat-containing protein 40 OS=Homo sapiens OX=9606 GN=LRRC40 PE=1 SV=1	Q9H9A6|LRC40_HUMAN	2642	LRRC40	Leucine-rich repeat-containing protein 40	0.432717	-0.128211	0.560928	8.80378	9.23649	9.3647	0.417225	0.419056	0.337162	0.856985	0.67162	0.104025
10.806	10.4802	10.7993	10.7142	10.7887	11.0694	11.0709	10.6083	10.8074	38,28	18	4	4	NaN	Q9BX40	Protein LSM14 homolog B OS=Homo sapiens OX=9606 GN=LSM14B PE=1 SV=1	Q9BX40|LS14B_HUMAN	1383	LSM14B	Protein LSM14 homolog B	-0.0105639	-0.0186367	0.00807285	10.7993	10.7887	10.8074	0.186196	0.187279	0.232048	0.480172	0.67162	0.047692
13.4865	13.4378	13.4689	13.5161	13.4318	13.4732	13.4855	13.5007	13.508	200	36	5	2	NaN	Q99880	Histone H2B type 1-L OS=Homo sapiens OX=9606 GN=H2BC13 PE=1 SV=3	Q99880|H2B1L_HUMAN	866	H2BC13	Histone H2B type 1-L	0.00431919	-0.0275192	0.0318384	13.4689	13.4732	13.5007	0.0246651	0.0421573	0.0115255	0.326979	0.67162	0.308035
13.2732	13.3815	13.5641	13.3632	13.3192	13.6649	13.5453	13.481	13.5891	200	34	6	6	NaN	E9PB61	THO complex subunit 4 OS=Homo sapiens OX=9606 GN=ALYREF PE=1 SV=1	tr|E9PB61|E9PB61_HUMAN	845	ALYREF	THO complex subunit 4	-0.0183668	-0.18215	0.163783	13.3815	13.3632	13.5453	0.14704	0.188162	0.054336	0.299296	0.67162	0.405607
13.2938	13.6369	13.0618	13.5047	13.4717	13.0906	13.7957	13.6076	13.4842	200	71	19	4	NaN	H0YI76	Keratin type II cytoskeletal 5 (Fragment) OS=Homo sapiens OX=9606 GN=KRT5 PE=1 SV=1	tr|H0YI76|H0YI76_HUMAN	39	KRT5	Keratin type II cytoskeletal 5 (Fragment)	0.177916	-0.135886	0.313802	13.2938	13.4717	13.6076	0.289305	0.230134	0.15689	0.0757207	0.67162	1.1707
10.2274	10.391	9.84351	10.4864	10.3908	10.433	10.6116	10.4478	10.7712	33,09	9	4	4	NaN	O75475	PC4 and SFRS1-interacting protein OS=Homo sapiens OX=9606 GN=PSIP1 PE=1 SV=1	O75475|PSIP1_HUMAN	1898	PSIP1	PC4 and SFRS1-interacting protein	0.205585	-0.178618	0.384203	10.2274	10.433	10.6116	0.281042	0.0479213	0.161681	0.621602	0.669586	0.752027
8.69735	9.08383	9.29117	10.3145	9.74833	9.20455	9.67918	9.01162	10.2919	32,61	6	4	4	NaN	Q9H0A0	RNA cytidine acetyltransferase OS=Homo sapiens OX=9606 GN=NAT10 PE=1 SV=2	Q9H0A0|NAT10_HUMAN	1565	NAT10	RNA cytidine acetyltransferase	0.664502	0.0691462	0.595356	9.08383	9.74833	9.67918	0.30138	0.554999	0.640317	0.559091	0.669586	0.0520764
14.455	14.5427	14.6319	14.1425	14.4638	14.5219	14.6083	14.6479	14.6263	200	55	14	14	NaN	O95433	Activator of 90 kDa heat shock protein ATPase homolog 1 OS=Homo sapiens OX=9606 GN=AHSA1 PE=1 SV=1	O95433|AHSA1_HUMAN	266	AHSA1	Activator of 90 kDa heat shock protein ATPase homolog 1	-0.0789499	-0.1625	0.0835505	14.5427	14.4638	14.6263	0.0884275	0.204345	0.019826	0.823909	0.667562	0.826814
12.5966	12.5792	12.7209	12.2264	12.637	12.6965	12.6953	12.5722	12.8126	69,13	11	5	5	NaN	P48723	Heat shock 70 kDa protein 13 OS=Homo sapiens OX=9606 GN=HSPA13 PE=1 SV=1	P48723|HSP13_HUMAN	998	HSPA13	Heat shock 70 kDa protein 13	0.0404234	-0.0582619	0.0986853	12.5966	12.637	12.6953	0.0772623	0.255997	0.120187	0.316953	0.667562	0.415669
13.3527	13.0733	13.2754	13.2287	13.1832	13.1855	12.9826	13.0816	13.0433	153,53	30	20	20	NaN	P49736	DNA replication licensing factor MCM2 OS=Homo sapiens OX=9606 GN=MCM2 PE=1 SV=4	P49736|MCM2_HUMAN	219	MCM2	DNA replication licensing factor MCM2	-0.0898123	0.142223	-0.232036	13.2754	13.1855	13.0433	0.144294	0.025596	0.0499095	0.166216	0.667562	1.20135
13.8513	13.816	13.9133	13.6065	13.8488	13.9336	13.9842	13.8983	13.9104	200	43	13	13	NaN	B1AK88	F-actin-capping protein subunit beta OS=Homo sapiens OX=9606 GN=CAPZB PE=1 SV=1	tr|B1AK88|B1AK88_HUMAN	397	CAPZB	F-actin-capping protein subunit beta	-0.00244236	-0.0615425	0.0591002	13.8513	13.8488	13.9104	0.0492478	0.169743	0.0465221	0.25649	0.665546	0.41005
16.7292	16.5078	16.5906	16.4449	16.4507	16.569	16.7391	16.9564	16.8085	97,96	71	36	29	NaN	P13796	Plastin-2 OS=Homo sapiens OX=9606 GN=LCP1 PE=1 SV=6	P13796|PLSL_HUMAN	35	LCP1	Plastin-2	-0.139856	-0.357767	0.217911	16.5906	16.4507	16.8085	0.111845	0.070052	0.110977	0.554396	0.66354	1.29499
8.8816	8.84815	9.04286	9.25155	9.11056	8.90117	8.27594	8.85315	8.69916	11,3	4	2	2	NaN	Q6ZVX7	F-box only protein 50 OS=Homo sapiens OX=9606 GN=NCCRP1 PE=1 SV=1	Q6ZVX7|FBX50_HUMAN	2026	NCCRP1	F-box only protein 50	0.228958	0.411406	-0.182447	8.8816	9.11056	8.69916	0.104112	0.176302	0.298888	0.393619	0.66354	0.709965
12.1131	12.0395	12.0795	11.9306	11.7771	12.104	11.8831	12.0238	11.9904	37,96	14	11	11	NaN	Q9BXJ9	N-alpha-acetyltransferase 15 NatA auxiliary subunit OS=Homo sapiens OX=9606 GN=NAA15 PE=1 SV=1	Q9BXJ9|NAA15_HUMAN	899	NAA15	N-alpha-acetyltransferase 15 NatA auxiliary subunit	-0.148825	-0.0597258	-0.0890989	12.0795	11.9306	11.9904	0.0368064	0.163539	0.073479	0.614394	0.661544	0.0856568
11.3234	11.0576	11.2939	11.3417	11.0978	11.2916	11.2994	11.3642	11.5857	41,43	21	3	3	NaN	Q99653	Calcineurin B homologous protein 1 OS=Homo sapiens OX=9606 GN=CHP1 PE=1 SV=3	Q99653|CHP1_HUMAN	1817	CHP1	Calcineurin B homologous protein 1	-0.00230026	-0.0726137	0.0703135	11.2939	11.2916	11.3642	0.145724	0.128793	0.150109	0.573489	0.661544	0.60206
10.261	9.91383	9.7801	10.1561	10.3376	10.4719	10.2629	10.2766	10.4621	17,16	10	7	7	NaN	Q9Y613	FH1/FH2 domain-containing protein 1 OS=Homo sapiens OX=9606 GN=FHOD1 PE=1 SV=3	Q9Y613|FHOD1_HUMAN	1312	FHOD1	FH1/FH2 domain-containing protein 1	0.42379	0.0610323	0.362758	9.91383	10.3376	10.2766	0.24824	0.158486	0.111258	0.542118	0.661544	0.0798767
7.424	6.59432	6.30668	7.32697	7.15218	7.2116	7.3812	7.29389	7.34829	8,39	2	1	1	NaN	A0A0B4J1V8	HCG2039996 OS=Homo sapiens OX=9606 GN=PPAN-P2RY11 PE=3 SV=1	tr|A0A0B4J1V8|A0A0B4J1V8_HUMAN	2712	PPAN-P2RY11	HCG2039996	0.617272	-0.136689	0.753961	6.59432	7.2116	7.34829	0.580157	0.088873	0.0440944	0.583359	0.659556	1.22475
10.8437	10.8175	10.4777	10.3785	10.7925	10.8578	10.731	10.814	10.4261	37,66	13	6	6	NaN	Q14807	Kinesin-like protein KIF22 OS=Homo sapiens OX=9606 GN=KIF22 PE=1 SV=5	Q14807|KIF22_HUMAN	990	KIF22	Kinesin-like protein KIF22	-0.0249166	0.0615664	-0.086483	10.8175	10.7925	10.731	0.204178	0.259945	0.204285	0.0486625	0.659556	0.0268721
10.5493	10.3849	10.8169	10.7566	10.5778	10.693	11.0778	10.8333	10.7781	36,42	7	2	2	NaN	O95429	BAG family molecular chaperone regulator 4 OS=Homo sapiens OX=9606 GN=BAG4 PE=1 SV=1	O95429|BAG4_HUMAN	1863	BAG4	BAG family molecular chaperone regulator 4	0.143661	-0.140321	0.283982	10.5493	10.693	10.8333	0.218051	0.0906432	0.159524	0.315155	0.657577	1.05355
7.86573	7.82807	7.54751	7.99616	8.12453	7.35482	8.50402	7.83453	7.86654	7,56	3	3	3	NaN	Q5T749	Keratinocyte proline-rich protein OS=Homo sapiens OX=9606 GN=KPRP PE=1 SV=1	Q5T749|KPRP_HUMAN	2569	KPRP	Keratinocyte proline-rich protein	0.16809	0.129626	0.0384641	7.82807	7.99616	7.86654	0.173876	0.412362	0.377631	0.193142	0.657577	0.339135
5.93204	5.98766	7.6178	6.63394	6.6605	7.67108	6.66263	7.03859	7.56384	8,38	5	1	1	NaN	Q9Y4X0	AMME syndrome candidate gene 1 protein OS=Homo sapiens OX=9606 GN=AMMECR1 PE=1 SV=1	Q9Y4X0|AMMR1_HUMAN	2819	AMMECR1	AMME syndrome candidate gene 1 protein	0.672833	-0.378095	1.05093	5.98766	6.6605	7.03859	0.957621	0.591277	0.452662	0.815309	0.655608	0.251037
12.4122	12.2528	12.1729	11.4423	12.0378	12.1378	11.9341	11.512	12.2011	35,46	33	9	9	NaN	E7EU96	Casein kinase II subunit alpha OS=Homo sapiens OX=9606 GN=CSNK2A1 PE=1 SV=1	tr|E7EU96|E7EU96_HUMAN	562	CSNK2A1	Casein kinase II subunit alpha	-0.214996	0.103654	-0.31865	12.2528	12.0378	11.9341	0.121848	0.376019	0.347496	0.536107	0.655608	0.0101054
10.364	10.296	10.0843	10.5427	9.87118	10.1476	10.22	10.2961	10.009	35,87	21	2	2	NaN	Q86SX6	Glutaredoxin-related protein 5 mitochondrial OS=Homo sapiens OX=9606 GN=GLRX5 PE=1 SV=2	Q86SX6|GLRX5_HUMAN	1981	GLRX5	Glutaredoxin-related protein 5 mitochondrial	-0.148412	-0.0724287	-0.075983	10.296	10.1476	10.22	0.145895	0.337525	0.148753	0.111821	0.655608	0.0168249
8.17523	7.90274	7.2078	8.97335	8.07724	7.83074	8.38806	8.15634	8.37003	8,43	2	1	1	NaN	A0A1C7CYX1	Mitotic deacetylase-associated SANT domain protein OS=Homo sapiens OX=9606 GN=MIDEAS PE=1 SV=1	tr|A0A1C7CYX1|A0A1C7CYX1_HUMAN	2916	MIDEAS	Mitotic deacetylase-associated SANT domain protein	0.174506	-0.29279	0.467297	7.90274	8.07724	8.37003	0.498851	0.601297	0.128898	0.987163	0.653647	0.0105502
9.49396	8.30497	8.53594	8.30424	8.5247	7.90929	8.19269	8.19313	8.08794	17,26	2	1	1	NaN	Q8IZ52	Chondroitin sulfate synthase 2 OS=Homo sapiens OX=9606 GN=CHPF PE=1 SV=2	Q8IZ52|CHSS2_HUMAN	2466	CHPF	Chondroitin sulfate synthase 2	-0.231699	0.11155	-0.343249	8.53594	8.30424	8.19269	0.630455	0.311798	0.0606043	0.490797	0.653647	0.213959
8.08953	10.0359	9.60542	8.37125	9.74896	8.98108	7.6077	8.75118	5.36817	17,45	14	1	1	NaN	A0A5H1ZRQ7	Immunoglobulin lambda constant 7 (Fragment) OS=Homo sapiens OX=9606 GN=IGLC7 PE=1 SV=1	tr|A0A5H1ZRQ7|A0A5H1ZRQ7_HUMAN	2363	IGLC7	Immunoglobulin lambda constant 7 (Fragment)	-0.624342	1.37338	-1.99772	9.60542	8.98108	7.6077	1.02238	0.690365	1.72084	0.291579	0.653647	0.723538
6.38543	7.15046	6.76261	6.6204	7.10213	5.49895	6.58555	7.21014	7.37539	8,37	1	1	1	NaN	Q92878	DNA repair protein RAD50 OS=Homo sapiens OX=9606 GN=RAD50 PE=1 SV=1	Q92878|RAD50_HUMAN	2743	RAD50	DNA repair protein RAD50	-0.142219	-0.58974	0.447521	6.76261	6.6204	7.21014	0.382526	0.822587	0.416586	0.286509	0.653647	0.396856
10.7204	10.7255	10.862	10.9712	10.562	10.7618	10.5848	10.7167	10.5602	5,99	20	9	9	NaN	O15226	NF-kappa-B-repressing factor OS=Homo sapiens OX=9606 GN=NKRF PE=1 SV=2	O15226|NKRF_HUMAN	946	NKRF	NF-kappa-B-repressing factor	0.0363493	0.177026	-0.140676	10.7255	10.7618	10.5848	0.0803399	0.204633	0.0841691	0.0105502	0.653647	0.338187
11.2099	12.0728	12.6662	9.47691	10.1576	12.2819	8.84295	11.6337	12.1634	30,97	22	8	3	NaN	Q562R1	Beta-actin-like protein 2 OS=Homo sapiens OX=9606 GN=ACTBL2 PE=1 SV=2	Q562R1|ACTBL_HUMAN	525	ACTBL2	Beta-actin-like protein 2	-1.9152	-1.47612	-0.43908	12.0728	10.1576	11.6337	0.732263	1.46312	1.78394	0.966576	0.651695	0.130182
11.906	11.6548	11.8177	11.377	11.5499	11.7675	11.4279	11.6333	11.6205	40,39	17	5	5	NaN	Q8N543	Prolyl 3-hydroxylase OGFOD1 OS=Homo sapiens OX=9606 GN=OGFOD1 PE=1 SV=1	Q8N543|OGFD1_HUMAN	1229	OGFOD1	Prolyl 3-hydroxylase OGFOD1	-0.267735	-0.070612	-0.197123	11.8177	11.5499	11.6205	0.1274	0.195664	0.115062	0.567031	0.651695	0.0186345
10.3978	10.4332	10.6792	10.8023	10.5179	10.6893	10.5496	10.9089	10.7266	6,67	10	8	8	NaN	Q9NQW6	Anillin OS=Homo sapiens OX=9606 GN=ANLN PE=1 SV=2	Q9NQW6|ANLN_HUMAN	1352	ANLN	Anillin	0.256131	-0.037344	0.293475	10.4332	10.6893	10.7266	0.153296	0.143202	0.17967	0.518557	0.651695	0.106238
10.6236	10.5811	10.8609	10.0347	10.4163	10.6854	10.6768	10.0256	10.1924	33,58	15	2	2	NaN	Q15013	MAD2L1-binding protein OS=Homo sapiens OX=9606 GN=MAD2L1BP PE=1 SV=1	Q15013|MD2BP_HUMAN	2348	MAD2L1BP	MAD2L1-binding protein	-0.207337	0.223853	-0.43119	10.6236	10.4163	10.1924	0.150749	0.327009	0.33825	0.8041	0.649752	0.0731433
11.0585	11.1024	11.4061	10.8491	10.921	11.4	10.962	11.0887	11.1588	6,04	6	2	2	NaN	Q9NZ01	Very-long-chain enoyl-CoA reductase OS=Homo sapiens OX=9606 GN=TECR PE=1 SV=1	Q9NZ01|TECR_HUMAN	2114	TECR	Very-long-chain enoyl-CoA reductase	-0.181347	-0.1677	-0.0136471	11.1024	10.921	11.0887	0.189286	0.299484	0.0997336	0.761954	0.649752	0.032452
11.9386	11.9069	12.1817	11.9703	12.0975	12.2053	11.82	11.9042	12.1279	7,33	35	13	13	NaN	P50552	Vasodilator-stimulated phosphoprotein OS=Homo sapiens OX=9606 GN=VASP PE=1 SV=3	P50552|VASP_HUMAN	428	VASP	Vasodilator-stimulated phosphoprotein	0.158885	0.193289	-0.0344038	11.9386	12.0975	11.9042	0.150355	0.11766	0.159141	0.567031	0.649752	1.27165
13.8873	13.376	13.7631	13.4362	13.5469	13.5615	13.2621	13.3725	13.4551	200	59	8	8	NaN	P21964	Catechol O-methyltransferase OS=Homo sapiens OX=9606 GN=COMT PE=1 SV=2	P21964|COMT_HUMAN	530	COMT	Catechol O-methyltransferase	-0.216214	0.174438	-0.390652	13.7631	13.5469	13.3725	0.26669	0.0685303	0.0968045	0.329754	0.649752	1.66756
6.99118	7.93934	7.80219	7.50088	7.6435	7.89276	7.90587	7.85418	8.68661	2,42	4	2	2	NaN	P16070	CD44 antigen OS=Homo sapiens OX=9606 GN=CD44 PE=1 SV=3	P16070|CD44_HUMAN	2588	CD44	CD44 antigen	-0.158698	-0.262373	0.103675	7.80219	7.6435	7.90587	0.512439	0.198341	0.466396	0.151811	0.649752	0.954677
10.3328	10.4138	10.4816	10.2213	10.2042	10.5104	10.1729	10.4039	10.1157	15,93	12	4	4	NaN	E7EMB1	Switch-associated protein 70 OS=Homo sapiens OX=9606 GN=SWAP70 PE=1 SV=1	tr|E7EMB1|E7EMB1_HUMAN	1759	SWAP70	Switch-associated protein 70	-0.192493	0.048418	-0.240911	10.4138	10.2213	10.1729	0.0744874	0.172029	0.152561	0.531653	0.645892	0.164944
8.80896	9.09492	9.07636	8.97384	9.05672	8.97246	7.84436	8.86056	8.93077	3,67	1	1	1	NaN	Q9UBF8	Phosphatidylinositol 4-kinase beta OS=Homo sapiens OX=9606 GN=PI4KB PE=1 SV=1	Q9UBF8|PI4KB_HUMAN	3008	PI4KB	Phosphatidylinositol 4-kinase beta	-0.102521	0.113281	-0.215802	9.07636	8.97384	8.86056	0.16001	0.0482524	0.607984	0.0296531	0.645892	0.505845
8.16531	8.16712	8.83314	6.63014	5.8188	7.47743	7.94433	8.13704	8.25677	3,89	18	6	1	NaN	K7EMS3	Keratin type I cytoskeletal 19 (Fragment) OS=Homo sapiens OX=9606 GN=KRT19 PE=1 SV=1	tr|K7EMS3|K7EMS3_HUMAN	1084	KRT19	Keratin type I cytoskeletal 19 (Fragment)	-1.53697	-1.5069	-0.0300751	8.16712	6.63014	8.13704	0.385053	0.829382	0.157636	1.53462	0.643974	1.08302
7.66896	9.49057	8.6307	9.8437	9.42152	8.51909	8.16259	10.3926	8.61117	20,94	9	2	2	NaN	H0YBZ2	HLA class II histocompatibility antigen gamma chain (Fragment) OS=Homo sapiens OX=9606 GN=CD74 PE=1 SV=1	tr|H0YBZ2|H0YBZ2_HUMAN	2358	CD74	HLA class II histocompatibility antigen gamma chain (Fragment)	0.790813	0.810345	-0.0195312	8.6307	9.42152	8.61117	0.911282	0.676662	1.17954	0.326058	0.643974	0.0883098
8.2636	7.75762	7.95099	7.38198	8.5622	7.06587	7.20477	6.26622	8.04854	14,41	7	3	2	NaN	Q13362	Serine/threonine-protein phosphatase 2A 56 kDa regulatory subunit gamma isoform OS=Homo sapiens OX=9606 GN=PPP2R5C PE=1 SV=3	Q13362|2A5G_HUMAN	1917	PPP2R5C	Serine/threonine-protein phosphatase 2A 56 kDa regulatory subunit gamma isoform	-0.569017	0.177209	-0.746226	7.95099	7.38198	7.20477	0.255318	0.788656	0.891578	0.203426	0.643974	0.183096
12.3964	11.8402	12.6198	12.8915	12.8082	12.7234	12.6843	12.8713	12.7418	44,41	67	4	4	NaN	P58546	Myotrophin OS=Homo sapiens OX=9606 GN=MTPN PE=1 SV=2	P58546|MTPN_HUMAN	823	MTPN	Myotrophin	0.411876	0.0664778	0.345398	12.3964	12.8082	12.7418	0.401479	0.0840361	0.0957956	0.764472	0.642065	0.176526
10.6513	10.5852	10.207	10.5885	10.642	10.52	10.654	10.7205	10.4975	37,44	7	3	2	NaN	E9PGT3	Ribosomal protein S6 kinase OS=Homo sapiens OX=9606 GN=RPS6KA1 PE=1 SV=1	tr|E9PGT3|E9PGT3_HUMAN	1738	RPS6KA1	Ribosomal protein S6 kinase	0.0032835	-0.0654821	0.0687656	10.5852	10.5885	10.654	0.239733	0.0611209	0.114515	0.343902	0.642065	0.481486
11.3367	11.007	11.1082	11.1724	10.8491	11.2343	11.052	11.03	10.8889	44,46	23	2	2	NaN	A0A0C4DGV4	Late endosomal/lysosomal adaptor and MAPK and MTOR activator 5 OS=Homo sapiens OX=9606 GN=LAMTOR5 PE=1 SV=1	tr|A0A0C4DGV4|A0A0C4DGV4_HUMAN	1902	LAMTOR5	Late endosomal/lysosomal adaptor and MAPK and MTOR activator 5	0.064229	0.142381	-0.0781517	11.1082	11.1724	11.03	0.168931	0.206857	0.0884996	0.247952	0.640165	0.224026
11.1037	11.0639	11.256	11.192	11.2018	11.4638	11.1259	11.5231	11.4308	8,97	14	6	6	NaN	P07948	Tyrosine-protein kinase Lyn OS=Homo sapiens OX=9606 GN=LYN PE=1 SV=3	P07948|LYN_HUMAN	1064	LYN	Tyrosine-protein kinase Lyn	0.0980749	-0.229062	0.327137	11.1037	11.2018	11.4308	0.101426	0.154177	0.207842	1.27654	0.638272	0.213959
11.8532	11.6688	11.744	12.0149	11.937	12.2235	12.1589	11.6372	12.0289	29,13	9	8	8	NaN	Q8IX12	Cell division cycle and apoptosis regulator protein 1 OS=Homo sapiens OX=9606 GN=CCAR1 PE=1 SV=2	Q8IX12|CCAR1_HUMAN	1110	CCAR1	Cell division cycle and apoptosis regulator protein 1	0.2709	-0.0140495	0.284949	11.744	12.0149	12.0289	0.0927191	0.148113	0.271553	1.07935	0.638272	0.323306
8.74735	8.8926	8.58071	8.55313	8.84624	8.70176	9.0895	8.93946	9.49331	8,54	5	1	1	NaN	Q9UQN3	Charged multivesicular body protein 2b OS=Homo sapiens OX=9606 GN=CHMP2B PE=1 SV=1	Q9UQN3|CHM2B_HUMAN	2847	CHMP2B	Charged multivesicular body protein 2b	-0.0455961	-0.387746	0.34215	8.74735	8.70176	9.0895	0.156069	0.146561	0.286452	0.152427	0.638272	0.835647
9.4634	9.02749	9.36137	9.52734	9.33427	9.00414	10.0402	9.13525	9.47389	32,04	6	2	2	NaN	A0A3B3ITK7	Phosphoglucomutase-1 OS=Homo sapiens OX=9606 GN=PGM1 PE=1 SV=1	tr|A0A3B3ITK7|A0A3B3ITK7_HUMAN	2113	PGM1	Phosphoglucomutase-1	-0.0271006	-0.139615	0.112514	9.36137	9.33427	9.47389	0.228	0.264578	0.457199	0.0070049	0.638272	0.425969
9.77959	9.75797	10.2569	10.6121	9.95664	9.93137	10.7474	9.96679	10.4148	35,93	24	6	6	NaN	P43490	Nicotinamide phosphoribosyltransferase OS=Homo sapiens OX=9606 GN=NAMPT PE=1 SV=1	P43490|NAMPT_HUMAN	1413	NAMPT	Nicotinamide phosphoribosyltransferase	0.17705	-0.458154	0.635203	9.77959	9.95664	10.4148	0.282032	0.38595	0.3917	0.255707	0.634512	0.55752
10.4997	10.0063	11.2166	11.2573	10.5945	10.8321	11.66	11.1695	11.0798	33,31	6	5	5	NaN	Q92766	Ras-responsive element-binding protein 1 OS=Homo sapiens OX=9606 GN=RREB1 PE=1 SV=3	Q92766|RREB1_HUMAN	1958	RREB1	Ras-responsive element-binding protein 1	0.332353	-0.337388	0.669741	10.4997	10.8321	11.1695	0.608546	0.335775	0.31234	0.334419	0.630784	1.30452
11.3472	11.3261	11.2886	11.2171	11.0578	11.2214	11.4014	11.3501	11.4951	35,44	14	16	16	NaN	Q12888	TP53-binding protein 1 OS=Homo sapiens OX=9606 GN=TP53BP1 PE=1 SV=2	Q12888|TP53B_HUMAN	429	TP53BP1	TP53-binding protein 1	-0.109039	-0.18425	0.0752106	11.3261	11.2171	11.4014	0.0296559	0.0932489	0.0735531	0.917215	0.628932	1.76195
8.9233	8.40425	9.05145	8.54917	8.27617	9.39114	8.23974	8.48462	8.3847	16,35	17	2	2	NaN	O95379	Tumor necrosis factor alpha-induced protein 8 OS=Homo sapiens OX=9606 GN=TNFAIP8 PE=1 SV=1	O95379|TFIP8_HUMAN	1998	TNFAIP8	Tumor necrosis factor alpha-induced protein 8	-0.374129	0.164471	-0.5386	8.9233	8.54917	8.3847	0.342713	0.581175	0.123129	0.0861861	0.628932	0.393619
8.59794	7.90611	8.62856	7.89427	7.71795	8.70674	8.57618	8.92754	9.1396	25,55	4	2	2	NaN	O14867	Transcription regulator protein BACH1 OS=Homo sapiens OX=9606 GN=BACH1 PE=1 SV=2	O14867|BACH1_HUMAN	2440	BACH1	Transcription regulator protein BACH1	-0.703668	-1.03327	0.3296	8.59794	7.89427	8.92754	0.408554	0.527398	0.284566	0.444906	0.627088	1.11182
10.0392	10.1555	9.53146	10.6298	9.79705	10.0526	10.6317	10.1179	9.90268	38,06	13	2	2	NaN	O75340	Programmed cell death protein 6 OS=Homo sapiens OX=9606 GN=PDCD6 PE=1 SV=1	O75340|PDCD6_HUMAN	2351	PDCD6	Programmed cell death protein 6	0.0133753	-0.0653343	0.0787096	10.0392	10.0526	10.1179	0.331832	0.426615	0.374576	0.303644	0.627088	0.143876
9.82102	9.68278	9.86702	9.69474	9.82967	9.85287	10.1284	9.70008	9.97327	11	9	3	3	NaN	O60784	Target of Myb protein 1 OS=Homo sapiens OX=9606 GN=TOM1 PE=1 SV=2	O60784|TOM1_HUMAN	1787	TOM1	Target of Myb protein 1	0.00864983	-0.143592	0.152242	9.82102	9.82967	9.97327	0.095888	0.085392	0.216849	0.00833099	0.627088	0.321482
12.9188	12.6448	12.769	12.6905	12.4303	12.7855	12.5083	12.3092	12.8122	200	34	4	4	NaN	F6SKB8	Adaptin ear-binding coat-associated protein 2 OS=Homo sapiens OX=9606 GN=NECAP2 PE=1 SV=1	tr|F6SKB8|F6SKB8_HUMAN	1662	NECAP2	Adaptin ear-binding coat-associated protein 2	-0.0785332	0.182188	-0.260721	12.769	12.6905	12.5083	0.137222	0.183919	0.253329	0.667562	0.625252	0.560667
10.4005	9.55704	10.6939	10.6988	10.3146	10.4233	10.6061	10.0993	10.7129	36,88	12	2	2	NaN	K7ELG9	Protein LSM12 homolog OS=Homo sapiens OX=9606 GN=LSM12 PE=1 SV=1	tr|K7ELG9|K7ELG9_HUMAN	2246	LSM12	Protein LSM12 homolog	0.0228729	-0.182802	0.205675	10.4005	10.4233	10.6061	0.590192	0.198042	0.327778	0.326058	0.625252	0.0123337
11.5593	11.8082	11.8879	11.8051	11.535	11.217	11.5885	11.5748	11.575	41,32	25	4	4	NaN	O15498	Synaptobrevin homolog YKT6 OS=Homo sapiens OX=9606 GN=YKT6 PE=1 SV=1	O15498|YKT6_HUMAN	1460	YKT6	Synaptobrevin homolog YKT6	-0.273256	-0.0399885	-0.233268	11.8082	11.535	11.575	0.171426	0.29436	0.00786763	0.325139	0.625252	0.12436
9.63523	9.51926	10.1504	9.94358	9.97499	9.82853	9.40472	9.54502	9.95142	23,41	8	3	3	NaN	O00425	Insulin-like growth factor 2 mRNA-binding protein 3 OS=Homo sapiens OX=9606 GN=IGF2BP3 PE=1 SV=2	O00425|IF2B3_HUMAN	2168	IGF2BP3	Insulin-like growth factor 2 mRNA-binding protein 3	0.308356	0.398562	-0.0902061	9.63523	9.94358	9.54502	0.335942	0.077106	0.283938	0.222573	0.625252	0.518557
12.989	12.7472	12.7429	12.6515	12.9104	13.0189	12.9104	12.7167	12.452	15,14	25	11	11	NaN	Q9Y450	HBS1-like protein OS=Homo sapiens OX=9606 GN=HBS1L PE=1 SV=1	Q9Y450|HBS1L_HUMAN	496	HBS1L	HBS1-like protein	0.163153	0.193689	-0.0305367	12.7472	12.9104	12.7167	0.14087	0.188749	0.230136	0.0584886	0.625252	0.254925
10.4474	9.94761	10.8963	10.1024	9.88693	10.4788	10.0232	10.0034	10.3862	23,4	17	4	4	NaN	Q5T6V5	Queuosine salvage protein OS=Homo sapiens OX=9606 GN=C9orf64 PE=1 SV=1	Q5T6V5|QSPP_HUMAN	1950	C9orf64	Queuosine salvage protein	-0.345024	0.0791693	-0.424193	10.4474	10.1024	10.0232	0.474589	0.299545	0.21552	0.89279	0.623423	0.0909791
11.4046	10.3355	11.1053	11.6289	11.0499	11.4624	11.4451	11.2844	11.4457	41,45	20	2	2	NaN	P62829	60S ribosomal protein L23 OS=Homo sapiens OX=9606 GN=RPL23 PE=1 SV=1	P62829|RL23_HUMAN	2193	RPL23	60S ribosomal protein L23	0.357146	0.0172825	0.339864	11.1053	11.4624	11.4451	0.551532	0.298093	0.0929923	1.00789	0.621602	0.0296531
11.7478	11.2387	11.4943	11.7979	11.4647	11.7236	11.7084	11.5665	11.7873	59,77	17	4	4	NaN	O00303	Eukaryotic translation initiation factor 3 subunit F OS=Homo sapiens OX=9606 GN=EIF3F PE=1 SV=1	O00303|EIF3F_HUMAN	1217	EIF3F	Eukaryotic translation initiation factor 3 subunit F	0.22927	0.0151386	0.214131	11.4943	11.7236	11.7084	0.254535	0.174914	0.111871	0.982967	0.621602	0.150581
7.77505	7.67871	7.53652	7.70584	7.49073	7.02048	7.46801	6.89081	7.51586	8,4	3	1	1	NaN	O95628	CCR4-NOT transcription complex subunit 4 OS=Homo sapiens OX=9606 GN=CNOT4 PE=1 SV=3	O95628|CNOT4_HUMAN	2975	CNOT4	CCR4-NOT transcription complex subunit 4	-0.187975	0.0227175	-0.210692	7.67871	7.49073	7.46801	0.119998	0.350506	0.347883	0.712198	0.621602	0.120904
9.24895	9.56335	9.03626	9.11043	9.48911	9.29094	9.61062	9.52906	9.3036	22,98	6	3	3	NaN	Q5TAQ9	DDB1- and CUL4-associated factor 8 OS=Homo sapiens OX=9606 GN=DCAF8 PE=1 SV=1	Q5TAQ9|DCAF8_HUMAN	1824	DCAF8	DDB1- and CUL4-associated factor 8	0.0419931	-0.238119	0.280112	9.24895	9.29094	9.52906	0.265177	0.189406	0.159031	0.0366845	0.621602	0.438899
5.52023	5.18729	5.55035	5.92198	5.49534	5.7237	5.07942	4.3886	5.58793	8,32	2	1	1	NaN	A0A0G2JLX3	NACHT LRR and PYD domains-containing protein 2 OS=Homo sapiens OX=9606 GN=NLRP2 PE=1 SV=1	tr|A0A0G2JLX3|A0A0G2JLX3_HUMAN	2976	NLRP2	NACHT LRR and PYD domains-containing protein 2	0.203462	0.644274	-0.440813	5.52023	5.7237	5.07942	0.20148	0.213497	0.601971	1.32698	0.619789	0.856985
9.90253	9.75969	9.96939	9.884	9.22855	10.044	9.90117	9.57958	9.54819	35,19	6	2	2	NaN	Q9NRY5	Protein FAM114A2 OS=Homo sapiens OX=9606 GN=FAM114A2 PE=1 SV=4	Q9NRY5|F1142_HUMAN	2104	FAM114A2	Protein FAM114A2	-0.0185232	0.304422	-0.322946	9.90253	9.884	9.57958	0.107118	0.432075	0.195364	0.310691	0.619789	0.0560111
10.3604	10.8373	10.9018	10.8003	10.3183	10.4897	10.858	11.1433	10.8688	19,63	7	1	1	NaN	A0A494C1N0	Peptidylprolyl isomerase OS=Homo sapiens OX=9606 GN=FKBP2 PE=1 SV=1	tr|A0A494C1N0|A0A494C1N0_HUMAN	2693	FKBP2	Peptidylprolyl isomerase	-0.347565	-0.379074	0.0315094	10.8373	10.4897	10.8688	0.29571	0.24429	0.161701	0.191789	0.619789	0.701147
12.5746	12.5974	12.6608	12.2732	12.0245	12.673	12.8239	12.7157	13.673	10,29	12	5	4	NaN	O75390	Citrate synthase mitochondrial OS=Homo sapiens OX=9606 GN=CS PE=1 SV=2	O75390|CISY_HUMAN	1197	CS	Citrate synthase mitochondrial	-0.324246	-0.55077	0.226523	12.5974	12.2732	12.8239	0.0446916	0.327179	0.524227	0.636388	0.617983	1.52143
14.7991	14.7222	14.881	14.8106	14.8627	14.8318	14.8188	14.7535	15.0235	200	71	12	12	NaN	O00299	Chloride intracellular channel protein 1 OS=Homo sapiens OX=9606 GN=CLIC1 PE=1 SV=4	O00299|CLIC1_HUMAN	268	CLIC1	Chloride intracellular channel protein 1	0.0326233	0.0129213	0.019702	14.7991	14.8318	14.8188	0.0794121	0.0262105	0.14085	0.219683	0.617983	0.117475
12.7334	12.5835	12.5366	12.6418	12.5048	12.7425	12.8166	12.6177	12.8581	51,67	21	6	6	NaN	Q13148	TAR DNA-binding protein 43 OS=Homo sapiens OX=9606 GN=TARDBP PE=1 SV=1	Q13148|TADBP_HUMAN	1310	TARDBP	TAR DNA-binding protein 43	0.0582981	-0.17484	0.233138	12.5835	12.6418	12.8166	0.102787	0.119278	0.128531	0.0390538	0.617983	1.65956
5.93268	5.8835	6.21	6.16832	5.13508	6.31234	6.36538	6.18953	6.16884	8,52	5	1	1	NaN	O75558	Syntaxin-11 OS=Homo sapiens OX=9606 GN=STX11 PE=1 SV=1	O75558|STX11_HUMAN	2890	STX11	Syntaxin-11	0.235646	-0.0212069	0.256853	5.93268	6.16832	6.18953	0.176035	0.642164	0.107994	0.154282	0.616185	0.388277
5.74095	5.99333	7.62515	5.8107	7.43429	6.37533	7.16138	6.5169	7.67016	8,37	3	1	1	NaN	C9J0I9	Nuclear-interacting partner of ALK OS=Homo sapiens OX=9606 GN=ZC3HC1 PE=1 SV=1	tr|C9J0I9|C9J0I9_HUMAN	2872	ZC3HC1	Nuclear-interacting partner of ALK	0.382	-0.786049	1.16805	5.99333	6.37533	7.16138	1.0228	0.824244	0.577961	0.0357404	0.616185	0.283162
11.0008	10.4619	10.4858	11.1889	10.9724	10.8472	10.941	11.2754	10.9906	33,18	17	7	6	NaN	A0A0U1RRM1	Transcriptional repressor p66-beta OS=Homo sapiens OX=9606 GN=GATAD2B PE=1 SV=1	tr|A0A0U1RRM1|A0A0U1RRM1_HUMAN	1011	GATAD2B	Transcriptional repressor p66-beta	0.486576	-0.0181952	0.504771	10.4858	10.9724	10.9906	0.30445	0.172863	0.180484	1.20066	0.614394	0.139662
10.5251	10.4761	10.6652	10.83	10.2553	10.3183	10.4893	9.92412	10.4945	34,9	7	6	6	NaN	P15144	Aminopeptidase N OS=Homo sapiens OX=9606 GN=ANPEP PE=1 SV=4	P15144|AMPN_HUMAN	1159	ANPEP	Aminopeptidase N	-0.206813	-0.17103	-0.0357828	10.5251	10.3183	10.4893	0.0981451	0.315226	0.327821	0.152427	0.614394	0.361511
12.2027	11.8958	12.1992	11.9823	12.185	12.3064	12.181	12.3048	12.4232	30,55	23	10	10	NaN	Q8N0X7	Spartin OS=Homo sapiens OX=9606 GN=SPART PE=1 SV=1	Q8N0X7|SPART_HUMAN	511	SPART	Spartin	-0.0142136	-0.119782	0.105569	12.1992	12.185	12.3048	0.176195	0.163763	0.121137	0.135489	0.61261	1.48812
11.4654	11.1452	11.6396	10.8775	11.4503	10.8836	11.5052	10.7509	11.3589	33,73	14	7	5	NaN	P51116	Fragile X mental retardation syndrome-related protein 2 OS=Homo sapiens OX=9606 GN=FXR2 PE=1 SV=2	P51116|FXR2_HUMAN	1212	FXR2	Fragile X mental retardation syndrome-related protein 2	-0.581803	-0.475311	-0.106492	11.4654	10.8836	11.3589	0.250786	0.328957	0.400004	0.394695	0.610834	0.108463
9.44199	9.50736	9.53848	9.79433	9.4391	9.00649	9.13489	9.45527	8.58135	29,61	8	3	3	NaN	Q92820	Gamma-glutamyl hydrolase OS=Homo sapiens OX=9606 GN=GGH PE=1 SV=2	Q92820|GGH_HUMAN	1497	GGH	Gamma-glutamyl hydrolase	-0.0682545	0.304215	-0.37247	9.50736	9.4391	9.13489	0.0492475	0.394553	0.44211	0.109579	0.610834	0.669586
10.5874	10.5318	10.5439	10.8235	10.4941	10.6027	10.4294	10.4452	10.5528	14,36	31	8	5	NaN	P13747	HLA class I histocompatibility antigen alpha chain E OS=Homo sapiens OX=9606 GN=HLA-E PE=1 SV=4	P13747|HLAE_HUMAN	660	HLA-E	HLA class I histocompatibility antigen alpha chain E	0.0587978	0.157477	-0.0986795	10.5439	10.6027	10.4452	0.0292524	0.167888	0.0671227	0.401209	0.609065	0.539102
9.95085	9.81962	9.76477	9.56661	8.98638	10.0056	9.52431	9.73684	9.70061	31,73	9	4	4	NaN	Q9BVP2	Guanine nucleotide-binding protein-like 3 OS=Homo sapiens OX=9606 GN=GNL3 PE=1 SV=2	Q9BVP2|GNL3_HUMAN	1396	GNL3	Guanine nucleotide-binding protein-like 3	-0.253015	-0.134007	-0.119007	9.81962	9.56661	9.70061	0.0956146	0.511249	0.113701	0.391474	0.609065	0.14691
11.4523	11.3617	11.3783	11.4642	11.1721	11.9092	11.2392	11.3908	11.183	25,58	10	3	3	NaN	P42768	Wiskott-Aldrich syndrome protein OS=Homo sapiens OX=9606 GN=WAS PE=1 SV=4	P42768|WASP_HUMAN	1356	WAS	Wiskott-Aldrich syndrome protein	0.0858936	0.225008	-0.139114	11.3783	11.4642	11.2392	0.0482434	0.371196	0.107463	0.195179	0.609065	0.332547
9.28889	9.11095	9.24921	9.17914	9.07382	9.34079	9.24681	9.39021	9.56314	31,33	9	4	3	NaN	A8MQB8	Synaptic functional regulator FMR1 OS=Homo sapiens OX=9606 GN=FMR1 PE=1 SV=1	tr|A8MQB8|A8MQB8_HUMAN	1430	FMR1	Synaptic functional regulator FMR1	-0.0700703	-0.211074	0.141004	9.24921	9.17914	9.39021	0.0934078	0.134469	0.158393	0.105684	0.609065	0.966576
10.988	11.0591	10.9769	10.8806	10.9888	10.8646	10.9506	11.3055	11.2578	40,31	6	2	2	NaN	Q01650	Large neutral amino acids transporter small subunit 1 OS=Homo sapiens OX=9606 GN=SLC7A5 PE=1 SV=2	Q01650|LAT1_HUMAN	1735	SLC7A5	Large neutral amino acids transporter small subunit 1	-0.107396	-0.377222	0.269826	10.988	10.8806	11.2578	0.044584	0.0675519	0.192614	1.73755	0.607303	0.931814
5.2177	4.76596	5.04251	5.32783	5.19212	5.50637	6.22659	5.06078	5.11212	8,46	3	1	1	NaN	Q9H553	Alpha-1 3/1 6-mannosyltransferase ALG2 OS=Homo sapiens OX=9606 GN=ALG2 PE=1 SV=1	Q9H553|ALG2_HUMAN	2969	ALG2	Alpha-1 3/1 6-mannosyltransferase ALG2	0.285318	0.215715	0.0696034	5.04251	5.32783	5.11212	0.227756	0.157611	0.658758	1.01323	0.607303	0.106793
12.0789	12.2461	12.6277	12.8245	12.2584	12.5053	12.635	12.5598	12.5918	33,48	16	6	6	NaN	Q15758	Neutral amino acid transporter B(0) OS=Homo sapiens OX=9606 GN=SLC1A5 PE=1 SV=2	Q15758|AAAT_HUMAN	1062	SLC1A5	Neutral amino acid transporter B(0)	0.259169	-0.0864868	0.345655	12.2461	12.5053	12.5918	0.281289	0.283809	0.0377428	0.289037	0.607303	0.163043
6.6585	6.83807	7.02492	6.35611	6.0986	6.48741	6.60447	6.54777	6.083	15,36	12	8	1	NaN	P13797	Plastin-3 OS=Homo sapiens OX=9606 GN=PLS3 PE=1 SV=4	P13797|PLST_HUMAN	697	PLS3	Plastin-3	-0.481961	-0.191665	-0.290296	6.83807	6.35611	6.54777	0.183223	0.197787	0.286112	1.27572	0.605548	0.130182
8.15821	7.64746	8.43971	8.08608	7.8653	8.7486	8.58015	7.93109	8.39814	30,44	8	2	2	NaN	A0A087X2D5	39S ribosomal protein L45 mitochondrial OS=Homo sapiens OX=9606 GN=MRPL45 PE=1 SV=1	tr|A0A087X2D5|A0A087X2D5_HUMAN	2444	MRPL45	39S ribosomal protein L45 mitochondrial	-0.0721226	-0.312061	0.239939	8.15821	8.08608	8.39814	0.401614	0.459688	0.334797	0.497573	0.605548	0.0958256
7.56537	7.63198	7.40752	7.67433	7.38698	7.54334	7.63771	7.68391	7.77288	10,58	19	7	2	NaN	P07205	Phosphoglycerate kinase 2 OS=Homo sapiens OX=9606 GN=PGK2 PE=1 SV=3	P07205|PGK2_HUMAN	706	PGK2	Phosphoglycerate kinase 2	-0.0220275	-0.140566	0.118538	7.56537	7.54334	7.68391	0.115277	0.143862	0.0687006	0	0.605548	0.60206
12.1506	12.0863	12.2793	11.7835	11.963	11.7949	11.9204	12.1222	12.0283	46,19	29	8	8	NaN	Q2TAM5	RELA protein OS=Homo sapiens OX=9606 GN=RELA PE=1 SV=1	tr|Q2TAM5|Q2TAM5_HUMAN	713	RELA	RELA protein	-0.355692	-0.233377	-0.122315	12.1506	11.7949	12.0283	0.0982791	0.100487	0.100993	1.03386	0.603801	1.5817
10.1844	10.2564	10.2677	9.91982	10.1738	10.1723	10.1441	9.71478	10.1163	36,51	8	4	4	NaN	Q8N6R0	eEF1A lysine and N-terminal methyltransferase OS=Homo sapiens OX=9606 GN=EEF1AKNMT PE=1 SV=1	Q8N6R0|EFNMT_HUMAN	1496	EEF1AKNMT	eEF1A lysine and N-terminal methyltransferase	-0.0841427	0.0559587	-0.140101	10.2564	10.1723	10.1163	0.0452157	0.146207	0.240273	0.89279	0.603801	0.17134
5.06871	4.56035	4.76208	5.07009	5.2561	5.83398	4.14168	4.20257	4.75435	8,3	2	1	1	NaN	Q9H223	EH domain-containing protein 4 OS=Homo sapiens OX=9606 GN=EHD4 PE=1 SV=1	Q9H223|EHD4_HUMAN	2937	EHD4	EH domain-containing protein 4	0.494022	1.05353	-0.559508	4.76208	5.2561	4.20257	0.25598	0.398343	0.337525	0.696804	0.603801	2.68194
8.75846	8.58699	8.70574	9.10093	9.4321	9.07911	9.72448	8.96136	8.71098	16,98	13	1	1	NaN	P62854	40S ribosomal protein S26 OS=Homo sapiens OX=9606 GN=RPS26 PE=1 SV=3	P62854|RS26_HUMAN	2346	RPS26	40S ribosomal protein S26	0.395189	0.139563	0.255627	8.70574	9.10093	8.96136	0.0878261	0.197804	0.527924	1.06854	0.60206	0.0675262
7.53823	7.97957	7.35067	7.8134	7.4224	8.29742	8.04805	7.92914	8.35072	23,98	7	3	3	NaN	B7WP74	Pre-mRNA-splicing factor CWC22 homolog (Fragment) OS=Homo sapiens OX=9606 GN=CWC22 PE=1 SV=1	tr|B7WP74|B7WP74_HUMAN	1939	CWC22	Pre-mRNA-splicing factor CWC22 homolog (Fragment)	0.275169	-0.234654	0.509823	7.53823	7.8134	8.04805	0.322869	0.438333	0.217361	0.179799	0.60206	0.739929
11.981	11.7349	12.0255	12.1887	12.5578	12.5548	11.9282	12.527	12.4586	15,84	28	20	20	NaN	Q14566	DNA replication licensing factor MCM6 OS=Homo sapiens OX=9606 GN=MCM6 PE=1 SV=1	Q14566|MCM6_HUMAN	303	MCM6	DNA replication licensing factor MCM6	0.573868	0.0961914	0.477676	11.981	12.5548	12.4586	0.15652	0.212247	0.327753	1.00174	0.600326	0.701147
10.3048	10.2396	10.6914	10.2753	9.89159	10.4301	10.0992	10.2469	10.2055	8,06	7	3	3	NaN	A0A087WWS1	THO complex subunit 1 OS=Homo sapiens OX=9606 GN=THOC1 PE=1 SV=1	tr|A0A087WWS1|A0A087WWS1_HUMAN	1921	THOC1	THO complex subunit 1	-0.0294981	0.0697603	-0.0992584	10.3048	10.2753	10.2055	0.244207	0.277265	0.0761705	0.812479	0.600326	0.0259491
6.48834	6.88911	6.11375	8.19874	6.61598	7.13965	5.97432	5.49422	6.09388	4,62	42	9	1	NaN	A0A0G2JI36	HLA class I histocompatibility antigen A alpha chain OS=Homo sapiens OX=9606 GN=HLA-A PE=1 SV=1	tr|A0A0G2JI36|A0A0G2JI36_HUMAN	217	HLA-A	HLA class I histocompatibility antigen A alpha chain	0.651316	1.16533	-0.514015	6.48834	7.13965	5.97432	0.387751	0.806334	0.317378	0.531653	0.600326	1.21112
9.40276	9.00433	9.47306	9.71368	9.00422	8.70677	9.31102	8.716	9.46033	18,77	2	1	1	NaN	G3V325	ATP5MF-PTCD1 readthrough OS=Homo sapiens OX=9606 GN=ATP5MF-PTCD1 PE=4 SV=1	tr|G3V325|G3V325_HUMAN	2357	ATP5MF-PTCD1	ATP5MF-PTCD1 readthrough	-0.398537	-0.306802	-0.0917349	9.40276	9.00422	9.31102	0.25278	0.517312	0.393782	0.166216	0.600326	0.0177288
11.5743	11.2698	11.6718	10.9377	11.3262	11.1515	10.8082	11.3894	10.9105	37,85	18	10	7	NaN	P35221	Catenin alpha-1 OS=Homo sapiens OX=9606 GN=CTNNA1 PE=1 SV=1	P35221|CTNA1_HUMAN	645	CTNNA1	Catenin alpha-1	-0.422786	0.241031	-0.663816	11.5743	11.1515	10.9105	0.209683	0.19456	0.310266	0.640165	0.598599	0.434152
11.9168	11.7267	12.0332	11.7916	11.8292	11.5621	12.0988	12.314	12.0617	10,66	41	14	14	NaN	P35998	26S proteasome regulatory subunit 7 OS=Homo sapiens OX=9606 GN=PSMC2 PE=1 SV=3	P35998|PRS7_HUMAN	460	PSMC2	26S proteasome regulatory subunit 7	-0.125205	-0.307186	0.181981	11.9168	11.7916	12.0988	0.154694	0.144566	0.136196	0.368556	0.598599	1.69897
12.2828	12.4924	12.6027	12.2805	12.5168	12.5447	12.0393	12.5037	12.4829	94	32	12	12	NaN	P14868	Aspartate--tRNA ligase cytoplasmic OS=Homo sapiens OX=9606 GN=DARS1 PE=1 SV=2	P14868|SYDC_HUMAN	492	DARS1	Aspartate--tRNA ligase cytoplasmic	0.0244045	0.0338745	-0.00946999	12.4924	12.5168	12.4829	0.162484	0.145142	0.2623	0.173277	0.598599	0.571865
11.1677	11.522	10.8133	11.637	11.493	11.1406	11.3467	11.6493	11.7423	11,1	9	2	2	NaN	Q8NAV1	Pre-mRNA-splicing factor 38A OS=Homo sapiens OX=9606 GN=PRPF38A PE=1 SV=1	Q8NAV1|PR38A_HUMAN	1937	PRPF38A	Pre-mRNA-splicing factor 38A	0.325223	-0.156301	0.481524	11.1677	11.493	11.6493	0.354371	0.255389	0.206855	0.643974	0.596879	0.217527
12.4985	12.3195	12.6751	12.4209	12.7973	12.8333	12.5294	12.5914	12.7345	56,5	7	3	3	NaN	H0YHG0	Uncharacterized protein (Fragment) OS=Homo sapiens OX=9606 PE=1 SV=1	tr|H0YHG0|H0YHG0_HUMAN	1548	Uncharacterized protein (Fragment) OS=Homo sapiens OX=9606 PE=1 SV=1	Uncharacterized protein (Fragment)	0.298826	0.205848	0.0929785	12.4985	12.7973	12.5914	0.177762	0.228381	0.105178	0.435334	0.596879	0.258061
10.6657	10.5728	10.3417	10.3116	10.5545	10.7823	10.8981	10.8122	11.7773	39,73	9	4	4	NaN	O76031	ATP-dependent Clp protease ATP-binding subunit clpX-like mitochondrial OS=Homo sapiens OX=9606 GN=CLPX PE=1 SV=2	O76031|CLPX_HUMAN	1470	CLPX	ATP-dependent Clp protease ATP-binding subunit clpX-like mitochondrial	-0.018302	-0.343579	0.325277	10.5728	10.5545	10.8981	0.166813	0.235394	0.534169	0.0315171	0.596879	0.987163
9.30873	9.78428	9.58256	9.01981	9.61263	9.23067	9.26758	9.75644	9.3716	34,11	4	3	3	NaN	Q5JRX3	Presequence protease mitochondrial OS=Homo sapiens OX=9606 GN=PITRM1 PE=1 SV=3	Q5JRX3|PREP_HUMAN	2184	PITRM1	Presequence protease mitochondrial	-0.351887	-0.140933	-0.210954	9.58256	9.23067	9.3716	0.238684	0.300495	0.25752	1.4437	0.595166	1.4318
14.4003	13.973	14.1033	14.1837	13.9032	14.1163	13.9534	13.9533	13.9648	200	18	3	3	NaN	P62995	Transformer-2 protein homolog beta OS=Homo sapiens OX=9606 GN=TRA2B PE=1 SV=1	P62995|TRA2B_HUMAN	1192	TRA2B	Transformer-2 protein homolog beta	0.0130558	0.162966	-0.14991	14.1033	14.1163	13.9534	0.219001	0.14642	0.00661649	0.511449	0.595166	0.500313
9.74792	9.27654	9.78857	9.33581	9.39444	9.73435	9.70769	9.62185	10.458	25,67	14	4	2	NaN	O75477	Erlin-1 OS=Homo sapiens OX=9606 GN=ERLIN1 PE=1 SV=2	O75477|ERLN1_HUMAN	1401	ERLIN1	Erlin-1	-0.353483	-0.313246	-0.0402374	9.74792	9.39444	9.70769	0.284612	0.215179	0.459977	0.272459	0.595166	1.01818
8.70556	9.01653	9.26214	6.70404	9.3895	9.88128	8.71819	8.64818	9.09503	16	4	1	1	NaN	P49366	Deoxyhypusine synthase OS=Homo sapiens OX=9606 GN=DHPS PE=1 SV=1	P49366|DHYS_HUMAN	2689	DHPS	Deoxyhypusine synthase	0.372972	0.671312	-0.29834	9.01653	9.3895	8.71819	0.278928	1.71019	0.240341	0.139063	0.595166	0.0570004
12.5958	12.3392	12.7335	12.8994	12.5487	12.8548	12.8048	12.5409	12.7	101,57	37	11	11	NaN	O43172	U4/U6 small nuclear ribonucleoprotein Prp4 OS=Homo sapiens OX=9606 GN=PRPF4 PE=1 SV=2	O43172|PRP4_HUMAN	740	PRPF4	U4/U6 small nuclear ribonucleoprotein Prp4	0.258969	0.154803	0.104166	12.5958	12.8548	12.7	0.200125	0.190881	0.132884	1.24642	0.59346	0.739929
7.21936	7.00326	7.48816	7.7341	8.12872	10.2224	7.8071	7.24346	9.98214	13,11	7	1	1	NaN	Q9NZH8	Interleukin-36 gamma OS=Homo sapiens OX=9606 GN=IL36G PE=1 SV=1	Q9NZH8|IL36G_HUMAN	2809	IL36G	Interleukin-36 gamma	0.909354	0.321619	0.587735	7.21936	8.12872	7.8071	0.242925	1.33736	1.44619	0.798603	0.59346	0.468521
11.1912	11.2771	11.3651	11.2391	11.2746	11.4049	11.2352	11.0195	11.0727	7,65	12	8	7	NaN	O75150	E3 ubiquitin-protein ligase BRE1B OS=Homo sapiens OX=9606 GN=RNF40 PE=1 SV=5	O75150|BRE1B_HUMAN	784	RNF40	E3 ubiquitin-protein ligase BRE1B	-0.00250149	0.201884	-0.204386	11.2771	11.2746	11.0727	0.0869434	0.0873169	0.112382	0.675718	0.59346	0.732828
13.7187	13.5512	13.3643	13.4246	13.5234	13.7674	13.6978	13.7538	13.7797	200	55	4	4	NaN	P04080	Cystatin-B OS=Homo sapiens OX=9606 GN=CSTB PE=1 SV=2	P04080|CYTB_HUMAN	1258	CSTB	Cystatin-B	-0.0277882	-0.230404	0.202616	13.5512	13.5234	13.7538	0.177327	0.176438	0.0418555	0.0428718	0.59346	0.777284
9.76334	9.77647	9.67622	10.4791	10.3105	10.0934	9.7129	10.2165	10.5576	30,46	24	2	2	NaN	P25815	Protein S100-P OS=Homo sapiens OX=9606 GN=S100P PE=1 SV=2	P25815|S100P_HUMAN	1740	S100P	Protein S100-P	0.547154	0.093996	0.453158	9.76334	10.3105	10.2165	0.0544848	0.193335	0.424926	1.62709	0.59176	0.127261
10.7625	8.98891	9.57272	11.0775	10.996	11.1404	10.5551	10.2123	10.88	8,48	15	3	1	NaN	A0A087WTG3	Cullin-3 OS=Homo sapiens OX=9606 GN=CUL3 PE=1 SV=1	tr|A0A087WTG3|A0A087WTG3_HUMAN	1648	CUL3	Cullin-3	1.50476	0.522415	0.982348	9.57272	11.0775	10.5551	0.903909	0.072395	0.333896	0.90309	0.59176	1.12784
8.64227	9.44379	8.9191	8.41418	6.68117	7.72083	8.82499	8.34975	7.28873	18,29	25	2	2	NaN	Q9HCY8	Protein S100-A14 OS=Homo sapiens OX=9606 GN=S100A14 PE=1 SV=1	Q9HCY8|S10AE_HUMAN	2017	S100A14	Protein S100-A14	-1.19828	-0.62892	-0.569356	8.9191	7.72083	8.34975	0.4071	0.872253	0.786524	0.701147	0.59176	0.334419
8.76281	8.94028	8.02226	9.83066	8.97654	9.08802	9.45654	8.81909	8.96826	6,85	17	2	2	NaN	P26447	Protein S100-A4 OS=Homo sapiens OX=9606 GN=S100A4 PE=1 SV=1	P26447|S10A4_HUMAN	2731	S100A4	Protein S100-A4	0.325206	0.119756	0.20545	8.76281	9.08802	8.96826	0.486945	0.464303	0.333417	0.769551	0.590067	0.954677
11.6269	10.9655	11.1816	10.4817	10.7645	11.06	10.6618	10.912	10.9063	39,26	12	4	4	NaN	P30740	Leukocyte elastase inhibitor OS=Homo sapiens OX=9606 GN=SERPINB1 PE=1 SV=1	P30740|ILEU_HUMAN	1333	SERPINB1	Leukocyte elastase inhibitor	-0.417109	-0.141749	-0.27536	11.1816	10.7645	10.9063	0.337223	0.28915	0.142843	0.560667	0.590067	0.19382
7.50835	5.97666	7.10884	6.55508	7.32003	6.83782	7.72928	7.72136	7.44617	8,39	4	1	1	NaN	M0R261	6-phosphogluconolactonase (Fragment) OS=Homo sapiens OX=9606 GN=PGLS PE=1 SV=1	tr|M0R261|M0R261_HUMAN	2956	PGLS	6-phosphogluconolactonase (Fragment)	-0.271021	-0.883546	0.612525	7.10884	6.83782	7.72136	0.794512	0.386787	0.161215	0.0181814	0.590067	1.0575
13.8192	13.3914	13.877	13.863	13.7084	13.9342	13.8396	13.7246	13.9682	200	37	13	13	NaN	Q96I24	Far upstream element-binding protein 3 OS=Homo sapiens OX=9606 GN=FUBP3 PE=1 SV=2	Q96I24|FUBP3_HUMAN	327	FUBP3	Far upstream element-binding protein 3	0.0438433	0.023427	0.0204163	13.8192	13.863	13.8396	0.265262	0.11544	0.121862	0.58838	0.58838	0.185752
13.7146	13.2539	13.3063	12.7422	13.2533	13.3204	13.5198	12.8114	13.3224	46,03	17	4	4	NaN	O75367	Core histone macro-H2A.1 OS=Homo sapiens OX=9606 GN=MACROH2A1 PE=1 SV=4	O75367|H2AY_HUMAN	1092	MACROH2A1	Core histone macro-H2A.1	-0.0530605	-0.0690641	0.0160036	13.3063	13.2533	13.3224	0.252186	0.31625	0.365543	0.365523	0.58838	0.106793
8.90635	8.98465	8.68187	9.27699	9.66441	9.31291	9.15982	9.18364	10.1193	20,55	17	7	7	NaN	A0A1B0GWC0	Carnitine O-palmitoyltransferase 2 mitochondrial OS=Homo sapiens OX=9606 GN=CPT2 PE=1 SV=1	tr|A0A1B0GWC0|A0A1B0GWC0_HUMAN	1846	CPT2	Carnitine O-palmitoyltransferase 2 mitochondrial	0.406556	0.12927	0.277287	8.90635	9.31291	9.18364	0.157159	0.214066	0.547228	1.55129	0.5867	0.0589858
13.0999	13.3408	13.2556	13.056	13.1789	13.2122	13.5026	13.367	13.3622	4,79	58	29	25	NaN	P08670	Vimentin OS=Homo sapiens OX=9606 GN=VIM PE=1 SV=4	P08670|VIME_HUMAN	162	VIM	Vimentin	-0.0766916	-0.188107	0.111416	13.2556	13.1789	13.367	0.122154	0.0822562	0.0796941	0.769551	0.5867	0.970616
13.6563	13.4977	13.5875	13.5618	13.4498	13.6011	13.5893	13.5	13.4168	7,25	30	48	48	NaN	P11717	Cation-independent mannose-6-phosphate receptor OS=Homo sapiens OX=9606 GN=IGF2R PE=1 SV=3	P11717|MPRI_HUMAN	50	IGF2R	Cation-independent mannose-6-phosphate receptor	-0.0257778	0.0617952	-0.0875731	13.5875	13.5618	13.5	0.0795252	0.0784948	0.0862696	0.518557	0.5867	0.166853
6.05527	5.80826	6.50357	6.65935	5.92842	6.27228	5.5964	5.87517	6.13806	8,38	7	1	1	NaN	Q9Y580	RNA-binding protein 7 OS=Homo sapiens OX=9606 GN=RBM7 PE=1 SV=1	Q9Y580|RBM7_HUMAN	2497	RBM7	RNA-binding protein 7	0.217015	0.397119	-0.180104	6.05527	6.27228	5.87517	0.35248	0.365681	0.270868	0.246417	0.5867	0.485452
8.51909	8.52133	8.8301	8.27566	9.03507	8.86028	8.42861	8.53753	8.72969	8,45	2	1	1	NaN	Q8TCY9	Up-regulator of cell proliferation OS=Homo sapiens OX=9606 GN=URGCP PE=1 SV=2	Q8TCY9|URGCP_HUMAN	2906	URGCP	Up-regulator of cell proliferation	0.338955	0.322751	0.0162039	8.52133	8.86028	8.53753	0.178923	0.397712	0.152444	0.158015	0.5867	0.310691
9.12389	9.40011	9.4523	9.15611	8.70867	8.51542	9.16988	8.26814	8.94939	11,01	13	3	3	NaN	P25311	Zinc-alpha-2-glycoprotein OS=Homo sapiens OX=9606 GN=AZGP1 PE=1 SV=2	P25311|ZA2G_HUMAN	1931	AZGP1	Zinc-alpha-2-glycoprotein	-0.691442	-0.24072	-0.450722	9.40011	8.70867	8.94939	0.176483	0.328639	0.470076	0.679854	0.585027	0.00305075
10.6132	11.1081	10.6475	10.6249	10.8517	10.4703	10.6952	9.88461	10.0258	21,07	8	5	5	NaN	A0A6Q8PH48	Elongator complex protein 1 OS=Homo sapiens OX=9606 GN=ELP1 PE=4 SV=1	tr|A0A6Q8PH48|A0A6Q8PH48_HUMAN	1855	ELP1	Elongator complex protein 1	-0.0225716	0.599055	-0.621627	10.6475	10.6249	10.0258	0.276379	0.191885	0.433038	0.659556	0.585027	0.562249
10.4324	10.1198	10.2008	10.3725	10.5465	10.7288	10.4107	10.3077	10.3236	21,65	19	4	4	NaN	A0A087WT44	Heme oxygenase (biliverdin-producing) OS=Homo sapiens OX=9606 GN=HMOX2 PE=1 SV=1	tr|A0A087WT44|A0A087WT44_HUMAN	1541	HMOX2	Heme oxygenase (biliverdin-producing)	0.345733	0.222891	0.122842	10.2008	10.5465	10.3236	0.162239	0.178132	0.055441	0.616185	0.585027	0.5867
9.06512	9.06043	9.3619	9.39804	9.34891	8.70411	9.94888	9.26838	9.43815	7,07	12	1	1	NaN	I3L3E4	Charged multivesicular body protein 6 (Fragment) OS=Homo sapiens OX=9606 GN=CHMP6 PE=1 SV=1	tr|I3L3E4|I3L3E4_HUMAN	2627	CHMP6	Charged multivesicular body protein 6 (Fragment)	0.283786	-0.089242	0.373028	9.06512	9.34891	9.43815	0.172717	0.387236	0.3542	0.0118872	0.585027	0.610834
15.0025	15.0219	14.9482	14.6404	14.7633	14.8233	14.7642	14.8913	14.9685	138,68	52	8	6	NaN	Q13185	Chromobox protein homolog 3 OS=Homo sapiens OX=9606 GN=CBX3 PE=1 SV=4	Q13185|CBX3_HUMAN	580	CBX3	Chromobox protein homolog 3	-0.239243	-0.127997	-0.111245	15.0025	14.7633	14.8913	0.0382081	0.0932095	0.103153	1.16431	0.583359	2.61083
10.2613	10.2275	10.4302	10.5989	10.387	10.3976	10.459	10.2463	11.069	37,6	6	3	3	NaN	Q8IYI6	Exocyst complex component 8 OS=Homo sapiens OX=9606 GN=EXOC8 PE=1 SV=2	Q8IYI6|EXOC8_HUMAN	2054	EXOC8	Exocyst complex component 8	0.136295	-0.0614538	0.197749	10.2613	10.3976	10.459	0.108627	0.119386	0.427039	0.545155	0.581699	0.16877
10.4574	10.6787	10.6738	10.4664	10.6238	10.524	10.7567	10.6219	11.0572	38,94	15	5	5	NaN	Q9Y6N5	Sulfide:quinone oxidoreductase mitochondrial OS=Homo sapiens OX=9606 GN=SQOR PE=1 SV=1	Q9Y6N5|SQOR_HUMAN	1411	SQOR	Sulfide:quinone oxidoreductase mitochondrial	-0.149796	-0.232769	0.0829725	10.6738	10.524	10.7567	0.12637	0.0796439	0.222843	0.533132	0.581699	0.659556
9.41695	9.53844	9.39637	9.25649	9.78527	9.65639	9.60755	9.50712	9.73118	31,26	3	3	3	NaN	G3V599	Melanoma inhibitory activity protein 2 OS=Homo sapiens OX=9606 GN=MIA2 PE=1 SV=1	tr|G3V599|G3V599_HUMAN	1631	MIA2	Melanoma inhibitory activity protein 2	0.239444	0.0488367	0.190607	9.41695	9.65639	9.60755	0.0767777	0.275723	0.112231	0.308919	0.581699	0.090444
11.7107	12.0264	11.9288	11.4592	11.3975	12.2144	12.2985	12.3161	11.8906	43,09	34	3	3	NaN	Q9NS69	Mitochondrial import receptor subunit TOM22 homolog OS=Homo sapiens OX=9606 GN=TOMM22 PE=1 SV=3	Q9NS69|TOM22_HUMAN	1467	TOMM22	Mitochondrial import receptor subunit TOM22 homolog	-0.46964	-0.839289	0.369649	11.9288	11.4592	12.2985	0.161607	0.454898	0.240737	0.273273	0.581699	0.44855
13.3106	13.193	13.3607	13.078	13.0427	13.1687	13.2539	13.0792	12.8103	50,34	29	17	17	NaN	Q13200	26S proteasome non-ATPase regulatory subunit 2 OS=Homo sapiens OX=9606 GN=PSMD2 PE=1 SV=3	Q13200|PSMD2_HUMAN	354	PSMD2	26S proteasome non-ATPase regulatory subunit 2	-0.232578	-0.00120068	-0.231378	13.3106	13.078	13.0792	0.0860724	0.0649608	0.223461	1.82391	0.580044	0.102373
8.90992	8.79357	8.69457	8.85331	7.86338	8.10654	8.75849	8.72724	7.99492	13,04	10	2	2	NaN	A0A5F9ZHJ7	Acetyl-CoA acetyltransferase mitochondrial OS=Homo sapiens OX=9606 GN=ACAT1 PE=1 SV=1	tr|A0A5F9ZHJ7|A0A5F9ZHJ7_HUMAN	2592	ACAT1	Acetyl-CoA acetyltransferase mitochondrial	-0.687034	-0.620703	-0.0663309	8.79357	8.10654	8.72724	0.107795	0.515874	0.432109	0.756962	0.580044	0.246417
10.2118	9.91912	10.357	9.64832	9.77722	10.2743	10.0257	9.95527	10.131	34,71	6	3	3	NaN	Q9UBB9	Tuftelin-interacting protein 11 OS=Homo sapiens OX=9606 GN=TFIP11 PE=1 SV=1	Q9UBB9|TFP11_HUMAN	1940	TFIP11	Tuftelin-interacting protein 11	-0.434544	-0.24847	-0.186073	10.2118	9.77722	10.0257	0.22304	0.330521	0.0884164	0.647817	0.578396	0.336299
10.5987	10.3242	10.9734	9.96679	10.3968	10.8041	10.3315	10.293	10.923	41,33	7	2	2	NaN	Q9Y639	Neuroplastin OS=Homo sapiens OX=9606 GN=NPTN PE=1 SV=2	Q9Y639|NPTN_HUMAN	2385	NPTN	Neuroplastin	-0.201884	0.0653419	-0.267226	10.5987	10.3968	10.3315	0.325901	0.41868	0.353119	0.442493	0.578396	0.348722
13.0048	12.9912	13.0657	12.7826	13.1814	13.0577	12.9152	13.0082	12.9673	200	25	3	3	NaN	Q14019	Coactosin-like protein OS=Homo sapiens OX=9606 GN=COTL1 PE=1 SV=3	Q14019|COTL1_HUMAN	2102	COTL1	Coactosin-like protein	0.0528517	0.0903521	-0.0375004	13.0048	13.0577	12.9673	0.0396895	0.204111	0.0466273	0.0357404	0.578396	0.167491
12.9888	13.0987	13.4232	13.0538	13.1026	13.5187	13.3555	13.3382	13.3775	69,61	40	14	14	NaN	P04844	Dolichyl-diphosphooligosaccharide--protein glycosyltransferase subunit 2 OS=Homo sapiens OX=9606 GN=RPN2 PE=1 SV=3	P04844|RPN2_HUMAN	259	RPN2	Dolichyl-diphosphooligosaccharide--protein glycosyltransferase subunit 2	0.00395775	-0.252873	0.256831	13.0987	13.1026	13.3555	0.225884	0.255457	0.0196974	0.74958	0.576754	0.357535
13.0568	12.9504	12.8517	12.9537	12.756	12.8538	13.1037	13.0666	13.3803	81,62	42	7	7	NaN	J3QT28	Mitotic checkpoint protein BUB3 (Fragment) OS=Homo sapiens OX=9606 GN=BUB3 PE=1 SV=1	tr|J3QT28|J3QT28_HUMAN	733	BUB3	Mitotic checkpoint protein BUB3 (Fragment)	-0.0965977	-0.249972	0.153375	12.9504	12.8538	13.1037	0.102585	0.0988676	0.171404	0.647817	0.576754	1.02411
9.49494	9.09982	9.12474	9.48798	9.82051	9.35592	9.28232	9.03298	9.12052	27,95	15	3	3	NaN	O75695	Protein XRP2 OS=Homo sapiens OX=9606 GN=RP2 PE=1 SV=4	O75695|XRP2_HUMAN	2107	RP2	Protein XRP2	0.363239	0.367457	-0.0042181	9.12474	9.48798	9.12052	0.221277	0.239395	0.1265	0.554396	0.576754	0.787812
6.79792	6.04072	7.39025	5.48136	6.50391	6.0846	6.10108	6.10593	5.7402	8,36	4	1	1	NaN	Q9NUQ3	Gamma-taxilin OS=Homo sapiens OX=9606 GN=TXLNG PE=1 SV=2	Q9NUQ3|TXLNG_HUMAN	2991	TXLNG	Gamma-taxilin	-0.713325	-0.0164871	-0.696838	6.79792	6.0846	6.10108	0.676445	0.51402	0.20977	0.458421	0.576754	0.0395292
12.7554	14.4709	14.7508	13.9878	14.8309	12.9467	12.6823	12.8556	14.3031	26,63	19	17	17	NaN	D6REX3	Protein transport protein Sec31A OS=Homo sapiens OX=9606 GN=SEC31A PE=1 SV=1	tr|D6REX3|D6REX3_HUMAN	559	SEC31A	Protein transport protein Sec31A	-0.483116	1.13221	-1.61532	14.4709	13.9878	12.8556	1.08034	0.94383	0.88999	0.0245682	0.576754	0.226945
8.13145	7.56133	8.28031	7.41473	6.73295	7.98003	7.16179	7.70515	7.55758	8,43	2	1	1	NaN	Q9NQC1	E3 ubiquitin-protein ligase Jade-2 OS=Homo sapiens OX=9606 GN=JADE2 PE=1 SV=2	Q9NQC1|JADE2_HUMAN	2887	JADE2	E3 ubiquitin-protein ligase Jade-2	-0.716718	-0.142851	-0.573867	8.13145	7.41473	7.55758	0.379502	0.624445	0.280971	1.20761	0.575118	0.0741724
9.34179	10.0278	10.1875	9.85523	10.5122	10.1049	10.3874	10.0976	10.4437	37,22	16	3	3	NaN	Q9NZ63	Telomere length and silencing protein 1 homolog OS=Homo sapiens OX=9606 GN=C9orf78 PE=1 SV=1	Q9NZ63|TLS1_HUMAN	1640	C9orf78	Telomere length and silencing protein 1 homolog	0.0770922	-0.282511	0.359603	10.0278	10.1049	10.3874	0.449309	0.331652	0.185676	0.59176	0.575118	0.186419
9.45835	9.61774	9.46809	9.94759	9.55127	9.79259	10.5924	9.46187	10.2559	21,31	5	2	2	NaN	P07947	Tyrosine-protein kinase Yes OS=Homo sapiens OX=9606 GN=YES1 PE=1 SV=3	P07947|YES_HUMAN	2103	YES1	Tyrosine-protein kinase Yes	0.3245	-0.46326	0.78776	9.46809	9.79259	10.2559	0.0893466	0.199724	0.58047	0.568636	0.575118	0.578396
10.389	10.3079	10.0528	10.788	10.4676	10.8517	10.5379	10.3624	10.7184	29,26	10	3	3	NaN	Q8N2W9	E3 SUMO-protein ligase PIAS4 OS=Homo sapiens OX=9606 GN=PIAS4 PE=1 SV=1	Q8N2W9|PIAS4_HUMAN	1554	PIAS4	E3 SUMO-protein ligase PIAS4	0.4801	0.250086	0.230014	10.3079	10.788	10.5379	0.175414	0.205862	0.177996	0.866461	0.573489	1.17522
11.7854	11.9737	12.0493	11.7926	12.1843	12.1337	11.6912	11.7602	12.0602	76,82	14	3	3	NaN	H3BN98	40S ribosomal protein S15a (Fragment) OS=Homo sapiens OX=9606 PE=3 SV=2	tr|H3BN98|H3BN98_HUMAN	1747	40S ribosomal protein S15a (Fragment) OS=Homo sapiens OX=9606 PE=3 SV=2	40S ribosomal protein S15a (Fragment)	0.160027	0.373467	-0.213441	11.9737	12.1337	11.7602	0.135877	0.21307	0.196182	0.636388	0.573489	0.661544
12.4224	12.3303	12.4537	12.2077	12.001	12.5073	11.8769	12.2911	12.3255	8,36	25	4	4	NaN	A0A0A6YYL6	60S ribosomal protein L17 OS=Homo sapiens OX=9606 GN=RPL17-C18orf32 PE=3 SV=1	tr|A0A0A6YYL6|A0A0A6YYL6_HUMAN	1443	RPL17-C18orf32	60S ribosomal protein L17	-0.214668	-0.0834274	-0.131241	12.4224	12.2077	12.2911	0.0641274	0.254616	0.249635	0.543634	0.573489	0.136677
13.6455	13.8536	14.163	13.8884	13.7851	14.3469	14.0909	14.1082	14.1172	200	37	26	25	NaN	O00410	Importin-5 OS=Homo sapiens OX=9606 GN=IPO5 PE=1 SV=4	O00410|IPO5_HUMAN	74	IPO5	Importin-5	0.0347605	-0.219835	0.254596	13.8536	13.8884	14.1082	0.260387	0.298997	0.0133255	0.47237	0.573489	0.210419
10.8489	10.5024	11.047	10.8467	10.49	10.8984	10.7847	11.1237	11.4033	31,78	9	3	3	NaN	P09914	Interferon-induced protein with tetratricopeptide repeats 1 OS=Homo sapiens OX=9606 GN=IFIT1 PE=1 SV=2	P09914|IFIT1_HUMAN	1896	IFIT1	Interferon-induced protein with tetratricopeptide repeats 1	-0.0021925	-0.277003	0.274811	10.8489	10.8467	11.1237	0.275622	0.222328	0.309781	0.434152	0.573489	0.628932
9.75497	9.07876	9.40444	9.90925	9.67555	9.80248	9.70427	9.60455	9.69157	21,25	21	3	3	NaN	P15374	Ubiquitin carboxyl-terminal hydrolase isozyme L3 OS=Homo sapiens OX=9606 GN=UCHL3 PE=1 SV=1	P15374|UCHL3_HUMAN	2138	UCHL3	Ubiquitin carboxyl-terminal hydrolase isozyme L3	0.398045	0.110914	0.28713	9.40444	9.80248	9.69157	0.338179	0.116993	0.0542767	1.01863	0.571865	1.07988
12.9248	12.679	13.0517	12.7527	12.5383	13.1091	12.8395	12.6672	12.7465	39,52	39	19	19	NaN	P26639	Threonine--tRNA ligase 1 cytoplasmic OS=Homo sapiens OX=9606 GN=TARS1 PE=1 SV=3	P26639|SYTC_HUMAN	440	TARS1	Threonine--tRNA ligase 1 cytoplasmic	-0.172039	0.00624275	-0.178282	12.9248	12.7527	12.7465	0.189458	0.288302	0.0862406	0.446117	0.571865	0.10513
7.35702	7.1104	6.36207	6.39936	7.62029	7.47598	7.19545	7.98162	7.18735	13,79	7	1	1	NaN	H7C2R7	Spermine synthase (Fragment) OS=Homo sapiens OX=9606 GN=SMS PE=1 SV=1	tr|H7C2R7|H7C2R7_HUMAN	2804	SMS	Spermine synthase (Fragment)	0.365571	0.28053	0.085041	7.1104	7.47598	7.19545	0.518133	0.66716	0.456255	0.123205	0.571865	0.341989
9.10308	9.8653	8.85779	8.82416	8.6104	8.84696	8.27198	8.74483	9.03023	33,05	5	3	3	NaN	Q9NYL2	Mitogen-activated protein kinase kinase kinase 20 OS=Homo sapiens OX=9606 GN=MAP3K20 PE=1 SV=3	Q9NYL2|M3K20_HUMAN	2297	MAP3K20	Mitogen-activated protein kinase kinase kinase 20	-0.278914	0.0793295	-0.358244	9.10308	8.82416	8.74483	0.525391	0.130498	0.382968	0.514279	0.570248	0.111821
8.37808	8.83181	8.58425	9.17135	9.74665	9.00865	9.13922	8.7028	9.20323	13,33	25	3	3	NaN	A0A2R8Y7C0	Hemoglobin subunit alpha (Fragment) OS=Homo sapiens OX=9606 GN=HBA2 PE=1 SV=1	tr|A0A2R8Y7C0|A0A2R8Y7C0_HUMAN	922	HBA2	Hemoglobin subunit alpha (Fragment)	0.587104	0.0321341	0.55497	8.58425	9.17135	9.13922	0.227182	0.387745	0.272333	1.39362	0.568636	0.283162
11.9933	12.5736	12.5677	11.6395	11.936	11.7623	11.9617	12.388	11.8664	42,13	18	2	2	NaN	P60903	Protein S100-A10 OS=Homo sapiens OX=9606 GN=S100A10 PE=1 SV=2	P60903|S10AA_HUMAN	2269	S100A10	Protein S100-A10	-0.805354	-0.199327	-0.606028	12.5677	11.7623	11.9617	0.333384	0.14901	0.277759	1.34486	0.568636	0.9914
10.6361	10.3501	10.5387	11.9932	11.9017	10.5758	10.8926	11.1021	10.5351	9,09	8	3	3	NaN	Q7L4I2	Arginine/serine-rich coiled-coil protein 2 OS=Homo sapiens OX=9606 GN=RSRC2 PE=1 SV=1	Q7L4I2|RSRC2_HUMAN	1965	RSRC2	Arginine/serine-rich coiled-coil protein 2	1.36302	1.00908	0.353945	10.5387	11.9017	10.8926	0.145417	0.793224	0.286716	0.756962	0.568636	0.752027
13.6111	13.4808	13.7695	13.5818	13.5429	13.765	13.7451	13.5183	13.774	200	54	12	7	NaN	P62873	Guanine nucleotide-binding protein G(I)/G(S)/G(T) subunit beta-1 OS=Homo sapiens OX=9606 GN=GNB1 PE=1 SV=3	P62873|GBB1_HUMAN	352	GNB1	Guanine nucleotide-binding protein G(I)/G(S)/G(T) subunit beta-1	-0.0293512	-0.16336	0.134008	13.6111	13.5818	13.7451	0.144596	0.11859	0.140041	0.117475	0.568636	0.314258
12.2883	12.2059	11.7606	12.1881	12.0188	12.2774	12.3159	12.3068	12.1854	22,56	11	4	4	NaN	P61619	Protein transport protein Sec61 subunit alpha isoform 1 OS=Homo sapiens OX=9606 GN=SEC61A1 PE=1 SV=2	P61619|S61A1_HUMAN	1339	SEC61A1	Protein transport protein Sec61 subunit alpha isoform 1	-0.0177593	-0.118649	0.100889	12.2059	12.1881	12.3068	0.283858	0.131387	0.0728827	0.117475	0.568636	0.365523
6.15038	6.10492	6.36152	5.17465	5.25554	6.19259	6.23741	5.45151	5.93852	8,35	1	4	1	NaN	A0A075B730	Epiplakin OS=Homo sapiens OX=9606 GN=EPPK1 PE=1 SV=2	tr|A0A075B730|A0A075B730_HUMAN	1635	EPPK1	Epiplakin	-0.894838	-0.682982	-0.211856	6.15038	5.25554	5.93852	0.136926	0.565805	0.396686	0.928118	0.567031	0.320572
9.88536	10.262	10.0008	8.92558	9.65451	9.50621	9.69957	9.69936	10.0024	31,42	10	3	3	NaN	P83111	Serine beta-lactamase-like protein LACTB mitochondrial OS=Homo sapiens OX=9606 GN=LACTB PE=1 SV=2	P83111|LACTB_HUMAN	1956	LACTB	Serine beta-lactamase-like protein LACTB mitochondrial	-0.494637	-0.193364	-0.301272	10.0008	9.50621	9.69957	0.192945	0.385239	0.174893	1.40782	0.565431	0.756962
10.1362	9.5639	9.35317	9.90591	10.2404	10.3512	10.0377	10.1289	10.4633	35,23	8	2	2	NaN	A0A140T9R1	Flotillin (Fragment) OS=Homo sapiens OX=9606 GN=FLOT1 PE=1 SV=1	tr|A0A140T9R1|A0A140T9R1_HUMAN	2064	FLOT1	Flotillin (Fragment)	0.676532	0.111537	0.564995	9.5639	10.2404	10.1289	0.405202	0.231808	0.2241	0.493495	0.565431	0.201349
14.6704	14.549	14.6223	14.5825	14.4776	14.6697	14.7113	14.6697	14.6214	200	39	5	5	NaN	P09382	Galectin-1 OS=Homo sapiens OX=9606 GN=LGALS1 PE=1 SV=2	P09382|LEG1_HUMAN	1116	LGALS1	Galectin-1	-0.0397863	-0.0872211	0.0474348	14.6223	14.5825	14.6697	0.0611478	0.0962095	0.0449756	0.324222	0.565431	0.476254
8.55907	8.72945	8.75976	8.81682	8.46107	8.60021	8.58331	8.90041	8.78441	5,84	4	1	1	NaN	O00767	Acyl-CoA desaturase OS=Homo sapiens OX=9606 GN=SCD PE=1 SV=2	O00767|ACOD_HUMAN	2769	SCD	Acyl-CoA desaturase	-0.129241	-0.184196	0.0549545	8.72945	8.60021	8.78441	0.108183	0.179277	0.160444	0.120904	0.565431	0.239578
8.15401	8.24246	8.46984	8.48949	8.50395	8.8779	8.46283	8.44357	8.42681	8,51	15	1	1	NaN	Q8WUW1	Protein BRICK1 OS=Homo sapiens OX=9606 GN=BRK1 PE=1 SV=1	Q8WUW1|BRK1_HUMAN	2888	BRK1	Protein BRICK1	0.261486	0.06038	0.201106	8.24246	8.50395	8.44357	0.162932	0.220194	0.0180242	1.80688	0.563837	0.496209
12.3965	12.3625	12.4312	12.1285	12.1446	12.3913	12.2731	12.1286	12.4544	41,73	38	8	8	NaN	Q9Y5M8	Signal recognition particle receptor subunit beta OS=Homo sapiens OX=9606 GN=SRPRB PE=1 SV=3	Q9Y5M8|SRPRB_HUMAN	715	SRPRB	Signal recognition particle receptor subunit beta	-0.251904	-0.128502	-0.123402	12.3965	12.1446	12.2731	0.0343467	0.147282	0.163217	0.896196	0.563837	0.519993
10.668	10.7732	10.8131	10.0622	10.5722	10.6315	10.4785	10.6326	10.8442	31,45	12	3	3	NaN	P53367	Arfaptin-1 OS=Homo sapiens OX=9606 GN=ARFIP1 PE=1 SV=2	P53367|ARFP1_HUMAN	1827	ARFIP1	Arfaptin-1	-0.200995	-0.0604048	-0.140591	10.7732	10.5722	10.6326	0.0749795	0.313006	0.183593	0.853872	0.562249	0.806875
14.9598	14.7532	15.0218	14.9502	14.9842	15.1081	15.0959	14.8293	15.0065	200	31	11	10	NaN	P25685	DnaJ homolog subfamily B member 1 OS=Homo sapiens OX=9606 GN=DNAJB1 PE=1 SV=4	P25685|DNJB1_HUMAN	230	DNAJB1	DnaJ homolog subfamily B member 1	0.024375	-0.0222616	0.0466366	14.9598	14.9842	15.0065	0.140646	0.0831191	0.135692	0.552842	0.562249	0.137869
11.645	12.2767	12.514	12.0352	12.112	11.6422	11.6585	11.7761	12.331	25,57	4	3	2	NaN	Q9H2K8	Serine/threonine-protein kinase TAO3 OS=Homo sapiens OX=9606 GN=TAOK3 PE=1 SV=2	Q9H2K8|TAOK3_HUMAN	1960	TAOK3	Serine/threonine-protein kinase TAO3	-0.241489	0.259142	-0.500631	12.2767	12.0352	11.7761	0.449168	0.251997	0.359141	0.211125	0.562249	0.0070049
11.1721	10.8889	10.7546	10.7068	10.8673	10.9756	11.1657	10.9372	10.7841	10,21	9	14	6	NaN	Q8IWZ3	Ankyrin repeat and KH domain-containing protein 1 OS=Homo sapiens OX=9606 GN=ANKHD1 PE=1 SV=1	Q8IWZ3|ANKH1_HUMAN	401	ANKHD1	Ankyrin repeat and KH domain-containing protein 1	-0.021616	-0.0698738	0.0482578	10.8889	10.8673	10.9372	0.213123	0.135201	0.192033	0.153663	0.559091	0.213249
12.2084	12.1086	12.186	11.6943	11.9258	12.1287	12.3474	12.4672	12.1705	63,38	26	9	9	NaN	Q15008	26S proteasome non-ATPase regulatory subunit 6 OS=Homo sapiens OX=9606 GN=PSMD6 PE=1 SV=1	Q15008|PSMD6_HUMAN	1023	PSMD6	26S proteasome non-ATPase regulatory subunit 6	-0.260177	-0.421586	0.161409	12.186	11.9258	12.3474	0.0523334	0.217358	0.14924	0.686133	0.55752	0.79588
10.5546	11.1928	11.0341	10.927	11.1154	11.1903	10.6099	10.8778	10.7887	26,15	12	8	8	NaN	Q9UPT8	Zinc finger CCCH domain-containing protein 4 OS=Homo sapiens OX=9606 GN=ZC3H4 PE=1 SV=3	Q9UPT8|ZC3H4_HUMAN	813	ZC3H4	Zinc finger CCCH domain-containing protein 4	0.0813227	0.326715	-0.245393	11.0341	11.1154	10.7887	0.332269	0.135632	0.136431	0.436519	0.55752	1.67162
14.5831	14.5989	14.6708	14.3463	14.6708	14.5442	14.2825	14.5965	14.5817	200	36	28	28	NaN	V9GYM8	Guanine nucleotide exchange factor H1 OS=Homo sapiens OX=9606 GN=ARHGEF2 PE=1 SV=1	tr|V9GYM8|V9GYM8_HUMAN	97	ARHGEF2	Guanine nucleotide exchange factor H1	-0.0547447	-0.0374918	-0.0172529	14.5989	14.5442	14.5817	0.0467588	0.163556	0.17717	0.403403	0.555955	0.350665
4.74352	5.79137	5.2881	5.89724	5.51264	5.62284	5.33543	5.74857	5.55007	8,32	2	2	1	NaN	Q68DW7	Cohesin subunit SA-1 OS=Homo sapiens OX=9606 GN=STAG1 PE=1 SV=1	tr|Q68DW7|Q68DW7_HUMAN	2514	STAG1	Cohesin subunit SA-1	0.334742	0.072773	0.261969	5.2881	5.62284	5.55007	0.524064	0.198057	0.206624	0.36251	0.555955	0.20412
12.5217	12.6222	12.6694	12.4541	12.3438	12.6787	12.7202	12.675	12.6746	77,77	15	10	10	NaN	P46977	Dolichyl-diphosphooligosaccharide--protein glycosyltransferase subunit STT3A OS=Homo sapiens OX=9606 GN=STT3A PE=1 SV=2	P46977|STT3A_HUMAN	738	STT3A	Dolichyl-diphosphooligosaccharide--protein glycosyltransferase subunit STT3A	-0.168044	-0.220841	0.0527973	12.6222	12.4541	12.675	0.0754103	0.17066	0.0262146	0.492144	0.554396	0.712198
9.21992	9.48236	9.28811	10.0692	9.35546	9.50833	9.42219	9.46312	9.84123	2,75	5	3	3	NaN	Q9UHD8	Septin-9 OS=Homo sapiens OX=9606 GN=SEPTIN9 PE=1 SV=2	Q9UHD8|SEPT9_HUMAN	2251	SEPTIN9	Septin-9	0.220224	0.0452137	0.175011	9.28811	9.50833	9.46312	0.136177	0.375793	0.231029	0.413413	0.554396	0.076756
13.3366	13.4676	13.3639	13.7246	13.4341	13.4229	13.5816	13.4429	13.4875	73,55	64	7	7	NaN	P30086	Phosphatidylethanolamine-binding protein 1 OS=Homo sapiens OX=9606 GN=PEBP1 PE=1 SV=3	P30086|PEBP1_HUMAN	650	PEBP1	Phosphatidylethanolamine-binding protein 1	0.0702457	-0.0533562	0.123602	13.3639	13.4341	13.4875	0.0691062	0.171069	0.0707669	0.404504	0.554396	0.128427
9.63149	9.34937	9.57338	8.4778	9.4954	9.73679	9.39378	8.32003	9.51897	18,38	4	1	1	NaN	P08047	Transcription factor Sp1 OS=Homo sapiens OX=9606 GN=SP1 PE=1 SV=3	P08047|SP1_HUMAN	2619	SP1	Transcription factor Sp1	-0.0779867	0.101619	-0.179605	9.57338	9.4954	9.39378	0.148967	0.668186	0.659045	0.232844	0.554396	0.0877779
9.33463	9.66057	9.49845	8.78839	8.81134	9.4266	9.42042	9.23304	9.12107	27,58	7	2	2	NaN	Q9H9Y2	Ribosome production factor 1 OS=Homo sapiens OX=9606 GN=RPF1 PE=1 SV=2	Q9H9Y2|RPF1_HUMAN	2041	RPF1	Ribosome production factor 1	-0.687108	-0.421702	-0.265406	9.49845	8.81134	9.23304	0.162968	0.362027	0.151253	0.787812	0.552842	0.325139
9.78581	10.2868	10.3276	9.60229	10.2288	9.58939	9.84732	10.0129	10.0291	33,69	12	3	3	NaN	O75312	Zinc finger protein ZPR1 OS=Homo sapiens OX=9606 GN=ZPR1 PE=1 SV=1	O75312|ZPR1_HUMAN	2230	ZPR1	Zinc finger protein ZPR1	-0.684498	-0.410613	-0.273885	10.2868	9.60229	10.0129	0.301696	0.365507	0.100616	0.5867	0.552842	0.295849
10.9719	10.6007	11.0016	10.5814	10.1805	11.079	10.2917	10.7027	10.5608	36,35	13	3	3	NaN	H7C3P9	COP9 signalosome complex subunit 3 OS=Homo sapiens OX=9606 GN=COPS3 PE=1 SV=2	tr|H7C3P9|H7C3P9_HUMAN	2046	COPS3	COP9 signalosome complex subunit 3	-0.390514	0.0205784	-0.411093	10.9719	10.5814	10.5608	0.223412	0.450077	0.208727	0.570248	0.552842	0.101824
11.6277	10.6751	10.9841	10.7996	10.905	10.816	10.8171	10.7768	10.5245	33,3	25	3	3	NaN	Q5T0D9	Tumor protein p63-regulated gene 1-like protein OS=Homo sapiens OX=9606 GN=TPRG1L PE=1 SV=1	Q5T0D9|TPRGL_HUMAN	1844	TPRG1L	Tumor protein p63-regulated gene 1-like protein	-0.168038	0.0391798	-0.207218	10.9841	10.816	10.7768	0.486019	0.0567138	0.158557	0.305395	0.552842	0.565431
8.09175	9.01486	8.24127	8.42978	7.1375	8.42198	7.54921	9.13768	7.64544	5,99	7	2	2	NaN	E9PFK9	Rab5 GDP/GTP exchange factor OS=Homo sapiens OX=9606 GN=RABGEF1 PE=1 SV=1	tr|E9PFK9|E9PFK9_HUMAN	2076	RABGEF1	Rab5 GDP/GTP exchange factor	0.180713	0.776538	-0.595826	8.24127	8.42198	7.64544	0.495466	0.743856	0.890627	0.228413	0.551294	0.0385789
10.2003	10.267	10.276	10.4336	10.4313	10.2773	10.1672	10.163	9.77451	31,31	8	3	3	NaN	O15270	Serine palmitoyltransferase 2 OS=Homo sapiens OX=9606 GN=SPTLC2 PE=1 SV=1	O15270|SPTC2_HUMAN	2421	SPTLC2	Serine palmitoyltransferase 2	0.164268	0.268268	-0.103999	10.267	10.4313	10.163	0.0413683	0.0895829	0.225515	0.714443	0.549751	1.32057
11.721	11.6275	11.565	11.5292	12.1869	12.1999	11.6126	12.0886	12.3177	8,23	34	6	4	NaN	P61026	Ras-related protein Rab-10 OS=Homo sapiens OX=9606 GN=RAB10 PE=1 SV=1	P61026|RAB10_HUMAN	960	RAB10	Ras-related protein Rab-10	0.559416	0.0983267	0.461089	11.6275	12.1869	12.0886	0.0785129	0.383567	0.359688	0.477556	0.549751	0.180456
9.92456	10.9207	9.93235	9.67825	9.96694	10.3308	9.83317	10.1012	9.80553	3,75	37	4	4	NaN	P05109	Protein S100-A8 OS=Homo sapiens OX=9606 GN=S100A8 PE=1 SV=1	P05109|S10A8_HUMAN	1949	S100A8	Protein S100-A8	0.0345907	0.133763	-0.0991726	9.93235	9.96694	9.83317	0.572858	0.326999	0.163302	0.248721	0.549751	0.120331
9.41333	9.09273	9.43321	9.42299	9.17712	9.26611	9.24427	9.04753	9.42995	10,45	8	3	3	NaN	P32519	ETS-related transcription factor Elf-1 OS=Homo sapiens OX=9606 GN=ELF1 PE=1 SV=2	P32519|ELF1_HUMAN	2012	ELF1	ETS-related transcription factor Elf-1	-0.147224	0.0218391	-0.169064	9.41333	9.26611	9.24427	0.191096	0.124487	0.191235	0.110698	0.549751	0.156767
11.138	10.7225	10.7914	11.1628	11.0808	11.1464	11.1022	10.875	11.0421	38,89	26	5	5	NaN	E9PGT1	Component 3 of promoter of RISC OS=Homo sapiens OX=9606 GN=TSN PE=1 SV=1	tr|E9PGT1|E9PGT1_HUMAN	1376	TSN	Component 3 of promoter of RISC	0.355034	0.104372	0.250662	10.7914	11.1464	11.0421	0.2227	0.0434147	0.117719	0.806875	0.548214	0.987163
5.98261	5.86215	5.77104	5.49633	5.94075	5.91593	5.95045	5.81959	5.77884	8,32	6	1	1	NaN	O95562	Vesicle transport protein SFT2B OS=Homo sapiens OX=9606 GN=SFT2D2 PE=1 SV=1	O95562|SFT2B_HUMAN	3007	SFT2D2	Vesicle transport protein SFT2B	0.0537729	0.0963354	-0.0425625	5.86215	5.91593	5.81959	0.106121	0.249727	0.0896587	0.151811	0.548214	0.114074
11.6635	11.2707	11.5589	11.8649	11.2349	11.4726	11.6065	11.5049	11.8782	39,17	21	5	5	NaN	A2A2Q9	AAR2 splicing factor homolog OS=Homo sapiens OX=9606 GN=AAR2 PE=1 SV=1	tr|A2A2Q9|A2A2Q9_HUMAN	921	AAR2	AAR2 splicing factor homolog	-0.0863094	-0.133908	0.0475988	11.5589	11.4726	11.6065	0.203411	0.318168	0.192995	0.100179	0.548214	0.249492
8.64584	8.96705	9.30494	8.93617	9.07087	8.76241	8.36628	9.0313	8.99975	32,56	21	6	2	NaN	P16989	Y-box-binding protein 3 OS=Homo sapiens OX=9606 GN=YBX3 PE=1 SV=4	P16989|YBOX3_HUMAN	681	YBX3	Y-box-binding protein 3	-0.0308867	-0.0635796	0.0326929	8.96705	8.93617	8.99975	0.329588	0.15464	0.375174	0.0639892	0.548214	0.185087
6.37827	6.96313	6.82985	7.67871	8.15446	8.4625	7.82909	6.78228	7.62469	16,9	10	1	1	NaN	P62277	40S ribosomal protein S13 OS=Homo sapiens OX=9606 GN=RPS13 PE=1 SV=2	P62277|RS13_HUMAN	2589	RPS13	40S ribosomal protein S13	1.32461	0.529778	0.794836	6.82985	8.15446	7.62469	0.306526	0.394878	0.554864	2.03668	0.546682	0.578396
10.7006	10.4517	10.6786	10.9837	10.5368	10.7351	10.9587	10.9639	10.6225	32,79	35	19	3	NaN	O15523	ATP-dependent RNA helicase DDX3Y OS=Homo sapiens OX=9606 GN=DDX3Y PE=1 SV=2	O15523|DDX3Y_HUMAN	107	DDX3Y	ATP-dependent RNA helicase DDX3Y	0.0565329	-0.223564	0.280097	10.6786	10.7351	10.9587	0.137781	0.223909	0.19562	0.732828	0.546682	0.20621
9.5706	9.32355	9.63494	9.30524	9.15322	9.44294	9.20146	9.41458	9.17408	2,9	30	4	4	NaN	Q9BV19	Uncharacterized protein C1orf50 OS=Homo sapiens OX=9606 GN=C1orf50 PE=1 SV=2	Q9BV19|CA050_HUMAN	2039	C1orf50	Uncharacterized protein C1orf50	-0.265355	0.103778	-0.369133	9.5706	9.30524	9.20146	0.164385	0.144919	0.131662	1.73518	0.543634	0.0783135
10.1581	10.0769	10.2479	10.9207	11.7157	11.2908	9.93834	10.9596	11.5026	31,91	5	6	6	NaN	Q12789	General transcription factor 3C polypeptide 1 OS=Homo sapiens OX=9606 GN=GTF3C1 PE=1 SV=4	Q12789|TF3C1_HUMAN	1766	GTF3C1	General transcription factor 3C polypeptide 1	1.13266	0.331128	0.801535	10.1581	11.2908	10.9596	0.0855259	0.397806	0.794238	1.32698	0.543634	0.524329
10.7981	10.5304	11.3307	10.6169	10.4904	10.0217	10.5117	10.5458	10.4152	20,78	9	2	2	NaN	P51553	Isocitrate dehydrogenase [NAD] subunit gamma mitochondrial OS=Homo sapiens OX=9606 GN=IDH3G PE=1 SV=1	P51553|IDH3G_HUMAN	2484	IDH3G	Isocitrate dehydrogenase [NAD] subunit gamma mitochondrial	-0.307617	-0.021204	-0.286413	10.7981	10.4904	10.5117	0.407389	0.313597	0.0677379	0.478862	0.543634	0.286509
6.97762	6.73118	7.30012	6.11572	7.51246	7.56811	7.32057	7.62607	7.24945	8,42	3	1	1	NaN	E7ENJ6	AP-1 complex subunit mu-1 OS=Homo sapiens OX=9606 GN=AP1M1 PE=1 SV=1	tr|E7ENJ6|E7ENJ6_HUMAN	2792	AP1M1	AP-1 complex subunit mu-1	0.534841	0.191889	0.342951	6.97762	7.51246	7.32057	0.285316	0.822944	0.200099	0.0414361	0.543634	0.268411
10.3025	10.4524	10.8448	10.0481	10.3214	10.1034	10.1997	10.0246	10.8321	30,41	5	5	5	NaN	Q8IZH2	5'-3' exoribonuclease 1 OS=Homo sapiens OX=9606 GN=XRN1 PE=1 SV=1	Q8IZH2|XRN1_HUMAN	1251	XRN1	5'-3' exoribonuclease 1	-0.349028	-0.0962534	-0.252774	10.4524	10.1034	10.1997	0.280015	0.144481	0.424793	0.742321	0.542118	0.236572
8.76301	8.70518	9.12725	8.97794	8.46041	8.24284	8.69356	9.27426	9.42671	33,73	2	2	2	NaN	Q5VZL5	Zinc finger MYM-type protein 4 OS=Homo sapiens OX=9606 GN=ZMYM4 PE=1 SV=1	Q5VZL5|ZMYM4_HUMAN	2621	ZMYM4	Zinc finger MYM-type protein 4	-0.302598	-0.813847	0.511249	8.76301	8.46041	9.27426	0.228819	0.377611	0.38686	0.356547	0.542118	0.488117
12.2466	12.3719	12.5017	12.4083	11.9258	12.2972	12.2729	12.1946	12.3949	35,54	36	12	12	NaN	P31939	Bifunctional purine biosynthesis protein ATIC OS=Homo sapiens OX=9606 GN=ATIC PE=1 SV=3	P31939|PUR9_HUMAN	468	ATIC	Bifunctional purine biosynthesis protein ATIC	-0.0746555	0.0243111	-0.0989666	12.3719	12.2972	12.2729	0.127542	0.252665	0.100964	0.342944	0.542118	0.238072
10.1602	10.1307	10.7237	10.3597	10.0294	10.8752	10.3363	11.0493	10.7859	35,45	8	4	4	NaN	Q86TI2	Dipeptidyl peptidase 9 OS=Homo sapiens OX=9606 GN=DPP9 PE=1 SV=3	Q86TI2|DPP9_HUMAN	1641	DPP9	Dipeptidyl peptidase 9	0.1995	-0.426111	0.625611	10.1602	10.3597	10.7859	0.334143	0.426257	0.360537	0.331614	0.542118	0.310691
9.43842	8.77073	9.20469	8.8159	8.71105	9.3154	7.88515	8.61405	8.96457	28,2	6	2	2	NaN	O15541	E3 ubiquitin-protein ligase RNF113A OS=Homo sapiens OX=9606 GN=RNF113A PE=1 SV=1	O15541|R113A_HUMAN	2009	RNF113A	E3 ubiquitin-protein ligase RNF113A	-0.388798	0.201849	-0.590647	9.20469	8.8159	8.61405	0.338811	0.322939	0.550654	0.318759	0.542118	0.69037
7.92671	8.15178	8.42333	7.76487	8.32737	8.50287	7.80858	8.03859	7.51665	16,68	3	1	1	NaN	Q9NVH1	DnaJ homolog subfamily C member 11 OS=Homo sapiens OX=9606 GN=DNAJC11 PE=1 SV=2	Q9NVH1|DJC11_HUMAN	2669	DNAJC11	DnaJ homolog subfamily C member 11	0.175595	0.518795	-0.343199	8.15178	8.32737	7.80858	0.24867	0.385541	0.261583	0.104577	0.542118	0.510042
12.3731	12.3307	12.6299	11.9886	12.2999	12.3405	12.3999	12.219	12.4228	49,38	12	2	2	NaN	P06730	Eukaryotic translation initiation factor 4E OS=Homo sapiens OX=9606 GN=EIF4E PE=1 SV=2	P06730|IF4E_HUMAN	1878	EIF4E	Eukaryotic translation initiation factor 4E	-0.0731897	-0.100053	0.0268631	12.3731	12.2999	12.3999	0.161875	0.192492	0.111637	0.806875	0.540608	0.354578
10.8177	9.70106	10.7106	10.0863	9.87006	9.7271	10.4199	9.71896	9.39311	35,51	12	3	3	NaN	Q7L0Y3	tRNA methyltransferase 10 homolog C OS=Homo sapiens OX=9606 GN=TRMT10C PE=1 SV=2	Q7L0Y3|TM10C_HUMAN	2035	TRMT10C	tRNA methyltransferase 10 homolog C	-0.840578	0.151095	-0.991673	10.7106	9.87006	9.71896	0.616114	0.180824	0.524664	0.554396	0.540608	0.0840728
10.472	11.124	11.111	10.8301	10.3925	11.4001	11.1163	11.5281	11.0091	4,35	14	23	23	NaN	Q9BYK8	Helicase with zinc finger domain 2 OS=Homo sapiens OX=9606 GN=HELZ2 PE=1 SV=6	Q9BYK8|HELZ2_HUMAN	192	HELZ2	Helicase with zinc finger domain 2	-0.280886	-0.28616	0.00527382	11.111	10.8301	11.1163	0.372747	0.505248	0.274019	0.025028	0.540608	0.28567
12.1198	11.8319	12.1139	11.7804	12.0031	12.3233	12.0849	11.9847	12.4168	16,94	19	9	9	NaN	Q15637	Splicing factor 1 OS=Homo sapiens OX=9606 GN=SF1 PE=1 SV=4	Q15637|SF01_HUMAN	1013	SF1	Splicing factor 1	-0.110811	-0.0818138	-0.0289974	12.1139	12.0031	12.0849	0.164552	0.272923	0.226154	0.0245682	0.540608	0.504456
10.8109	10.9471	10.7845	10.6174	10.9755	10.907	10.4506	11.0356	10.1337	36,95	26	10	10	NaN	P09960	Leukotriene A-4 hydrolase OS=Homo sapiens OX=9606 GN=LTA4H PE=1 SV=2	P09960|LKHA4_HUMAN	741	LTA4H	Leukotriene A-4 hydrolase	0.0960722	0.456372	-0.3603	10.8109	10.907	10.4506	0.0872446	0.190089	0.457576	0.0491485	0.539102	0.443697
11.0415	11.1179	11.5913	11.3159	11.0632	11.3463	10.6871	11.1843	11.3338	18,03	10	2	2	NaN	P09012	U1 small nuclear ribonucleoprotein A OS=Homo sapiens OX=9606 GN=SNRPA PE=1 SV=3	P09012|SNRPA_HUMAN	2124	SNRPA	U1 small nuclear ribonucleoprotein A	0.197983	0.131568	0.0664148	11.1179	11.3159	11.1843	0.297842	0.155416	0.338555	0.0172766	0.539102	0.274905
13.5101	13.2849	13.486	13.4073	13.1001	13.3934	12.7435	13.0711	13.4876	73,49	23	5	5	NaN	Q92575	UBX domain-containing protein 4 OS=Homo sapiens OX=9606 GN=UBXN4 PE=1 SV=2	Q92575|UBXN4_HUMAN	1171	UBXN4	UBX domain-containing protein 4	-0.0925646	0.322297	-0.414862	13.486	13.3934	13.0711	0.123641	0.173502	0.372914	1.30803	0.537602	0.314258
10.4226	10.845	10.5687	10.6745	10.8168	10.8606	11.0759	10.796	10.8334	11,77	8	4	4	NaN	Q6P1J9	Parafibromin OS=Homo sapiens OX=9606 GN=CDC73 PE=1 SV=1	Q6P1J9|CDC73_HUMAN	1851	CDC73	Parafibromin	0.248108	-0.0166197	0.264728	10.5687	10.8168	10.8334	0.214532	0.097334	0.15199	0.638272	0.537602	0.306273
14.4325	14.5962	14.7964	14.4696	14.3803	14.7539	14.7142	14.7102	14.7755	72,56	62	11	11	NaN	O43399	Tumor protein D54 OS=Homo sapiens OX=9606 GN=TPD52L2 PE=1 SV=2	O43399|TPD54_HUMAN	295	TPD52L2	Tumor protein D54	-0.12667	-0.244668	0.117998	14.5962	14.4696	14.7142	0.182261	0.195118	0.0365593	0.368556	0.537602	0.787812
9.56325	9.00854	9.84887	9.29682	9.48279	9.88124	9.82567	9.7415	9.81231	15,51	6	5	4	NaN	Q7L7X3	Serine/threonine-protein kinase TAO1 OS=Homo sapiens OX=9606 GN=TAOK1 PE=1 SV=1	Q7L7X3|TAOK1_HUMAN	1597	TAOK1	Serine/threonine-protein kinase TAO1	-0.0804653	-0.329517	0.249052	9.56325	9.48279	9.81231	0.427287	0.298574	0.0452348	0.127261	0.537602	0.522879
13.2043	12.8116	12.8647	12.6704	12.8475	13.1468	12.9603	12.7609	12.8523	105,2	32	5	5	NaN	Q07021	Complement component 1 Q subcomponent-binding protein mitochondrial OS=Homo sapiens OX=9606 GN=C1QBP PE=1 SV=1	Q07021|C1QBP_HUMAN	1034	C1QBP	Complement component 1 Q subcomponent-binding protein mitochondrial	-0.0172014	-0.00480747	-0.012394	12.8647	12.8475	12.8523	0.21309	0.240773	0.0997979	0.100179	0.537602	0.0579919
9.86794	9.65592	9.64652	9.47741	9.38172	9.52668	9.78702	9.16952	9.60631	31,84	6	3	3	NaN	Q86UA1	Pre-mRNA-processing factor 39 OS=Homo sapiens OX=9606 GN=PRPF39 PE=1 SV=3	Q86UA1|PRP39_HUMAN	2198	PRPF39	Pre-mRNA-processing factor 39	-0.17851	-0.128899	-0.0496111	9.65592	9.47741	9.60631	0.125211	0.073709	0.317475	1.10073	0.536107	0.134304
4.12689	6.30115	7.55175	3.10931	4.38294	7.47029	6.90899	7.26303	7.42735	8,35	38	12	1	NaN	G3V2Q1	Heterogeneous nuclear ribonucleoproteins C1/C2 OS=Homo sapiens OX=9606 GN=HNRNPC PE=1 SV=1	tr|G3V2Q1|G3V2Q1_HUMAN	495	HNRNPC	Heterogeneous nuclear ribonucleoproteins C1/C2	-1.9182	-2.88009	0.961885	6.30115	4.38294	7.26303	1.73306	2.24247	0.264904	0.703335	0.536107	0.707744
10.3882	10.4763	10.4977	10.5075	10.5721	10.377	10.3745	10.6037	10.5577	35,5	47	3	3	NaN	Q99417	c-Myc-binding protein OS=Homo sapiens OX=9606 GN=MYCBP PE=1 SV=3	Q99417|MYCBP_HUMAN	1743	MYCBP	c-Myc-binding protein	0.0311556	-0.0501585	0.0813141	10.4763	10.5075	10.5577	0.0580087	0.099405	0.121252	0.142668	0.536107	0.0979971
10.7036	10.583	10.9632	10.9667	10.6738	10.73	10.7519	10.3835	10.5764	18,52	10	3	3	NaN	Q15291	Retinoblastoma-binding protein 5 OS=Homo sapiens OX=9606 GN=RBBP5 PE=1 SV=2	Q15291|RBBP5_HUMAN	1661	RBBP5	Retinoblastoma-binding protein 5	0.0264015	0.153655	-0.127254	10.7036	10.73	10.5764	0.19428	0.155432	0.184264	0.0925886	0.536107	1.51004
11.6464	11.5509	11.5274	11.3618	11.1597	11.3057	11.2268	11.5681	11.386	36,38	12	4	4	NaN	Q8ND56	Protein LSM14 homolog A OS=Homo sapiens OX=9606 GN=LSM14A PE=1 SV=3	Q8ND56|LS14A_HUMAN	1684	LSM14A	Protein LSM14 homolog A	-0.245228	-0.0803614	-0.164866	11.5509	11.3057	11.386	0.0630487	0.104348	0.170761	1.58004	0.534617	0.273273
9.12247	8.87618	9.43511	9.07253	9.4096	9.33923	9.45923	9.14721	9.36457	17,88	26	1	1	NaN	Q13794	Phorbol-12-myristate-13-acetate-induced protein 1 OS=Homo sapiens OX=9606 GN=PMAIP1 PE=1 SV=1	Q13794|APR_HUMAN	2562	PMAIP1	Phorbol-12-myristate-13-acetate-induced protein 1	0.216761	-0.0253458	0.242106	9.12247	9.33923	9.36457	0.280119	0.177807	0.159982	0.229885	0.534617	0.0888424
9.00324	8.61014	9.3006	8.59761	8.50311	8.96535	9.18908	8.86848	9.25106	8,51	17	4	1	NaN	Q92747	Actin-related protein 2/3 complex subunit 1A OS=Homo sapiens OX=9606 GN=ARPC1A PE=1 SV=2	Q92747|ARC1A_HUMAN	1542	ARPC1A	Actin-related protein 2/3 complex subunit 1A	-0.405631	-0.591477	0.185846	9.00324	8.59761	9.18908	0.346337	0.244211	0.20534	1.05355	0.533132	1.34104
9.89875	10.5425	9.72019	10.6115	10.4559	10.5182	10.6782	10.34	10.64	7,25	12	4	4	NaN	Q9NPQ8	Synembryn-A OS=Homo sapiens OX=9606 GN=RIC8A PE=1 SV=3	Q9NPQ8|RIC8A_HUMAN	1455	RIC8A	Synembryn-A	0.61941	-0.121812	0.741221	9.89875	10.5182	10.64	0.432555	0.0782874	0.185252	0.630784	0.533132	0.114639
14.0562	14.0865	14.187	13.8867	13.9473	14.4391	13.9955	14.3985	14.4146	55,93	51	16	16	NaN	Q9Y266	Nuclear migration protein nudC OS=Homo sapiens OX=9606 GN=NUDC PE=1 SV=1	Q9Y266|NUDC_HUMAN	309	NUDC	Nuclear migration protein nudC	-0.139196	-0.451205	0.312009	14.0865	13.9473	14.3985	0.0684919	0.302955	0.237434	0.0447935	0.533132	0.474955
7.853	7.84944	7.74772	7.69613	7.72492	7.98465	7.97126	7.84235	8.15158	17,38	1	1	1	NaN	Q96TA1	Protein Niban 2 OS=Homo sapiens OX=9606 GN=NIBAN2 PE=1 SV=3	Q96TA1|NIBA2_HUMAN	2677	NIBAN2	Protein Niban 2	-0.124513	-0.246333	0.12182	7.84944	7.72492	7.97126	0.0597788	0.158916	0.155323	0.0376307	0.533132	1.24336
9.76457	9.42391	10.1779	9.83651	9.7433	10.2804	9.88457	10.1916	10.2439	6,35	7	4	4	NaN	Q9Y2X9	Zinc finger protein 281 OS=Homo sapiens OX=9606 GN=ZNF281 PE=1 SV=1	Q9Y2X9|ZN281_HUMAN	1513	ZNF281	Zinc finger protein 281	0.0719347	-0.355045	0.42698	9.76457	9.83651	10.1916	0.377585	0.287009	0.194118	0.772113	0.531653	0.38405
11.9184	12.1015	12.0548	11.8698	11.9388	12.1152	12.2772	12.2624	12.018	22,46	33	7	7	NaN	A0A0J9YX62	DnaJ homolog subfamily B member 6 OS=Homo sapiens OX=9606 GN=DNAJB6 PE=1 SV=1	tr|A0A0J9YX62|A0A0J9YX62_HUMAN	1078	DNAJB6	DnaJ homolog subfamily B member 6	-0.115997	-0.323573	0.207576	12.0548	11.9388	12.2624	0.0951325	0.126578	0.145604	0.286509	0.531653	0.510042
10.9336	10.7852	10.9374	10.5134	10.9653	10.9057	10.9094	10.6216	10.1911	22,49	11	3	3	NaN	Q9NT62	Ubiquitin-like-conjugating enzyme ATG3 OS=Homo sapiens OX=9606 GN=ATG3 PE=1 SV=1	Q9NT62|ATG3_HUMAN	1612	ATG3	Ubiquitin-like-conjugating enzyme ATG3	-0.0279284	0.284094	-0.312022	10.9336	10.9057	10.6216	0.0868115	0.245487	0.361511	0.182435	0.531653	0.244888
11.5228	11.1947	11.5792	11.3175	11.6621	11.6144	11.559	11.2254	11.8591	40,28	12	8	7	NaN	A0A2R8Y7W5	Cyclin-dependent kinase 13 (Fragment) OS=Homo sapiens OX=9606 GN=CDK13 PE=1 SV=1	tr|A0A2R8Y7W5|A0A2R8Y7W5_HUMAN	1186	CDK13	Cyclin-dependent kinase 13 (Fragment)	0.09161	0.0553446	0.0362654	11.5228	11.6144	11.559	0.207639	0.186693	0.316958	0.177178	0.531653	0.0227338
10.5067	12.7372	10.4825	11.9103	10.6387	10.3108	12.4322	12.2767	12.3115	29,88	49	3	3	NaN	P01834	Immunoglobulin kappa constant OS=Homo sapiens OX=9606 GN=IGKC PE=1 SV=2	P01834|IGKC_HUMAN	1441	IGKC	Immunoglobulin kappa constant	0.132003	-1.67276	1.80476	10.5067	10.6387	12.3115	1.29483	0.844841	0.081614	0.0958256	0.531653	1.04866
8.61412	7.65585	7.86499	6.99808	8.35089	8.18388	7.49522	7.88362	5.10333	8,41	39	7	1	NaN	M0R2S1	60S ribosomal protein L40 (Fragment) OS=Homo sapiens OX=9606 GN=UBA52 PE=1 SV=1	tr|M0R2S1|M0R2S1_HUMAN	856	UBA52	60S ribosomal protein L40 (Fragment)	0.318893	0.688668	-0.369775	7.86499	8.18388	7.49522	0.503854	0.737577	1.50566	0.093665	0.531653	0.354578
10.8388	10.4819	10.6747	10.4814	10.6075	10.9873	10.8116	10.6099	10.9773	3,47	21	4	4	NaN	C9JRZ6	MICOS complex subunit MIC19 OS=Homo sapiens OX=9606 GN=CHCHD3 PE=1 SV=2	tr|C9JRZ6|C9JRZ6_HUMAN	1351	CHCHD3	MICOS complex subunit MIC19	-0.0672064	-0.204101	0.136894	10.6747	10.6075	10.8116	0.178648	0.263318	0.183975	0.0433514	0.531653	0.360514
12.7607	12.3988	12.5198	13.2638	12.7744	12.9472	12.6502	12.8473	12.9641	6,26	26	10	10	NaN	P31146	Coronin-1A OS=Homo sapiens OX=9606 GN=CORO1A PE=1 SV=4	P31146|COR1A_HUMAN	453	CORO1A	Coronin-1A	0.427402	0.0999088	0.327494	12.5198	12.9472	12.8473	0.184213	0.248184	0.158636	2.14569	0.530178	0.291579
7.63358	6.91532	6.89421	7.29389	6.34772	6.57451	4.99331	6.64933	6.52918	8,37	2	1	1	NaN	Q9BSJ2	Gamma-tubulin complex component 2 OS=Homo sapiens OX=9606 GN=TUBGCP2 PE=1 SV=2	Q9BSJ2|GCP2_HUMAN	2463	TUBGCP2	Gamma-tubulin complex component 2	-0.340814	0.0453296	-0.386144	6.91532	6.57451	6.52918	0.42091	0.493992	0.923374	1.44612	0.530178	0.308919
6.7486	6.91683	7.04723	7.09803	6.99639	7.79338	7.67363	7.22988	7.0027	8,39	2	1	1	NaN	Q93100	Phosphorylase b kinase regulatory subunit beta OS=Homo sapiens OX=9606 GN=PHKB PE=1 SV=3	Q93100|KPBB_HUMAN	3002	PHKB	Phosphorylase b kinase regulatory subunit beta	0.181197	-0.131845	0.313042	6.91683	7.09803	7.22988	0.149718	0.433786	0.341238	0.744727	0.530178	0.00480371
9.93446	10.2217	10.4563	10.3611	10.5252	10.4166	10.297	10.53	10.3751	14,3	8	4	4	NaN	Q10472	Polypeptide N-acetylgalactosaminyltransferase 1 OS=Homo sapiens OX=9606 GN=GALNT1 PE=1 SV=1	Q10472|GALT1_HUMAN	1627	GALNT1	Polypeptide N-acetylgalactosaminyltransferase 1	0.194879	0.0414391	0.15344	10.2217	10.4166	10.3751	0.26134	0.0835005	0.118581	0.617983	0.530178	0.621602
5.21257	6.45763	5.85893	6.85312	6.852	6.02899	6.74066	6.37721	6.38793	8,34	2	1	1	NaN	A0A087X0L7	Mitochondrial inner membrane protein OXA1L OS=Homo sapiens OX=9606 GN=OXA1L PE=1 SV=1	tr|A0A087X0L7|A0A087X0L7_HUMAN	2871	OXA1L	Mitochondrial inner membrane protein OXA1L	0.993073	0.464067	0.529006	5.85893	6.852	6.38793	0.622681	0.47549	0.206811	0.603801	0.530178	0.106793
9.33358	9.79807	9.72021	9.9601	9.05913	9.1996	9.26259	9.77974	9.35808	21,06	4	2	2	NaN	A0A494C0Q2	Poly(A)-specific ribonuclease PARN OS=Homo sapiens OX=9606 GN=PARN PE=1 SV=1	tr|A0A494C0Q2|A0A494C0Q2_HUMAN	2576	PARN	Poly(A)-specific ribonuclease PARN	-0.520612	-0.158482	-0.36213	9.72021	9.1996	9.35808	0.248761	0.484743	0.275183	0.175224	0.530178	0.0472076
6.29585	7.10549	7.36693	6.14995	7.71665	6.15486	8.57898	7.21965	7.81558	8,42	0	1	1	NaN	A0A3F2YNW8	Inositol 1 4 5-trisphosphate receptor type 1 OS=Homo sapiens OX=9606 GN=ITPR1 PE=1 SV=1	tr|A0A3F2YNW8|A0A3F2YNW8_HUMAN	3014	ITPR1	Inositol 1 4 5-trisphosphate receptor type 1	-0.950631	-1.66072	0.710086	7.10549	6.15486	7.81558	0.558433	0.90312	0.681379	0.164944	0.530178	0.5157
10.2786	10.6256	10.5744	10.632	10.5662	10.7669	10.3897	10.6113	10.9194	27,34	5	5	5	NaN	Q9UIG0	Tyrosine-protein kinase BAZ1B OS=Homo sapiens OX=9606 GN=BAZ1B PE=1 SV=2	Q9UIG0|BAZ1B_HUMAN	1538	BAZ1B	Tyrosine-protein kinase BAZ1B	0.0575905	0.0206938	0.0368967	10.5744	10.632	10.6113	0.187345	0.102273	0.265998	0.508638	0.527244	0.0404816
11.1722	10.5184	11.0327	10.7809	10.6524	10.758	10.3439	10.5623	10.75	36,16	22	3	3	NaN	M0R0F0	40S ribosomal protein S5 (Fragment) OS=Homo sapiens OX=9606 GN=RPS5 PE=1 SV=1	tr|M0R0F0|M0R0F0_HUMAN	1596	RPS5	40S ribosomal protein S5 (Fragment)	-0.274692	0.195636	-0.470327	11.0327	10.758	10.5623	0.344348	0.0685264	0.203287	0.419075	0.527244	0.511449
11.5548	11.56	11.6902	10.7903	11.8617	11.4807	11.2265	11.5869	11.5607	40,96	16	3	3	NaN	Q9H9J2	39S ribosomal protein L44 mitochondrial OS=Homo sapiens OX=9606 GN=MRPL44 PE=1 SV=1	Q9H9J2|RM44_HUMAN	1623	MRPL44	39S ribosomal protein L44 mitochondrial	-0.0792618	-0.0800257	0.000763893	11.56	11.4807	11.5607	0.0767301	0.543088	0.200922	0.266001	0.527244	0.134896
14.3815	14.1102	14.2479	14.1367	14.1294	14.2966	14.2489	14.0996	14.2272	113,86	36	18	15	NaN	O43390	Heterogeneous nuclear ribonucleoprotein R OS=Homo sapiens OX=9606 GN=HNRNPR PE=1 SV=1	O43390|HNRPR_HUMAN	150	HNRNPR	Heterogeneous nuclear ribonucleoprotein R	-0.111257	-0.0905685	-0.0206881	14.2479	14.1367	14.2272	0.135623	0.0945326	0.080676	0.227678	0.527244	0.025028
10.7603	10.1319	10.3209	10.3578	10.5544	10.9454	10.5645	10.9278	11.0774	38,92	30	5	5	NaN	Q96DI7	U5 small nuclear ribonucleoprotein 40 kDa protein OS=Homo sapiens OX=9606 GN=SNRNP40 PE=1 SV=1	Q96DI7|SNR40_HUMAN	1636	SNRNP40	U5 small nuclear ribonucleoprotein 40 kDa protein	0.233483	-0.373382	0.606865	10.3209	10.5544	10.9278	0.322427	0.299148	0.263753	0.247952	0.525784	1.09854
12.1813	11.9371	11.8386	11.8936	12.3911	11.8476	12.1215	12.2339	12.051	5,7	18	5	5	NaN	Q8NC56	LEM domain-containing protein 2 OS=Homo sapiens OX=9606 GN=LEMD2 PE=1 SV=1	Q8NC56|LEMD2_HUMAN	1311	LEMD2	LEM domain-containing protein 2	-0.0435495	-0.227934	0.184384	11.9371	11.8936	12.1215	0.176432	0.301404	0.0922231	0.090444	0.525784	0.268411
9.09035	8.98581	9.68519	9.32546	9.09529	9.32912	9.23565	8.31225	9.16229	7,78	4	3	2	NaN	Q9Y4C1	Lysine-specific demethylase 3A OS=Homo sapiens OX=9606 GN=KDM3A PE=1 SV=4	Q9Y4C1|KDM3A_HUMAN	2220	KDM3A	Lysine-specific demethylase 3A	0.235112	0.163173	0.0719395	9.09035	9.32546	9.16229	0.377244	0.133959	0.513264	0.00656377	0.525784	0.59346
8.68169	9.15107	9.02378	8.60492	8.44186	8.40186	9.63263	9.24408	9.14934	9,24	9	5	5	NaN	Q4V328	GRIP1-associated protein 1 OS=Homo sapiens OX=9606 GN=GRIPAP1 PE=1 SV=2	Q4V328|GRAP1_HUMAN	1830	GRIPAP1	GRIP1-associated protein 1	-0.581917	-0.802214	0.220297	9.02378	8.44186	9.24408	0.24274	0.107566	0.256098	0.850781	0.524329	2.00789
13.4571	13.456	13.5036	13.4771	13.4383	13.7481	13.5369	13.4517	13.7949	200	57	9	9	NaN	P22061	Protein-L-isoaspartate(D-aspartate) O-methyltransferase OS=Homo sapiens OX=9606 GN=PCMT1 PE=1 SV=4	P22061|PIMT_HUMAN	419	PCMT1	Protein-L-isoaspartate(D-aspartate) O-methyltransferase	0.0200014	-0.0597286	0.07973	13.4571	13.4771	13.5369	0.0271592	0.168778	0.178714	0.375718	0.524329	0.995679
12.3698	11.9684	12.2888	12.2786	11.6721	12.3789	11.7476	12.0283	12.0304	46,66	13	2	2	NaN	E7EMS2	Epididymal secretory protein E1 OS=Homo sapiens OX=9606 GN=NPC2 PE=1 SV=1	tr|E7EMS2|E7EMS2_HUMAN	1852	NPC2	Epididymal secretory protein E1	-0.0101557	0.250343	-0.260499	12.2888	12.2786	12.0283	0.212284	0.382415	0.162666	0.329754	0.524329	0.232844
11.9403	11.8684	11.7182	11.4151	11.8645	12.0361	11.62	11.6269	11.7862	39,6	21	2	2	NaN	O00193	Small acidic protein OS=Homo sapiens OX=9606 GN=SMAP PE=1 SV=1	O00193|SMAP_HUMAN	1717	SMAP	Small acidic protein	-0.00382519	0.237684	-0.241509	11.8684	11.8645	11.6269	0.113333	0.320707	0.0940226	0.0963675	0.524329	0.226945
12.4893	12.0504	12.3179	12.362	12.1363	12.3538	12.4674	12.1322	12.4089	41,52	34	9	9	NaN	E9PKG1	Protein arginine N-methyltransferase 1 OS=Homo sapiens OX=9606 GN=PRMT1 PE=1 SV=1	tr|E9PKG1|E9PKG1_HUMAN	654	PRMT1	Protein arginine N-methyltransferase 1	0.0358315	-0.0551071	0.0909386	12.3179	12.3538	12.4089	0.221182	0.127991	0.179041	0.00877392	0.524329	0.617983
12.7141	12.2619	12.7256	12.3424	12.4581	12.6947	12.1733	12.4095	12.0987	39,94	25	14	14	NaN	P47897	Glutamine--tRNA ligase OS=Homo sapiens OX=9606 GN=QARS1 PE=1 SV=1	P47897|SYQ_HUMAN	402	QARS1	Glutamine--tRNA ligase	-0.256021	0.284771	-0.540792	12.7141	12.4581	12.1733	0.264465	0.179601	0.162255	0.144481	0.522879	0.61261
9.73203	9.77099	9.7932	9.13766	9.54732	9.2985	9.87862	9.0457	9.28543	6,87	9	1	1	NaN	Q9Y237	Peptidyl-prolyl cis-trans isomerase NIMA-interacting 4 OS=Homo sapiens OX=9606 GN=PIN4 PE=1 SV=1	Q9Y237|PIN4_HUMAN	2640	PIN4	Peptidyl-prolyl cis-trans isomerase NIMA-interacting 4	-0.472496	0.013073	-0.485569	9.77099	9.2985	9.28543	0.0309628	0.206399	0.428775	1.23284	0.521434	0.0685421
10.8991	11.0191	11.2041	10.4329	10.8531	10.6981	10.9517	10.7847	11.0172	34,46	39	3	3	NaN	Q9BPX5	Actin-related protein 2/3 complex subunit 5-like protein OS=Homo sapiens OX=9606 GN=ARPC5L PE=1 SV=1	Q9BPX5|ARP5L_HUMAN	1556	ARPC5L	Actin-related protein 2/3 complex subunit 5-like protein	-0.321007	-0.253625	-0.0673819	11.0191	10.6981	10.9517	0.153626	0.212508	0.11989	1.14569	0.521434	0.560667
8.2976	8.58808	8.35513	8.108	8.33365	8.66096	8.04952	8.56388	8.32314	26,85	5	3	3	NaN	Q8TDB6	E3 ubiquitin-protein ligase DTX3L OS=Homo sapiens OX=9606 GN=DTX3L PE=1 SV=1	Q8TDB6|DTX3L_HUMAN	2232	DTX3L	E3 ubiquitin-protein ligase DTX3L	-0.0214834	0.0105028	-0.0319862	8.35513	8.33365	8.32314	0.153812	0.278032	0.257356	0.0867161	0.521434	0.114639
11.8327	11.8053	11.6432	11.5551	12.2387	11.5711	11.7832	11.9814	11.9723	50,32	14	3	3	NaN	P62753	40S ribosomal protein S6 OS=Homo sapiens OX=9606 GN=RPS6 PE=1 SV=1	P62753|RS6_HUMAN	1649	RPS6	40S ribosomal protein S6	-0.234172	-0.401173	0.167001	11.8053	11.5711	11.9723	0.102379	0.390123	0.111893	0.0423927	0.521434	0.226214
10.3121	10.2187	10.0072	10.0596	10.0532	9.8853	9.94389	9.81545	10.1076	37,13	6	2	2	NaN	Q96I99	Succinate--CoA ligase [GDP-forming] subunit beta mitochondrial OS=Homo sapiens OX=9606 GN=SUCLG2 PE=1 SV=2	Q96I99|SUCB2_HUMAN	1782	SUCLG2	Succinate--CoA ligase [GDP-forming] subunit beta mitochondrial	-0.165437	0.109355	-0.274792	10.2187	10.0532	9.94389	0.156227	0.0988542	0.146436	1.37059	0.519993	0.107349
12.1129	11.8642	12.1092	11.8438	11.6762	12.1115	12.1519	11.7274	11.8595	13,28	29	5	5	NaN	Q99598	Translin-associated protein X OS=Homo sapiens OX=9606 GN=TSNAX PE=1 SV=1	Q99598|TSNAX_HUMAN	1121	TSNAX	Translin-associated protein X	-0.265335	-0.0156145	-0.249721	12.1092	11.8438	11.8595	0.142531	0.219561	0.217275	0.69897	0.519993	0.0726296
12.061	12.1336	12.0626	12.0135	11.9732	12.0949	12.5235	12.1451	12.1599	37,11	16	6	6	NaN	O95747	Serine/threonine-protein kinase OSR1 OS=Homo sapiens OX=9606 GN=OXSR1 PE=1 SV=1	O95747|OXSR1_HUMAN	669	OXSR1	Serine/threonine-protein kinase OSR1	-0.0491219	-0.146374	0.0972519	12.0626	12.0135	12.1599	0.04147	0.0620152	0.214339	0.392545	0.519993	0.688246
10.0537	10.1787	10.216	9.84873	10.3728	10.0296	10.0987	10.0084	9.84554	32,01	11	4	4	NaN	Q8IU60	m7GpppN-mRNA hydrolase OS=Homo sapiens OX=9606 GN=DCP2 PE=1 SV=3	Q8IU60|DCP2_HUMAN	2199	DCP2	m7GpppN-mRNA hydrolase	-0.149102	0.0211344	-0.170237	10.1787	10.0296	10.0084	0.0850343	0.266171	0.128301	0.178486	0.519993	0.19382
12.6195	12.7219	12.4063	12.3986	12.6792	12.1414	12.6106	12.8165	12.744	39,41	25	5	5	NaN	A0A0C4DFV9	Protein SET OS=Homo sapiens OX=9606 GN=SET PE=1 SV=1	tr|A0A0C4DFV9|A0A0C4DFV9_HUMAN	1021	SET	Protein SET	-0.220876	-0.345362	0.124486	12.6195	12.3986	12.744	0.161001	0.268973	0.104447	0.91364	0.518557	0.798603
10.9621	10.6921	10.9673	10.5492	10.6288	10.8097	10.4395	10.6437	10.8997	22,94	2	1	1	NaN	Q8TB72	Pumilio homolog 2 OS=Homo sapiens OX=9606 GN=PUM2 PE=1 SV=2	Q8TB72|PUM2_HUMAN	2434	PUM2	Pumilio homolog 2	-0.333291	-0.0148659	-0.318425	10.9621	10.6288	10.6437	0.157412	0.133481	0.230595	0.744727	0.518557	0.00833099
13.4327	13.1124	13.5354	13.315	13.5584	13.6588	13.457	13.5599	13.6125	200	51	18	18	NaN	P49411	Elongation factor Tu mitochondrial OS=Homo sapiens OX=9606 GN=TUFM PE=1 SV=2	P49411|EFTU_HUMAN	203	TUFM	Elongation factor Tu mitochondrial	0.125749	-0.00143433	0.127183	13.4327	13.5584	13.5599	0.220649	0.176773	0.0791019	0.342944	0.518557	0.204815
11.7423	11.0178	11.2559	11.2564	11.4797	11.0384	11.2367	11.0091	11.145	34,21	44	8	8	NaN	P40855	Peroxisomal biogenesis factor 19 OS=Homo sapiens OX=9606 GN=PEX19 PE=1 SV=1	P40855|PEX19_HUMAN	620	PEX19	Peroxisomal biogenesis factor 19	0.000590324	0.111468	-0.110878	11.2559	11.2564	11.145	0.369268	0.220625	0.11452	0.0958256	0.518557	0.266803
7.34234	7.80226	7.76693	7.20095	7.85885	7.66952	7.06899	7.88344	7.36308	8,42	3	1	1	NaN	P12955	Xaa-Pro dipeptidase OS=Homo sapiens OX=9606 GN=PEPD PE=1 SV=3	P12955|PEPD_HUMAN	2710	PEPD	Xaa-Pro dipeptidase	-0.0974035	0.306439	-0.403843	7.76693	7.66952	7.36308	0.255944	0.338685	0.412427	0.378824	0.517126	0.543634
9.84449	9.82761	9.39508	9.23819	10.7681	10.6834	10.7704	9.69556	9.86017	29,22	4	2	2	NaN	Q13823	Nucleolar GTP-binding protein 2 OS=Homo sapiens OX=9606 GN=GNL2 PE=1 SV=1	Q13823|NOG2_HUMAN	2445	GNL2	Nucleolar GTP-binding protein 2	0.855821	0.823262	0.0325584	9.82761	10.6834	9.86017	0.254731	0.859896	0.57893	0.345823	0.517126	0.0472076
10.4908	10.2518	10.7006	10.6469	9.81091	10.4667	10.442	10.2144	10.3058	7,66	15	3	3	NaN	O14530	Thioredoxin domain-containing protein 9 OS=Homo sapiens OX=9606 GN=TXNDC9 PE=1 SV=2	O14530|TXND9_HUMAN	1995	TXNDC9	Thioredoxin domain-containing protein 9	-0.0240622	0.160854	-0.184916	10.4908	10.4667	10.3058	0.224544	0.43997	0.114517	0.369572	0.5157	0.0199966
17.9002	17.9224	17.8775	17.7532	17.5916	18.0121	17.9378	17.9199	18.0213	200	40	8	2	NaN	P62979	Ubiquitin-40S ribosomal protein S27a OS=Homo sapiens OX=9606 GN=RPS27A PE=1 SV=2	P62979|RS27A_HUMAN	418	RPS27A	Ubiquitin-40S ribosomal protein S27a	-0.147013	-0.184616	0.0376034	17.9002	17.7532	17.9378	0.022474	0.212122	0.054116	0.312471	0.5157	0.69897
9.14425	9.00776	7.8794	8.53029	8.09112	9.23984	9.33387	9.10622	9.18792	17,85	3	1	1	NaN	Q96AX1	Vacuolar protein sorting-associated protein 33A OS=Homo sapiens OX=9606 GN=VPS33A PE=1 SV=1	Q96AX1|VP33A_HUMAN	2390	VPS33A	Vacuolar protein sorting-associated protein 33A	-0.477467	-0.657632	0.180165	9.00776	8.53029	9.18792	0.694223	0.579638	0.115325	0.025028	0.5157	0.67162
11.5595	11.577	11.5772	11.5397	11.6954	11.8273	12.1368	11.8107	11.518	20,37	7	1	1	NaN	Q16626	Male-enhanced antigen 1 OS=Homo sapiens OX=9606 GN=MEA1 PE=1 SV=2	Q16626|MEA1_HUMAN	2754	MEA1	Male-enhanced antigen 1	0.118443	-0.115206	0.233648	11.577	11.6954	11.8107	0.0101626	0.143926	0.309527	0.562249	0.514279	0.181115
11.7241	11.57	11.3761	11.5686	11.807	11.7386	11.7313	11.9482	11.4555	43,47	24	5	5	NaN	Q9UJZ1	Stomatin-like protein 2 mitochondrial OS=Homo sapiens OX=9606 GN=STOML2 PE=1 SV=1	Q9UJZ1|STML2_HUMAN	1003	STOML2	Stomatin-like protein 2 mitochondrial	0.168643	0.00732136	0.161322	11.57	11.7386	11.7313	0.17436	0.12273	0.246957	0.353596	0.514279	0.0150229
11.4473	11.6428	11.754	11.6398	11.5726	11.8178	11.4401	11.7078	11.7813	39,55	26	14	14	NaN	O43290	U4/U6.U5 tri-snRNP-associated protein 1 OS=Homo sapiens OX=9606 GN=SART1 PE=1 SV=1	O43290|SNUT1_HUMAN	436	SART1	U4/U6.U5 tri-snRNP-associated protein 1	-0.00298119	-0.0679979	0.0650167	11.6428	11.6398	11.7078	0.15523	0.126716	0.179586	0.301899	0.512862	0.118615
14.9016	14.8483	14.8792	15.0297	14.739	14.7883	15.1942	14.8861	14.904	200	32	9	8	NaN	F5H4R6	Nucleosome assembly protein 1-like 1 OS=Homo sapiens OX=9606 GN=NAP1L1 PE=1 SV=1	tr|F5H4R6|F5H4R6_HUMAN	360	NAP1L1	Nucleosome assembly protein 1-like 1	-0.0909891	-0.115717	0.0247278	14.8792	14.7883	14.904	0.0267596	0.155592	0.172955	0.106793	0.512862	2.0048
7.01246	5.16011	7.29957	7.48002	7.54859	7.91468	8.0343	7.88289	7.05202	16,01	3	1	1	NaN	P20138	Myeloid cell surface antigen CD33 OS=Homo sapiens OX=9606 GN=CD33 PE=1 SV=2	P20138|CD33_HUMAN	2772	CD33	Myeloid cell surface antigen CD33	0.536134	-0.334297	0.87043	7.01246	7.54859	7.88289	1.16124	0.233687	0.528856	0.694649	0.511449	0.00612309
7.52748	7.06985	8.2785	6.90977	5.15474	7.68755	7.86851	5.63804	7.14649	8,39	2	1	1	NaN	Q9Y5X3	Sorting nexin-5 OS=Homo sapiens OX=9606 GN=SNX5 PE=1 SV=1	Q9Y5X3|SNX5_HUMAN	2970	SNX5	Sorting nexin-5	-0.617704	-0.236719	-0.380985	7.52748	6.90977	7.14649	0.610228	1.29745	1.13811	0.853872	0.510042	0.246417
11.8612	11.4674	11.6509	11.4633	11.1806	11.6902	11.8407	11.5739	11.7169	29,39	10	2	2	NaN	E9PQD7	40S ribosomal protein S2 OS=Homo sapiens OX=9606 GN=RPS2 PE=1 SV=1	tr|E9PQD7|E9PQD7_HUMAN	1954	RPS2	40S ribosomal protein S2	-0.187603	-0.253636	0.0660334	11.6509	11.4633	11.7169	0.197073	0.255319	0.13348	0.614394	0.510042	0.806875
9.4615	9.52562	9.54299	9.54423	9.20555	9.37106	9.37319	9.35977	9.57008	19,21	9	1	1	NaN	A6NCC9	Protein TSSC4 OS=Homo sapiens OX=9606 GN=TSSC4 PE=1 SV=1	tr|A6NCC9|A6NCC9_HUMAN	2679	TSSC4	Protein TSSC4	-0.154561	-0.00213432	-0.152427	9.52562	9.37106	9.37319	0.0429229	0.169355	0.117741	0.436519	0.510042	0.184422
9.66574	8.59828	9.0308	9.0766	9.6531	10.1134	9.36304	9.77289	10.0669	18,95	3	1	1	NaN	Q96B23	Uncharacterized protein C18orf25 OS=Homo sapiens OX=9606 GN=C18orf25 PE=1 SV=3	Q96B23|CR025_HUMAN	2483	C18orf25	Uncharacterized protein C18orf25	0.622292	-0.119796	0.742087	9.0308	9.6531	9.77289	0.536923	0.51946	0.353514	0.347754	0.510042	0.471083
9.25371	10.2511	9.51353	10.4006	8.98359	9.56339	10.453	10.114	10.0168	24,88	9	5	3	NaN	E7EQB2	Lactotransferrin (Fragment) OS=Homo sapiens OX=9606 GN=LTF PE=1 SV=1	tr|E7EQB2|E7EQB2_HUMAN	1388	LTF	Lactotransferrin (Fragment)	0.0498562	-0.550615	0.600471	9.51353	9.56339	10.114	0.517431	0.712369	0.228972	0.0105502	0.510042	0.647817
10.4371	10.2038	10.1319	9.95098	10.3247	10.3423	10.4404	10.341	10.7587	3,47	7	2	2	NaN	O95273	Cyclin-D1-binding protein 1 OS=Homo sapiens OX=9606 GN=CCNDBP1 PE=1 SV=2	O95273|CCDB1_HUMAN	2161	CCNDBP1	Cyclin-D1-binding protein 1	0.120906	-0.115607	0.236513	10.2038	10.3247	10.4404	0.159581	0.221035	0.218237	0.0777937	0.508638	0.764472
6.25616	5.39924	6.3906	5.98536	5.14568	6.1768	6.5767	6.0461	6.29221	8,34	7	1	1	NaN	P62851	40S ribosomal protein S25 OS=Homo sapiens OX=9606 GN=RPS25 PE=1 SV=1	P62851|RS25_HUMAN	2923	RPS25	40S ribosomal protein S25	-0.270798	-0.306847	0.0360494	6.25616	5.98536	6.29221	0.53777	0.548473	0.265534	2.33068	0.50724	0.841638
13.5411	13.2969	13.647	13.633	13.6143	13.6807	13.7066	13.4883	13.5977	121,9	28	18	18	NaN	P22314	Ubiquitin-like modifier-activating enzyme 1 OS=Homo sapiens OX=9606 GN=UBA1 PE=1 SV=3	P22314|UBA1_HUMAN	177	UBA1	Ubiquitin-like modifier-activating enzyme 1	0.0918989	0.0352926	0.0566063	13.5411	13.633	13.5977	0.17954	0.0342543	0.109131	0.638272	0.50724	0.271646
11.162	10.9715	11.0894	11.0922	11.264	11.3333	10.9787	10.943	11.0795	25,09	12	3	3	NaN	P49903	Selenide water dikinase 1 OS=Homo sapiens OX=9606 GN=SEPHS1 PE=1 SV=2	P49903|SPS1_HUMAN	1421	SEPHS1	Selenide water dikinase 1	0.174589	0.285263	-0.110674	11.0894	11.264	10.9787	0.0961255	0.124095	0.0707987	0.517126	0.50724	1.19246
9.45525	11.1237	9.94628	9.8818	9.51274	10.0537	10.7755	10.833	10.8725	27,06	9	2	2	NaN	A0A0J9YXF8	Proline-rich protein 4 OS=Homo sapiens OX=9606 GN=PRR4 PE=1 SV=1	tr|A0A0J9YXF8|A0A0J9YXF8_HUMAN	2682	PRR4	Proline-rich protein 4	-0.0644751	-0.951166	0.886691	9.94628	9.8818	10.833	0.857419	0.276384	0.0487709	0.20204	0.50724	1.63827
11.1736	10.3936	11.2673	10.8774	11.1296	11.2447	11.2894	11.275	11.3344	40,99	13	2	2	NaN	P08579	U2 small nuclear ribonucleoprotein B'' OS=Homo sapiens OX=9606 GN=SNRPB2 PE=1 SV=1	P08579|RU2B_HUMAN	1876	SNRPB2	U2 small nuclear ribonucleoprotein B''	-0.0439472	-0.159838	0.115891	11.1736	11.1296	11.2894	0.479646	0.18783	0.0310175	0.157391	0.50724	0.790485
12.7899	12.0493	12.4412	11.8659	12.0041	12.0737	12.2916	12.1872	11.9572	66,28	42	13	13	NaN	P18031	Tyrosine-protein phosphatase non-receptor type 1 OS=Homo sapiens OX=9606 GN=PTPN1 PE=1 SV=1	P18031|PTN1_HUMAN	546	PTPN1	Tyrosine-protein phosphatase non-receptor type 1	-0.437075	-0.183118	-0.253957	12.4412	12.0041	12.1872	0.370497	0.105742	0.171101	0.647817	0.505845	0.392545
11.3368	11.498	11.6317	11.7009	11.4538	11.5887	11.758	11.7481	11.5518	4	7	12	10	NaN	Q8NF50	Dedicator of cytokinesis protein 8 OS=Homo sapiens OX=9606 GN=DOCK8 PE=1 SV=3	Q8NF50|DOCK8_HUMAN	484	DOCK8	Dedicator of cytokinesis protein 8	0.0907164	-0.159441	0.250157	11.498	11.5887	11.7481	0.147652	0.123691	0.116317	0.246417	0.505845	0.399027
10.5204	10.2543	10.5213	10.6531	10.4253	10.6248	10.486	10.7104	10.6729	38,52	17	2	2	NaN	Q9BVC5	Ashwin OS=Homo sapiens OX=9606 GN=C2orf49 PE=1 SV=1	Q9BVC5|ASHWN_HUMAN	1701	C2orf49	Ashwin	0.104374	-0.0480709	0.152445	10.5204	10.6248	10.6729	0.15389	0.124152	0.12017	1.6968	0.504456	0.14691
11.3359	11.1777	11.0981	11.3335	11.48	11.949	11.1791	11.6655	11.8367	40,68	28	6	6	NaN	Q99536	Synaptic vesicle membrane protein VAT-1 homolog OS=Homo sapiens OX=9606 GN=VAT1 PE=1 SV=2	Q99536|VAT1_HUMAN	971	VAT1	Synaptic vesicle membrane protein VAT-1 homolog	0.302314	-0.185487	0.487801	11.1777	11.48	11.6655	0.121077	0.321521	0.341146	0.578396	0.504456	0.0840728
10.8588	10.7271	10.9204	10.9331	10.5867	10.5538	11.0185	10.9355	10.8704	41	23	4	2	NaN	Q92930	Ras-related protein Rab-8B OS=Homo sapiens OX=9606 GN=RAB8B PE=1 SV=2	Q92930|RAB8B_HUMAN	1088	RAB8B	Ras-related protein Rab-8B	-0.272012	-0.348787	0.0767756	10.8588	10.5867	10.9355	0.0987691	0.210118	0.0742338	0.425969	0.504456	1.02457
11.5653	11.1998	11.1246	10.9345	11.1223	11.1687	11.2993	10.6788	11.2087	33,98	5	4	4	NaN	O95486	Protein transport protein Sec24A OS=Homo sapiens OX=9606 GN=SEC24A PE=1 SV=2	O95486|SC24A_HUMAN	1329	SEC24A	Protein transport protein Sec24A	-0.0774841	-0.0863504	0.00886631	11.1998	11.1223	11.2087	0.235758	0.124001	0.33516	0.400117	0.504456	0.0172766
8.30779	8.17582	7.96746	8.20565	7.22554	8.05164	8.11998	7.79201	8.02592	2,1	3	1	1	NaN	P13995	Bifunctional methylenetetrahydrofolate dehydrogenase/cyclohydrolase mitochondrial OS=Homo sapiens OX=9606 GN=MTHFD2 PE=1 SV=2	P13995|MTDC_HUMAN	2757	MTHFD2	Bifunctional methylenetetrahydrofolate dehydrogenase/cyclohydrolase mitochondrial	-0.12418	0.0257292	-0.149909	8.17582	8.05164	8.02592	0.171591	0.52706	0.168881	0.379864	0.504456	0.266001
11.155	10.8005	11.057	10.6127	10.6644	10.8809	10.7342	10.8173	10.9424	17,88	26	5	5	NaN	Q04828	Aldo-keto reductase family 1 member C1 OS=Homo sapiens OX=9606 GN=AKR1C1 PE=1 SV=1	Q04828|AK1C1_HUMAN	1373	AKR1C1	Aldo-keto reductase family 1 member C1	-0.392529	-0.152857	-0.239673	11.057	10.6644	10.8173	0.183063	0.142277	0.104824	0.801343	0.50307	1.27819
7.03199	6.68047	7.44501	6.6036	6.90473	5.81885	5.57728	7.01547	6.40022	8,39	2	1	1	NaN	O95267	RAS guanyl-releasing protein 1 OS=Homo sapiens OX=9606 GN=RASGRP1 PE=1 SV=2	O95267|GRP1_HUMAN	3010	RASGRP1	RAS guanyl-releasing protein 1	-0.428394	0.203377	-0.631771	7.03199	6.6036	6.40022	0.382687	0.560599	0.721592	0.423659	0.50307	0.0772745
9.47346	9.89993	9.69493	9.76462	9.10345	9.1382	9.60798	9.47881	9.11481	27,32	19	6	2	NaN	B4E0Y9	Serine/threonine-protein kinase 26 OS=Homo sapiens OX=9606 GN=STK26 PE=1 SV=1	tr|B4E0Y9|B4E0Y9_HUMAN	1026	STK26	Serine/threonine-protein kinase 26	-0.556737	-0.340615	-0.216122	9.69493	9.1382	9.47881	0.213287	0.372106	0.255733	0.402305	0.50307	0.140862
10.2748	13.7239	10.3401	10.2035	10.7918	10.0074	9.58464	9.5863	10.1904	105,54	23	6	3	NaN	A0A0A0MS08	Immunoglobulin heavy constant gamma 1 (Fragment) OS=Homo sapiens OX=9606 GN=IGHG1 PE=1 SV=1	tr|A0A0A0MS08|A0A0A0MS08_HUMAN	941	IGHG1	Immunoglobulin heavy constant gamma 1 (Fragment)	-0.136602	0.617174	-0.753777	10.3401	10.2035	9.5863	1.97274	0.408208	0.349282	0.459671	0.501689	0.512862
12.7155	13.1998	12.9254	13.1691	13.0353	12.7371	13.0544	13.1807	13.0253	40,5	11	12	12	NaN	P30622	CAP-Gly domain-containing linker protein 1 OS=Homo sapiens OX=9606 GN=CLIP1 PE=1 SV=2	P30622|CLIP1_HUMAN	545	CLIP1	CAP-Gly domain-containing linker protein 1	0.109947	-0.0190868	0.129034	12.9254	13.0353	13.0544	0.242871	0.22112	0.0826347	0.0520764	0.501689	0.334419
5.29675	5.76158	6.15417	6.37079	6.02075	6.22128	6.3238	5.43306	7.47703	8,35	4	1	1	NaN	O00625	Pirin OS=Homo sapiens OX=9606 GN=PIR PE=1 SV=1	O00625|PIR_HUMAN	2628	PIR	Pirin	0.4597	-0.102525	0.562225	5.76158	6.22128	6.3238	0.429216	0.175641	1.02479	0.568636	0.500313	0.129596
7.67631	6.49549	6.89482	7.71521	7.5713	7.1266	7.44659	7.78077	7.59619	8,39	3	1	1	NaN	P48506	Glutamate--cysteine ligase catalytic subunit OS=Homo sapiens OX=9606 GN=GCLC PE=1 SV=2	P48506|GSH1_HUMAN	2857	GCLC	Glutamate--cysteine ligase catalytic subunit	0.67648	-0.0248923	0.701372	6.89482	7.5713	7.59619	0.60063	0.306845	0.167396	0.531653	0.500313	0.227678
12.5517	12.5958	12.5131	12.6013	12.4324	12.4826	12.3659	12.5853	12.4866	4,22	62	5	5	NaN	P01040	Cystatin-A OS=Homo sapiens OX=9606 GN=CSTA PE=1 SV=1	P01040|CYTA_HUMAN	1543	CSTA	Cystatin-A	-0.0691261	-0.00397778	-0.0651484	12.5517	12.4826	12.4866	0.0413711	0.0867546	0.109895	0.283997	0.500313	0.076238
12.4657	12.0973	12.5704	12.2039	12.3282	12.7491	12.262	12.1644	12.2157	35,11	12	9	9	NaN	P55060	Exportin-2 OS=Homo sapiens OX=9606 GN=CSE1L PE=1 SV=3	P55060|XPO2_HUMAN	583	CSE1L	Exportin-2	-0.137521	0.112483	-0.250004	12.4657	12.3282	12.2157	0.248524	0.285739	0.0488389	0.106793	0.500313	0.465974
12.4779	11.6971	12.6014	12.6785	12.5196	12.7149	12.8491	12.7541	12.5037	40,81	28	11	11	NaN	O60216	Double-strand-break repair protein rad21 homolog OS=Homo sapiens OX=9606 GN=RAD21 PE=1 SV=2	O60216|RAD21_HUMAN	408	RAD21	Double-strand-break repair protein rad21 homolog	0.200628	-0.0755606	0.276189	12.4779	12.6785	12.7541	0.490339	0.103834	0.178453	0.634512	0.498941	0.162412
6.32832	7.21539	7.02314	6.36238	6.81121	6.73985	7.2317	7.11134	7.38033	8,17	2	2	2	NaN	Q9Y2I1	Nischarin OS=Homo sapiens OX=9606 GN=NISCH PE=1 SV=3	Q9Y2I1|NISCH_HUMAN	2397	NISCH	Nischarin	-0.283297	-0.491853	0.208557	7.02314	6.73985	7.2317	0.466662	0.241186	0.134741	0.623423	0.498941	1.17005
10.7044	10.3441	10.6175	10.3407	10.2354	10.6369	10.2066	10.2177	10.634	37,8	9	5	5	NaN	A0A2U3TZL8	Kinesin-like protein OS=Homo sapiens OX=9606 GN=KIF23 PE=1 SV=1	tr|A0A2U3TZL8|A0A2U3TZL8_HUMAN	1301	KIF23	Kinesin-like protein	-0.276728	0.123025	-0.399753	10.6175	10.3407	10.2177	0.188041	0.208162	0.243596	0.505845	0.498941	0.468521
8.94819	9.18242	9.32209	9.03472	8.98951	9.14282	8.98505	9.03411	8.88093	34,18	2	2	2	NaN	Q9Y4B4	Helicase ARIP4 OS=Homo sapiens OX=9606 GN=RAD54L2 PE=1 SV=4	Q9Y4B4|ARIP4_HUMAN	2533	RAD54L2	Helicase ARIP4	-0.147702	0.0496712	-0.197373	9.18242	9.03472	8.98505	0.18893	0.0787782	0.0782218	0.392545	0.498941	0.366532
9.67147	9.78319	9.80576	9.78813	9.71531	9.35742	9.45744	9.71193	9.82321	18,58	8	3	1	NaN	Q92526	T-complex protein 1 subunit zeta-2 OS=Homo sapiens OX=9606 GN=CCT6B PE=1 SV=5	Q92526|TCPW_HUMAN	1326	CCT6B	T-complex protein 1 subunit zeta-2	-0.0678844	0.00338459	-0.071269	9.78319	9.71531	9.71193	0.0719087	0.230543	0.187497	0.294992	0.498941	0.0619809
9.93596	10.099	9.73464	9.51899	9.98314	9.9436	9.95564	10.1034	9.85632	6,74	4	2	2	NaN	Q9NQX3	Gephyrin OS=Homo sapiens OX=9606 GN=GPHN PE=1 SV=1	Q9NQX3|GEPH_HUMAN	2323	GPHN	Gephyrin	0.00763798	-0.0120363	0.0196743	9.93596	9.9436	9.95564	0.182491	0.257323	0.124341	0.213959	0.498941	0.385103
12.8554	12.842	12.7239	12.7746	12.6592	12.5759	12.8441	12.8911	12.8829	50,76	36	17	17	NaN	P48147	Prolyl endopeptidase OS=Homo sapiens OX=9606 GN=PREP PE=1 SV=2	P48147|PPCE_HUMAN	248	PREP	Prolyl endopeptidase	-0.182719	-0.223616	0.0408964	12.842	12.6592	12.8829	0.0723291	0.0997506	0.0251224	1.35262	0.497573	0.9914
10.9221	10.9082	11.2254	10.8113	10.6018	11.1038	10.6731	10.8454	11.2337	27,39	11	7	7	NaN	Q8ND04	Protein SMG8 OS=Homo sapiens OX=9606 GN=SMG8 PE=1 SV=1	Q8ND04|SMG8_HUMAN	1027	SMG8	Protein SMG8	-0.110769	-0.0341167	-0.0766525	10.9221	10.8113	10.8454	0.179271	0.252162	0.287159	0.974694	0.497573	0.251812
12.2022	12.0827	12.157	11.9582	12.0848	12.1243	11.7256	12.0686	12.0769	35,86	18	2	2	NaN	P62280	40S ribosomal protein S11 OS=Homo sapiens OX=9606 GN=RPS11 PE=1 SV=3	P62280|RS11_HUMAN	1900	RPS11	40S ribosomal protein S11	-0.0722227	0.0161648	-0.0883875	12.157	12.0848	12.0686	0.0603251	0.0867782	0.200484	0.44855	0.497573	0.551294
11.8955	11.4481	11.2926	11.0774	11.4762	11.3725	11.4538	11.075	11.4105	37,54	19	4	4	NaN	Q9NSC5	Homer protein homolog 3 OS=Homo sapiens OX=9606 GN=HOMER3 PE=1 SV=2	Q9NSC5|HOME3_HUMAN	1094	HOMER3	Homer protein homolog 3	-0.0756321	-0.0380201	-0.037612	11.4481	11.3725	11.4105	0.313043	0.206918	0.207324	0.299296	0.497573	0.00612309
9.23105	8.85873	9.53937	9.28358	9.00107	9.32468	9.6462	8.91579	9.56301	34,59	4	2	2	NaN	Q5VTL8	Pre-mRNA-splicing factor 38B OS=Homo sapiens OX=9606 GN=PRPF38B PE=1 SV=1	Q5VTL8|PR38B_HUMAN	2417	PRPF38B	Pre-mRNA-splicing factor 38B	0.0525217	-0.27943	0.331952	9.23105	9.28358	9.56301	0.340824	0.176172	0.399855	0.0195421	0.497573	0.485452
5.22809	5.28935	5.72052	5.11557	5.34508	4.92001	5.3427	4.74996	5.38284	8,36	6	1	1	NaN	E9PI99	Nuclear transcription factor Y subunit gamma (Fragment) OS=Homo sapiens OX=9606 GN=NFYC PE=1 SV=1	tr|E9PI99|E9PI99_HUMAN	2999	NFYC	Nuclear transcription factor Y subunit gamma (Fragment)	-0.17378	-0.227123	0.0533423	5.28935	5.11557	5.3427	0.268377	0.212761	0.354372	0.41005	0.496209	0.0315171
9.55572	9.14022	10.2267	10.195	8.70401	10.1758	9.79351	9.90704	10.1712	35	8	2	2	NaN	Q96KB5	Lymphokine-activated killer T-cell-originated protein kinase OS=Homo sapiens OX=9606 GN=PBK PE=1 SV=3	Q96KB5|TOPK_HUMAN	2685	PBK	Lymphokine-activated killer T-cell-originated protein kinase	0.620079	0.268759	0.35132	9.55572	10.1758	9.90704	0.5482	0.855337	0.193776	0.0520764	0.496209	0.195861
15.0145	14.8323	14.9102	14.8478	14.7288	14.861	14.8482	14.8758	14.7764	14,07	52	32	21	NaN	P15311	Ezrin OS=Homo sapiens OX=9606 GN=EZR PE=1 SV=4	P15311|EZRI_HUMAN	60	EZR	Ezrin	-0.0623341	-0.000391006	-0.0619431	14.9102	14.8478	14.8482	0.0914439	0.072854	0.0513254	1.05306	0.49485	0.104577
10.4755	10.5863	10.7154	9.87661	10.3505	10.5629	10.7981	10.7149	10.6758	35,71	9	8	8	NaN	Q6PL18	ATPase family AAA domain-containing protein 2 OS=Homo sapiens OX=9606 GN=ATAD2 PE=1 SV=1	Q6PL18|ATAD2_HUMAN	1122	ATAD2	ATPase family AAA domain-containing protein 2	-0.23578	-0.364435	0.128655	10.5863	10.3505	10.7149	0.120076	0.351354	0.0624922	0.860121	0.49485	0.721246
9.94699	9.96363	10.6758	10.6165	10.9989	10.3607	9.836	9.95723	10.0848	35,08	48	7	2	NaN	P84085	ADP-ribosylation factor 5 OS=Homo sapiens OX=9606 GN=ARF5 PE=1 SV=2	P84085|ARF5_HUMAN	624	ARF5	ADP-ribosylation factor 5	0.652915	0.659316	-0.00640106	9.96363	10.6165	9.95723	0.416045	0.321188	0.124416	0.432974	0.49485	1.04769
9.51867	10.3907	10.1283	9.87046	13.1191	9.61303	8.93799	9.96366	10.2703	18,39	43	5	5	NaN	P47929	Galectin-7 OS=Homo sapiens OX=9606 GN=LGALS7 PE=1 SV=2	P47929|LEG7_HUMAN	1345	LGALS7	Galectin-7	-0.257794	-0.0932045	-0.16459	10.1283	9.87046	9.96366	0.447383	1.95416	0.697741	0.326979	0.49485	0.387216
6.73403	6.74631	8.13268	5.99125	5.89186	5.78191	6.21708	6.69022	5.1398	13,24	4	1	1	NaN	Q8TC12	Retinol dehydrogenase 11 OS=Homo sapiens OX=9606 GN=RDH11 PE=1 SV=2	Q8TC12|RDH11_HUMAN	2940	RDH11	Retinol dehydrogenase 11	-0.854456	-0.325219	-0.529237	6.74631	5.89186	6.21708	0.803988	0.104714	0.794587	0.899629	0.492144	0.102373
9.00065	7.96901	7.20056	8.42291	8.33771	8.74755	8.71507	8.84235	8.26791	16,46	2	2	1	NaN	P29374	AT-rich interactive domain-containing protein 4A OS=Homo sapiens OX=9606 GN=ARID4A PE=1 SV=3	P29374|ARI4A_HUMAN	2595	ARID4A	AT-rich interactive domain-containing protein 4A	0.453894	-0.292164	0.746058	7.96901	8.42291	8.71507	0.903247	0.216266	0.301699	0.2652	0.492144	0.120904
11.5813	11.4328	11.6119	11.1044	11.4581	11.684	11.0619	11.5107	11.3781	40,58	30	6	6	NaN	P19784	Casein kinase II subunit alpha' OS=Homo sapiens OX=9606 GN=CSNK2A2 PE=1 SV=1	P19784|CSK22_HUMAN	1007	CSNK2A2	Casein kinase II subunit alpha'	-0.123145	0.0800714	-0.203217	11.5813	11.4581	11.3781	0.095814	0.292143	0.230571	0.262807	0.492144	0.341989
11.709	11.7402	11.5469	11.6047	11.7674	11.8914	11.389	11.5778	11.603	31,37	11	6	6	NaN	Q14684	Ribosomal RNA processing protein 1 homolog B OS=Homo sapiens OX=9606 GN=RRP1B PE=1 SV=3	Q14684|RRP1B_HUMAN	977	RRP1B	Ribosomal RNA processing protein 1 homolog B	0.0584002	0.189639	-0.131239	11.709	11.7674	11.5778	0.103766	0.143785	0.11695	0.242604	0.492144	1.79588
13.6164	13.5211	13.6453	13.495	13.5552	13.6991	13.6218	13.6453	13.6633	200	37	7	7	NaN	P62993	Growth factor receptor-bound protein 2 OS=Homo sapiens OX=9606 GN=GRB2 PE=1 SV=1	P62993|GRB2_HUMAN	730	GRB2	Growth factor receptor-bound protein 2	-0.0612459	-0.0901327	0.0288868	13.6164	13.5552	13.6453	0.0649996	0.104902	0.0208165	0.0660068	0.492144	0.462181
7.4224	8.04903	7.29802	7.84235	8.68675	7.4941	8.31411	7.73735	8.92342	16,71	5	1	1	NaN	Q7L5D6	Golgi to ER traffic protein 4 homolog OS=Homo sapiens OX=9606 GN=GET4 PE=1 SV=1	Q7L5D6|GET4_HUMAN	2548	GET4	Golgi to ER traffic protein 4 homolog	0.41995	-0.471756	0.891706	7.4224	7.84235	8.31411	0.402525	0.613283	0.593109	1.08725	0.490797	0.160522
3.38045	5.70016	6.07101	6.93577	5.13508	6.82273	5.84059	6.66463	5.76455	8,32	2	2	1	NaN	A0A0A0MSA4	Band 4.1-like protein 3 OS=Homo sapiens OX=9606 GN=EPB41L3 PE=1 SV=1	tr|A0A0A0MSA4|A0A0A0MSA4_HUMAN	2261	EPB41L3	Band 4.1-like protein 3	1.12257	0.982141	0.140427	5.70016	6.82273	5.84059	1.45818	1.00858	0.499157	0.38405	0.490797	0.079355
13.4354	13.3031	13.3734	13.5516	13.0706	12.8066	13.624	13.4836	13.317	61,21	20	5	5	NaN	Q7L2H7	Eukaryotic translation initiation factor 3 subunit M OS=Homo sapiens OX=9606 GN=EIF3M PE=1 SV=1	Q7L2H7|EIF3M_HUMAN	1269	EIF3M	Eukaryotic translation initiation factor 3 subunit M	-0.302769	-0.412923	0.110154	13.3734	13.0706	13.4836	0.066215	0.377707	0.153689	0.434152	0.489455	0.886057
11.2886	11.3417	10.9685	10.8751	11.2561	11.2778	11.9695	11.2087	11.3452	40,37	13	5	5	NaN	Q9NPI6	mRNA-decapping enzyme 1A OS=Homo sapiens OX=9606 GN=DCP1A PE=1 SV=3	Q9NPI6|DCP1A_HUMAN	1489	DCP1A	mRNA-decapping enzyme 1A	-0.032486	-0.0890894	0.0566034	11.2886	11.2561	11.3452	0.201881	0.226535	0.405587	0.101824	0.489455	0.383
7.87437	8.78699	8.5809	9.19044	7.90105	8.48945	9.24272	8.87728	8.73843	32,13	4	2	2	NaN	O00400	Acetyl-coenzyme A transporter 1 OS=Homo sapiens OX=9606 GN=SLC33A1 PE=1 SV=1	O00400|ACATN_HUMAN	2272	SLC33A1	Acetyl-coenzyme A transporter 1	-0.0914526	-0.387837	0.296385	8.5809	8.48945	8.87728	0.478633	0.645516	0.260492	0.0570004	0.489455	0.570248
9.63768	8.99822	9.60529	9.61886	9.58244	9.89783	9.66062	9.54938	9.68184	19,77	11	1	1	NaN	B4DEZ3	Complex I-B16.6 OS=Homo sapiens OX=9606 GN=NDUFA13 PE=2 SV=1	tr|B4DEZ3|B4DEZ3_HUMAN	2420	NDUFA13	Complex I-B16.6	0.0135689	-0.0417566	0.0553255	9.60529	9.61886	9.66062	0.360204	0.172539	0.0711441	0.616185	0.488117	0.335358
12.8872	12.7729	12.9341	12.9064	12.2445	12.7085	12.9519	12.5889	12.5588	43,47	18	7	7	NaN	Q16630	Cleavage and polyadenylation specificity factor subunit 6 OS=Homo sapiens OX=9606 GN=CPSF6 PE=1 SV=2	Q16630|CPSF6_HUMAN	685	CPSF6	Cleavage and polyadenylation specificity factor subunit 6	-0.178695	0.119666	-0.298361	12.8872	12.7085	12.5889	0.0829234	0.339764	0.218797	0.581699	0.488117	0.197911
9.64086	10.0157	9.72901	9.59236	10.1579	10.0264	10.4595	9.9857	9.92481	24,05	9	5	5	NaN	P21399	Cytoplasmic aconitate hydratase OS=Homo sapiens OX=9606 GN=ACO1 PE=1 SV=3	P21399|ACOC_HUMAN	1545	ACO1	Cytoplasmic aconitate hydratase	0.297377	0.0406857	0.256691	9.72901	10.0264	9.9857	0.195984	0.295927	0.292732	0.492144	0.488117	0.211125
7.95297	8.82642	7.97625	8.72741	8.50811	8.87412	8.81714	8.79951	8.17617	8,41	6	2	2	NaN	P48730	Casein kinase I isoform delta OS=Homo sapiens OX=9606 GN=CSNK1D PE=1 SV=2	P48730|KC1D_HUMAN	2659	CSNK1D	Casein kinase I isoform delta	0.751161	-0.0720978	0.823259	7.97625	8.72741	8.79951	0.497702	0.1842	0.36508	0.440093	0.488117	0.119186
13.9078	13.7782	13.8671	13.5499	13.8995	13.9536	13.8611	13.7771	13.6133	200	45	48	48	NaN	P42704	Leucine-rich PPR motif-containing protein mitochondrial OS=Homo sapiens OX=9606 GN=LRPPRC PE=1 SV=3	P42704|LPPRC_HUMAN	34	LRPPRC	Leucine-rich PPR motif-containing protein mitochondrial	0.0323658	0.122401	-0.0900354	13.8671	13.8995	13.7771	0.0662987	0.219107	0.125997	0.110138	0.488117	0.0877779
11.0461	10.7159	10.8934	10.8316	10.9369	11.2047	10.9893	10.8735	11.1789	34,9	9	8	7	NaN	Q5JWF2	Guanine nucleotide-binding protein G(s) subunit alpha isoforms XLas OS=Homo sapiens OX=9606 GN=GNAS PE=1 SV=2	Q5JWF2|GNAS1_HUMAN	1126	GNAS	Guanine nucleotide-binding protein G(s) subunit alpha isoforms XLas	0.0435553	-0.0523205	0.0958757	10.8934	10.9369	10.9893	0.165267	0.19234	0.154147	0.235824	0.486782	0.113509
10.7283	9.33927	9.96557	10.1375	9.47184	10.0905	9.60333	9.54643	9.38616	31,29	15	5	2	NaN	Q9UMX0	Ubiquilin-1 OS=Homo sapiens OX=9606 GN=UBQLN1 PE=1 SV=2	Q9UMX0|UBQL1_HUMAN	1082	UBQLN1	Ubiquilin-1	0.124942	0.544078	-0.419136	9.96557	10.0905	9.54643	0.695654	0.3715	0.112608	0.161781	0.486782	0.614394
6.93275	7.40565	6.73931	7.67129	7.37095	6.45007	8.82521	7.4302	7.06501	4,5	3	2	2	NaN	Q86YV0	RAS protein activator like-3 OS=Homo sapiens OX=9606 GN=RASAL3 PE=1 SV=2	Q86YV0|RASL3_HUMAN	2556	RASAL3	RAS protein activator like-3	0.438202	-0.0592527	0.497455	6.93275	7.37095	7.4302	0.3428	0.636344	0.928954	0.156145	0.486782	0.712198
12.9912	12.7063	12.7329	12.6424	12.836	12.8236	12.9416	12.9189	12.8723	51,87	24	31	24	NaN	A0A2U3TZM0	DNA helicase OS=Homo sapiens OX=9606 GN=CHD4 PE=1 SV=1	tr|A0A2U3TZM0|A0A2U3TZM0_HUMAN	104	CHD4	DNA helicase	0.0906563	-0.0952768	0.185933	12.7329	12.8236	12.9189	0.157344	0.10834	0.0353596	0.093665	0.486782	0.679854
12.0569	12.2335	12.2122	12.4639	11.8613	12.2914	11.9206	12.1324	12.2474	31,92	22	11	11	NaN	Q9H6T3	RNA polymerase II-associated protein 3 OS=Homo sapiens OX=9606 GN=RPAP3 PE=1 SV=2	Q9H6T3|RPAP3_HUMAN	334	RPAP3	RNA polymerase II-associated protein 3	0.0791779	0.158998	-0.0798197	12.2122	12.2914	12.1324	0.0963915	0.310323	0.165796	0.0545314	0.486782	0.154902
10.6228	10.4152	10.2107	10.303	10.2267	10.1825	10.5566	10.3832	10.2222	21,73	7	8	8	NaN	R4GMW8	BIVM-ERCC5 readthrough OS=Homo sapiens OX=9606 GN=BIVM-ERCC5 PE=1 SV=2	tr|R4GMW8|R4GMW8_HUMAN	1179	BIVM-ERCC5	BIVM-ERCC5 readthrough	-0.18856	-0.156511	-0.0320492	10.4152	10.2267	10.3832	0.206058	0.0609444	0.167244	0.774691	0.485452	0.866461
11.8003	12.0758	11.9216	11.5919	11.6901	12.1839	11.1496	12.0239	11.8595	24,6	12	5	5	NaN	P28331	NADH-ubiquinone oxidoreductase 75 kDa subunit mitochondrial OS=Homo sapiens OX=9606 GN=NDUFS1 PE=1 SV=3	P28331|NDUS1_HUMAN	1570	NDUFS1	NADH-ubiquinone oxidoreductase 75 kDa subunit mitochondrial	-0.231495	-0.169372	-0.0621233	11.9216	11.6901	11.8595	0.13809	0.317261	0.464662	0.20412	0.485452	0.213959
8.69384	7.76215	8.14909	7.12774	8.63691	7.75228	8.29751	7.89676	7.66569	16,86	2	1	1	NaN	O15381	Nuclear valosin-containing protein-like OS=Homo sapiens OX=9606 GN=NVL PE=1 SV=1	O15381|NVL_HUMAN	2814	NVL	Nuclear valosin-containing protein-like	-0.396807	-0.144476	-0.252331	8.14909	7.75228	7.89676	0.468065	0.758315	0.319686	0.181774	0.485452	0.0670192
11.9456	11.608	12.0141	11.6384	11.7406	12.1518	12.0707	11.9583	11.9745	9,78	22	17	17	NaN	O60313	Dynamin-like 120 kDa protein mitochondrial OS=Homo sapiens OX=9606 GN=OPA1 PE=1 SV=3	O60313|OPA1_HUMAN	452	OPA1	Dynamin-like 120 kDa protein mitochondrial	-0.205002	-0.233862	0.0288601	11.9456	11.7406	11.9745	0.217404	0.271762	0.0607711	0.0264104	0.485452	0.326979
11.764	11.3593	11.4055	11.9616	11.6257	11.9214	11.5576	12.047	12.0341	70,39	48	6	4	NaN	P63241	Eukaryotic translation initiation factor 5A-1 OS=Homo sapiens OX=9606 GN=EIF5A PE=1 SV=2	P63241|IF5A1_HUMAN	762	EIF5A	Eukaryotic translation initiation factor 5A-1	0.515934	-0.112751	0.628685	11.4055	11.9214	12.0341	0.221525	0.183438	0.278938	1.11014	0.484126	0.0584886
11.3339	11.2451	11.4701	11.7275	11.5909	11.5646	11.8324	11.2494	11.5557	42,69	14	4	4	NaN	Q9NXG2	THUMP domain-containing protein 1 OS=Homo sapiens OX=9606 GN=THUMPD1 PE=1 SV=2	Q9NXG2|THUM1_HUMAN	1210	THUMPD1	THUMP domain-containing protein 1	0.257032	0.0351753	0.221857	11.3339	11.5909	11.5557	0.11334	0.0874546	0.291639	1.01909	0.484126	0.219683
8.70629	7.62286	7.77492	9.66644	9.3004	9.43463	8.49077	8.22149	9.1126	16,97	3	2	2	NaN	Q9BXX0	EMILIN-2 OS=Homo sapiens OX=9606 GN=EMILIN2 PE=1 SV=3	Q9BXX0|EMIL2_HUMAN	2231	EMILIN2	EMILIN-2	1.65971	0.943858	0.715851	7.77492	9.43463	8.49077	0.586571	0.185174	0.457028	1.58336	0.482804	1.06449
7.84021	6.1814	7.43713	7.93292	7.80038	7.87719	7.76255	7.89585	7.85206	8,42	3	1	1	NaN	Q9Y5Q8	General transcription factor 3C polypeptide 5 OS=Homo sapiens OX=9606 GN=GTF3C5 PE=1 SV=2	Q9Y5Q8|TF3C5_HUMAN	2791	GTF3C5	General transcription factor 3C polypeptide 5	0.440064	0.0251307	0.414933	7.43713	7.87719	7.85206	0.865157	0.0665494	0.0679445	0.583359	0.482804	0.150581
6.22354	5.19511	6.92136	5.64688	6.13525	6.8134	7.02702	5.88633	6.6886	14,55	2	1	1	NaN	O43929	Origin recognition complex subunit 4 OS=Homo sapiens OX=9606 GN=ORC4 PE=1 SV=2	O43929|ORC4_HUMAN	2585	ORC4	Origin recognition complex subunit 4	-0.0882907	-0.553352	0.465062	6.22354	6.13525	6.6886	0.868387	0.585824	0.585853	0.0619809	0.482804	0.231362
9.66729	8.84859	10.2456	10.874	9.78039	10.567	10.1058	10.2787	10.1193	32,17	7	3	3	NaN	Q9BTE3	Mini-chromosome maintenance complex-binding protein OS=Homo sapiens OX=9606 GN=MCMBP PE=1 SV=2	Q9BTE3|MCMBP_HUMAN	1963	MCMBP	Mini-chromosome maintenance complex-binding protein	0.899716	0.447675	0.452042	9.66729	10.567	10.1193	0.701921	0.564053	0.0961529	1.05306	0.481486	0.226214
7.8716	6.43781	7.71939	7.7174	6.63726	6.83883	7.65907	6.5127	7.19889	3,25	3	1	1	NaN	H7C4T5	Muscleblind-like protein 1 (Fragment) OS=Homo sapiens OX=9606 GN=MBNL1 PE=1 SV=1	tr|H7C4T5|H7C4T5_HUMAN	2989	MBNL1	Muscleblind-like protein 1 (Fragment)	-0.880563	-0.360061	-0.520502	7.71939	6.83883	7.19889	0.787544	0.574344	0.576885	0.325139	0.481486	0.133713
11.8995	12.0077	11.946	11.8126	11.9416	11.8635	11.4372	11.6253	12.0787	34,7	20	4	4	NaN	M0R2Q4	rRNA 2'-O-methyltransferase fibrillarin (Fragment) OS=Homo sapiens OX=9606 GN=FBL PE=1 SV=1	tr|M0R2Q4|M0R2Q4_HUMAN	1463	FBL	rRNA 2'-O-methyltransferase fibrillarin (Fragment)	-0.0824671	0.238192	-0.320659	11.946	11.8635	11.6253	0.054291	0.0649867	0.329785	2.19179	0.480172	0.312471
11.0799	10.3681	11.1846	11.2856	11.1569	11.2744	11.2054	11.0263	11.1775	19,04	18	7	7	NaN	Q8IWZ8	SURP and G-patch domain-containing protein 1 OS=Homo sapiens OX=9606 GN=SUGP1 PE=1 SV=2	Q8IWZ8|SUGP1_HUMAN	1216	SUGP1	SURP and G-patch domain-containing protein 1	0.194493	0.0968962	0.0975971	11.0799	11.2744	11.1775	0.444301	0.0712944	0.096361	0.625252	0.480172	1.69465
11.1874	10.6317	11.2475	10.4617	10.8734	11.0617	10.6521	10.5449	11.2415	26,72	16	2	2	NaN	Q96NC0	Zinc finger matrin-type protein 2 OS=Homo sapiens OX=9606 GN=ZMAT2 PE=1 SV=1	Q96NC0|ZMAT2_HUMAN	2306	ZMAT2	Zinc finger matrin-type protein 2	-0.313908	0.221316	-0.535224	11.1874	10.8734	10.6521	0.339495	0.306871	0.375095	0.293282	0.480172	0.0254883
8.5886	8.75702	7.96532	7.26031	8.46928	8.61187	9.64378	8.43513	8.92677	17,98	5	1	1	NaN	A8MZF9	Developmentally-regulated GTP-binding protein 2 OS=Homo sapiens OX=9606 GN=DRG2 PE=1 SV=1	tr|A8MZF9|A8MZF9_HUMAN	2620	DRG2	Developmentally-regulated GTP-binding protein 2	-0.119327	-0.457495	0.338168	8.5886	8.46928	8.92677	0.41706	0.742593	0.60782	0.20204	0.480172	0.443697
9.44839	9.5773	9.47377	9.50692	9.36503	9.72067	9.75852	9.62467	9.47986	17,33	9	3	3	NaN	P51948	CDK-activating kinase assembly factor MAT1 OS=Homo sapiens OX=9606 GN=MNAT1 PE=1 SV=1	P51948|MAT1_HUMAN	2496	MNAT1	CDK-activating kinase assembly factor MAT1	0.0331564	-0.117744	0.150901	9.47377	9.50692	9.62467	0.0682895	0.179026	0.139367	0.0772745	0.480172	0.193142
13.3863	13.0632	13.3361	13.468	13.1841	13.1789	13.3635	13.1544	13.3983	73,07	37	5	5	NaN	P30048	Thioredoxin-dependent peroxide reductase mitochondrial OS=Homo sapiens OX=9606 GN=PRDX3 PE=1 SV=3	P30048|PRDX3_HUMAN	1000	PRDX3	Thioredoxin-dependent peroxide reductase mitochondrial	-0.152003	-0.179365	0.0273619	13.3361	13.1841	13.3635	0.173862	0.165443	0.131923	0.0565055	0.480172	0.0974532
11.6146	11.9533	11.7645	11.7887	11.654	11.8212	11.7164	11.6805	11.3251	6,98	18	40	40	NaN	Q14789	Golgin subfamily B member 1 OS=Homo sapiens OX=9606 GN=GOLGB1 PE=1 SV=2	Q14789|GOGB1_HUMAN	156	GOLGB1	Golgin subfamily B member 1	0.0242615	0.108183	-0.0839214	11.7645	11.7887	11.6805	0.169708	0.0886422	0.216316	0.0520764	0.480172	0.423659
10.1778	9.49253	10.2486	9.54224	9.1486	9.4	9.62803	9.69999	9.1274	18,25	37	10	3	NaN	F5GYI5	Keratin type II cuticular Hb5 OS=Homo sapiens OX=9606 GN=KRT85 PE=1 SV=1	tr|F5GYI5|F5GYI5_HUMAN	803	KRT85	Keratin type II cuticular Hb5	-0.777789	-0.228022	-0.549767	10.1778	9.4	9.62803	0.417591	0.199325	0.311892	1.27491	0.478862	0.179799
11.5681	11.3847	11.3979	11.3372	11.6017	11.8512	11.7077	11.3321	11.6758	25,89	19	14	14	NaN	Q92896	Golgi apparatus protein 1 OS=Homo sapiens OX=9606 GN=GLG1 PE=1 SV=2	Q92896|GSLG1_HUMAN	532	GLG1	Golgi apparatus protein 1	0.203736	-0.0741024	0.277839	11.3979	11.6017	11.6758	0.102241	0.257002	0.208271	0.266803	0.478862	0.0400052
10.584	9.95566	9.93709	10.1876	10.3904	10.3926	10.0516	9.78714	9.98883	19,73	10	1	1	NaN	P61966	AP-1 complex subunit sigma-1A OS=Homo sapiens OX=9606 GN=AP1S1 PE=1 SV=1	P61966|AP1S1_HUMAN	2320	AP1S1	AP-1 complex subunit sigma-1A	0.434719	0.401557	0.0331621	9.95566	10.3904	9.98883	0.36826	0.117734	0.138186	0.209715	0.478862	0.974694
14.7757	14.7125	14.906	14.6692	14.8021	14.8161	14.437	14.7492	14.7922	51,81	48	11	11	NaN	P30040	Endoplasmic reticulum resident protein 29 OS=Homo sapiens OX=9606 GN=ERP29 PE=1 SV=4	P30040|ERP29_HUMAN	427	ERP29	Endoplasmic reticulum resident protein 29	0.0264511	0.0529242	-0.026473	14.7757	14.8021	14.7492	0.0986851	0.0811102	0.193864	0.20204	0.478862	0.595166
10.9572	10.4312	10.7489	10.7569	11.0284	11.0508	10.8768	10.7849	10.9593	12,74	11	8	8	NaN	O00754	Lysosomal alpha-mannosidase OS=Homo sapiens OX=9606 GN=MAN2B1 PE=1 SV=3	O00754|MA2B1_HUMAN	790	MAN2B1	Lysosomal alpha-mannosidase	0.279526	0.151567	0.127959	10.7489	11.0284	10.8768	0.264884	0.163604	0.0872768	0.374688	0.476254	0.246417
8.53391	8.17043	8.99271	8.41109	8.6616	8.96746	8.54137	8.85624	9.09956	33	6	3	3	NaN	P04150	Glucocorticoid receptor OS=Homo sapiens OX=9606 GN=NR3C1 PE=1 SV=1	P04150|GCR_HUMAN	1566	NR3C1	Glucocorticoid receptor	0.127687	-0.194638	0.322325	8.53391	8.6616	8.85624	0.412063	0.278643	0.279858	0.215383	0.476254	1.72816
12.0233	11.9091	12.739	11.9036	12.2636	12.0664	12.511	12.1013	12.6688	39,54	17	7	7	NaN	A0A140T9T7	Antigen peptide transporter 1 OS=Homo sapiens OX=9606 GN=TAP1 PE=1 SV=1	tr|A0A140T9T7|A0A140T9T7_HUMAN	1006	TAP1	Antigen peptide transporter 1	0.0431223	-0.444594	0.487717	12.0233	12.0664	12.511	0.449782	0.180261	0.292905	0.172631	0.476254	0.5157
10.3846	10.4654	10.2556	10.4337	10.0711	10.4148	9.4749	10.1517	10.3627	12,83	2	1	1	NaN	F8W785	Golgi integral membrane protein 4 OS=Homo sapiens OX=9606 GN=GOLIM4 PE=1 SV=1	tr|F8W785|F8W785_HUMAN	2368	GOLIM4	Golgi integral membrane protein 4	0.0302229	0.263141	-0.232918	10.3846	10.4148	10.1517	0.105789	0.204128	0.463814	0.125518	0.476254	0.353596
8.15112	7.79922	8.76408	8.2097	8.21018	8.14062	8.3516	7.24517	7.352	16,86	2	1	1	NaN	Q96CW5	Gamma-tubulin complex component 3 OS=Homo sapiens OX=9606 GN=TUBGCP3 PE=1 SV=2	Q96CW5|GCP3_HUMAN	2930	TUBGCP3	Gamma-tubulin complex component 3	0.0585785	0.857697	-0.799119	8.15112	8.2097	7.352	0.48828	0.04002	0.610301	0.0550241	0.476254	0.58838
10.9259	10.4576	11.2547	10.6829	10.8578	11.1497	11.1504	10.9804	11.1706	14,24	8	7	7	NaN	Q9H2M9	Rab3 GTPase-activating protein non-catalytic subunit OS=Homo sapiens OX=9606 GN=RAB3GAP2 PE=1 SV=1	Q9H2M9|RBGPR_HUMAN	1193	RAB3GAP2	Rab3 GTPase-activating protein non-catalytic subunit	-0.0680256	-0.292621	0.224595	10.9259	10.8578	11.1504	0.400599	0.235851	0.104512	0.0282604	0.476254	0.567031
10.6889	10.7255	11.007	10.4744	10.5925	10.8417	10.9115	10.972	10.9307	38,32	29	6	6	NaN	Q6IBS0	Twinfilin-2 OS=Homo sapiens OX=9606 GN=TWF2 PE=1 SV=2	Q6IBS0|TWF2_HUMAN	1307	TWF2	Twinfilin-2	-0.13308	-0.338281	0.205201	10.7255	10.5925	10.9307	0.174045	0.187519	0.0308789	1.72816	0.474955	0.970616
10.446	10.7776	10.7712	10.7833	10.9998	10.9641	10.765	10.9341	10.7107	4,13	18	7	7	NaN	Q9HCD5	Nuclear receptor coactivator 5 OS=Homo sapiens OX=9606 GN=NCOA5 PE=1 SV=2	Q9HCD5|NCOA5_HUMAN	1618	NCOA5	Nuclear receptor coactivator 5	0.192893	0.199098	-0.00620461	10.7712	10.9641	10.765	0.189584	0.116042	0.116531	1.53018	0.474955	0.58838
10.8326	11.0627	11.2232	10.8496	10.894	10.6822	11.2011	10.997	11.3947	23,01	7	2	2	NaN	Q96QD8	Sodium-coupled neutral amino acid transporter 2 OS=Homo sapiens OX=9606 GN=SLC38A2 PE=1 SV=2	Q96QD8|S38A2_HUMAN	1574	SLC38A2	Sodium-coupled neutral amino acid transporter 2	-0.21308	-0.351503	0.138423	11.0627	10.8496	11.2011	0.196354	0.111693	0.198879	0.530178	0.474955	0.798603
13.3626	13.3188	13.5954	13.2627	13.3496	13.4857	13.1657	13.3911	13.3332	16,11	16	5	5	NaN	Q96A33	Coiled-coil domain-containing protein 47 OS=Homo sapiens OX=9606 GN=CCDC47 PE=1 SV=1	Q96A33|CCD47_HUMAN	896	CCDC47	Coiled-coil domain-containing protein 47	-0.0130711	0.0164022	-0.0294733	13.3626	13.3496	13.3332	0.148643	0.112421	0.117067	0.497573	0.474955	0.452225
14.7122	14.6584	14.5381	14.7174	14.5934	14.7565	14.6371	14.8995	14.7581	200	26	6	6	NaN	P40121	Macrophage-capping protein OS=Homo sapiens OX=9606 GN=CAPG PE=1 SV=2	P40121|CAPG_HUMAN	584	CAPG	Macrophage-capping protein	0.0589743	-0.0407095	0.0996838	14.6584	14.7174	14.7581	0.0891327	0.0851285	0.131366	0.223299	0.474955	0.232844
9.62042	9.42503	10.0031	9.11476	8.98633	10.5996	10.5619	9.23074	10.5052	36,03	3	3	3	NaN	Q8NI27	THO complex subunit 2 OS=Homo sapiens OX=9606 GN=THOC2 PE=1 SV=2	Q8NI27|THOC2_HUMAN	2200	THOC2	THO complex subunit 2	-0.505664	-1.39046	0.884794	9.62042	9.11476	10.5052	0.294048	0.896672	0.752704	0.110138	0.474955	0.428291
8.88157	8.91633	9.1701	8.6359	8.68839	9.04338	8.77781	8.52908	9.19891	34,72	9	3	3	NaN	Q9NUL3	Double-stranded RNA-binding protein Staufen homolog 2 OS=Homo sapiens OX=9606 GN=STAU2 PE=1 SV=2	Q9NUL3|STAU2_HUMAN	2222	STAU2	Double-stranded RNA-binding protein Staufen homolog 2	-0.227938	-0.0894241	-0.138514	8.91633	8.68839	8.77781	0.15751	0.221667	0.338592	1.48678	0.473661	0.156145
9.88963	9.4266	10.0545	9.29891	9.3834	9.47735	9.10449	9.63056	9.51341	36,27	8	4	4	NaN	P48960	Adhesion G protein-coupled receptor E5 OS=Homo sapiens OX=9606 GN=ADGRE5 PE=1 SV=4	P48960|AGRE5_HUMAN	1633	ADGRE5	Adhesion G protein-coupled receptor E5	-0.506224	-0.13001	-0.376214	9.88963	9.3834	9.51341	0.325521	0.0892633	0.276188	0.809668	0.473661	0.076756
12.6796	12.4488	12.7875	12.5236	12.5281	12.4474	12.9892	12.736	12.6894	11,84	15	13	13	NaN	Q9Y4H2	Insulin receptor substrate 2 OS=Homo sapiens OX=9606 GN=IRS2 PE=1 SV=2	Q9Y4H2|IRS2_HUMAN	454	IRS2	Insulin receptor substrate 2	-0.15605	-0.21248	0.0564299	12.6796	12.5236	12.736	0.173013	0.0453616	0.161317	0.430626	0.473661	1.19723
10.7076	10.7445	10.823	10.777	10.6466	10.6484	10.8439	10.6922	11.0388	38,22	9	2	2	NaN	O43633	Charged multivesicular body protein 2a OS=Homo sapiens OX=9606 GN=CHMP2A PE=1 SV=1	O43633|CHM2A_HUMAN	1726	CHMP2A	Charged multivesicular body protein 2a	-0.0960503	-0.195474	0.0994234	10.7445	10.6484	10.8439	0.0589558	0.0747763	0.173748	0.350665	0.473661	0.565431
12.9659	12.9559	13.0612	12.6934	12.8889	12.9228	12.9543	13.3157	13.1351	40,18	31	16	16	NaN	O43395	U4/U6 small nuclear ribonucleoprotein Prp3 OS=Homo sapiens OX=9606 GN=PRPF3 PE=1 SV=2	O43395|PRPF3_HUMAN	348	PRPF3	U4/U6 small nuclear ribonucleoprotein Prp3	-0.0769949	-0.246199	0.169204	12.9659	12.8889	13.1351	0.0581133	0.123815	0.180714	0.928118	0.47237	1.35853
8.76812	8.84844	8.64285	8.91424	9.51871	9.05469	9.84254	8.94489	8.71046	27,42	15	3	2	NaN	P60510	Serine/threonine-protein phosphatase 4 catalytic subunit OS=Homo sapiens OX=9606 GN=PPP4C PE=1 SV=1	P60510|PP4C_HUMAN	1842	PPP4C	Serine/threonine-protein phosphatase 4 catalytic subunit	0.286568	0.109797	0.17677	8.76812	9.05469	8.94489	0.103611	0.316343	0.597541	0.943095	0.471083	0.00217692
15.5135	15.4885	15.575	15.4288	15.3598	15.578	15.666	15.5223	15.568	114,81	71	13	13	NaN	P30041	Peroxiredoxin-6 OS=Homo sapiens OX=9606 GN=PRDX6 PE=1 SV=3	P30041|PRDX6_HUMAN	216	PRDX6	Peroxiredoxin-6	-0.0847282	-0.139203	0.0544748	15.5135	15.4288	15.568	0.0444927	0.111552	0.0733949	0.673664	0.471083	0.661544
14.1176	13.6652	14.0933	14.0726	14.0514	14.1803	14.0697	13.9835	14.219	49,82	38	16	16	NaN	P51854	Transketolase-like protein 1 OS=Homo sapiens OX=9606 GN=TKTL1 PE=1 SV=2	P51854|TKTL1_HUMAN	139	TKTL1	Transketolase-like protein 1	-0.0207005	0.0029335	-0.023634	14.0933	14.0726	14.0697	0.254452	0.0691173	0.119147	0.421361	0.471083	0.117475
13.5874	13.7965	14.0689	13.8938	13.9708	13.9462	14.0273	13.8779	14.0608	127,38	37	9	9	NaN	Q9Y3F4	Serine-threonine kinase receptor-associated protein OS=Homo sapiens OX=9606 GN=STRAP PE=1 SV=1	Q9Y3F4|STRAP_HUMAN	353	STRAP	Serine-threonine kinase receptor-associated protein	0.149629	-0.0811253	0.230754	13.7965	13.9462	14.0273	0.241408	0.0393487	0.0973944	0.350665	0.471083	0.259637
9.22171	9.6653	8.96122	9.25378	8.87612	9.02749	9.20205	9.34882	8.93254	22,3	12	3	3	NaN	P61254	60S ribosomal protein L26 OS=Homo sapiens OX=9606 GN=RPL26 PE=1 SV=1	P61254|RL26_HUMAN	2482	RPL26	60S ribosomal protein L26	-0.194217	-0.174559	-0.0196581	9.22171	9.02749	9.20205	0.355987	0.190064	0.211133	0.303644	0.471083	0.213249
15.0375	14.9735	14.9777	15.2528	14.8877	14.8154	15.1573	14.9532	15.0298	200	58	21	15	NaN	P50395	Rab GDP dissociation inhibitor beta OS=Homo sapiens OX=9606 GN=GDI2 PE=1 SV=2	P50395|GDIB_HUMAN	113	GDI2	Rab GDP dissociation inhibitor beta	-0.0900307	-0.142152	0.0521212	14.9777	14.8877	15.0298	0.0358282	0.234462	0.103084	0.0301184	0.471083	0.249492
10.8984	10.5374	10.4047	11.4484	11.136	11.2112	10.8549	11.269	10.5787	10,23	7	4	4	NaN	Q9Y2W2	WW domain-binding protein 11 OS=Homo sapiens OX=9606 GN=WBP11 PE=1 SV=1	Q9Y2W2|WBP11_HUMAN	1721	WBP11	WW domain-binding protein 11	0.673746	0.356213	0.317533	10.5374	11.2112	10.8549	0.255474	0.163057	0.34743	1.84466	0.4698	0.551294
11.1376	11.0298	10.8081	10.7258	11.1234	10.3094	11.0622	10.6782	10.8227	33,72	21	3	3	NaN	O95926	Pre-mRNA-splicing factor SYF2 OS=Homo sapiens OX=9606 GN=SYF2 PE=1 SV=1	O95926|SYF2_HUMAN	2391	SYF2	Pre-mRNA-splicing factor SYF2	-0.304048	-0.0969381	-0.207109	11.0298	10.7258	10.8227	0.168028	0.40706	0.19395	0.555955	0.4698	0.159894
13.5517	13.1912	13.5761	13.1448	13.4118	13.3304	13.5701	13.6155	13.6229	79,62	42	13	13	NaN	P26196	Probable ATP-dependent RNA helicase DDX6 OS=Homo sapiens OX=9606 GN=DDX6 PE=1 SV=2	P26196|DDX6_HUMAN	499	DDX6	Probable ATP-dependent RNA helicase DDX6	-0.221352	-0.285158	0.0638065	13.5517	13.3304	13.6155	0.215528	0.13683	0.0285788	0.280669	0.4698	1.3851
12.0711	12.435	11.9853	11.8135	11.7602	11.9802	11.7775	12.0287	12.0979	24,12	33	5	5	NaN	P28066	Proteasome subunit alpha type-5 OS=Homo sapiens OX=9606 GN=PSMA5 PE=1 SV=3	P28066|PSA5_HUMAN	1055	PSMA5	Proteasome subunit alpha type-5	-0.2576	-0.215275	-0.042325	12.0711	11.8135	12.0287	0.238752	0.114789	0.168611	0.600326	0.468521	0.500313
11.1097	11.0022	11.294	11.2811	11.281	11.266	10.6128	11.1371	10.9461	34,08	15	12	12	NaN	Q29RF7	Sister chromatid cohesion protein PDS5 homolog A OS=Homo sapiens OX=9606 GN=PDS5A PE=1 SV=1	Q29RF7|PDS5A_HUMAN	710	PDS5A	Sister chromatid cohesion protein PDS5 homolog A	0.171303	0.334901	-0.163598	11.1097	11.281	10.9461	0.147577	0.00869794	0.26537	0.58838	0.468521	0.872895
11.2403	11.3128	11.9644	11.8672	11.8065	11.7239	11.5093	11.6237	11.8675	32,2	22	5	3	NaN	Q92688	Acidic leucine-rich nuclear phosphoprotein 32 family member B OS=Homo sapiens OX=9606 GN=ANP32B PE=1 SV=1	Q92688|AN32B_HUMAN	909	ANP32B	Acidic leucine-rich nuclear phosphoprotein 32 family member B	0.493739	0.182811	0.310928	11.3128	11.8065	11.6237	0.398811	0.0719023	0.18299	0.408935	0.468521	0.334419
14.553	14.3941	14.5649	14.5774	14.4097	14.4956	14.4307	14.3871	14.5535	200	44	18	18	NaN	Q13217	DnaJ homolog subfamily C member 3 OS=Homo sapiens OX=9606 GN=DNAJC3 PE=1 SV=1	Q13217|DNJC3_HUMAN	134	DNAJC3	DnaJ homolog subfamily C member 3	-0.0574236	0.0648918	-0.122315	14.553	14.4956	14.4307	0.095342	0.0838321	0.0862979	0.111259	0.468521	0.224754
10.9715	10.3309	11.2366	10.5135	11.145	10.6042	10.4432	10.5314	10.535	31,21	17	10	10	NaN	Q08379	Golgin subfamily A member 2 OS=Homo sapiens OX=9606 GN=GOLGA2 PE=1 SV=3	Q08379|GOGA2_HUMAN	606	GOLGA2	Golgin subfamily A member 2	-0.36729	0.0728006	-0.44009	10.9715	10.6042	10.5314	0.46561	0.341419	0.0520112	0.0660068	0.468521	0.522879
12.1657	12.2538	12.0945	12.5918	12.9061	12.5693	12.1527	12.0905	12.0835	22,91	27	8	8	NaN	Q99541	Perilipin-2 OS=Homo sapiens OX=9606 GN=PLIN2 PE=1 SV=2	Q99541|PLIN2_HUMAN	746	PLIN2	Perilipin-2	0.426095	0.501246	-0.0751514	12.1657	12.5918	12.0905	0.0797754	0.188302	0.0380778	1.76447	0.467246	1.40561
5.59902	6.52716	4.89127	5.55425	5.26645	4.85888	5.14812	5.15991	5.0558	8,32	0	1	1	NaN	A0A0A0MRF6	A-kinase anchor protein 9 OS=Homo sapiens OX=9606 GN=AKAP9 PE=1 SV=1	tr|A0A0A0MRF6|A0A0A0MRF6_HUMAN	2986	AKAP9	A-kinase anchor protein 9	-0.332571	0.118329	-0.4509	5.59902	5.26645	5.14812	0.820416	0.349402	0.0570091	0.411168	0.467246	0.216811
9.07975	9.3818	9.33987	9.14705	9.04125	9.61782	9.25425	9.37154	9.38055	2,33	11	1	1	NaN	A0A087WWF8	Mucin-like protein 1 OS=Homo sapiens OX=9606 GN=MUCL1 PE=1 SV=1	tr|A0A087WWF8|A0A087WWF8_HUMAN	2836	MUCL1	Mucin-like protein 1	-0.192821	-0.224485	0.0316648	9.33987	9.14705	9.37154	0.163634	0.306932	0.0704613	0.00261362	0.467246	0.139662
10.0577	10.2224	10.1264	10.7703	10.9732	10.7805	9.77545	11.0333	10.9726	35,9	9	3	3	NaN	Q9NWB6	Arginine and glutamate-rich protein 1 OS=Homo sapiens OX=9606 GN=ARGLU1 PE=1 SV=1	Q9NWB6|ARGL1_HUMAN	2638	ARGLU1	Arginine and glutamate-rich protein 1	0.654093	-0.192081	0.846174	10.1264	10.7805	10.9726	0.0827311	0.114315	0.70935	2.80134	0.465974	0.238072
13.708	13.7184	13.8534	13.2442	13.5389	13.624	13.6399	13.7395	13.5972	200	19	16	16	NaN	Q15393	Splicing factor 3B subunit 3 OS=Homo sapiens OX=9606 GN=SF3B3 PE=1 SV=4	Q15393|SF3B3_HUMAN	319	SF3B3	Splicing factor 3B subunit 3	-0.179509	-0.100989	-0.0785198	13.7184	13.5389	13.6399	0.0811069	0.199324	0.0729848	1.09691	0.465974	0.585027
10.2366	10.2223	10.6408	10.284	9.59582	10.4031	9.89547	10.355	10.1634	29,69	8	4	4	NaN	B0I1T2	Unconventional myosin-Ig OS=Homo sapiens OX=9606 GN=MYO1G PE=1 SV=2	B0I1T2|MYO1G_HUMAN	1249	MYO1G	Unconventional myosin-Ig	0.0474024	0.120617	-0.0732145	10.2366	10.284	10.1634	0.237586	0.435802	0.230829	0.525784	0.465974	0.0385789
10.2572	10.695	10.9164	10.3449	10.1585	10.6617	10.3525	10.4411	10.6007	37,19	5	2	2	NaN	Q7Z4V5	Hepatoma-derived growth factor-related protein 2 OS=Homo sapiens OX=9606 GN=HDGFL2 PE=1 SV=1	Q7Z4V5|HDGR2_HUMAN	1997	HDGFL2	Hepatoma-derived growth factor-related protein 2	-0.350117	-0.0962257	-0.253891	10.695	10.3449	10.4411	0.335491	0.254406	0.125767	0.490797	0.465974	0.266001
8.19131	8.46332	9.00492	9.12882	9.14535	8.65549	9.41962	8.51432	9.13494	16,83	13	2	2	NaN	O00165	HCLS1-associated protein X-1 OS=Homo sapiens OX=9606 GN=HAX1 PE=1 SV=2	O00165|HAX1_HUMAN	2615	HAX1	HCLS1-associated protein X-1	0.6655	-0.00612068	0.67162	8.46332	9.12882	9.13494	0.414185	0.278168	0.462924	0.404504	0.465974	0.0433514
10.0905	9.90433	9.55003	9.71684	9.67025	9.67723	9.47638	9.63198	9.66033	6,76	7	1	1	NaN	F5GWE5	Phosphatidylinositol transfer protein alpha isoform OS=Homo sapiens OX=9606 GN=PITPNA PE=1 SV=1	tr|F5GWE5|F5GWE5_HUMAN	2370	PITPNA	Phosphatidylinositol transfer protein alpha isoform	-0.227107	0.045249	-0.272356	9.90433	9.67723	9.63198	0.274561	0.0251268	0.0990396	0.403403	0.465974	0.521434
15.0469	14.8936	15.1119	15.0168	15.2406	15.4182	15.0003	15.2709	15.2359	200	41	30	30	NaN	Q14697	Neutral alpha-glucosidase AB OS=Homo sapiens OX=9606 GN=GANAB PE=1 SV=3	Q14697|GANAB_HUMAN	51	GANAB	Neutral alpha-glucosidase AB	0.193774	0.00477791	0.188996	15.0469	15.2406	15.2359	0.112051	0.201163	0.147177	0.649752	0.463442	0.323306
9.49801	9.58581	9.65823	9.24864	9.31508	9.68937	9.54743	9.46422	9.46493	35,3	8	4	4	NaN	P33897	ATP-binding cassette sub-family D member 1 OS=Homo sapiens OX=9606 GN=ABCD1 PE=1 SV=2	P33897|ABCD1_HUMAN	1948	ABCD1	ATP-binding cassette sub-family D member 1	-0.270726	-0.149852	-0.120874	9.58581	9.31508	9.46493	0.080232	0.237609	0.0478397	0.627088	0.463442	0.16813
8.96512	8.91839	9.31104	9.18396	9.49865	9.1873	9.16468	8.42647	8.09408	11,33	3	1	1	NaN	Q8IXH7	Negative elongation factor C/D OS=Homo sapiens OX=9606 GN=NELFCD PE=1 SV=2	Q8IXH7|NELFD_HUMAN	2782	NELFCD	Negative elongation factor C/D	0.222182	0.760828	-0.538646	8.96512	9.1873	8.42647	0.214487	0.180729	0.54797	0.416801	0.463442	0.754487
14.1974	13.7104	14.1282	14.1664	13.5825	14.2606	13.9291	13.802	13.8654	78,1	28	11	11	NaN	A0A0J9YVP6	60 kDa poly(U)-binding-splicing factor (Fragment) OS=Homo sapiens OX=9606 GN=PUF60 PE=1 SV=1	tr|A0A0J9YVP6|A0A0J9YVP6_HUMAN	347	PUF60	60 kDa poly(U)-binding-splicing factor (Fragment)	0.0382423	0.300955	-0.262712	14.1282	14.1664	13.8654	0.263496	0.367326	0.0635309	0.0371573	0.463442	0.273273
11.0716	11.0587	10.7235	13.0351	13.7842	12.8701	10.8131	14.2533	11.541	36,88	35	12	12	NaN	Q53EL6	Programmed cell death protein 4 OS=Homo sapiens OX=9606 GN=PDCD4 PE=1 SV=2	Q53EL6|PDCD4_HUMAN	420	PDCD4	Programmed cell death protein 4	1.97634	1.49403	0.482312	11.0587	13.0351	11.541	0.197371	0.487182	1.81297	2	0.462181	0.489455
11.0845	11.3541	11.4671	11.8131	11.199	11.3395	11.0354	11.3046	10.7489	29,65	8	6	6	NaN	P16885	1-phosphatidylinositol 4 5-bisphosphate phosphodiesterase gamma-2 OS=Homo sapiens OX=9606 GN=PLCG2 PE=1 SV=4	P16885|PLCG2_HUMAN	1405	PLCG2	1-phosphatidylinositol 4 5-bisphosphate phosphodiesterase gamma-2	-0.0145683	0.304098	-0.318666	11.3541	11.3395	11.0354	0.196563	0.32173	0.277931	0.181115	0.460924	0.58838
11.7643	11.6476	11.7193	11.4315	11.7323	11.9229	11.7693	11.9038	11.7508	27,54	10	6	6	NaN	Q96RP9	Elongation factor G mitochondrial OS=Homo sapiens OX=9606 GN=GFM1 PE=1 SV=2	Q96RP9|EFGM_HUMAN	1372	GFM1	Elongation factor G mitochondrial	0.012949	-0.0369644	0.0499134	11.7193	11.7323	11.7693	0.0588788	0.247744	0.0834882	0.0287242	0.460924	0.274088
11.538	11.2152	11.6782	11.7148	11.4917	11.7523	12.0368	11.7008	11.5051	7,22	11	5	5	NaN	H7C3P4	N-acetylglucosamine-6-sulfatase OS=Homo sapiens OX=9606 GN=GNS PE=1 SV=1	tr|H7C3P4|H7C3P4_HUMAN	1327	GNS	N-acetylglucosamine-6-sulfatase	0.176851	0.01406	0.162791	11.538	11.7148	11.7008	0.237391	0.140922	0.268948	1.02273	0.459671	0.193142
8.23501	8.20721	8.35698	8.83561	8.00011	8.3993	8.72065	8.34784	8.30551	12,17	2	3	2	NaN	A0A0U1RR27	C-myc promoter-binding protein OS=Homo sapiens OX=9606 GN=DENND4A PE=1 SV=2	tr|A0A0U1RR27|A0A0U1RR27_HUMAN	2365	DENND4A	C-myc promoter-binding protein	0.16429	0.0514565	0.112834	8.23501	8.3993	8.34784	0.0796671	0.417885	0.228445	0.218245	0.459671	0.103474
8.82744	8.94433	9.06674	8.60563	8.73064	9.05558	8.8042	8.84997	9.07428	18,54	16	1	1	NaN	F8WBS5	60S ribosomal protein L35a OS=Homo sapiens OX=9606 GN=RPL35A PE=1 SV=1	tr|F8WBS5|F8WBS5_HUMAN	2700	RPL35A	60S ribosomal protein L35a	-0.213692	-0.119328	-0.0943632	8.94433	8.73064	8.84997	0.119659	0.232262	0.144541	0.787812	0.458421	0.785156
14.5468	14.64	14.6271	14.4021	14.3898	14.6152	14.6757	14.6455	14.6389	69,36	73	9	9	NaN	G8JLA2	Myosin light polypeptide 6 OS=Homo sapiens OX=9606 GN=MYL6 PE=1 SV=1	tr|G8JLA2|G8JLA2_HUMAN	536	MYL6	Myosin light polypeptide 6	-0.224989	-0.2434	0.0184107	14.6271	14.4021	14.6455	0.0505083	0.126748	0.0196051	0.725842	0.458421	0.826814
10.3875	10.0757	10.3253	9.98057	9.77824	10.0917	9.79063	10.2322	9.95347	37,62	9	2	2	NaN	P56545	C-terminal-binding protein 2 OS=Homo sapiens OX=9606 GN=CTBP2 PE=1 SV=1	P56545|CTBP2_HUMAN	2074	CTBP2	C-terminal-binding protein 2	-0.344737	0.0270987	-0.371836	10.3253	9.98057	9.95347	0.164986	0.158925	0.223297	1.5986	0.457175	0.0665127
13.8436	13.9341	13.9866	13.6621	13.6575	13.8953	13.8878	13.8317	13.7541	40,68	50	12	12	NaN	O43852	Calumenin OS=Homo sapiens OX=9606 GN=CALU PE=1 SV=2	O43852|CALU_HUMAN	205	CALU	Calumenin	-0.271947	-0.169591	-0.102356	13.9341	13.6621	13.8317	0.0723374	0.135964	0.0671588	1.1209	0.457175	0.274905
10.8219	10.8865	10.7097	11.2026	11.0451	10.7116	11.2862	10.7415	11.0755	41,73	6	2	2	NaN	Q8WXA9	Splicing regulatory glutamine/lysine-rich protein 1 OS=Homo sapiens OX=9606 GN=SREK1 PE=1 SV=1	Q8WXA9|SREK1_HUMAN	1184	SREK1	Splicing regulatory glutamine/lysine-rich protein 1	0.223224	-0.0304689	0.253693	10.8219	11.0451	11.0755	0.0894456	0.250716	0.274692	0.616185	0.455932	0.0824945
13.294	13.0119	13.3266	12.9395	12.9918	13.3359	13.1558	13.0715	13.0842	200	20	5	5	NaN	Q53GQ0	Very-long-chain 3-oxoacyl-CoA reductase OS=Homo sapiens OX=9606 GN=HSD17B12 PE=1 SV=2	Q53GQ0|DHB12_HUMAN	1124	HSD17B12	Very-long-chain 3-oxoacyl-CoA reductase	-0.302295	-0.0924253	-0.209869	13.294	12.9918	13.0842	0.173026	0.215414	0.0454169	0.391474	0.455932	0.0338583
10.6501	10.7853	10.7925	10.5469	10.44	10.7408	10.5646	10.8227	10.5875	37,11	18	5	5	NaN	O14965	Aurora kinase A OS=Homo sapiens OX=9606 GN=AURKA PE=1 SV=2	O14965|AURKA_HUMAN	1305	AURKA	Aurora kinase A	-0.238395	-0.0406017	-0.197793	10.7853	10.5469	10.5875	0.0802489	0.152462	0.142827	0.68403	0.454693	0.184422
11.497	11.3341	11.4656	11.4424	11.3402	11.3183	11.2048	11.4257	11.235	30,52	9	4	4	NaN	A0A3B3ITW3	ATP-binding cassette sub-family D member 3 OS=Homo sapiens OX=9606 GN=ABCD3 PE=1 SV=2	tr|A0A3B3ITW3|A0A3B3ITW3_HUMAN	1292	ABCD3	ATP-binding cassette sub-family D member 3	-0.125327	0.105243	-0.23057	11.4656	11.3402	11.235	0.0863972	0.0662093	0.119814	0.551294	0.454693	0.310691
11.5269	12.2222	11.9031	11.9651	11.4292	11.8169	11.5135	11.6488	11.8416	42,11	27	14	14	NaN	O43242	26S proteasome non-ATPase regulatory subunit 3 OS=Homo sapiens OX=9606 GN=PSMD3 PE=1 SV=2	O43242|PSMD3_HUMAN	510	PSMD3	26S proteasome non-ATPase regulatory subunit 3	-0.0861101	0.168181	-0.254292	11.9031	11.8169	11.6488	0.348	0.276689	0.164877	0.142668	0.454693	0.118045
11.8969	11.8162	11.9404	11.569	11.8992	12.0936	11.9851	11.8492	12.8789	24,44	37	11	11	NaN	P43034	Platelet-activating factor acetylhydrolase IB subunit beta OS=Homo sapiens OX=9606 GN=PAFAH1B1 PE=1 SV=2	P43034|LIS1_HUMAN	656	PAFAH1B1	Platelet-activating factor acetylhydrolase IB subunit beta	0.00230598	-0.085927	0.088233	11.8969	11.8992	11.9851	0.0630155	0.265202	0.559392	0.0670192	0.454693	0.596879
6.92148	7.09022	7.29857	6.81327	6.85898	6.93522	7.03507	6.78829	6.9689	4,5	3	1	1	NaN	Q9Y5P6	Mannose-1-phosphate guanyltransferase beta OS=Homo sapiens OX=9606 GN=GMPPB PE=1 SV=2	Q9Y5P6|GMPPB_HUMAN	2983	GMPPB	Mannose-1-phosphate guanyltransferase beta	-0.231243	-0.109922	-0.121321	7.09022	6.85898	6.9689	0.188888	0.061612	0.127735	1.06399	0.453457	0.262807
8.30793	8.67009	8.09482	7.95053	8.45323	8.1234	8.39021	8.15603	7.90394	16,05	2	2	2	NaN	I3L2B0	Clustered mitochondria protein homolog OS=Homo sapiens OX=9606 GN=CLUH PE=1 SV=3	tr|I3L2B0|I3L2B0_HUMAN	2711	CLUH	Clustered mitochondria protein homolog	-0.184532	-0.0326357	-0.151896	8.30793	8.1234	8.15603	0.290837	0.255403	0.24319	0.605548	0.453457	0.0347983
13.8466	13.5898	13.8004	13.638	13.4575	13.8523	13.5982	13.6544	13.6513	200	45	7	7	NaN	Q9Y5S9	RNA-binding protein 8A OS=Homo sapiens OX=9606 GN=RBM8A PE=1 SV=1	Q9Y5S9|RBM8A_HUMAN	509	RBM8A	RNA-binding protein 8A	-0.162411	-0.0132923	-0.149118	13.8004	13.638	13.6513	0.136895	0.197655	0.0316059	0.4698	0.452225	0.0404816
9.93921	9.77666	9.95404	9.77998	10.098	10.1759	10.1819	9.67841	10.2681	35,59	9	3	3	NaN	Q15208	Serine/threonine-protein kinase 38 OS=Homo sapiens OX=9606 GN=STK38 PE=1 SV=1	Q15208|STK38_HUMAN	1892	STK38	Serine/threonine-protein kinase 38	0.15882	-0.0838652	0.242685	9.93921	10.098	10.1819	0.0984063	0.209759	0.318496	0.324222	0.452225	0.0329203
13.4136	13.3896	13.0108	12.3562	12.7597	13.54	12.613	12.8865	13.2273	64,52	16	3	3	NaN	Q99426	Tubulin-folding cofactor B OS=Homo sapiens OX=9606 GN=TBCB PE=1 SV=2	Q99426|TBCB_HUMAN	1777	TBCB	Tubulin-folding cofactor B	-0.629951	-0.126798	-0.503154	13.3896	12.7597	12.8865	0.22594	0.601828	0.307807	0.300162	0.452225	0.0443122
12.1723	12.1725	12.0473	12.0673	11.2354	12.3029	11.9008	12.0217	12.1138	44,93	12	9	9	NaN	O60271	C-Jun-amino-terminal kinase-interacting protein 4 OS=Homo sapiens OX=9606 GN=SPAG9 PE=1 SV=4	O60271|JIP4_HUMAN	737	SPAG9	C-Jun-amino-terminal kinase-interacting protein 4	-0.105002	0.0455914	-0.150594	12.1723	12.0673	12.0217	0.0722275	0.560799	0.106852	0.271646	0.452225	0.155523
11.4379	11.706	11.4909	11.3259	11.3901	11.6944	11.525	11.483	11.2286	45,41	9	3	3	NaN	Q16204	Coiled-coil domain-containing protein 6 OS=Homo sapiens OX=9606 GN=CCDC6 PE=1 SV=2	Q16204|CCDC6_HUMAN	1436	CCDC6	Coiled-coil domain-containing protein 6	-0.100789	-0.0928974	-0.00789165	11.4909	11.3901	11.483	0.142021	0.196851	0.160363	0.173925	0.452225	0.0942041
9.67747	9.29366	9.57006	9.25706	9.13658	9.28413	10.0611	9.65684	9.43359	16,88	7	1	1	NaN	E9PJE4	COMM domain-containing protein 5 (Fragment) OS=Homo sapiens OX=9606 GN=COMMD5 PE=1 SV=1	tr|E9PJE4|E9PJE4_HUMAN	2705	COMMD5	COMM domain-containing protein 5 (Fragment)	-0.313006	-0.399777	0.086771	9.57006	9.25706	9.65684	0.198013	0.0785474	0.318079	1.19928	0.450997	0.91364
13.0766	12.8678	12.8724	12.6463	12.7007	12.9392	12.7021	12.8074	12.8827	65,16	73	5	5	NaN	E5RHG8	Elongin-C (Fragment) OS=Homo sapiens OX=9606 GN=ELOC PE=1 SV=1	tr|E5RHG8|E5RHG8_HUMAN	1136	ELOC	Elongin-C (Fragment)	-0.171624	-0.106692	-0.0649319	12.8724	12.7007	12.8074	0.119244	0.155827	0.0907528	0.464706	0.450997	0.267606
6.10675	5.49595	5.77434	6.01554	5.87209	5.87897	5.93965	6.07906	6.16698	8,33	1	1	1	NaN	J3QS41	Probable helicase with zinc finger domain OS=Homo sapiens OX=9606 GN=HELZ PE=1 SV=1	tr|J3QS41|J3QS41_HUMAN	2985	HELZ	Probable helicase with zinc finger domain	0.104631	-0.200088	0.304719	5.77434	5.87897	6.07906	0.305796	0.0809065	0.114631	0.357535	0.450997	0.477556
12.372	12.2383	12.3314	12.0911	12.1573	12.4036	12.3393	12.2499	12.1954	8,28	26	5	5	NaN	P43897	Elongation factor Ts mitochondrial OS=Homo sapiens OX=9606 GN=TSFM PE=1 SV=2	P43897|EFTS_HUMAN	928	TSFM	Elongation factor Ts mitochondrial	-0.174137	-0.0925703	-0.0815668	12.3314	12.1573	12.2499	0.0685665	0.164685	0.0726507	0.352617	0.450997	0.111821
10.4723	10.837	10.7222	10.756	10.3685	10.7728	11.0706	10.9438	10.698	18,36	21	3	3	NaN	P39019	40S ribosomal protein S19 OS=Homo sapiens OX=9606 GN=RPS19 PE=1 SV=2	P39019|RS19_HUMAN	2121	RPS19	40S ribosomal protein S19	0.0337629	-0.18786	0.221623	10.7222	10.756	10.9438	0.186482	0.228719	0.189435	0.0660068	0.450997	0.542118
11.7283	11.7466	11.8036	11.4556	11.4165	11.8779	11.5326	11.7839	11.7214	39,6	8	7	6	NaN	Q8N3U4	Cohesin subunit SA-2 OS=Homo sapiens OX=9606 GN=STAG2 PE=1 SV=3	Q8N3U4|STAG2_HUMAN	1054	STAG2	Cohesin subunit SA-2	-0.291014	-0.265814	-0.0251999	11.7466	11.4556	11.7214	0.0392355	0.25582	0.130832	0.525784	0.449772	0.228413
8.27039	7.80729	8.51349	7.66035	7.58195	8.55961	7.42333	8.18259	7.03782	16,52	19	1	1	NaN	J3QQW2	Protein SSXT OS=Homo sapiens OX=9606 GN=SS18 PE=1 SV=1	tr|J3QQW2|J3QQW2_HUMAN	2636	SS18	Protein SSXT	-0.610036	0.237027	-0.847063	8.27039	7.66035	7.42333	0.358766	0.543232	0.582467	0.521434	0.449772	0.224754
10.5562	10.6316	10.5151	10.6247	10.3906	10.6445	10.915	10.6016	10.5997	39,56	6	2	2	NaN	P07686	Beta-hexosaminidase subunit beta OS=Homo sapiens OX=9606 GN=HEXB PE=1 SV=3	P07686|HEXB_HUMAN	1971	HEXB	Beta-hexosaminidase subunit beta	0.0684862	0.023119	0.0453672	10.5562	10.6247	10.6016	0.0590974	0.141218	0.181479	0.0400052	0.449772	0.567031
12.8491	12.2469	12.6285	12.7781	12.7471	12.8044	12.7496	12.606	12.8563	63,87	30	9	9	NaN	P07099	Epoxide hydrolase 1 OS=Homo sapiens OX=9606 GN=EPHX1 PE=1 SV=1	P07099|HYEP_HUMAN	698	EPHX1	Epoxide hydrolase 1	0.149563	0.0284386	0.121124	12.6285	12.7781	12.7496	0.304655	0.0286566	0.125617	0.459671	0.44855	0.254925
11.9415	11.8797	12.108	11.5952	11.9313	12.0474	11.7085	11.7801	12.1535	11,06	38	10	10	NaN	P60900	Proteasome subunit alpha type-6 OS=Homo sapiens OX=9606 GN=PSMA6 PE=1 SV=1	P60900|PSA6_HUMAN	739	PSMA6	Proteasome subunit alpha type-6	-0.0102701	0.151166	-0.161436	11.9415	11.9313	11.7801	0.118064	0.234862	0.238936	0.37366	0.44855	0.0872467
12.4521	12.3848	12.4496	12.4862	12.5153	12.6199	12.4462	12.6047	12.4833	130,06	9	5	5	NaN	Q5SSJ5	Heterochromatin protein 1-binding protein 3 OS=Homo sapiens OX=9606 GN=HP1BP3 PE=1 SV=1	Q5SSJ5|HP1B3_HUMAN	1500	HP1BP3	Heterochromatin protein 1-binding protein 3	0.0656929	0.0319681	0.0337248	12.4496	12.5153	12.4833	0.0381943	0.0703542	0.0829028	0.958607	0.447332	0.154282
12.8731	12.5725	12.505	12.9843	12.6989	13.063	12.6938	13.0567	12.9851	46,33	10	3	3	NaN	P09496	Clathrin light chain A OS=Homo sapiens OX=9606 GN=CLTA PE=1 SV=1	P09496|CLCA_HUMAN	2227	CLTA	Clathrin light chain A	0.411748	-0.000889778	0.412638	12.5725	12.9843	12.9851	0.195952	0.191587	0.192224	0.673664	0.447332	0.00568285
8.04007	7.73112	8.02475	7.77762	7.77202	5.89159	7.34731	7.99983	7.27435	8,41	18	3	1	NaN	Q96LR5	Ubiquitin-conjugating enzyme E2 E2 OS=Homo sapiens OX=9606 GN=UBE2E2 PE=1 SV=1	Q96LR5|UB2E2_HUMAN	2010	UBE2E2	Ubiquitin-conjugating enzyme E2 E2	-0.252734	0.424706	-0.67744	8.02475	7.77202	7.34731	0.174122	1.08729	0.399462	0.434152	0.446117	0.271646
11.4893	11.3248	11.526	11.3699	11.3329	11.4112	10.8932	11.4347	11.2899	45,65	22	5	5	NaN	P13861	cAMP-dependent protein kinase type II-alpha regulatory subunit OS=Homo sapiens OX=9606 GN=PRKAR2A PE=1 SV=2	P13861|KAP2_HUMAN	989	PRKAR2A	cAMP-dependent protein kinase type II-alpha regulatory subunit	-0.119476	0.0799665	-0.199443	11.4893	11.3699	11.2899	0.107146	0.0391783	0.280345	0.67162	0.444906	0.366532
12.4015	12.2217	12.3906	11.8578	12.0447	12.373	12.2783	12.2633	12.2894	65,76	6	4	4	NaN	Q8TCJ2	Dolichyl-diphosphooligosaccharide--protein glycosyltransferase subunit STT3B OS=Homo sapiens OX=9606 GN=STT3B PE=1 SV=1	Q8TCJ2|STT3B_HUMAN	1037	STT3B	Dolichyl-diphosphooligosaccharide--protein glycosyltransferase subunit STT3B	-0.34587	-0.233603	-0.112267	12.3906	12.0447	12.2783	0.100785	0.260788	0.013135	0.59346	0.444906	0.477556
10.3544	10.2003	10.2597	10.2414	10.4292	10.6885	10.3074	10.5413	10.3658	21,43	4	1	1	NaN	H0Y3Z4	Nicastrin (Fragment) OS=Homo sapiens OX=9606 GN=NCSTN PE=1 SV=9	tr|H0Y3Z4|H0Y3Z4_HUMAN	2044	NCSTN	Nicastrin (Fragment)	0.169454	0.0634212	0.106032	10.2597	10.4292	10.3658	0.0777025	0.224514	0.121724	0.431798	0.444906	0.119186
11.9203	11.2441	11.9014	11.6717	11.4366	11.9011	11.8679	11.4221	12.0212	47,97	43	14	4	NaN	Q13838	Spliceosome RNA helicase DDX39B OS=Homo sapiens OX=9606 GN=DDX39B PE=1 SV=1	Q13838|DX39B_HUMAN	363	DDX39B	Spliceosome RNA helicase DDX39B	-0.229715	-0.196218	-0.0334978	11.9014	11.6717	11.8679	0.385098	0.23223	0.31123	0.047692	0.444906	0.61261
13.5524	13.614	13.5616	13.3652	13.6858	13.6788	13.5339	13.6568	13.7111	46,44	43	8	8	NaN	P23396	40S ribosomal protein S3 OS=Homo sapiens OX=9606 GN=RPS3 PE=1 SV=2	P23396|RS3_HUMAN	880	RPS3	40S ribosomal protein S3	0.117175	0.0220604	0.0951147	13.5616	13.6788	13.6568	0.0332198	0.183113	0.0907724	0.00174066	0.444906	0.366532
11.3718	11.3199	11.4544	11.0544	11.1394	11.5981	11.337	11.4164	11.5429	57,37	5	1	1	NaN	K7EJC8	Golgi SNAP receptor complex member 1 OS=Homo sapiens OX=9606 GN=GOSR1 PE=1 SV=1	tr|K7EJC8|K7EJC8_HUMAN	2406	GOSR1	Golgi SNAP receptor complex member 1	-0.232353	-0.276952	0.0445986	11.3718	11.1394	11.4164	0.0678079	0.292493	0.103886	0.319664	0.443697	0.567031
7.69565	6.59047	7.64933	6.79792	8.18829	7.46385	7.67645	7.80032	7.81198	8,39	0	1	1	NaN	Q9UPN3	Microtubule-actin cross-linking factor 1 isoforms 1/2/3/5 OS=Homo sapiens OX=9606 GN=MACF1 PE=1 SV=4	Q9UPN3|MACF1_HUMAN	2971	MACF1	Microtubule-actin cross-linking factor 1 isoforms 1/2/3/5	-0.185477	-0.336466	0.15099	7.64933	7.46385	7.80032	0.625133	0.695391	0.0751094	0.076238	0.443697	0.279014
7.59208	7.42055	7.92801	8.59145	8.85028	9.00865	7.31967	8.00843	8.97888	17,98	5	1	1	NaN	P24539	ATP synthase F(0) complex subunit B1 mitochondrial OS=Homo sapiens OX=9606 GN=ATP5PB PE=1 SV=2	P24539|AT5F1_HUMAN	2500	ATP5PB	ATP synthase F(0) complex subunit B1 mitochondrial	1.2582	0.841852	0.416346	7.59208	8.85028	8.00843	0.258133	0.210609	0.833581	1.90309	0.442493	0.723538
12.1497	12.2331	12.2025	11.8747	11.9647	12.2526	12.2267	11.744	12.0372	40,11	10	4	4	NaN	Q15554	Telomeric repeat-binding factor 2 OS=Homo sapiens OX=9606 GN=TERF2 PE=1 SV=3	Q15554|TERF2_HUMAN	1586	TERF2	Telomeric repeat-binding factor 2	-0.237856	-0.0725384	-0.165318	12.2025	11.9647	12.0372	0.0422355	0.197402	0.243204	0.576754	0.442493	0.047692
11.5667	11.6553	11.6228	11.2431	11.5762	11.6981	11.2553	11.7087	11.5096	38,27	8	10	5	NaN	Q9HBD4	SMARCA4 isoform 2 OS=Homo sapiens OX=9606 GN=SMARCA4 PE=1 SV=1	tr|Q9HBD4|Q9HBD4_HUMAN	634	SMARCA4	SMARCA4 isoform 2	-0.0465355	0.0666218	-0.113157	11.6228	11.5762	11.5096	0.0447915	0.235576	0.227226	0.349692	0.442493	0.05061
9.0549	9.478	9.66454	9.30936	9.54965	9.27265	9.36069	8.65703	8.86987	16,27	3	1	1	NaN	Q8WVX9	Fatty acyl-CoA reductase 1 OS=Homo sapiens OX=9606 GN=FAR1 PE=1 SV=1	Q8WVX9|FACR1_HUMAN	2725	FAR1	Fatty acyl-CoA reductase 1	-0.168638	0.439491	-0.60813	9.478	9.30936	8.86987	0.312373	0.150451	0.360866	0.0362122	0.442493	0.571865
9.38987	10.187	10.0515	9.98769	10.2673	10.47	9.51682	9.89093	9.66475	23,18	24	8	5	NaN	P29508	Serpin B3 OS=Homo sapiens OX=9606 GN=SERPINB3 PE=1 SV=2	P29508|SPB3_HUMAN	1255	SERPINB3	Serpin B3	0.215774	0.602506	-0.386732	10.0515	10.2673	9.66475	0.426513	0.242196	0.188414	0.860121	0.441291	1.28819
11.302	11.3356	11.1741	11.289	11.3391	11.0468	11.0038	11.3147	11.1623	39,03	12	5	5	NaN	Q8N1G4	Leucine-rich repeat-containing protein 47 OS=Homo sapiens OX=9606 GN=LRRC47 PE=1 SV=1	Q8N1G4|LRC47_HUMAN	1332	LRRC47	Leucine-rich repeat-containing protein 47	-0.0129719	0.126653	-0.139625	11.302	11.289	11.1623	0.0852174	0.156333	0.155459	0.416801	0.441291	0.195861
10.7669	10.3374	10.4316	10.7406	10.0498	10.8451	10.9185	10.0192	9.59748	18,52	9	1	1	NaN	Q6PD74	Alpha- and gamma-adaptin-binding protein p34 OS=Homo sapiens OX=9606 GN=AAGAB PE=1 SV=1	Q6PD74|AAGAB_HUMAN	2151	AAGAB	Alpha- and gamma-adaptin-binding protein p34	0.309022	0.721451	-0.412429	10.4316	10.7406	10.0192	0.225771	0.432147	0.674745	0.0525663	0.441291	0.304518
11.7546	11.1478	10.5915	10.3822	12.1382	10.8712	11.5507	10.6823	10.6894	31,55	4	2	2	NaN	P56945	Breast cancer anti-estrogen resistance protein 1 OS=Homo sapiens OX=9606 GN=BCAR1 PE=1 SV=2	P56945|BCAR1_HUMAN	2304	BCAR1	Breast cancer anti-estrogen resistance protein 1	-0.276628	0.181826	-0.458454	11.1478	10.8712	10.6894	0.581719	0.906258	0.499312	0.0150229	0.441291	0.0675262
8.76145	8.42731	8.03441	8.8489	8.5941	8.38223	8.97436	8.32742	8.68289	17,64	17	1	1	NaN	E9PB93	DNA-directed RNA polymerase II subunit RPB4 OS=Homo sapiens OX=9606 GN=POLR2D PE=1 SV=1	tr|E9PB93|E9PB93_HUMAN	2641	POLR2D	DNA-directed RNA polymerase II subunit RPB4	0.166788	-0.088788	0.255576	8.42731	8.5941	8.68289	0.363915	0.233664	0.323997	0.917215	0.440093	0.107349
12.5202	12.4023	12.6346	12.3507	12.7682	12.6108	12.6435	12.9696	12.5867	15,13	16	4	4	NaN	P36543	V-type proton ATPase subunit E 1 OS=Homo sapiens OX=9606 GN=ATP6V1E1 PE=1 SV=1	P36543|VATE1_HUMAN	1512	ATP6V1E1	V-type proton ATPase subunit E 1	0.0906162	-0.0327234	0.12334	12.5202	12.6108	12.6435	0.116135	0.210877	0.206616	0.123205	0.440093	0.623423
11.0165	10.9433	11.1764	10.8587	10.7548	11.0573	11.194	11.5952	11.0968	36,62	10	3	3	NaN	Q9HBI0	Gamma-parvin OS=Homo sapiens OX=9606 GN=PARVG PE=1 SV=1	Q9HBI0|PARVG_HUMAN	1864	PARVG	Gamma-parvin	-0.15778	-0.335338	0.177558	11.0165	10.8587	11.194	0.119181	0.153709	0.264211	1.78516	0.438899	0.647817
9.72383	8.78872	9.59137	9.20491	8.76934	8.24356	8.92804	8.96399	9.23031	17,61	5	1	1	NaN	Q9H1P3	Oxysterol-binding protein-related protein 2 OS=Homo sapiens OX=9606 GN=OSBPL2 PE=1 SV=1	Q9H1P3|OSBL2_HUMAN	2724	OSBPL2	Oxysterol-binding protein-related protein 2	-0.82203	-0.194652	-0.627378	9.59137	8.76934	8.96399	0.506003	0.481384	0.165116	0.609065	0.438899	0.301899
11.2905	11.1085	11.4685	10.9538	11.2378	11.2816	11.0855	11.1714	11.3278	27,43	41	3	3	NaN	P62942	Peptidyl-prolyl cis-trans isomerase FKBP1A OS=Homo sapiens OX=9606 GN=FKBP1A PE=1 SV=2	P62942|FKB1A_HUMAN	1501	FKBP1A	Peptidyl-prolyl cis-trans isomerase FKBP1A	-0.0526724	0.0663805	-0.119053	11.2905	11.2378	11.1714	0.180035	0.178002	0.122846	0.356547	0.438899	0.234331
12.3208	12.2991	12.3957	12.4034	11.9599	12.3659	12.2954	12.3083	12.2683	45,32	36	13	13	NaN	Q9Y230	RuvB-like 2 OS=Homo sapiens OX=9606 GN=RUVBL2 PE=1 SV=3	Q9Y230|RUVB2_HUMAN	406	RUVBL2	RuvB-like 2	0.045085	0.0704613	-0.0253763	12.3208	12.3659	12.2954	0.0506611	0.24593	0.0204118	0.277366	0.438899	0.106793
11.9177	11.6358	11.1378	11.5675	11.1914	11.5092	11.8139	11.8594	11.8872	33,11	72	11	4	NaN	P61586	Transforming protein RhoA OS=Homo sapiens OX=9606 GN=RHOA PE=1 SV=1	P61586|RHOA_HUMAN	416	RHOA	Transforming protein RhoA	-0.126578	-0.350149	0.223571	11.6358	11.5092	11.8594	0.3949	0.202405	0.0369937	0.194499	0.438899	1.12843
10.2788	10.1992	10.0341	10.0951	9.99067	10.2262	10.0325	10.0731	10.0946	26,82	17	7	7	NaN	Q9UHL4	Dipeptidyl peptidase 2 OS=Homo sapiens OX=9606 GN=DPP7 PE=1 SV=3	Q9UHL4|DPP2_HUMAN	1254	DPP7	Dipeptidyl peptidase 2	-0.104048	0.0220633	-0.126111	10.1992	10.0951	10.0731	0.124806	0.118	0.0315573	0.181774	0.438899	0.211832
10.9338	10.2853	10.6008	10.4931	11.0064	10.6327	10.676	10.9557	11.2612	38,46	13	2	2	NaN	P04179	Superoxide dismutase [Mn] mitochondrial OS=Homo sapiens OX=9606 GN=SOD2 PE=1 SV=3	P04179|SODM_HUMAN	1810	SOD2	Superoxide dismutase [Mn] mitochondrial	0.0318804	-0.323	0.35488	10.6008	10.6327	10.9557	0.324278	0.265411	0.292722	0.104025	0.437707	0.480172
11.6402	14.0809	13.8039	14.5985	11.4532	13.7707	11.4921	14.0239	11.8098	30,31	12	6	6	NaN	Q9ULX6	A-kinase anchor protein 8-like OS=Homo sapiens OX=9606 GN=AKAP8L PE=1 SV=4	Q9ULX6|AKP8L_HUMAN	640	AKAP8L	A-kinase anchor protein 8-like	-0.0332651	1.96082	-1.99408	13.8039	13.7707	11.8098	1.33635	1.63041	1.37921	0.0190881	0.437707	0.16813
13.9278	13.5658	13.8171	13.6457	13.5658	13.7769	13.4517	13.6971	13.5407	200	30	9	9	NaN	P00966	Argininosuccinate synthase OS=Homo sapiens OX=9606 GN=ASS1 PE=1 SV=2	P00966|ASSY_HUMAN	497	ASS1	Argininosuccinate synthase	-0.171425	0.104925	-0.27635	13.8171	13.6457	13.5407	0.185475	0.106605	0.124205	0.459671	0.436519	0.317855
9.41528	8.93236	9.45199	9.37384	9.09719	9.48486	9.49273	8.76471	8.81234	26,39	8	2	2	NaN	Q9BR76	Coronin-1B OS=Homo sapiens OX=9606 GN=CORO1B PE=1 SV=1	Q9BR76|COR1B_HUMAN	2109	CORO1B	Coronin-1B	-0.0414333	0.561506	-0.60294	9.41528	9.37384	8.81234	0.289992	0.199647	0.407275	0.319664	0.435334	0.486782
10.7663	10.3772	10.8485	10.3864	10.5286	10.7214	10.56	10.473	10.0859	37,12	18	4	4	NaN	Q96CS3	FAS-associated factor 2 OS=Homo sapiens OX=9606 GN=FAF2 PE=1 SV=2	Q96CS3|FAF2_HUMAN	1598	FAF2	FAS-associated factor 2	-0.237728	0.0555563	-0.293284	10.7663	10.5286	10.473	0.25176	0.168114	0.252382	0.283997	0.435334	0.261219
17.3385	17.4593	17.3827	17.6891	17.7943	17.0481	18.1647	17.4479	17.4797	200	66	22	22	NaN	K7EQQ3	Keratin type I cytoskeletal 9 OS=Homo sapiens OX=9606 GN=KRT9 PE=1 SV=1	tr|K7EQQ3|K7EQQ3_HUMAN	2	KRT9	Keratin type I cytoskeletal 9	0.306431	0.209469	0.096962	17.3827	17.6891	17.4797	0.0611407	0.403872	0.404995	0.183096	0.435334	0.254925
11.6886	11.6221	11.8051	11.6203	11.4643	11.9871	11.6698	11.7871	11.8466	49,1	24	10	10	NaN	P19525	Interferon-induced double-stranded RNA-activated protein kinase OS=Homo sapiens OX=9606 GN=EIF2AK2 PE=1 SV=2	P19525|E2AK2_HUMAN	610	EIF2AK2	Interferon-induced double-stranded RNA-activated protein kinase	-0.0683775	-0.166821	0.098443	11.6886	11.6203	11.7871	0.0926266	0.268369	0.0899628	0.0467237	0.435334	0.205512
11.5207	11.3613	11.2022	11.3059	11.3538	11.3824	11.4651	11.4845	11.6974	8,73	19	8	8	NaN	P50995	Annexin A11 OS=Homo sapiens OX=9606 GN=ANXA11 PE=1 SV=1	P50995|ANX11_HUMAN	593	ANXA11	Annexin A11	-0.00747776	-0.130662	0.123184	11.3613	11.3538	11.4845	0.159266	0.0386628	0.12889	0.0395292	0.435334	1.14206
8.31161	6.73213	8.16692	7.69363	7.68944	7.88441	6.32083	6.98675	7.62381	17,25	7	1	1	NaN	Q9NVT9	Armadillo repeat-containing protein 1 OS=Homo sapiens OX=9606 GN=ARMC1 PE=1 SV=1	Q9NVT9|ARMC1_HUMAN	2695	ARMC1	Armadillo repeat-containing protein 1	-0.473289	0.706874	-1.18016	8.16692	7.69363	6.98675	0.873145	0.11138	0.651544	0.0123337	0.435334	0.860121
10.2186	10.2534	10.0855	10.2471	10.3704	10.8769	10.217	10.1348	10.0753	29,92	12	3	3	NaN	Q9UKM9	RNA-binding protein Raly OS=Homo sapiens OX=9606 GN=RALY PE=1 SV=1	Q9UKM9|RALY_HUMAN	2094	RALY	RNA-binding protein Raly	0.151797	0.235549	-0.0837517	10.2186	10.3704	10.1348	0.0886157	0.333774	0.0711246	0.489455	0.434152	0.580044
6.79273	9.85576	7.17293	6.6565	6.40265	7.82655	6.8896	9.65625	6.81455	13,48	10	2	2	NaN	P29372	DNA-3-methyladenine glycosylase OS=Homo sapiens OX=9606 GN=MPG PE=1 SV=3	P29372|3MG_HUMAN	2402	MPG	DNA-3-methyladenine glycosylase	-0.516431	-0.233099	-0.283332	7.17293	6.6565	6.8896	1.66954	0.759488	1.61943	0.28567	0.434152	0.235077
5.87049	5.80094	5.21218	5.28085	5.69494	7.03144	6.0774	5.71158	6.14568	15,27	2	1	1	NaN	Q92619	Rho GTPase-activating protein 45 OS=Homo sapiens OX=9606 GN=ARHGAP45 PE=1 SV=2	Q92619|HMHA1_HUMAN	2541	ARHGAP45	Rho GTPase-activating protein 45	-0.106003	-0.382463	0.27646	5.80094	5.69494	6.0774	0.361673	0.914904	0.233427	0.179799	0.434152	0.0154727
8.53111	8.44062	7.61066	7.88759	8.73006	8.52568	8.56552	8.51159	8.68982	16,82	7	2	2	NaN	Q6A1A2	Putative 3-phosphoinositide-dependent protein kinase 2 OS=Homo sapiens OX=9606 GN=PDPK2P PE=5 SV=1	Q6A1A2|PDPK2_HUMAN	2538	PDPK2P	Putative 3-phosphoinositide-dependent protein kinase 2	0.0850573	-0.0398436	0.124901	8.44062	8.52568	8.56552	0.507324	0.43945	0.0914006	0.142668	0.434152	0.294992
12.6451	12.5018	12.9919	12.6253	12.5832	12.8613	11.4141	12.6135	12.7266	56,93	14	10	10	NaN	Q9Y4E8	Ubiquitin carboxyl-terminal hydrolase 15 OS=Homo sapiens OX=9606 GN=USP15 PE=1 SV=3	Q9Y4E8|UBP15_HUMAN	806	USP15	Ubiquitin carboxyl-terminal hydrolase 15	-0.0198431	0.0117846	-0.0316277	12.6451	12.6253	12.6135	0.251969	0.149882	0.727364	0.129011	0.434152	0.423659
9.16159	9.49225	9.30993	8.82944	9.15353	8.91412	8.73576	9.31238	9.40064	13,26	9	3	3	NaN	Q6NUK1	Calcium-binding mitochondrial carrier protein SCaMC-1 OS=Homo sapiens OX=9606 GN=SLC25A24 PE=1 SV=2	Q6NUK1|SCMC1_HUMAN	2427	SLC25A24	Calcium-binding mitochondrial carrier protein SCaMC-1	-0.395815	-0.398268	0.00245285	9.30993	8.91412	9.31238	0.165625	0.168088	0.3611	2.49214	0.432974	0.411168
11.654	10.9175	10.7365	10.8816	10.6294	9.78994	10.9972	10.8471	10.7432	11,06	10	5	5	NaN	P52306	Rap1 GTPase-GDP dissociation stimulator 1 OS=Homo sapiens OX=9606 GN=RAP1GDS1 PE=1 SV=3	P52306|GDS1_HUMAN	1692	RAP1GDS1	Rap1 GTPase-GDP dissociation stimulator 1	-0.288074	-0.217688	-0.0703859	10.9175	10.6294	10.8471	0.485951	0.571547	0.127745	1.11464	0.431798	0.609065
12.6843	12.8678	12.8488	12.6674	12.7654	12.4373	12.7063	12.7098	12.804	58,05	31	5	5	NaN	Q9UL25	Ras-related protein Rab-21 OS=Homo sapiens OX=9606 GN=RAB21 PE=1 SV=3	Q9UL25|RAB21_HUMAN	1069	RAB21	Ras-related protein Rab-21	-0.181424	-0.0424395	-0.138985	12.8488	12.6674	12.7098	0.100884	0.168429	0.0554495	0.555955	0.431798	0.339135
11.4726	11.4332	11.4512	11.0326	11.2504	11.6515	10.9687	11.5374	11.246	39,35	6	4	4	NaN	Q8WUM0	Nuclear pore complex protein Nup133 OS=Homo sapiens OX=9606 GN=NUP133 PE=1 SV=2	Q8WUM0|NU133_HUMAN	1781	NUP133	Nuclear pore complex protein Nup133	-0.200853	0.00438881	-0.205242	11.4512	11.2504	11.246	0.0197341	0.313947	0.284378	0.277366	0.431798	0.102373
9.65399	10.2505	10.3698	9.72031	10.1018	10.6368	10.7482	10.2312	10.4981	36,06	9	2	2	NaN	O00273	DNA fragmentation factor subunit alpha OS=Homo sapiens OX=9606 GN=DFFA PE=1 SV=1	O00273|DFFA_HUMAN	2388	DFFA	DNA fragmentation factor subunit alpha	-0.14869	-0.396207	0.247517	10.2505	10.1018	10.4981	0.383514	0.460382	0.258531	0.181115	0.431798	0.359519
10.2938	10.1333	10.5631	10.5195	10.2517	10.3978	10.1404	10.5938	10.9028	19,2	17	6	5	NaN	Q13043	Serine/threonine-protein kinase 4 OS=Homo sapiens OX=9606 GN=STK4 PE=1 SV=2	Q13043|STK4_HUMAN	1302	STK4	Serine/threonine-protein kinase 4	0.103965	-0.195983	0.299948	10.2938	10.3978	10.5938	0.217196	0.134093	0.383423	0.180456	0.431798	0.204815
8.17752	8.21888	8.30177	6.89627	8.74416	9.47994	7.92902	9.36326	8.78921	26,51	12	3	3	NaN	Q9Y2G5	GDP-fucose protein O-fucosyltransferase 2 OS=Homo sapiens OX=9606 GN=POFUT2 PE=1 SV=3	Q9Y2G5|OFUT2_HUMAN	1980	POFUT2	GDP-fucose protein O-fucosyltransferase 2	0.525283	-0.0450468	0.57033	8.21888	8.74416	8.78921	0.0632721	1.33113	0.72186	0.0624821	0.431798	0.221849
10.8181	9.9867	10.9758	10.6243	10.6285	10.6279	11.0126	10.9413	10.8932	19,8	9	1	1	NaN	O15173	Membrane-associated progesterone receptor component 2 OS=Homo sapiens OX=9606 GN=PGRMC2 PE=1 SV=1	O15173|PGRC2_HUMAN	2271	PGRMC2	Membrane-associated progesterone receptor component 2	-0.190205	-0.313443	0.123239	10.8181	10.6279	10.9413	0.53141	0.00226219	0.0600707	0.0347983	0.431798	1.91721
14.1732	12.9666	13.2396	12.9039	13.157	13.0545	13.0574	13.0687	13.0073	55,3	35	17	8	NaN	Q96AE4	Far upstream element-binding protein 1 OS=Homo sapiens OX=9606 GN=FUBP1 PE=1 SV=3	Q96AE4|FUBP1_HUMAN	255	FUBP1	Far upstream element-binding protein 1	-0.185047	-0.00284576	-0.182201	13.2396	13.0545	13.0574	0.632745	0.127306	0.0326756	0.359519	0.430626	0.0254883
12.3925	12.1704	12.3219	11.9556	11.9353	12.2849	11.6582	12.118	12.3074	32,95	26	5	5	NaN	Q12972	Nuclear inhibitor of protein phosphatase 1 OS=Homo sapiens OX=9606 GN=PPP1R8 PE=1 SV=2	Q12972|PP1R8_HUMAN	1188	PPP1R8	Nuclear inhibitor of protein phosphatase 1	-0.366286	-0.162419	-0.203867	12.3219	11.9556	12.118	0.113472	0.196243	0.333876	0.752027	0.429457	0.0716041
8.69794	9.42354	9.26976	8.96417	9.39545	9.48812	9.62699	9.46881	9.30861	31,18	24	3	3	NaN	Q9GZP4	PITH domain-containing protein 1 OS=Homo sapiens OX=9606 GN=PITHD1 PE=1 SV=1	Q9GZP4|PITH1_HUMAN	1952	PITHD1	PITH domain-containing protein 1	0.12569	-0.0733585	0.199049	9.26976	9.39545	9.46881	0.382342	0.279618	0.159188	0.625252	0.429457	0.271646
9.7181	10.1113	10.07	10.0176	10.0249	10.29	9.58316	9.79503	10.1396	11,78	8	5	5	NaN	P18858	DNA ligase 1 OS=Homo sapiens OX=9606 GN=LIG1 PE=1 SV=1	P18858|DNLI1_HUMAN	1281	LIG1	DNA ligase 1	-0.0451241	0.229829	-0.274953	10.07	10.0249	9.79503	0.216064	0.155214	0.28082	0.462181	0.429457	1.07109
11.1095	11.0093	10.7905	11.0052	11.2253	11.2901	11.1986	10.9789	11.3602	39,31	11	6	6	NaN	Q9BZQ8	Protein Niban 1 OS=Homo sapiens OX=9606 GN=NIBAN1 PE=1 SV=1	Q9BZQ8|NIBA1_HUMAN	907	NIBAN1	Protein Niban 1	0.215989	0.0266981	0.189291	11.0093	11.2253	11.1986	0.163133	0.149354	0.191369	0.440093	0.429457	0.0136762
12.6903	12.6459	11.9467	13.1881	12.9348	13.1035	12.7043	12.7386	13.1376	16	29	13	13	NaN	Q32P28	Prolyl 3-hydroxylase 1 OS=Homo sapiens OX=9606 GN=P3H1 PE=1 SV=2	Q32P28|P3H1_HUMAN	518	P3H1	Prolyl 3-hydroxylase 1	0.457589	0.36494	0.0926495	12.6459	13.1035	12.7386	0.417087	0.128974	0.240902	0.879426	0.428291	0.542118
10.3949	10.6917	10.9981	10.3746	10.9449	10.8606	11.0153	10.8764	10.9032	20,45	8	4	4	NaN	Q92615	La-related protein 4B OS=Homo sapiens OX=9606 GN=LARP4B PE=1 SV=3	Q92615|LAR4B_HUMAN	1407	LARP4B	La-related protein 4B	0.168965	-0.0425825	0.211548	10.6917	10.8606	10.9032	0.301615	0.30784	0.0736567	0.0920515	0.428291	0.346787
11.5407	11.5853	11.7172	11.2624	11.3637	11.6087	11.8378	11.4467	12.1338	5,15	31	24	24	NaN	O94906	Pre-mRNA-processing factor 6 OS=Homo sapiens OX=9606 GN=PRPF6 PE=1 SV=1	O94906|PRP6_HUMAN	136	PRPF6	Pre-mRNA-processing factor 6	-0.221642	-0.474089	0.252447	11.5853	11.3637	11.8378	0.0917707	0.178039	0.344637	1.25571	0.427128	0.89279
10.9065	10.9787	10.9025	11.0186	11.2481	11.2492	11.3153	11.1001	10.8394	35,89	10	3	3	NaN	P48426	Phosphatidylinositol 5-phosphate 4-kinase type-2 alpha OS=Homo sapiens OX=9606 GN=PIP4K2A PE=1 SV=2	P48426|PI42A_HUMAN	1987	PIP4K2A	Phosphatidylinositol 5-phosphate 4-kinase type-2 alpha	0.34159	0.148034	0.193556	10.9065	11.2481	11.1001	0.0428798	0.132804	0.2383	1.14146	0.427128	0.146302
12.3099	12.3689	12.2961	12.1283	12.3456	12.1599	12.4271	12.316	12.4466	33,17	21	10	10	NaN	Q99459	Cell division cycle 5-like protein OS=Homo sapiens OX=9606 GN=CDC5L PE=1 SV=2	Q99459|CDC5L_HUMAN	623	CDC5L	Cell division cycle 5-like protein	-0.15	-0.267175	0.117175	12.3099	12.1599	12.4271	0.0386452	0.117397	0.07046	0.863279	0.427128	0.643974
9.89454	10.0757	10.254	9.8015	9.04952	9.72062	9.71101	10.156	9.29634	36,32	19	3	3	NaN	P28070	Proteasome subunit beta type-4 OS=Homo sapiens OX=9606 GN=PSMB4 PE=1 SV=4	P28070|PSB4_HUMAN	2221	PSMB4	Proteasome subunit beta type-4	-0.355126	0.00960732	-0.364734	10.0757	9.72062	9.71101	0.179712	0.412792	0.429896	0.74958	0.427128	0.14691
13.8724	13.4922	13.8577	13.7015	13.5245	13.7331	13.8673	13.4848	13.7122	200	29	8	8	NaN	P26368	Splicing factor U2AF 65 kDa subunit OS=Homo sapiens OX=9606 GN=U2AF2 PE=1 SV=4	P26368|U2AF2_HUMAN	703	U2AF2	Splicing factor U2AF 65 kDa subunit	-0.156167	-0.0106821	-0.145485	13.8577	13.7015	13.7122	0.215367	0.112417	0.192364	0.537602	0.427128	0.189096
11.9291	11.8185	11.6944	11.8345	11.6075	11.7498	11.9209	11.7997	11.6987	13,24	26	13	13	NaN	Q9UHB9	Signal recognition particle subunit SRP68 OS=Homo sapiens OX=9606 GN=SRP68 PE=1 SV=2	Q9UHB9|SRP68_HUMAN	385	SRP68	Signal recognition particle subunit SRP68	-0.0686769	-0.049901	-0.0187759	11.8185	11.7498	11.7997	0.117415	0.114689	0.111236	0.406714	0.427128	0.404504
13.3049	13.205	13.3008	13.2315	13.2529	13.4405	13.3226	13.1976	13.3995	200	16	9	5	NaN	Q9Y5A9	YTH domain-containing family protein 2 OS=Homo sapiens OX=9606 GN=YTHDF2 PE=1 SV=2	Q9Y5A9|YTHD2_HUMAN	365	YTHDF2	YTH domain-containing family protein 2	-0.0478792	-0.0697308	0.0218515	13.3008	13.2529	13.3226	0.0565596	0.114968	0.101898	0.221849	0.427128	0.011441
14.4206	14.185	14.4672	14.3364	14.2985	14.5122	14.4637	14.5147	14.4552	200	32	13	13	NaN	P55010	Eukaryotic translation initiation factor 5 OS=Homo sapiens OX=9606 GN=EIF5 PE=1 SV=2	P55010|IF5_HUMAN	332	EIF5	Eukaryotic translation initiation factor 5	-0.0841808	-0.127214	0.0430336	14.4206	14.3364	14.4637	0.15132	0.114047	0.0321995	0.148742	0.427128	0.447332
8.30351	8.25871	8.16541	8.36737	8.27384	8.03864	8.39335	7.97413	7.97802	23,51	9	2	2	NaN	P46734	Dual specificity mitogen-activated protein kinase kinase 3 OS=Homo sapiens OX=9606 GN=MAP2K3 PE=1 SV=2	P46734|MP2K3_HUMAN	2428	MAP2K3	Dual specificity mitogen-activated protein kinase kinase 3	0.0151348	0.295818	-0.280683	8.25871	8.27384	7.97802	0.0704539	0.169374	0.24092	0.0931265	0.427128	0.430626
12.7681	12.5375	12.6547	12.4494	12.8418	12.7505	12.6969	12.803	12.7952	112,99	27	11	11	NaN	P48444	Coatomer subunit delta OS=Homo sapiens OX=9606 GN=ARCN1 PE=1 SV=1	P48444|COPD_HUMAN	607	ARCN1	Coatomer subunit delta	0.0957937	-0.0447292	0.140523	12.6547	12.7505	12.7952	0.115291	0.205341	0.0591133	0.047692	0.427128	0.371611
7.17732	7.50168	7.32094	7.59223	7.75542	7.73322	7.74423	7.33985	7.64241	8,45	3	1	1	NaN	C9J494	Probable E3 ubiquitin-protein ligase makorin-2 OS=Homo sapiens OX=9606 GN=MKRN2 PE=1 SV=1	tr|C9J494|C9J494_HUMAN	2762	MKRN2	Probable E3 ubiquitin-protein ligase makorin-2	0.412283	0.090806	0.321477	7.32094	7.73322	7.64241	0.162533	0.0885067	0.21033	1.67366	0.425969	0.262013
10.6814	10.5139	10.5831	10.0924	10.462	10.2951	10.7871	10.3116	9.89288	11,39	9	2	2	NaN	Q96DH6	RNA-binding protein Musashi homolog 2 OS=Homo sapiens OX=9606 GN=MSI2 PE=1 SV=1	Q96DH6|MSI2H_HUMAN	2238	MSI2	RNA-binding protein Musashi homolog 2	-0.288003	-0.0165548	-0.271448	10.5831	10.2951	10.3116	0.0841669	0.185104	0.447404	0.732828	0.425969	0.0462403
12.7835	12.7408	12.8284	12.6489	12.4194	12.8523	12.6531	12.7442	12.8132	74,18	24	7	7	NaN	P22695	Cytochrome b-c1 complex subunit 2 mitochondrial OS=Homo sapiens OX=9606 GN=UQCRC2 PE=1 SV=3	P22695|QCR2_HUMAN	626	UQCRC2	Cytochrome b-c1 complex subunit 2 mitochondrial	-0.134572	-0.0953064	-0.0392656	12.7835	12.6489	12.7442	0.0437952	0.216566	0.080297	0.543634	0.425969	0.31158
9.75251	9.7599	10.6052	10.5517	10.7642	10.311	10.5855	10.2861	10.348	37,34	9	2	2	NaN	Q12792	Twinfilin-1 OS=Homo sapiens OX=9606 GN=TWF1 PE=1 SV=3	Q12792|TWF1_HUMAN	1887	TWF1	Twinfilin-1	0.791803	0.203754	0.588049	9.7599	10.5517	10.348	0.49018	0.226774	0.158074	0.471083	0.425969	0.291579
12.0988	11.9211	11.8133	11.9713	11.7123	11.8795	11.9195	11.9848	11.6734	11,94	14	17	12	NaN	P11388	DNA topoisomerase 2-alpha OS=Homo sapiens OX=9606 GN=TOP2A PE=1 SV=3	P11388|TOP2A_HUMAN	254	TOP2A	DNA topoisomerase 2-alpha	-0.0415916	-0.0400286	-0.00156307	11.9211	11.8795	11.9195	0.14413	0.131327	0.164231	0.414539	0.425969	0.0105502
11.0776	11.2466	11.1422	10.7591	10.5087	11.1187	10.9981	10.9271	11.1827	36,35	10	3	3	NaN	Q96EY1	DnaJ homolog subfamily A member 3 mitochondrial OS=Homo sapiens OX=9606 GN=DNAJA3 PE=1 SV=2	Q96EY1|DNJA3_HUMAN	1100	DNAJA3	DnaJ homolog subfamily A member 3 mitochondrial	-0.383032	-0.238957	-0.144074	11.1422	10.7591	10.9981	0.0852518	0.306619	0.131939	0.647817	0.424812	0.844664
15.1734	14.6847	14.5369	15.4768	14.996	15.4794	14.958	15.1254	15.2147	200	48	20	20	NaN	P17987	T-complex protein 1 subunit alpha OS=Homo sapiens OX=9606 GN=TCP1 PE=1 SV=1	P17987|TCPA_HUMAN	88	TCP1	T-complex protein 1 subunit alpha	0.792115	0.351437	0.440679	14.6847	15.4768	15.1254	0.333139	0.278354	0.130307	0.872895	0.423659	0.435334
11.7572	11.9925	11.9725	11.9299	12.0177	12.2073	12.2633	12.0726	11.9399	40,74	29	4	4	NaN	Q9NWU2	Glucose-induced degradation protein 8 homolog OS=Homo sapiens OX=9606 GN=GID8 PE=1 SV=1	Q9NWU2|GID8_HUMAN	1364	GID8	Glucose-induced degradation protein 8 homolog	0.0451651	-0.0549231	0.100088	11.9725	12.0177	12.0726	0.130444	0.141748	0.162557	0.835647	0.423659	0.076756
10.8135	11.1346	11.016	10.8448	11.1052	11.289	10.1522	11.177	10.9105	10,58	9	2	2	NaN	P26373	60S ribosomal protein L13 OS=Homo sapiens OX=9606 GN=RPL13 PE=1 SV=4	P26373|RL13_HUMAN	2409	RPL13	60S ribosomal protein L13	0.0891466	0.194695	-0.105549	11.016	11.1052	10.9105	0.162371	0.223224	0.53172	0.37059	0.423659	0.565431
12.0348	11.948	11.9003	12.154	11.9195	12.0131	12.007	12.2782	11.961	44,78	36	5	2	NaN	P23527	Histone H2B type 1-O OS=Homo sapiens OX=9606 GN=H2BC17 PE=1 SV=3	P23527|H2B1O_HUMAN	911	H2BC17	Histone H2B type 1-O	0.0651131	0.00608635	0.0590267	11.948	12.0131	12.007	0.0681948	0.118043	0.171425	0.530178	0.422508	0.116907
15.0238	15.0512	15.1014	14.662	14.9416	15.1517	15.0119	14.948	15.1046	200	39	16	16	NaN	P26641	Elongation factor 1-gamma OS=Homo sapiens OX=9606 GN=EEF1G PE=1 SV=3	P26641|EF1G_HUMAN	253	EEF1G	Elongation factor 1-gamma	-0.109569	-0.0703278	-0.0392408	15.0512	14.9416	15.0119	0.0393813	0.245647	0.0787158	0.441291	0.422508	0.306273
13.3577	13.2681	13.7767	13.235	13.3304	13.4252	13.5511	13.5672	13.6811	200	25	38	38	NaN	P49327	Fatty acid synthase OS=Homo sapiens OX=9606 GN=FASN PE=1 SV=3	P49327|FAS_HUMAN	76	FASN	Fatty acid synthase	-0.0273333	-0.236887	0.209554	13.3577	13.3304	13.5672	0.271537	0.0951096	0.0708703	0.431798	0.421361	2.1107
10.6045	10.7391	10.9645	11.0941	10.7771	10.7838	11.0837	10.7687	10.9724	2,84	11	28	28	NaN	P46939	Utrophin OS=Homo sapiens OX=9606 GN=UTRN PE=1 SV=2	P46939|UTRO_HUMAN	204	UTRN	Utrophin	0.0447111	-0.188589	0.2333	10.7391	10.7838	10.9724	0.181908	0.18114	0.159744	0.209715	0.421361	0.316953
8.01469	7.27529	7.34296	7.71836	7.92529	7.78149	7.84643	8.35632	7.64997	16,76	5	2	2	NaN	Q8IUR7	Armadillo repeat-containing protein 8 OS=Homo sapiens OX=9606 GN=ARMC8 PE=1 SV=2	Q8IUR7|ARMC8_HUMAN	2681	ARMC8	Armadillo repeat-containing protein 8	0.438527	-0.06494	0.503467	7.34296	7.78149	7.84643	0.408761	0.106051	0.364579	0.342944	0.420216	0.325139
11.2645	11.3112	11.3004	10.8164	11.3302	11.4632	11.2936	11.2391	10.8136	37,37	16	5	5	NaN	Q9UMS4	Pre-mRNA-processing factor 19 OS=Homo sapiens OX=9606 GN=PRPF19 PE=1 SV=1	Q9UMS4|PRP19_HUMAN	1391	PRPF19	Pre-mRNA-processing factor 19	0.0298929	0.0911236	-0.0612307	11.3004	11.3302	11.2391	0.0244319	0.341574	0.26282	0.16877	0.420216	0.090444
8.0964	6.99876	7.8363	8.37552	6.12267	8.1396	7.02148	7.06856	7.67172	8,4	29	8	1	NaN	Q5VWC4	26S proteasome non-ATPase regulatory subunit 4 OS=Homo sapiens OX=9606 GN=PSMD4 PE=1 SV=1	tr|Q5VWC4|Q5VWC4_HUMAN	527	PSMD4	26S proteasome non-ATPase regulatory subunit 4	0.3033	1.07104	-0.767739	7.8363	8.1396	7.06856	0.573577	1.23821	0.362589	0.0835461	0.420216	0.151811
14.5941	14.7037	14.7361	14.411	14.4148	14.5974	14.833	14.7084	14.749	200	50	17	17	NaN	P50454	Serpin H1 OS=Homo sapiens OX=9606 GN=SERPINH1 PE=1 SV=2	P50454|SERPH_HUMAN	137	SERPINH1	Serpin H1	-0.28899	-0.33428	0.04529	14.7037	14.4148	14.749	0.074442	0.106531	0.0635447	1.34969	0.419075	1.18177
7.50486	7.98908	7.47581	8.40591	7.7974	8.01357	7.51885	7.99113	7.69132	4,67	5	3	2	NaN	P17252	Protein kinase C alpha type OS=Homo sapiens OX=9606 GN=PRKCA PE=1 SV=4	P17252|KPCA_HUMAN	2439	PRKCA	Protein kinase C alpha type	0.508715	0.322249	0.186466	7.50486	8.01357	7.69132	0.288317	0.308473	0.238981	0.488117	0.419075	0.407823
14.798	14.8621	14.8812	14.5096	14.7671	14.9308	14.5613	14.863	14.8622	200	36	13	13	NaN	P49257	Protein ERGIC-53 OS=Homo sapiens OX=9606 GN=LMAN1 PE=1 SV=2	P49257|LMAN1_HUMAN	582	LMAN1	Protein ERGIC-53	-0.095006	-0.0951033	9.72748e-05	14.8621	14.7671	14.8622	0.0436052	0.212332	0.173971	0.427128	0.419075	0.189767
5.24184	7.01406	5.99259	4.89482	3.92163	7.01464	7.59203	7.33994	5.8628	8,32	1	1	1	NaN	Q9UPU5	Ubiquitin carboxyl-terminal hydrolase 24 OS=Homo sapiens OX=9606 GN=USP24 PE=1 SV=3	Q9UPU5|UBP24_HUMAN	3000	USP24	Ubiquitin carboxyl-terminal hydrolase 24	-1.09777	-2.44512	1.34735	5.99259	4.89482	7.33994	0.889551	1.58153	0.934144	0.241088	0.419075	0.438899
9.6228	10.2013	9.97039	9.84817	9.848	10.0788	9.08396	9.97197	10.0963	5,29	33	6	1	NaN	P62714	Serine/threonine-protein phosphatase 2A catalytic subunit beta isoform OS=Homo sapiens OX=9606 GN=PPP2CB PE=1 SV=1	P62714|PP2AB_HUMAN	851	PPP2CB	Serine/threonine-protein phosphatase 2A catalytic subunit beta isoform	-0.122224	-0.123805	0.00158119	9.97039	9.84817	9.97197	0.291188	0.133215	0.552104	0.011441	0.419075	0.270835
9.53463	9.14185	9.44834	9.2287	9.91034	9.43704	9.57153	9.05336	8.82031	10,82	8	2	2	NaN	Q86X76	Deaminated glutathione amidase OS=Homo sapiens OX=9606 GN=NIT1 PE=1 SV=2	Q86X76|NIT1_HUMAN	2082	NIT1	Deaminated glutathione amidase	-0.0112991	0.383689	-0.394988	9.44834	9.43704	9.05336	0.206422	0.349299	0.384522	0.164309	0.417937	0.385103
10.8296	10.5964	11.188	10.8256	10.7203	11.0369	10.4984	10.7832	10.2359	26,78	11	3	3	NaN	Q66PJ3	ADP-ribosylation factor-like protein 6-interacting protein 4 OS=Homo sapiens OX=9606 GN=ARL6IP4 PE=1 SV=2	Q66PJ3|AR6P4_HUMAN	1404	ARL6IP4	ADP-ribosylation factor-like protein 6-interacting protein 4	-0.00404835	0.327245	-0.331293	10.8296	10.8256	10.4984	0.297992	0.161234	0.273752	0.0419142	0.416801	0.536107
5.31567	5.57682	5.76158	5.13541	5.45792	5.32196	5.43483	5.6307	8.30264	8,37	2	1	1	NaN	Q9BVQ7	Spermatogenesis-associated protein 5-like protein 1 OS=Homo sapiens OX=9606 GN=SPATA5L1 PE=1 SV=2	Q9BVQ7|SPA5L_HUMAN	2844	SPATA5L1	Spermatogenesis-associated protein 5-like protein 1	-0.25486	-0.308733	0.0538726	5.57682	5.32196	5.6307	0.224039	0.161915	1.60218	0.88941	0.415669	0.473661
8.40484	7.90653	8.52681	8.21645	8.61209	8.73254	7.20105	7.7021	8.62845	9,79	3	1	1	NaN	P53602	Diphosphomevalonate decarboxylase OS=Homo sapiens OX=9606 GN=MVD PE=1 SV=1	P53602|MVD1_HUMAN	2761	MVD	Diphosphomevalonate decarboxylase	0.207252	0.909991	-0.70274	8.40484	8.61209	7.7021	0.328619	0.269995	0.724182	0.346787	0.415669	0.844664
10.9525	10.8013	10.8402	10.5093	10.7316	10.9932	10.9192	10.8732	10.9265	39,07	50	12	2	NaN	F8VYE8	Serine/threonine-protein phosphatase OS=Homo sapiens OX=9606 GN=PPP1CC PE=1 SV=1	tr|F8VYE8|F8VYE8_HUMAN	221	PPP1CC	Serine/threonine-protein phosphatase	-0.108653	-0.187662	0.0790091	10.8402	10.7316	10.9192	0.0785204	0.242201	0.0289035	0.251037	0.415669	0.441291
13.0993	12.1824	12.6648	12.2433	12.3935	12.6879	12.6236	12.2658	12.5186	200	25	9	9	NaN	P07602	Prosaposin OS=Homo sapiens OX=9606 GN=PSAP PE=1 SV=2	P07602|SAP_HUMAN	514	PSAP	Prosaposin	-0.271377	-0.125109	-0.146268	12.6648	12.3935	12.5186	0.45867	0.226158	0.183913	0.226945	0.415669	0.05061
11.9521	11.7871	12.3216	11.5183	12.0522	11.9248	11.9109	11.7943	11.8229	34,26	31	15	15	NaN	Q08J23	RNA cytosine C(5)-methyltransferase NSUN2 OS=Homo sapiens OX=9606 GN=NSUN2 PE=1 SV=2	Q08J23|NSUN2_HUMAN	572	NSUN2	RNA cytosine C(5)-methyltransferase NSUN2	-0.0272741	0.101923	-0.129197	11.9521	11.9248	11.8229	0.273679	0.278879	0.0607716	0.306273	0.414539	0.0172766
9.30063	9.02056	8.55424	8.64839	9.7493	9.67925	8.95478	9.71584	9.54716	9,43	5	1	1	NaN	Q9BWM7	Sideroflexin-3 OS=Homo sapiens OX=9606 GN=SFXN3 PE=1 SV=3	Q9BWM7|SFXN3_HUMAN	2519	SFXN3	Sideroflexin-3	0.658689	0.132087	0.526602	9.02056	9.67925	9.54716	0.377045	0.616383	0.399707	0.271646	0.414539	0.120331
11.8779	11.6039	13.6107	13.4218	11.2696	11.6931	11.6598	11.6756	11.583	39,8	34	15	15	NaN	Q8NEM2	SHC SH2 domain-binding protein 1 OS=Homo sapiens OX=9606 GN=SHCBP1 PE=1 SV=3	Q8NEM2|SHCBP_HUMAN	491	SHCBP1	SHC SH2 domain-binding protein 1	-0.184841	0.0333223	-0.218163	11.8779	11.6931	11.6598	1.08818	1.14016	0.0494952	0.0783135	0.414539	0.273273
12.1947	11.9246	12.0182	11.9025	11.667	11.9942	12.0805	11.9802	11.8655	45,07	6	3	3	NaN	P19838	Nuclear factor NF-kappa-B p105 subunit OS=Homo sapiens OX=9606 GN=NFKB1 PE=1 SV=2	P19838|NFKB1_HUMAN	1801	NFKB1	Nuclear factor NF-kappa-B p105 subunit	-0.11564	-0.0776854	-0.0379543	12.0182	11.9025	11.9802	0.137176	0.16878	0.107609	0.821023	0.413413	0.343902
10.1504	10.3277	9.84873	10.1425	10.0806	10.187	10.5396	10.1711	10.1927	37,31	6	2	2	NaN	Q7Z3B4	Nucleoporin p54 OS=Homo sapiens OX=9606 GN=NUP54 PE=1 SV=2	Q7Z3B4|NUP54_HUMAN	2019	NUP54	Nucleoporin p54	-0.00789165	-0.0501728	0.0422812	10.1504	10.1425	10.1927	0.242142	0.0534529	0.20685	0.0530567	0.413413	0.521434
11.4848	11.1751	11.0174	10.5274	10.2938	10.9304	11.7776	10.5084	10.321	36,91	22	6	6	NaN	Q8TBC4	NEDD8-activating enzyme E1 catalytic subunit OS=Homo sapiens OX=9606 GN=UBA3 PE=1 SV=2	Q8TBC4|UBA3_HUMAN	1377	UBA3	NEDD8-activating enzyme E1 catalytic subunit	-0.647672	0.0189896	-0.666661	11.1751	10.5274	10.5084	0.237817	0.322011	0.792438	0.829738	0.412289	0.187755
7.8857	6.46074	7.75762	6.11478	6.72301	7.69132	7.14425	6.8695	6.30652	15,23	44	11	1	NaN	P01889	HLA class I histocompatibility antigen B alpha chain OS=Homo sapiens OX=9606 GN=HLA-B PE=1 SV=3	P01889|HLAB_HUMAN	215	HLA-B	HLA class I histocompatibility antigen B alpha chain	-1.03461	-0.146489	-0.888122	7.75762	6.72301	6.8695	0.788331	0.795095	0.427051	0.308035	0.412289	0.0315171
6.26711	6.38814	5.87701	6.19436	4.88986	5.36036	6.04667	5.78312	6.00672	8,33	3	2	1	NaN	A0A2R8Y5A3	Catenin beta-1 OS=Homo sapiens OX=9606 GN=CTNNB1 PE=1 SV=1	tr|A0A2R8Y5A3|A0A2R8Y5A3_HUMAN	2643	CTNNB1	Catenin beta-1	-0.906741	-0.64636	-0.260381	6.26711	5.36036	6.00672	0.267107	0.660637	0.142041	0.619789	0.411168	0.555955
9.63241	9.82458	9.08151	9.66384	9.83894	9.69167	9.60257	9.9042	9.81373	17,64	6	2	2	NaN	Q86UL3	Glycerol-3-phosphate acyltransferase 4 OS=Homo sapiens OX=9606 GN=GPAT4 PE=1 SV=1	Q86UL3|GPAT4_HUMAN	2658	GPAT4	Glycerol-3-phosphate acyltransferase 4	0.0592604	-0.122059	0.181319	9.63241	9.69167	9.81373	0.385696	0.0940907	0.154787	0.420216	0.411168	0.284833
6.63964	5.51431	6.98174	6.89373	5.49108	7.59029	7.25465	7.16531	6.61908	14,52	9	3	2	NaN	Q13188	Serine/threonine-protein kinase 3 OS=Homo sapiens OX=9606 GN=STK3 PE=1 SV=2	Q13188|STK3_HUMAN	2098	STK3	Serine/threonine-protein kinase 3	0.254089	-0.271583	0.525671	6.63964	6.89373	7.16531	0.76776	1.06921	0.344071	0.575118	0.41005	0.162412
11.0584	10.7216	10.6977	10.9157	11.055	10.9177	11.3774	11.0583	10.5555	11,43	3	5	5	NaN	P35556	Fibrillin-2 OS=Homo sapiens OX=9606 GN=FBN2 PE=1 SV=3	P35556|FBN2_HUMAN	1638	FBN2	Fibrillin-2	0.196058	-0.140659	0.336718	10.7216	10.9177	11.0583	0.201713	0.0798822	0.414322	0.355561	0.41005	0.0462403
9.30421	8.64057	9.23093	9.56552	9.29434	9.61145	9.34096	9.30115	9.23295	13,96	14	3	3	NaN	Q5JPI3	Uncharacterized protein C3orf38 OS=Homo sapiens OX=9606 GN=C3orf38 PE=1 SV=1	Q5JPI3|CC038_HUMAN	1299	C3orf38	Uncharacterized protein C3orf38	0.334588	0.264368	0.07022	9.23093	9.56552	9.30115	0.36385	0.171368	0.0546256	1.18509	0.408935	0.661544
14.3994	14.3735	14.4728	14.071	14.3075	14.4124	14.434	14.3149	14.3328	26,9	44	7	7	NaN	Q99497	Parkinson disease protein 7 OS=Homo sapiens OX=9606 GN=PARK7 PE=1 SV=2	Q99497|PARK7_HUMAN	508	PARK7	Parkinson disease protein 7	-0.0919256	-0.0253201	-0.0666056	14.3994	14.3075	14.3328	0.0514986	0.174913	0.0642567	0.640165	0.406714	0.261219
13.3122	13.2125	13.3239	12.905	13.158	13.3327	13.3375	12.8079	13.2732	40,1	35	15	15	NaN	P04040	Catalase OS=Homo sapiens OX=9606 GN=CAT PE=1 SV=3	P04040|CATA_HUMAN	187	CAT	Catalase	-0.154211	-0.115191	-0.0390196	13.3122	13.158	13.2732	0.0611891	0.21504	0.288981	0.438899	0.406714	0.0105502
13.4131	13.1193	13.4626	13.1344	13.1938	13.4127	13.3414	13.1631	13.2324	10,31	38	6	6	NaN	A0A0A0MR02	Outer mitochondrial membrane protein porin 2 (Fragment) OS=Homo sapiens OX=9606 GN=VDAC2 PE=1 SV=1	tr|A0A0A0MR02|A0A0A0MR02_HUMAN	914	VDAC2	Outer mitochondrial membrane protein porin 2 (Fragment)	-0.219328	-0.0386047	-0.180723	13.4131	13.1938	13.2324	0.185557	0.146567	0.0898821	0.301899	0.406714	0.00348833
13.0084	12.668	12.9316	12.6727	12.7658	12.9736	12.939	12.8623	13.0659	45,95	31	13	13	NaN	O95793	Double-stranded RNA-binding protein Staufen homolog 1 OS=Homo sapiens OX=9606 GN=STAU1 PE=1 SV=2	O95793|STAU1_HUMAN	364	STAU1	Double-stranded RNA-binding protein Staufen homolog 1	-0.165767	-0.173226	0.00745964	12.9316	12.7658	12.939	0.178489	0.154032	0.102815	0.16813	0.406714	0.928118
9.57554	8.91827	9.76042	8.8687	7.78594	7.34287	8.91597	9.29568	8.46291	8,52	50	8	1	NaN	C9JSZ1	Far upstream element-binding protein 1 (Fragment) OS=Homo sapiens OX=9606 GN=FUBP1 PE=1 SV=1	tr|C9JSZ1|C9JSZ1_HUMAN	621	FUBP1	Far upstream element-binding protein 1 (Fragment)	-1.7896	-1.13003	-0.659571	9.57554	7.78594	8.91597	0.442608	0.784943	0.416921	0.958607	0.405607	0.74958
15.0166	14.8398	15.0334	14.9319	14.9344	14.9754	14.969	14.8686	14.905	200	49	21	21	NaN	P04843	Dolichyl-diphosphooligosaccharide--protein glycosyltransferase subunit 1 OS=Homo sapiens OX=9606 GN=RPN1 PE=1 SV=1	P04843|RPN1_HUMAN	152	RPN1	Dolichyl-diphosphooligosaccharide--protein glycosyltransferase subunit 1	-0.0822086	0.0293713	-0.11158	15.0166	14.9344	14.905	0.107264	0.0244582	0.0508498	0.0963675	0.405607	0.350665
10.181	10.1356	10.2847	10.0311	10.2178	10.3951	10.4907	10.1912	10.252	33,67	19	2	2	NaN	F8W7Q4	Protein FAM162A OS=Homo sapiens OX=9606 GN=FAM162A PE=1 SV=1	tr|F8W7Q4|F8W7Q4_HUMAN	2551	FAM162A	Protein FAM162A	0.036808	-0.0341196	0.0709276	10.181	10.2178	10.252	0.0764349	0.182033	0.158298	0.0560111	0.405607	0.185087
8.65066	9.18866	8.108	8.82925	8.52974	8.97223	8.53068	8.73981	8.18319	14,09	2	1	1	NaN	H7BXH2	Serine/threonine-protein phosphatase 6 regulatory subunit 3 OS=Homo sapiens OX=9606 GN=PPP6R3 PE=1 SV=1	tr|H7BXH2|H7BXH2_HUMAN	2656	PPP6R3	Serine/threonine-protein phosphatase 6 regulatory subunit 3	0.178591	0.298568	-0.119977	8.65066	8.82925	8.53068	0.540333	0.225811	0.281164	0.0974532	0.404504	0.379864
15.2232	15.4957	15.4627	15.7063	15.011	15.3521	12.3972	15.3919	15.4245	73,48	33	16	16	NaN	Q9BW19	Kinesin-like protein KIFC1 OS=Homo sapiens OX=9606 GN=KIFC1 PE=1 SV=2	Q9BW19|KIFC1_HUMAN	280	KIFC1	Kinesin-like protein KIFC1	-0.110648	-0.0398712	-0.0707769	15.4627	15.3521	15.3919	0.148752	0.347643	1.73849	0.0428718	0.404504	0.296709
12.7472	12.5272	12.6268	12.5746	12.5376	12.8119	12.7024	12.5986	12.8654	41,77	15	2	2	NaN	Q9Y6H1	Coiled-coil-helix-coiled-coil-helix domain-containing protein 2 OS=Homo sapiens OX=9606 GN=CHCHD2 PE=1 SV=1	Q9Y6H1|CHCH2_HUMAN	1934	CHCHD2	Coiled-coil-helix-coiled-coil-helix domain-containing protein 2	-0.0522575	-0.127819	0.0755615	12.6268	12.5746	12.7024	0.110152	0.148871	0.134509	0.0231917	0.403403	1.12033
10.6164	10.4558	10.4619	10.6836	10.4636	10.7125	10.4963	10.5264	10.216	10,64	10	2	2	NaN	P16401	Histone H1.5 OS=Homo sapiens OX=9606 GN=H1-5 PE=1 SV=3	P16401|H15_HUMAN	2237	H1-5	Histone H1.5	0.221721	0.187354	0.0343666	10.4619	10.6836	10.4963	0.0909834	0.136125	0.171162	0.559091	0.402305	0.482804
11.0004	10.5996	10.6053	10.9529	11.1573	11.4332	10.7266	11.1157	11.3608	37,47	30	6	4	NaN	P61006	Ras-related protein Rab-8A OS=Homo sapiens OX=9606 GN=RAB8A PE=1 SV=1	P61006|RAB8A_HUMAN	890	RAB8A	Ras-related protein Rab-8A	0.552052	0.0416527	0.5104	10.6053	11.1573	11.1157	0.229779	0.241023	0.319831	0.643974	0.401209	0.732828
7.03375	7.22882	5.45503	7.15593	6.1291	7.46499	7.12805	7.2183	7.30533	8,38	5	1	1	NaN	O14908	PDZ domain-containing protein GIPC1 OS=Homo sapiens OX=9606 GN=GIPC1 PE=1 SV=2	O14908|GIPC1_HUMAN	2802	GIPC1	PDZ domain-containing protein GIPC1	0.122178	-0.0623655	0.184544	7.03375	7.15593	7.2183	0.972688	0.699349	0.0886479	0.130768	0.401209	0.278189
14.4796	14.386	14.5806	14.009	14.3229	14.4689	14.4519	14.4843	14.6271	200	55	21	21	NaN	P78371	T-complex protein 1 subunit beta OS=Homo sapiens OX=9606 GN=CCT2 PE=1 SV=4	P78371|TCPB_HUMAN	61	CCT2	T-complex protein 1 subunit beta	-0.156676	-0.161406	0.00472927	14.4796	14.3229	14.4843	0.0973014	0.23502	0.0932502	0.627088	0.400117	0.939302
8.28891	8.0326	8.33383	8.2546	7.5738	8.38487	8.45138	8.46218	8.23228	28,69	6	3	3	NaN	Q9NVR0	Kelch-like protein 11 OS=Homo sapiens OX=9606 GN=KLHL11 PE=1 SV=1	Q9NVR0|KLH11_HUMAN	2087	KLHL11	Kelch-like protein 11	-0.0343084	-0.196773	0.162464	8.28891	8.2546	8.45138	0.162508	0.435565	0.129727	0.347754	0.400117	0.380907
12.3277	12.219	12.9027	12.3655	12.7418	12.6939	12.4106	12.5436	12.8488	9,39	27	12	12	NaN	P49915	GMP synthase [glutamine-hydrolyzing] OS=Homo sapiens OX=9606 GN=GMPS PE=1 SV=1	P49915|GUAA_HUMAN	224	GMPS	GMP synthase [glutamine-hydrolyzing]	0.36613	0.150315	0.215815	12.3277	12.6939	12.5436	0.3674	0.204844	0.224657	0.19382	0.400117	0.00174066
13.5542	13.4537	13.682	13.18	13.4316	13.563	13.5068	13.4847	13.5037	62,25	40	24	24	NaN	P35606	Coatomer subunit beta' OS=Homo sapiens OX=9606 GN=COPB2 PE=1 SV=2	P35606|COPB2_HUMAN	182	COPB2	Coatomer subunit beta'	-0.122601	-0.072073	-0.0505276	13.5542	13.4316	13.5037	0.114445	0.194584	0.0119684	0.61261	0.399027	0.346787
15.506	15.1828	15.4453	15.5147	15.3146	15.5176	15.5336	15.4824	15.4309	200	31	6	6	NaN	P08311	Cathepsin G OS=Homo sapiens OX=9606 GN=CTSG PE=1 SV=2	P08311|CATG_HUMAN	597	CTSG	Cathepsin G	0.0693445	0.0322533	0.0370913	15.4453	15.5147	15.4824	0.171774	0.11636	0.0513154	0.735182	0.39794	0.157391
9.02815	9.3743	8.9208	9.32681	9.35942	9.18634	8.99413	9.43661	9.52591	3,26	2	1	1	NaN	Q9Y5F7	Protocadherin gamma-C4 OS=Homo sapiens OX=9606 GN=PCDHGC4 PE=2 SV=1	Q9Y5F7|PCDGL_HUMAN	2790	PCDHGC4	Protocadherin gamma-C4	0.298657	-0.109796	0.408453	9.02815	9.32681	9.43661	0.236997	0.0919727	0.284769	0.68403	0.39794	0.0462403
12.1523	11.7129	11.9663	11.7517	12.0238	11.8847	11.6945	11.8139	11.8092	42,7	16	3	3	NaN	Q9ULR0	Pre-mRNA-splicing factor ISY1 homolog OS=Homo sapiens OX=9606 GN=ISY1 PE=1 SV=3	Q9ULR0|ISY1_HUMAN	1317	ISY1	Pre-mRNA-splicing factor ISY1 homolog	-0.0815868	0.0754204	-0.157007	11.9663	11.8847	11.8092	0.22058	0.136071	0.0676513	0.0931265	0.39794	0.850781
13.1196	13.0052	12.9923	12.8069	13.0309	13.0579	13.0563	13.0012	12.9937	27,6	25	16	15	NaN	E9PHY5	Band 4.1-like protein 2 OS=Homo sapiens OX=9606 GN=EPB41L2 PE=1 SV=1	tr|E9PHY5|E9PHY5_HUMAN	283	EPB41L2	Band 4.1-like protein 2	0.0257921	0.0297632	-0.0039711	13.0052	13.0309	13.0012	0.0700853	0.137813	0.0341621	0.221126	0.396856	0.184422
5.64993	7.28253	4.54856	6.17774	5.41044	5.71158	6.61836	6.65421	7.36422	3,39	13	2	1	NaN	J3QR55	Keratin type I cytoskeletal 23 (Fragment) OS=Homo sapiens OX=9606 GN=KRT23 PE=1 SV=1	tr|J3QR55|J3QR55_HUMAN	1741	KRT23	Keratin type I cytoskeletal 23 (Fragment)	0.061646	-0.942629	1.00427	5.64993	5.71158	6.65421	1.37556	0.386594	0.420659	0.0204516	0.396856	1.05061
8.86068	9.51227	9.11673	8.32881	8.95922	9.44907	6.81583	9.63329	8.90851	17,47	6	1	1	NaN	Q96SZ5	2-aminoethanethiol dioxygenase OS=Homo sapiens OX=9606 GN=ADO PE=1 SV=2	Q96SZ5|AEDO_HUMAN	2856	ADO	2-aminoethanethiol dioxygenase	-0.157514	0.0507069	-0.20822	9.11673	8.95922	8.90851	0.32827	0.561596	1.46303	0.318759	0.395774	0.2652
6.67059	7.4494	7.72894	7.58826	10.2245	8.08757	8.78319	7.93752	7.3972	12,91	8	1	1	NaN	H3BQZ9	Adenine phosphoribosyltransferase OS=Homo sapiens OX=9606 GN=APRT PE=1 SV=1	tr|H3BQZ9|H3BQZ9_HUMAN	2787	APRT	Adenine phosphoribosyltransferase	0.638173	0.150048	0.488125	7.4494	8.08757	7.93752	0.548453	1.40032	0.698579	0.686133	0.394695	0.211125
12.4749	12.0443	12.5271	13.1899	12.8405	13.3981	13.2263	13.1011	12.1207	8,78	26	8	8	NaN	O60701	UDP-glucose 6-dehydrogenase OS=Homo sapiens OX=9606 GN=UGDH PE=1 SV=1	O60701|UGDH_HUMAN	1001	UGDH	UDP-glucose 6-dehydrogenase	0.714949	0.0887318	0.626217	12.4749	13.1899	13.1011	0.26497	0.281728	0.605457	2.49485	0.393619	0.247184
11.5859	11.8223	11.8908	11.3116	11.4231	11.848	11.6401	11.5832	11.8089	34,07	8	11	11	NaN	A6NHR9	Structural maintenance of chromosomes flexible hinge domain-containing protein 1 OS=Homo sapiens OX=9606 GN=SMCHD1 PE=1 SV=2	A6NHR9|SMHD1_HUMAN	826	SMCHD1	Structural maintenance of chromosomes flexible hinge domain-containing protein 1	-0.399229	-0.217001	-0.182228	11.8223	11.4231	11.6401	0.159925	0.28304	0.117391	0.823909	0.393619	0.531653
5.24001	4.96685	4.92595	5.07301	5.29682	6.24871	4.23825	5.11207	4.71578	8,31	13	3	1	NaN	Q00266	S-adenosylmethionine synthase isoform type-1 OS=Homo sapiens OX=9606 GN=MAT1A PE=1 SV=2	Q00266|METK1_HUMAN	1913	MAT1A	S-adenosylmethionine synthase isoform type-1	0.329979	0.581041	-0.251062	4.96685	5.29682	4.71578	0.170745	0.624292	0.43754	0.425969	0.393619	0.79588
12.3172	11.7097	12.1014	11.6136	11.5328	11.7383	11.6576	11.835	11.9188	61,39	23	9	9	NaN	Q9ULV4	Coronin-1C OS=Homo sapiens OX=9606 GN=CORO1C PE=1 SV=1	Q9ULV4|COR1C_HUMAN	458	CORO1C	Coronin-1C	-0.487858	-0.221464	-0.266394	12.1014	11.6136	11.835	0.307957	0.103513	0.133363	0.939302	0.392545	0.844664
7.59559	5.07694	7.02824	7.15228	7.49985	7.76222	7.54203	7.80703	7.17103	15,21	5	2	2	NaN	Q13057	Bifunctional coenzyme A synthase OS=Homo sapiens OX=9606 GN=COASY PE=1 SV=4	Q13057|COASY_HUMAN	2380	COASY	Bifunctional coenzyme A synthase	0.471608	-0.0421796	0.513788	7.02824	7.49985	7.54203	1.32118	0.305956	0.319472	0.408935	0.392545	0.0357404
11.8192	11.3758	12.02	11.949	11.5409	11.5723	11.8679	11.7625	11.9878	23,01	12	12	12	NaN	P49790	Nuclear pore complex protein Nup153 OS=Homo sapiens OX=9606 GN=NUP153 PE=1 SV=2	P49790|NU153_HUMAN	543	NUP153	Nuclear pore complex protein Nup153	-0.246947	-0.295584	0.0486364	11.8192	11.5723	11.8679	0.329617	0.227094	0.112744	0.0851282	0.392545	0.484126
11.9743	11.8762	11.9823	11.943	11.6883	11.765	11.8151	11.927	11.8986	55,08	29	6	6	NaN	O95816	BAG family molecular chaperone regulator 2 OS=Homo sapiens OX=9606 GN=BAG2 PE=1 SV=1	O95816|BAG2_HUMAN	1459	BAG2	BAG family molecular chaperone regulator 2	-0.209306	-0.133602	-0.0757036	11.9743	11.765	11.8986	0.0590819	0.130676	0.0581564	0.89279	0.391474	0.273273
12.2496	12.3154	12.3552	11.9179	12.282	11.9851	12.1498	12.3833	12.0397	42,98	23	3	3	NaN	P30044	Peroxiredoxin-5 mitochondrial OS=Homo sapiens OX=9606 GN=PRDX5 PE=1 SV=4	P30044|PRDX5_HUMAN	1250	PRDX5	Peroxiredoxin-5 mitochondrial	-0.330302	-0.164649	-0.165653	12.3154	11.9851	12.1498	0.0533333	0.193736	0.175468	0.829738	0.391474	0.869666
13.0768	13.1653	13.1242	12.97	12.7834	13.1073	13.2299	13.1347	13.1688	10,84	53	13	13	NaN	O15144	Actin-related protein 2/3 complex subunit 2 OS=Homo sapiens OX=9606 GN=ARPC2 PE=1 SV=1	O15144|ARPC2_HUMAN	355	ARPC2	Actin-related protein 2/3 complex subunit 2	-0.154256	-0.198851	0.0445948	13.1242	12.97	13.1688	0.0442712	0.162601	0.0482092	0.576754	0.391474	0.920819
8.2717	8.10957	8.66466	9.50074	8.63902	8.35487	8.15583	9.04341	8.82991	28,2	7	3	3	NaN	A0A2R8Y5S9	Ceramide transfer protein OS=Homo sapiens OX=9606 GN=CERT1 PE=1 SV=1	tr|A0A2R8Y5S9|A0A2R8Y5S9_HUMAN	2285	CERT1	Ceramide transfer protein	0.367319	-0.190898	0.558217	8.2717	8.63902	8.82991	0.285433	0.596705	0.463279	0.407823	0.391474	0.0867161
9.66418	9.64225	10.0397	10.327	9.80579	9.88292	9.46622	10.0128	10.5343	12,84	33	3	3	NaN	O00264	Membrane-associated progesterone receptor component 1 OS=Homo sapiens OX=9606 GN=PGRMC1 PE=1 SV=3	O00264|PGRC1_HUMAN	2115	PGRMC1	Membrane-associated progesterone receptor component 1	0.218738	-0.129846	0.348583	9.66418	9.88292	10.0128	0.22343	0.281306	0.534091	0.348722	0.391474	0.000434512
13.941	13.5253	13.4235	13.8123	13.5344	13.7701	13.8312	13.7382	13.686	100,63	49	7	7	NaN	P61088	Ubiquitin-conjugating enzyme E2 N OS=Homo sapiens OX=9606 GN=UBE2N PE=1 SV=1	P61088|UBE2N_HUMAN	636	UBE2N	Ubiquitin-conjugating enzyme E2 N	0.244871	0.031949	0.212922	13.5253	13.7701	13.7382	0.274186	0.149746	0.0735747	0.189767	0.391474	0.194499
13.1284	13.1924	13.3215	12.9474	13.1333	13.2251	13.1157	13.2001	13.167	129,62	17	1	1	NaN	P62857	40S ribosomal protein S28 OS=Homo sapiens OX=9606 GN=RPS28 PE=1 SV=1	P62857|RS28_HUMAN	2264	RPS28	40S ribosomal protein S28	-0.0591145	-0.0337086	-0.0254059	13.1924	13.1333	13.167	0.0983555	0.141498	0.0424889	1.04721	0.390406	0.334419
13.8475	13.354	13.5757	13.7614	13.7803	13.8918	13.7179	14.0457	13.762	63,29	41	4	4	NaN	P37108	Signal recognition particle 14 kDa protein OS=Homo sapiens OX=9606 GN=SRP14 PE=1 SV=2	P37108|SRP14_HUMAN	1048	SRP14	Signal recognition particle 14 kDa protein	0.204677	0.0183678	0.186309	13.5757	13.7803	13.762	0.247212	0.0704336	0.177893	0.530178	0.390406	0.0851282
13.1842	13.1206	13.3596	12.99	13.189	13.2663	13.2466	13.2586	13.3201	26,87	18	12	12	NaN	Q96QK1	Vacuolar protein sorting-associated protein 35 OS=Homo sapiens OX=9606 GN=VPS35 PE=1 SV=2	Q96QK1|VPS35_HUMAN	235	VPS35	Vacuolar protein sorting-associated protein 35	0.00476646	-0.0696192	0.0743856	13.1842	13.189	13.2586	0.123781	0.142523	0.0394392	0.356547	0.390406	0.718967
9.61313	9.45103	9.79581	9.16201	9.61254	9.67612	9.50857	9.52307	8.98707	36,25	11	5	5	NaN	Q8TBA6	Golgin subfamily A member 5 OS=Homo sapiens OX=9606 GN=GOLGA5 PE=1 SV=3	Q8TBA6|GOGA5_HUMAN	1982	GOLGA5	Golgin subfamily A member 5	-0.000590324	0.103969	-0.104559	9.61313	9.61254	9.50857	0.172496	0.280272	0.305363	0.282329	0.390406	0.16813
11.2494	10.8981	11.3366	11.0589	11.1883	11.3098	11.4429	11.032	11.2622	39,38	11	11	11	NaN	Q5VT52	Regulation of nuclear pre-mRNA domain-containing protein 2 OS=Homo sapiens OX=9606 GN=RPRD2 PE=1 SV=1	Q5VT52|RPRD2_HUMAN	557	RPRD2	Regulation of nuclear pre-mRNA domain-containing protein 2	-0.0610676	-0.0738707	0.0128031	11.2494	11.1883	11.2622	0.23213	0.125466	0.20592	0.0560111	0.38934	0.12436
10.6072	9.6752	10.1738	10.6635	9.83556	10.6442	10.591	10.3659	10.207	35,37	9	2	2	NaN	A0A3B3IUA2	Ribonucloprotein OS=Homo sapiens OX=9606 GN=SNU13 PE=1 SV=1	tr|A0A3B3IUA2|A0A3B3IUA2_HUMAN	2042	SNU13	Ribonucloprotein	0.470414	0.278332	0.192082	10.1738	10.6442	10.3659	0.466399	0.472533	0.192923	0.68403	0.388277	0.00744648
6.8249	6.64355	4.56633	6.78529	7.86666	8.37182	6.21905	7.47889	8.16817	15,97	9	3	3	NaN	Q9NXV6	CDKN2A-interacting protein OS=Homo sapiens OX=9606 GN=CDKN2AIP PE=1 SV=3	Q9NXV6|CARF_HUMAN	2118	CDKN2AIP	CDKN2A-interacting protein	1.22311	0.38777	0.835338	6.64355	7.86666	7.47889	1.25492	0.810518	0.988379	0.554396	0.387216	1.17849
10.9917	10.8833	10.8449	10.1548	10.6699	11.0999	10.5998	11.0414	10.5539	20,15	20	7	7	NaN	Q9NV96	Cell cycle control protein 50A OS=Homo sapiens OX=9606 GN=TMEM30A PE=1 SV=1	Q9NV96|CC50A_HUMAN	729	TMEM30A	Cell cycle control protein 50A	-0.213306	0.0701275	-0.283434	10.8833	10.6699	10.5998	0.0761404	0.473199	0.269169	0.309804	0.387216	0.094744
8.12877	7.97016	7.99571	8.05007	8.1372	7.91582	8.17013	7.89954	6.78647	4,96	6	2	2	NaN	Q9UIS9	Methyl-CpG-binding domain protein 1 OS=Homo sapiens OX=9606 GN=MBD1 PE=1 SV=2	Q9UIS9|MBD1_HUMAN	2422	MBD1	Methyl-CpG-binding domain protein 1	0.0543551	0.150528	-0.0961728	7.99571	8.05007	7.89954	0.085159	0.111521	0.733333	0.0105502	0.387216	0.420216
12.1488	12.0605	12.3844	11.8339	11.704	12.2541	12.1513	11.5555	12.3718	41,66	20	9	9	NaN	Q5QJE6	Deoxynucleotidyltransferase terminal-interacting protein 2 OS=Homo sapiens OX=9606 GN=DNTTIP2 PE=1 SV=2	Q5QJE6|TDIF2_HUMAN	494	DNTTIP2	Deoxynucleotidyltransferase terminal-interacting protein 2	-0.314909	-0.317352	0.00244331	12.1488	11.8339	12.1513	0.167441	0.287508	0.422319	1.21112	0.386158	0.258061
[truncated: 1,795 more rows]

## Sheet: P_USvA>1.3
THP_US_1	THP_US_2	THP_US_3	THP_A_1	THP_A_2	THP_A_3	THP_I_1	THP_I_2	THP_I_3	Significance	Coverage (%)	#Peptides	#Unique	PTM	ID	Description	Accession	Protein Group	Gene	Protein	Diff_USvA	Diff_IvA	Diff_USvI	median_US	median_A	median_I	SD_US	SD_A	SD_I	P_USvA	P_USvI	P_IvA
[truncated: 172 more rows]

[truncated: 6 more sheets: Diff_USvA<-1, Diff_USvA>1, P_USvI>1.3, Diff_USvI<-1, Diff_USvI>1, Legend]
