# Supplementary material for: Translatome analyses by bio-orthogonal non-canonical amino acid labeling reveal that MR1-activated MAIT cells induce an M1 phenotype and antiviral programming in antigen-presenting monocytes
Source: Front Immunol. 2023 Feb 16;14:1091837. doi: 10.3389/fimmu.2023.1091837 (PMC9977998; doi:10.3389/fimmu.2023.1091837)
Supplement: Supplementary Table 5 — Exclusively identified proteins per conditions. [file Table_5.xlsx]

## Sheet: Legend
Explanation of table content
Protein Accessions are given for proteins that were exclusively identified in one condition following co-culture of MAIT and THP-1 cells (in at least 4 out of 6 donors)
Supplementation to Figure 3A in the Manuscript

## Sheet: MAIT_exclusively in US
Accession
Q9P0J7|KCMF1_HUMAN
Q9UGR2|Z3H7B_HUMAN
Q9NQZ5|STAR7_HUMAN
tr|K7EPT8|K7EPT8_HUMAN
Q8N6M0|OTU6B_HUMAN
P36507|MP2K2_HUMAN
Q12972|PP1R8_HUMAN
Q9BT78|CSN4_HUMAN
Q9Y2Z0|SGT1_HUMAN
Q12899|TRI26_HUMAN
Q15052|ARHG6_HUMAN
Q12986|NFX1_HUMAN
Q8NF37|PCAT1_HUMAN
tr|A0A1W2PNX8|A0A1W2PNX8_HUMAN
tr|A0A5H1ZRS1|A0A5H1ZRS1_HUMAN
tr|E7ESZ7|E7ESZ7_HUMAN
Q9H019|MFR1L_HUMAN

## Sheet: MAIT_exclusively in A
Accession
P04818|TYSY_HUMAN
tr|H0YGX7|H0YGX7_HUMAN
P43490|NAMPT_HUMAN
Q96T49|PP16B_HUMAN
Q15269|PWP2_HUMAN
O14925|TIM23_HUMAN
P19784|CSK22_HUMAN
P08567|PLEK_HUMAN
O00257|CBX4_HUMAN
Q08378|GOGA3_HUMAN
P62714|PP2AB_HUMAN
tr|A0A2R8Y5S7|A0A2R8Y5S7_HUMAN
O96019|ACL6A_HUMAN
tr|G3V158|G3V158_HUMAN
tr|A9J4F5|A9J4F5_HUMAN
Q14644|RASA3_HUMAN
Q16763|UBE2S_HUMAN
tr|A0A590UK80|A0A590UK80_HUMAN
O00429|DNM1L_HUMAN
Q00688|FKBP3_HUMAN
Q8IYB5|SMAP1_HUMAN
Q6DD87|ZN787_HUMAN
Q9H4X1|RGCC_HUMAN
tr|A0A024R4E5|A0A024R4E5_HUMAN
tr|A0A087WVC1|A0A087WVC1_HUMAN
Q8N122|RPTOR_HUMAN
O00743|PPP6_HUMAN
Q9BXY0|MAK16_HUMAN
Q9GZY8|MFF_HUMAN
A8CG34|P121C_HUMAN
Q99633|PRP18_HUMAN
Q12904|AIMP1_HUMAN
O14787|TNPO2_HUMAN
Q9NPF5|DMAP1_HUMAN
tr|F6T1Q0|F6T1Q0_HUMAN
tr|A0A1Y0BRN3|A0A1Y0BRN3_HUMAN
P26639|SYTC_HUMAN
P55160|NCKPL_HUMAN
Q9UKY7|CDV3_HUMAN
O75821|EIF3G_HUMAN
Q9H501|ESF1_HUMAN
P55060|XPO2_HUMAN
P25815|S100P_HUMAN
P40616|ARL1_HUMAN
Q8N488|RYBP_HUMAN
P04040|CATA_HUMAN
Q5T8P6|RBM26_HUMAN
Q13137|CACO2_HUMAN
Q9BZF1|OSBL8_HUMAN
A0AVT1|UBA6_HUMAN
Q9UMY4|SNX12_HUMAN
Q8N5G2|MACOI_HUMAN
tr|Q5TIH2|Q5TIH2_HUMAN
P62310|LSM3_HUMAN
Q9NUL3|STAU2_HUMAN
P82909|RT36_HUMAN
Q86XZ4|SPAS2_HUMAN
Q03169|TNAP2_HUMAN
tr|C9J931|C9J931_HUMAN
Q3B726|RPA43_HUMAN
tr|G3XAN4|G3XAN4_HUMAN
Q01581|HMCS1_HUMAN
P17066|HSP76_HUMAN
tr|E3W994|E3W994_HUMAN
Q9C0I1|MTMRC_HUMAN
P36551|HEM6_HUMAN
A3KN83|SBNO1_HUMAN
Q9UHY1|NRBP_HUMAN
tr|C9JSZ1|C9JSZ1_HUMAN
Q96DF8|ESS2_HUMAN
P19623|SPEE_HUMAN
Q07021|C1QBP_HUMAN
P49756|RBM25_HUMAN
Q9H0U4|RAB1B_HUMAN
O75663|TIPRL_HUMAN
tr|A0A494C108|A0A494C108_HUMAN
Q6PJG6|BRAT1_HUMAN
Q5T6F2|UBAP2_HUMAN
O14867|BACH1_HUMAN
Q8WW33|GTSF1_HUMAN
tr|A0A087X2D8|A0A087X2D8_HUMAN
Q7Z3K3|POGZ_HUMAN
Q8N2K0|ABD12_HUMAN
P11388|TOP2A_HUMAN
Q99496|RING2_HUMAN
tr|H0Y5F5|H0Y5F5_HUMAN
tr|A0A1W2PRV5|A0A1W2PRV5_HUMAN
tr|E7EU96|E7EU96_HUMAN
Q96PM5|ZN363_HUMAN
O43752|STX6_HUMAN
Q9NTJ3|SMC4_HUMAN
Q9BTT0|AN32E_HUMAN
Q9HB21|PKHA1_HUMAN
P45974|UBP5_HUMAN
O75175|CNOT3_HUMAN
Q96IJ6|GMPPA_HUMAN
P61758|PFD3_HUMAN
tr|E7EX73|E7EX73_HUMAN
Q02790|FKBP4_HUMAN
Q14061|COX17_HUMAN
P00390|GSHR_HUMAN
Q15555|MARE2_HUMAN
tr|A0A0D9SEU5|A0A0D9SEU5_HUMAN
Q13614|MTMR2_HUMAN
Q9UJV9|DDX41_HUMAN
tr|A0A0J9YVP6|A0A0J9YVP6_HUMAN
Q9Y617|SERC_HUMAN
Q9P0L0|VAPA_HUMAN
Q15050|RRS1_HUMAN
Q9Y5B9|SP16H_HUMAN
Q12792|TWF1_HUMAN
P51452|DUS3_HUMAN
Q9H4K7|MTG2_HUMAN
Q6NZY4|ZCHC8_HUMAN
Q96JB5|CK5P3_HUMAN
Q96G03|PGM2_HUMAN
Q13615|MTMR3_HUMAN
P62304|RUXE_HUMAN
Q9Y5J7|TIM9_HUMAN
Q13438|OS9_HUMAN
Q01813|PFKAP_HUMAN
Q9H410|DSN1_HUMAN
O94768|ST17B_HUMAN
Q4G148|GXLT1_HUMAN
Q96CW5|GCP3_HUMAN
Q17RY0|CPEB4_HUMAN
Q8WXA9|SREK1_HUMAN
O76094|SRP72_HUMAN
P62995|TRA2B_HUMAN
Q96IU4|ABHEB_HUMAN
Q16204|CCDC6_HUMAN
Q7Z3K6|MIER3_HUMAN
O75947|ATP5H_HUMAN
O15213|WDR46_HUMAN
P28702|RXRB_HUMAN
Q9NSV4|DIAP3_HUMAN
P36915|GNL1_HUMAN
Q05D32|CTSL2_HUMAN
Q5JRX3|PREP_HUMAN
Q9Y4B6|DCAF1_HUMAN
P30405|PPIF_HUMAN
Q9Y376|CAB39_HUMAN
Q13107|UBP4_HUMAN
Q9Y5K8|VATD_HUMAN
Q13151|ROA0_HUMAN
Q9Y295|DRG1_HUMAN
O95104|SCAF4_HUMAN
Q9H6U6|BCAS3_HUMAN
Q96F86|EDC3_HUMAN
Q15435|PP1R7_HUMAN
Q96NC0|ZMAT2_HUMAN
Q68CZ2|TENS3_HUMAN
Q9BY43|CHM4A_HUMAN
P61011|SRP54_HUMAN
O43290|SNUT1_HUMAN
Q9NS37|ZHANG_HUMAN
P53007|TXTP_HUMAN
Q9H8G2|CAAP1_HUMAN
Q9H6T3|RPAP3_HUMAN
Q5VTL8|PR38B_HUMAN
tr|H0YMD1|H0YMD1_HUMAN
Q7Z3B4|NUP54_HUMAN
Q9Y2R9|RT07_HUMAN
tr|A0A024QZ33|A0A024QZ33_HUMAN
Q8NAV1|PR38A_HUMAN
Q9Y6B6|SAR1B_HUMAN
P31939|PUR9_HUMAN
P51659|DHB4_HUMAN
tr|H8Y6P7|H8Y6P7_HUMAN
P52594|AGFG1_HUMAN
Q8IX12|CCAR1_HUMAN
tr|M0R2P6|M0R2P6_HUMAN
Q15040|JOS1_HUMAN
Q09161|NCBP1_HUMAN
P51116|FXR2_HUMAN
O43237|DC1L2_HUMAN
Q92783|STAM1_HUMAN
Q7Z7E8|UB2Q1_HUMAN
tr|F2Z2V0|F2Z2V0_HUMAN
P40763|STAT3_HUMAN
tr|A0A0U1RRM4|A0A0U1RRM4_HUMAN
P48047|ATPO_HUMAN
Q99961|SH3G1_HUMAN
Q96I99|SUCB2_HUMAN
Q9UBG0|MRC2_HUMAN
Q15155|NOMO1_HUMAN
tr|A0A1W2PNR9|A0A1W2PNR9_HUMAN
Q9H3F6|BACD3_HUMAN
P78316|NOP14_HUMAN
Q9UMX0|UBQL1_HUMAN
tr|A0A1B0GWA0|A0A1B0GWA0_HUMAN
tr|E9PQY2|E9PQY2_HUMAN
Q16630|CPSF6_HUMAN
P62314|SMD1_HUMAN
P52292|IMA1_HUMAN
P27797|CALR_HUMAN
Q9UBW5|BIN2_HUMAN
Q9BXB4|OSB11_HUMAN
Q9Y3C6|PPIL1_HUMAN
tr|E7ER77|E7ER77_HUMAN
Q16512|PKN1_HUMAN
Q8NBU5|ATAD1_HUMAN
Q99541|PLIN2_HUMAN
P17026|ZNF22_HUMAN
Q96DZ1|ERLEC_HUMAN
Q9NWU2|GID8_HUMAN
Q8IY21|DDX60_HUMAN
P14625|ENPL_HUMAN
tr|Q5T1Z4|Q5T1Z4_HUMAN
tr|H0YNJ9|H0YNJ9_HUMAN
P50579|MAP2_HUMAN
Q96DH6|MSI2H_HUMAN
Q969X6|UTP4_HUMAN
P40306|PSB10_HUMAN
tr|A0A1B0GV47|A0A1B0GV47_HUMAN
Q9UNM6|PSD13_HUMAN
P09622|DLDH_HUMAN
Q9NVW2|RNF12_HUMAN
O14744|ANM5_HUMAN
Q9NZL4|HPBP1_HUMAN
Q9H9J2|RM44_HUMAN
tr|A0A0A0MTI5|A0A0A0MTI5_HUMAN
Q5JPE7|NOMO2_HUMAN
Q9Y6G9|DC1L1_HUMAN
O14656|TOR1A_HUMAN
Q8WYA6|CTBL1_HUMAN
tr|B6VEX4|B6VEX4_HUMAN
Q8WWY3|PRP31_HUMAN
P40227|TCPZ_HUMAN
Q9Y6V7|DDX49_HUMAN
Q99941|ATF6B_HUMAN
Q9BYV9|BACH2_HUMAN
Q14692|BMS1_HUMAN
P34897|GLYM_HUMAN
Q92600|CNOT9_HUMAN
Q9Y3I0|RTCB_HUMAN
tr|A0A087WSY9|A0A087WSY9_HUMAN
tr|Q5T5H1|Q5T5H1_HUMAN
Q9Y2T2|AP3M1_HUMAN
Q6IN85|P4R3A_HUMAN
O60664|PLIN3_HUMAN
Q92598|HS105_HUMAN
Q9UHV9|PFD2_HUMAN
O14776|TCRG1_HUMAN
O00116|ADAS_HUMAN
P54819|KAD2_HUMAN
P04179|SODM_HUMAN
Q9BZI7|REN3B_HUMAN
P17676|CEBPB_HUMAN
Q92766|RREB1_HUMAN
Q8WUD1|RAB2B_HUMAN
P11717|MPRI_HUMAN
P12277|KCRB_HUMAN
Q96BK5|PINX1_HUMAN
P09211|GSTP1_HUMAN
Q9UL25|RAB21_HUMAN
P53004|BIEA_HUMAN
tr|M0R3H0|M0R3H0_HUMAN
Q8TF05|PP4R1_HUMAN
Q9H7N4|SFR19_HUMAN
Q13492|PICAL_HUMAN
Q96HR8|NAF1_HUMAN
O15498|YKT6_HUMAN
O00299|CLIC1_HUMAN
O43660|PLRG1_HUMAN
Q04760|LGUL_HUMAN
P23443|KS6B1_HUMAN
Q9Y678|COPG1_HUMAN
O43395|PRPF3_HUMAN
Q9H8H2|DDX31_HUMAN
tr|J3KPG5|J3KPG5_HUMAN
P31689|DNJA1_HUMAN
Q4ADV7|RIC1_HUMAN
Q9UBW7|ZMYM2_HUMAN
P33992|MCM5_HUMAN
O60506|HNRPQ_HUMAN
Q16795|NDUA9_HUMAN
P52907|CAZA1_HUMAN
O76080|ZFAN5_HUMAN
P31751|AKT2_HUMAN
Q8IYS2|K2013_HUMAN
tr|A0A2R8YDT1|A0A2R8YDT1_HUMAN
Q9UDW1|QCR9_HUMAN
Q5VW32|BROX_HUMAN
Q9Y2H0|DLGP4_HUMAN
Q9BTV4|TMM43_HUMAN
O95218|ZRAB2_HUMAN
Q15024|EXOS7_HUMAN
Q99832|TCPH_HUMAN
Q14331|FRG1_HUMAN
Q15785|TOM34_HUMAN
Q9H2Y7|ZN106_HUMAN
Q9BSJ2|GCP2_HUMAN
Q6PL18|ATAD2_HUMAN
Q9NR09|BIRC6_HUMAN
O95801|TTC4_HUMAN
O14976|GAK_HUMAN
O94888|UBXN7_HUMAN
Q9UNK0|STX8_HUMAN
O00291|HIP1_HUMAN
P15531|NDKA_HUMAN
Q8NFC6|BD1L1_HUMAN
P02794|FRIH_HUMAN
P08579|RU2B_HUMAN
P51531|SMCA2_HUMAN
Q05823|RN5A_HUMAN
Q9NVF7|FBX28_HUMAN
P01893|HLAH_HUMAN
tr|A0A5K1VW66|A0A5K1VW66_HUMAN
P78527|PRKDC_HUMAN
Q13595|TRA2A_HUMAN
tr|A0A6Q8PFB7|A0A6Q8PFB7_HUMAN
O94966|UBP19_HUMAN
Q16864|VATF_HUMAN
tr|A0A087X020|A0A087X020_HUMAN
Q9H553|ALG2_HUMAN
Q9NTX5|ECHD1_HUMAN
Q9Y5L4|TIM13_HUMAN
Q96I24|FUBP3_HUMAN
tr|A0A087X2G1|A0A087X2G1_HUMAN
P46977|STT3A_HUMAN
P00918|CAH2_HUMAN
Q96JK2|DCAF5_HUMAN
Q13427|PPIG_HUMAN
tr|D6REQ6|D6REQ6_HUMAN
O95817|BAG3_HUMAN
Q96QR8|PURB_HUMAN
Q9Y320|TMX2_HUMAN
Q8NG08|HELB_HUMAN
P42773|CDN2C_HUMAN
Q14165|MLEC_HUMAN
tr|E9PEP7|E9PEP7_HUMAN
P41252|SYIC_HUMAN
Q86XI2|CNDG2_HUMAN
O15212|PFD6_HUMAN
Q96SI9|STRBP_HUMAN
Q92945|FUBP2_HUMAN
Q9BW19|KIFC1_HUMAN
Q5UIP0|RIF1_HUMAN
P40926|MDHM_HUMAN
Q12888|TP53B_HUMAN
Q9UBQ7|GRHPR_HUMAN
P49720|PSB3_HUMAN
Q02809|PLOD1_HUMAN
Q9UJX3|APC7_HUMAN
Q96AJ9|VTI1A_HUMAN
tr|Q5T6W2|Q5T6W2_HUMAN
O95232|LC7L3_HUMAN
tr|E7EX17|E7EX17_HUMAN
tr|H7BXY3|H7BXY3_HUMAN
P05362|ICAM1_HUMAN
Q13057|COASY_HUMAN
P22059|OSBP1_HUMAN
Q9GZL7|WDR12_HUMAN
P14550|AK1A1_HUMAN
Q9NV31|IMP3_HUMAN
Q5TDH0|DDI2_HUMAN
Q96K17|BT3L4_HUMAN
Q71RC2|LARP4_HUMAN
P18583|SON_HUMAN
P25205|MCM3_HUMAN
O00231|PSD11_HUMAN
P53367|ARFP1_HUMAN
Q8IU81|I2BP1_HUMAN
tr|A0A096LPI6|A0A096LPI6_HUMAN
Q9Y4K3|TRAF6_HUMAN
Q8WWH5|TRUB1_HUMAN

## Sheet: MAIT_exclusively in I
Accession
tr|B7ZKW8|B7ZKW8_HUMAN
P09486|SPRC_HUMAN
Q8WVQ1|CANT1_HUMAN
Q9C0J8|WDR33_HUMAN
Q15323|K1H1_HUMAN
tr|A0A0G2JK23|A0A0G2JK23_HUMAN
Q9HCU5|PREB_HUMAN
P55884|EIF3B_HUMAN
Q99470|SDF2_HUMAN
Q9H1D9|RPC6_HUMAN

## Sheet: THP-1_exclusively in US
Accession
O75489|NDUS3_HUMAN
tr|I3L4X3|I3L4X3_HUMAN
tr|J3KTN1|J3KTN1_HUMAN
tr|B8ZZK4|B8ZZK4_HUMAN
Q9BV86|NTM1A_HUMAN
tr|K7EK07|K7EK07_HUMAN
tr|H7BXP1|H7BXP1_HUMAN
tr|A0A3B3ISF9|A0A3B3ISF9_HUMAN
tr|E9PQ01|E9PQ01_HUMAN
Q9UFG5|CS025_HUMAN
tr|E9PK54|E9PK54_HUMAN
Q86U86|PB1_HUMAN

## Sheet: THP-1_exclusively in A
Accession
Q15800|MSMO1_HUMAN
Q9H0R5|GBP3_HUMAN
Q9UN19|DAPP1_HUMAN
P20020|AT2B1_HUMAN
P62851|RS25_HUMAN
tr|D6RIT2|D6RIT2_HUMAN
P32249|GP183_HUMAN
tr|E5RIH5|E5RIH5_HUMAN
tr|A0A087X0P0|A0A087X0P0_HUMAN
Q92636|FAN_HUMAN
Q86X53|ERIC1_HUMAN

## Sheet: THP-1_exclusively in I
Accession
Q969F1|TF3C6_HUMAN
P17544|ATF7_HUMAN
Q5VZM2|RRAGB_HUMAN
Q6PCB5|RSBNL_HUMAN
Q9NVN8|GNL3L_HUMAN
O00329|PK3CD_HUMAN
O00767|ACOD_HUMAN
Q15776|ZKSC8_HUMAN
tr|B8ZZW7|B8ZZW7_HUMAN
Q49A26|GLYR1_HUMAN
										Accession
